# Supplementary material for: Evidence for Diversity in Transcriptional Profiles of Single Hematopoietic Stem Cells
Source: PLoS Genet. 2006 Sep 29;2(9):e159. doi: 10.1371/journal.pgen.0020159 (PMC1584276; doi:10.1371/journal.pgen.0020159)
Supplement: Table S1 — (608 KB XLS) [file pgen.0020159.st001.xls]

## Sheet: SP vs CD8
Table S1. Differentially expressed genes between side population (SP) cells and CD8 T lymphocytes
A. Genes with increased expression in SP cells
Probe set	Link	UG	Symbol	Title	Fold Increase	P-value	Adj. P-value
161184_f_at	Info	Mm.4345	Tie1	Tyrosine kinase receptor 1	83.3333	<0.0001	0
103891_i_at	Info	Mm.21288	Ell2	Elongation factor RNA polymerase II 2	76.9231	<0.0001	0
100600_at	Info	Mm.29742	Cd24a	CD24a antigen	43.4783	<0.0001	0
94997_at	Info	Mm.27343	MGI:1891716	Endomucin	43.4783	<0.0001	0
101959_r_at	Info	Unknown	Unknown	Unknown	38.4615	0.0002	0.009
102787_at	Info	Mm.290834	Gpr56	G protein-coupled receptor 56	33.3333	<0.0001	0
96058_s_at	Info	Mm.284446	Aldh2	Aldehyde dehydrogenase 2, mitochondrial	29.4118	0.0034	0.052
92644_s_at	Info	Mm.52109	Myb	Myeloblastosis oncogene	27.7778	<0.0001	0.001
96238_at	Info	Unknown	Unknown	Unknown	27.7778	<0.0001	0.001
97357_at	Info	Mm.24001	Mef2c	Myocyte enhancer factor 2C	27.7778	0.0003	0.004
103816_at	Info	Mm.294882	F11r	F11 receptor	26.3158	<0.0001	0
99959_at	Info	Unknown	Unknown	Unknown	25.641	<0.0001	0
96605_at	Info	Mm.27061	0610011I04Rik	RIKEN cDNA 0610011I04 gene	25.641	0.0004	0.014
93020_at	Info	Mm.14768	Rex3	Reduced expression 3	22.7273	0.0003	0.007
96489_at	Info	Unknown	Unknown	Unknown	21.7391	0.0004	0.014
95453_f_at	Info	Mm.24662	S100a1	S100 calcium binding protein A1	20	0.0149	0.095
94255_g_at	Info	Mm.257765	Clic4	Chloride intracellular channel 4 (mitochondrial)	19.6078	0.0009	0.005
96810_at	Info	Mm.29266	Lmo2	LIM domain only 2	19.2308	<0.0001	0
102094_f_at	Info	Unknown	Unknown	Unknown	19.2308	<0.0001	0.003
100468_g_at	Info	Mm.4925	Lyl1	Lymphoblastomic leukemia	19.2308	0.0158	0.114
102326_at	Info	Mm.270307	Ncf2	Neutrophil cytosolic factor 2	18.8679	0.0001	0.005
98324_at	Info	Mm.42260	Foxa3	Forkhead box A3	17.8571	<0.0001	0
101065_at	Info	Mm.7141	Pcna	Proliferating cell nuclear antigen	17.8571	<0.0001	0.001
103448_at	Info	Mm.21567	S100a8	S100 calcium binding protein A8 (calgranulin A)	17.8571	0.0004	0.011
101495_at	Info	Mm.806	Cd81	CD 81 antigen	17.5439	<0.0001	0
93874_s_at	Info	Mm.193451	Il11ra1	Interleukin 11 receptor, alpha chain 1	16.6667	0.0002	0.008
96703_at	Info	Mm.27578	Maged1	Melanoma antigen, family D, 1	16.6667	0.0002	0.01
95673_s_at	Info	Mm.29586	Basp1	Brain abundant, membrane attached signal protein 1	16.3934	0.0014	0.031
160651_at	Info	Mm.154045	Tacstd2	Tumor-associated calcium signal transducer 2	16.129	<0.0001	0.001
93117_at	Info	Mm.155896	Hnrpa2b1	Heterogeneous nuclear ribonucleoprotein A2/B1	15.625	<0.0001	0
104677_at	Info	Mm.270798	Man1b1	Mannosidase, alpha, class 1B, member 1	15.3846	0.0007	0.021
93543_f_at	Info	Mm.37199	Gstm1	Glutathione S-transferase, mu 1	14.4928	<0.0001	0
97203_at	Info	Mm.2769	Mlp	MARCKS-like protein	14.4928	<0.0001	0.003
97909_at	Info	Mm.271947	Stmn1	Stathmin 1	14.4928	0.0102	0.088
92554_at	Info	Mm.373522	Ctbp2	C-terminal binding protein 2	13.6986	0.0116	0.079
93011_at	Info	Mm.14638	Gabarapl1	Gamma-aminobutyric acid (GABA(A)) receptor-associated protein-like 1	13.3333	<0.0001	0
96300_f_at	Info	Mm.270283	Rps27	Ribosomal protein S27	13.1579	<0.0001	0
102767_at	Info	Unknown	Unknown	Unknown	12.8205	0.0198	0.062
160104_at	Info	Mm.157103	Hsd3b7	Hydroxy-delta-5-steroid dehydrogenase, 3 beta- and steroid delta-isomerase 7	12.3457	0.0003	0.014
98946_at	Info	Mm.307022	Wsb1	WD repeat and SOCS box-containing 1	12.0482	<0.0001	0.001
104108_at	Info	Mm.21904	Rab6ip1	Rab6 interacting protein 1	12.0482	<0.0001	0.005
93626_at	Info	Mm.333096	Abcg2	ATP-binding cassette, sub-family G (WHITE), member 2	12.0482	0.006	0.074
160575_at	Info	Mm.10160	Cggbp1	CGG triplet repeat binding protein 1	11.7647	<0.0001	0
94270_at	Info	Mm.22479	Krt1-18	Keratin complex 1, acidic, gene 18	11.6279	0.0001	0.003
104716_at	Info	Mm.279741	Rbp1	Retinol binding protein 1, cellular	11.3636	<0.0001	0.001
98010_at	Info	Mm.255151	Nfe2	Nuclear factor, erythroid derived 2	11.3636	0.0029	0.049
98059_s_at	Info	Mm.243014	Lmna	Lamin A	11.3636	0.0247	0.146
101922_at	Info	Mm.181880	Kdelr2	KDEL (Lys-Asp-Glu-Leu) endoplasmic reticulum protein retention receptor 2	10.989	<0.0001	0.003
103916_at	Info	Mm.257952	8430420C20Rik	RIKEN cDNA 8430420C20 gene	10.6383	0.0186	0.078
97885_at	Info	Mm.28385	1810009M01Rik	RIKEN cDNA 1810009M01 gene	10.5263	0.0001	0.006
98038_at	Info	Mm.336087	Hmgb3	High mobility group box 3	10.4167	<0.0001	0.003
93316_at	Info	Mm.259470	Osbpl1a	Oxysterol binding protein-like 1A	10.4167	0.0323	0.132
96640_at	Info	Mm.277864	3110001A13Rik	RIKEN cDNA 3110001A13 gene	10.3093	<0.0001	0.001
96057_at	Info	Mm.284446	Aldh2	Aldehyde dehydrogenase 2, mitochondrial	10.2041	0.0001	0.004
161073_at	Info	Mm.200446	C630002B14Rik	RIKEN cDNA C630002B14 gene	10.2041	0.0005	0.017
101958_f_at	Info	Unknown	Unknown	Unknown	10.2041	0.0006	0.008
160138_at	Info	Mm.2154	Mxi1	Max interacting protein 1	10.2041	0.0094	0.075
103308_at	Info	Mm.21144	C79407	Expressed sequence C79407	10.101	0.0028	0.031
98790_s_at	Info	Mm.356578	Meis1	Myeloid ecotropic viral integration site 1	10	0.0001	0.008
103503_at	Info	Mm.192699	Plcg2	Phospholipase C, gamma 2	9.90099	0.0184	0.131
97973_at	Info	Mm.239869	Tal1	T-cell acute lymphocytic leukemia 1	9.61538	0.0007	0.018
100629_at	Info	Mm.282351	Gstm5	Glutathione S-transferase, mu 5	9.61538	0.0257	0.159
92926_at	Info	Mm.4864	Mpl	Myeloproliferative leukemia virus oncogene	9.43396	<0.0001	0.001
104725_at	Info	Mm.826	Rhoq	Ras homolog gene family, member Q	9.43396	0.0045	0.055
99563_at	Info	Mm.188432	Spin	Spindlin	9.34579	0.0035	0.051
102860_at	Info	Mm.264709	Serpina3g	Serine (or cysteine) proteinase inhibitor, clade A, member 3G	9.34579	0.0039	0.052
93315_at	Info	Mm.18494	Map2k3	Mitogen activated protein kinase kinase 3	9.00901	0.0005	0.012
100297_at	Info	Mm.289082	Wdr26	WD repeat domain 26	9.00901	0.0256	0.128
97925_at	Info	Mm.30199	Csnk1e	Casein kinase 1, epsilon	8.84956	0.0227	0.05
103783_at	Info	Mm.266215	Xpr1	Xenotropic and polytropic retrovirus receptor 1	8.84956	0.0253	0.159
93707_f_at	Info	Unknown	Unknown	Unknown	8.69565	0.0167	0.051
98088_at	Info	Mm.3460	Cd14	CD14 antigen	8.62069	0.0025	0.004
100571_at	Info	Mm.197518	Laptm4b	Lysosomal-associated protein transmembrane 4B	8.62069	0.007	0.055
93728_at	Info	Mm.153272	Tgfb1i4	Transforming growth factor beta 1 induced transcript 4	8.62069	0.0222	0.15
160543_at	Info	Mm.277870	Snx3	Sorting nexin 3	8.54701	0.0015	0.029
104533_at	Info	Mm.328931	Pim1	Proviral integration site 1	8.47458	0.0006	0.002
95661_at	Info	Mm.210676	Cd9	CD9 antigen	8.33333	0.0001	0.005
94899_at	Info	Mm.2402	AA536749	Expressed sequence AA536749	8.33333	0.0028	0.047
98855_r_at	Info	Mm.369045	Unknown	Transcribed locus	8.33333	0.0072	0.079
93568_i_at	Info	Mm.321089	2610042L04Rik	RIKEN cDNA 2610042L04 gene	8.26446	0.0018	0.033
100630_f_at	Info	Mm.282351	Gstm5	Glutathione S-transferase, mu 5	8.19672	0.018	0.095
96007_at	Info	Mm.232728	Ssr3	Signal sequence receptor, gamma	8.13008	<0.0001	0
160977_at	Info	Mm.320978	Arhgef5	Rho guanine nucleotide exchange factor (GEF) 5	8.13008	0.0092	0.095
98018_at	Info	Mm.3243	Procr	Protein C receptor, endothelial	7.8125	0.0004	0.014
104398_at	Info	Mm.225289	1300010A20Rik	RIKEN cDNA 1300010A20 gene	7.8125	0.0263	0.162
97421_at	Info	Mm.2999	Smc2l1	SMC2 structural maintenance of chromosomes 2-like 1 (yeast)	7.75194	0.0007	0.015
104155_f_at	Info	Mm.2706	Atf3	Activating transcription factor 3	7.75194	0.0093	0.086
93768_f_at	Info	Unknown	MGC90611	Similar to hypothetical protein FLJ10342	7.69231	0.0166	0.116
97527_at	Info	Mm.222228	Cks2	CDC28 protein kinase regulatory subunit 2	7.57576	0.0028	0.046
101590_at	Info	Mm.486	Lamp2	Lysosomal membrane glycoprotein 2	7.5188	0.0018	0.037
104735_at	Info	Mm.246466	Kctd12	Potassium channel tetramerisation domain containing 12	7.46269	0.003	0.041
103038_at	Info	Mm.16224	Guca1a	Guanylate cyclase activator 1a (retina)	7.46269	0.0035	0.026
95674_r_at	Info	Mm.29586	Basp1	Brain abundant, membrane attached signal protein 1	7.46269	0.0136	0.095
160321_at	Info	Mm.292405	Za20d2	Zinc finger, A20 domain containing 2	7.40741	0.0002	0.01
100596_at	Info	Mm.196558	Selenbp1	Selenium binding protein 1	7.35294	0.0252	0.152
95520_at	Info	Mm.261182	2310061B02Rik	RIKEN cDNA 2310061B02 gene	7.24638	<0.0001	0
95295_s_at	Info	Mm.194	Flt3	FMS-like tyrosine kinase 3	7.19424	0.0115	0.031
161127_i_at	Info	Mm.107869	Rpl24	Ribosomal protein L24	7.14286	<0.0001	0.005
101093_at	Info	Mm.738	Col4a1	Procollagen, type IV, alpha 1	7.14286	0.0318	0.134
104569_at	Info	Mm.2389	Mll	Myeloid/lymphoid or mixed-lineage leukemia	7.0922	0.0007	0.022
104386_f_at	Info	Mm.227	Itgav	Integrin alpha V	7.04225	0.0192	0.087
160493_at	Info	Mm.371552	Cd63	Cd63 antigen	6.99301	0.0001	0.004
160894_at	Info	Mm.347407	Cebpd	CCAAT/enhancer binding protein (C/EBP), delta	6.89655	0.0064	0.016
93237_s_at	Info	Mm.268395	Tyms	Thymidylate synthase	6.89655	0.0098	0.058
162138_s_at	Info	Mm.38438	Cbx6	Chromobox homolog 6	6.80272	0.0149	0.112
94479_at	Info	Mm.259326	D1Ertd161e	DNA segment, Chr 1, ERATO Doi 161, expressed	6.80272	0.029	0.166
96426_at	Info	Mm.142729	Tmsb4x	Thymosin, beta 4, X chromosome	6.75676	<0.0001	0.004
93454_at	Info	Mm.681	C1qr1	Complement component 1, q subcomponent, receptor 1	6.75676	0.0053	0.065
93101_s_at	Info	Unknown	Unknown	Unknown	6.71141	<0.0001	0.001
160979_at	Info	Mm.373522	Ctbp2	C-terminal binding protein 2	6.71141	0.018	0.088
103518_at	Info	Mm.358584	Ctla2b	Cytotoxic T lymphocyte-associated protein 2 beta	6.53595	0.0014	0.031
97352_f_at	Info	Mm.359024	Cox6b2	Cytochrome c oxidase subunit VIb polypeptide 2	6.36943	0.0022	0.042
94340_at	Info	Mm.25042	Xpot	Exportin, tRNA (nuclear export receptor for tRNAs)	6.36943	0.0268	0.116
160502_at	Info	Mm.294885	Creg1	Cellular repressor of E1A-stimulated genes 1	6.32911	0.0022	0.04
160817_at	Info	Mm.29739	Tmem40	Transmembrane protein 40	6.21118	0.0001	0.007
98129_at	Info	Mm.3532	Tmsb10	Thymosin, beta 10	6.21118	0.0004	0.014
160358_at	Info	Mm.29798	Cd34	CD34 antigen	6.21118	0.0034	0.037
96896_at	Info	Mm.259045	Actr2	ARP2 actin-related protein 2 homolog (yeast)	6.13497	0.0056	0.071
95356_at	Info	Mm.305152	Apoe	Apolipoprotein E	6.09756	0.0212	0.147
95722_at	Info	Mm.25844	Glrx1	Glutaredoxin 1 (thioltransferase)	6.06061	0.0017	0.028
103892_r_at	Info	Mm.21288	Ell2	Elongation factor RNA polymerase II 2	5.95238	0.0001	0.006
94377_at	Info	Mm.25547	Gng11	Guanine nucleotide binding protein (G protein), gamma 11	5.91716	0.0006	0.007
103695_f_at	Info	Mm.290704	C330007P06Rik	RIKEN cDNA C330007P06 gene	5.91716	0.0176	0.024
101869_s_at	Info	Unknown	Hbb-b1	Hemoglobin, beta adult major chain	5.91716	0.0255	0.12
97895_f_at	Info	Mm.272472	Hat1	Histone aminotransferase 1	5.88235	0.0078	0.059
96594_at	Info	Mm.239865	Hspa4	Heat shock protein 4	5.84795	0.0004	0.014
92676_at	Info	Mm.4509	Runx2	Runt related transcription factor 2	5.74713	0.0421	0.073
97798_at	Info	Mm.279287	4930504E06Rik	RIKEN cDNA 4930504E06 gene	5.68182	0.0009	0.023
100522_s_at	Info	Mm.512	Wbp5	WW domain binding protein 5	5.68182	0.0109	0.104
101963_at	Info	Mm.930	Ctsl	Cathepsin L	5.64972	0.0023	0.014
96019_at	Info	Mm.246304	Sypl	Synaptophysin-like protein	5.61798	0.0002	0.01
94254_at	Info	Mm.257765	Clic4	Chloride intracellular channel 4 (mitochondrial)	5.61798	0.0063	0.014
101972_at	Info	Mm.9495	Napsa	Napsin A aspartic peptidase	5.58659	0.001	0.007
98408_at	Info	Mm.33896	Hhex	Hematopoietically expressed homeobox	5.58659	0.0129	0.1
102279_at	Info	Mm.277125	Ube1l	Ubiquitin-activating enzyme E1-like	5.49451	0.0002	0.009
96146_at	Info	Mm.2823	Btg3	B-cell translocation gene 3	5.46448	0.0001	0.006
100903_at	Info	Mm.281482	Parp2	Poly (ADP-ribose) polymerase family, member 2	5.40541	0.0142	0.053
161067_at	Info	Mm.276018	Trib3	Tribbles homolog 3 (Drosophila)	5.37634	0.0133	0.088
162358_i_at	Info	Mm.229291	Slc25a1	Solute carrier family 25 (mitochondrial carrier, citrate transporter), member 1	5.34759	<0.0001	0.001
99056_at	Info	Mm.39473	Pcbd1	Pterin 4 alpha carbinolamine dehydratase/dimerization cofactor of hepatocyte nuclear factor 1 alpha (TCF1) 1	5.34759	0.0393	0.15
97468_at	Info	Mm.3049	Cks1b	CDC28 protein kinase 1b	5.31915	0.0025	0.035
97844_at	Info	Mm.28262	Rgs2	Regulator of G-protein signaling 2	5.31915	0.0218	0.134
98564_f_at	Info	Mm.261679	Rps26	Ribosomal protein S26	5.18135	0.0001	0.007
98451_at	Info	Mm.248776	Dnajb10	DnaJ (Hsp40) homolog, subfamily B, member 10	5.18135	0.0327	0.167
94963_at	Info	Mm.279361	Vcl	Vinculin	5.18135	0.0437	0.091
160684_at	Info	Mm.246241	8430410A17Rik	RIKEN cDNA 8430410A17 gene	5.10204	0.0429	0.211
93627_at	Info	Mm.37660	Ankrd28	Ankyrin repeat domain 28	5.05051	0.0025	0.037
96128_at	Info	Mm.28130	Pctk3	PCTAIRE-motif protein kinase 3	5.05051	0.011	0.091
94224_s_at	Info	Mm.261270	Ifi203	Interferon activated gene 203	5.02513	0.045	0.21
96273_at	Info	Mm.335065	Nrgn	Neurogranin	5	0.0095	0.049
102863_at	Info	Mm.213114	Zkscan1	Zinc finger with KRAB and SCAN domains 1	4.97512	0.0025	0.043
95139_at	Info	Mm.29432	2510001I10Rik	RIKEN cDNA 2510001I10 gene	4.97512	0.0074	0.083
161997_f_at	Info	Unknown	Unknown	Unknown	4.90196	0.0076	0.086
96935_at	Info	Mm.30181	MGI:1914432	Membrane-associated protein 17	4.87805	0.0017	0.004
103321_at	Info	Unknown	B230364F10	Hypothetical protein B230364F10	4.87805	0.0125	0.047
99580_s_at	Info	Mm.300095	Ugt1a2	UDP-glucuronosyltransferase 1 family, member 2	4.87805	0.0134	0.057
94796_at	Info	Mm.260539	Psmd11	Proteasome (prosome, macropain) 26S subunit, non-ATPase, 11	4.87805	0.0337	0.177
99578_at	Info	Mm.4237	Top2a	Topoisomerase (DNA) II alpha	4.85437	<0.0001	0.006
93608_at	Info	Mm.256798	Ebi3	Epstein-Barr virus induced gene 3	4.83092	0.0356	0.188
93503_at	Info	Mm.19155	Sfrp2	Secreted frizzled-related sequence protein 2	4.78469	0.0092	0.082
97502_at	Info	Mm.3131	Dld	Dihydrolipoamide dehydrogenase	4.7619	0.0473	0.124
96628_at	Info	Mm.154511	Eprs	Glutamyl-prolyl-tRNA synthetase	4.73934	0.0052	0.048
96736_at	Info	Mm.209385	Lpp	LIM domain containing preferred translocation partner in lipoma	4.71698	0.0165	0.121
98127_at	Info	Mm.262039	Capza2	Capping protein (actin filament) muscle Z-line, alpha 2	4.62963	0.026	0.145
99936_at	Info	Mm.4345	Tie1	Tyrosine kinase receptor 1	4.62963	0.0453	0.121
99537_at	Info	Mm.42195	Ruvbl1	RuvB-like protein 1	4.56621	0.007	0.012
160547_s_at	Info	Mm.271877	Txnip	Thioredoxin interacting protein	4.54545	0.002	0.029
93495_at	Info	Mm.247542	Prdx4	Peroxiredoxin 4	4.54545	0.0046	0.059
160256_at	Info	Mm.291868	Tomm7	Translocase of outer mitochondrial membrane 7 homolog (yeast)	4.52489	0.0057	0.064
95506_at	Info	Mm.234502	Myo1c	Myosin IC	4.4843	0.0001	0.008
93095_at	Info	Mm.16421	Hmgb1	High mobility group box 1	4.4843	0.0298	0.122
97447_at	Info	Mm.196239	Map1lc3a	Microtubule-associated protein 1 light chain 3 alpha	4.46429	<0.0001	0.003
93561_at	Info	Mm.20313	Chchd6	Coiled-coil-helix-coiled-coil-helix domain containing 6	4.46429	0.0267	0.101
99335_at	Info	Mm.196605	Hk1	Hexokinase 1	4.42478	0.0002	0.011
93569_f_at	Info	Mm.321089	2610042L04Rik	RIKEN cDNA 2610042L04 gene	4.42478	0.0015	0.035
93187_at	Info	Mm.5510	Trim47	Tripartite motif protein 47	4.42478	0.0185	0.137
160391_at	Info	Mm.30158	Fads1	Fatty acid desaturase 1	4.40529	<0.0001	0.001
101001_at	Info	Mm.6766	5031439A09Rik	RIKEN cDNA 5031439A09 gene	4.40529	0.0059	0.074
160449_at	Info	Mm.303534	Dr1	Down-regulator of transcription 1	4.40529	0.0097	0.011
104050_at	Info	Mm.273496	Zfr	Zinc finger RNA binding protein	4.40529	0.0354	0.181
92579_at	Info	Mm.10508	Ssb	Sjogren syndrome antigen B	4.38596	0.0216	0.083
104187_at	Info	Mm.27443	D10Wsu93e	DNA segment, Chr 10, Wayne State University 93, expressed	4.36681	0.0026	0.029
102302_at	Info	Mm.12819	Bckdhb	Branched chain ketoacid dehydrogenase E1, beta polypeptide	4.36681	0.0384	0.178
94492_at	Info	Mm.28919	Dstn	Destrin	4.34783	0.0498	0.211
94374_at	Info	Mm.284162	Wdr13	WD repeat domain 13	4.329	0.0354	0.178
160688_at	Info	Unknown	Unknown	Unknown	4.31034	0.0002	0.007
96728_at	Info	Mm.305725	Wdrx1	WD repeat domain, X-linked 1	4.31034	0.0007	0.021
94839_at	Info	Mm.258923	Nucb1	Nucleobindin 1	4.31034	0.0027	0.048
96876_at	Info	Mm.30071	Laptm4a	Lysosomal-associated protein transmembrane 4A	4.29185	0.0293	0.172
160362_at	Info	Mm.29815	Mat2a	Methionine adenosyltransferase II, alpha	4.2735	0.0001	0.006
104188_at	Info	Mm.254017	Notch2	Notch gene homolog 2 (Drosophila)	4.25532	0.0013	0.022
94948_at	Info	Mm.27063	Trip6	Thyroid hormone receptor interactor 6	4.25532	0.0186	0.121
97816_at	Info	Mm.30521	2600011C06Rik	RIKEN cDNA 2600011C06 gene	4.25532	0.0233	0.141
161499_f_at	Info	Unknown	Unknown	Unknown	4.23729	0.0148	0.061
160335_at	Info	Mm.348081	Gclm	Glutamate-cysteine ligase , modifier subunit	4.23729	0.0219	0.146
98617_at	Info	Mm.141197	Wbp11	WW domain binding protein 11	4.20168	0.0021	0.025
103841_at	Info	Mm.2095	Zfp64	Zinc finger protein 64	4.20168	0.0081	0.049
160546_at	Info	Mm.7729	Aldoc	Aldolase 3, C isoform	4.20168	0.0296	0.169
93621_at	Info	Mm.315625	Tgif2	TGFB-induced factor 2	4.11523	0.0111	0.053
97647_at	Info	Mm.702	Rps16	Ribosomal protein S16	4.09836	<0.0001	0.004
97696_r_at	Info	Mm.282053	Rpl7	Ribosomal protein L7	4.09836	<0.0001	0.004
104371_at	Info	Mm.22633	Dgat1	Diacylglycerol O-acyltransferase 1	4.06504	0.0479	0.211
98407_at	Info	Mm.3374	Efnb1	Ephrin B1	4.04858	0.031	0.156
98635_at	Info	Mm.38802	D11Moh35	DNA segment, Chr 11, KL Mohlke 35	4.04858	0.0341	0.152
95059_at	Info	Mm.29159	Pnrc2	Proline-rich nuclear receptor coactivator 2	4.03226	0.013	0.099
97506_at	Info	Mm.31512	Rnf2	Ring finger protein 2	4.01606	0.0305	0.11
102599_at	Info	Mm.296922	Tpt1	Tumor protein, translationally-controlled 1	3.96825	0.0008	0.01
104541_at	Info	Mm.2364	Prtn3	Proteinase 3	3.96825	0.0013	0.022
160082_s_at	Info	Mm.297768	Arf4	ADP-ribosylation factor 4	3.95257	0.0002	0.009
95417_at	Info	Mm.206642	Mgat2	Mannoside acetylglucosaminyltransferase 2	3.92157	0.0146	0.109
101129_at	Info	Mm.4419	Rpl5	Ribosomal protein L5	3.90625	0.0022	0.041
98055_at	Info	Mm.34330	Blcap	Bladder cancer associated protein homolog (human)	3.90625	0.0139	0.089
93021_at	Info	Mm.336245	LOC406217	RIKEN cDNA 2410004M13 gene	3.89105	0.0311	0.164
94814_at	Info	Mm.271703	Gnai3	Guanine nucleotide binding protein, alpha inhibiting 3	3.861	0.0002	0.01
93619_at	Info	Mm.7373	Per1	Period homolog 1 (Drosophila)	3.861	0.0219	0.11
160850_at	Info	Mm.3830	Fpgs	Folylpolyglutamyl synthetase	3.861	0.0274	0.152
103935_at	Info	Mm.6306	Atp2a3	ATPase, Ca++ transporting, ubiquitous	3.84615	0.0024	0.044
98002_at	Info	Mm.334861	Icsbp1	Interferon consensus sequence binding protein 1	3.83142	0.0045	0.063
103379_at	Info	Mm.143768	Fbxo3	F-box only protein 3	3.83142	0.0172	0.132
103771_at	Info	Mm.24777	1110061N23Rik	RIKEN cDNA 1110061N23 gene	3.80228	0.0012	0.023
160360_at	Info	Mm.29812	MGI:1927947	Selenoprotein	3.78788	0.0035	0.039
95377_at	Info	Mm.269011	Fgf11	Fibroblast growth factor 11	3.77358	0.006	0.068
103598_at	Info	Mm.20000	Dhx9	DEAH (Asp-Glu-Ala-His) box polypeptide 9	3.74532	0.0305	0.17
101577_at	Info	Mm.325584	Rps6	Ribosomal protein S6	3.73134	0.0005	0.02
96157_at	Info	Mm.290924	Zfp91	Zinc finger protein 91	3.73134	0.0024	0.046
160393_at	Info	Mm.272548	Etnk1	Ethanolamine kinase 1	3.7037	0.0015	0.029
96123_at	Info	Mm.218846	Lbp	Lipopolysaccharide binding protein	3.7037	0.0091	0.083
99970_at	Info	Mm.4420	Ptpn21	Protein tyrosine phosphatase, non-receptor type 21	3.663	0.0289	0.037
95135_at	Info	Mm.29429	Mid1ip1	Mid1 interacting protein 1 (gastrulation specific G12-like (zebrafish))	3.663	0.0304	0.022
92577_f_at	Info	Mm.10474	Rpl37	Ribosomal protein L37	3.63636	0.002	0.042
100123_f_at	Info	Mm.263396	Itgb1	Integrin beta 1 (fibronectin receptor beta)	3.62319	0.026	0.165
96267_at	Info	Mm.29842	Ndufv1	NADH dehydrogenase (ubiquinone) flavoprotein 1	3.62319	0.0392	0.185
93806_at	Info	Mm.260760	Sh3bgrl	SH3-binding domain glutamic acid-rich protein like	3.61011	0.0001	0.009
161899_f_at	Info	Unknown	Unknown	Unknown	3.58423	<0.0001	0.006
92569_f_at	Info	Mm.220367	Nol5	Nucleolar protein 5	3.57143	<0.0001	0.004
92568_at	Info	Mm.293529	Tfb2m	Transcription factor B2, mitochondrial	3.57143	0.0035	0.002
95120_at	Info	Mm.254663	Tm4sf13	Transmembrane 4 superfamily member 13	3.52113	0.0002	0.007
160084_at	Info	Mm.34102	Odc1	Ornithine decarboxylase, structural 1	3.48432	0.0463	0.201
101325_r_at	Info	Mm.334244	Fbs1	Fibrosin 1	3.47222	0.0402	0.184
160669_at	Info	Mm.2152	Htatsf1	HIV TAT specific factor 1	3.47222	0.0441	0.13
93139_at	Info	Mm.5162	Sdsl	Serine dehydratase-like	3.44828	0.0081	0.071
94767_at	Info	Unknown	Unknown	Unknown	3.43643	0.001	0.028
96657_at	Info	Mm.2734	Sat1	Spermidine/spermine N1-acetyl transferase 1	3.43643	0.0021	0.041
97821_at	Info	Mm.234204	Pak2	P21 (CDKN1A)-activated kinase 2	3.43643	0.0091	0.087
160225_at	Info	Mm.271756	Gtf2b	General transcription factor IIB	3.43643	0.0436	0.212
94054_at	Info	Unknown	Unknown	Unknown	3.42466	0.0057	0.071
95507_at	Info	Mm.287178	Prps1	Phosphoribosyl pyrophosphate synthetase 1	3.41297	0.0497	0.215
160794_at	Info	Mm.156895	Smyd2	SET and MYND domain containing 2	3.37838	0.0193	0.14
95693_at	Info	Mm.246432	Idh2	Isocitrate dehydrogenase 2 (NADP+), mitochondrial	3.367	0.0404	0.202
97302_at	Info	Mm.33764	Ivns1abp	Influenza virus NS1A binding protein	3.3557	0.0002	0.01
101585_at	Info	Mm.9052	Pgrmc1	Progesterone receptor membrane component 1	3.34448	0.0028	0.048
160512_at	Info	Mm.27182	BC017643	CDNA sequence BC017643	3.34448	0.0089	0.085
98000_at	Info	Mm.3177	Ly64	Lymphocyte antigen 64	3.34448	0.0386	0.188
97351_i_at	Info	Unknown	Unknown	Unknown	3.32226	0.0157	0.078
162066_f_at	Info	Mm.2402	AA536749	Expressed sequence AA536749	3.28947	0.0024	0.046
94823_at	Info	Mm.244304	Rpl23a	Ribosomal protein L23a	3.28947	0.0032	0.05
104316_at	Info	Mm.193925	Gna13	Guanine nucleotide binding protein, alpha 13	3.28947	0.006	0.07
99093_at	Info	Mm.275810	Rps10	Ribosomal protein S10	3.27869	<0.0001	0
101402_at	Info	Mm.246493	Thrap4	Thyroid hormone receptor associated protein 4	3.27869	0.0027	0.038
160267_at	Info	Mm.73608	0610009E20Rik	RIKEN cDNA 0610009E20 gene	3.27869	0.0056	0.072
95395_at	Info	Mm.23834	Ythdf3	YTH domain family 3	3.25733	0.0104	0.097
98085_f_at	Info	Mm.200920	Unknown	B6-derived CD11 +ve dendritic cells cDNA, RIKEN full-length enriched library, clone:F730014O09	3.24675	0.0042	0.062
103007_at	Info	Mm.15675	Efna1	Ephrin A1	3.24675	0.0334	0.087
99985_at	Info	Mm.210155	Txnrd1	Thioredoxin reductase 1	3.23625	0.0033	0.033
98574_at	Info	Mm.3757	Prpf8	Pre-mRNA processing factor 8	3.23625	0.0035	0.053
160633_at	Info	Mm.1886	Thoc4	THO complex 4	3.20513	0.0002	0.003
160826_at	Info	Mm.3059	Nsmaf	Neutral sphingomyelinase (N-SMase) activation associated factor	3.19489	0.0088	0.077
93702_at	Info	Mm.123884	Ptpn23	Protein tyrosine phosphatase, non-receptor type 23	3.19489	0.0206	0.092
98030_at	Info	Mm.295578	Trim30	Tripartite motif protein 30	3.16456	0.0034	0.055
101484_at	Info	Mm.784	Nbr1	Neighbor of Brca1 gene 1	3.15457	0.0072	0.084
100138_f_at	Info	Mm.276338	Rbm14	RNA binding motif protein 14	3.15457	0.0218	0.115
95118_r_at	Info	Mm.370289	Kif22	Kinesin family member 22	3.125	0.0096	0.02
94261_at	Info	Mm.236211	Thrap3	Thyroid hormone receptor associated protein 3	3.10559	0.0005	0.014
96875_r_at	Info	Mm.50424	Tax1bp1	Tax1 (human T-cell leukemia virus type I) binding protein 1	3.10559	0.0273	0.115
96042_at	Info	Mm.290876	Sod2	Superoxide dismutase 2, mitochondrial	3.09598	0.0073	0.054
94978_at	Info	Mm.296240	2310037I24Rik	RIKEN cDNA 2310037I24 gene	3.08642	0.0425	0.175
93966_at	Info	Mm.288924	Ube4b	Ubiquitination factor E4B, UFD2 homolog (S. cerevisiae)	3.07692	0.003	0.052
101019_at	Info	Mm.322945	Ctsc	Cathepsin C	3.07692	0.0099	0.022
161799_r_at	Info	Mm.261168	Kcnj9	Potassium inwardly-rectifying channel, subfamily J, member 9	3.0581	0.0185	0.115
95721_at	Info	Mm.221235	Mapkapk2	MAP kinase-activated protein kinase 2	3.04878	0.0073	0.05
160187_at	Info	Mm.373536	Pafah1b2	Platelet-activating factor acetylhydrolase, isoform 1b, alpha2 subunit	3.04878	0.0375	0.197
101955_at	Info	Mm.330160	Hspa5	Heat shock 70kD protein 5 (glucose-regulated protein)	3.04878	0.0486	0.172
161510_f_at	Info	Unknown	Unknown	Unknown	3.03951	0.0108	0.095
97366_at	Info	Mm.29689	Lemd2	LEM domain containing 2	3.0303	0.037	0.197
103499_at	Info	Mm.22339	Vwf	Von Willebrand factor homolog	3.0303	0.0375	0.003
96290_f_at	Info	Mm.371575	Rpl21	Ribosomal protein L21	3.01205	0.0307	0.176
96762_at	Info	Mm.173286	Tnpo1	Transportin 1	3.003	0.0003	0.014
161969_f_at	Info	Mm.18626	Capg	Capping protein (actin filament), gelsolin-like	3.003	0.028	0.17
95514_at	Info	Unknown	Unknown	Unknown	2.99401	0.0016	0.028
160995_at	Info	Mm.219183	Repin1	Replication initiator 1	2.99401	0.0088	0.088
98073_at	Info	Mm.320317	Cutl1	Cut-like 1 (Drosophila)	2.96736	<0.0001	0
99661_r_at	Info	Mm.43786	Cox7c	Cytochrome c oxidase, subunit VIIc	2.95858	0.0001	0.009
160081_at	Info	Mm.371576	Rpl36a	Ribosomal protein L36a	2.95858	0.0009	0.025
96223_at	Info	Mm.28733	Mitc1	MAD homolog 4 interacting transcription coactivator 1	2.95858	0.0308	0.152
95518_at	Info	Mm.25311	1810015C04Rik	RIKEN cDNA 1810015C04 gene	2.92398	0.034	0.176
92510_at	Info	Mm.186146	Jag2	Jagged 2	2.91545	0.0171	0.053
98586_at	Info	Mm.290407	Nap1l1	Nucleosome assembly protein 1-like 1	2.91545	0.0425	0.178
100124_r_at	Info	Mm.263396	Itgb1	Integrin beta 1 (fibronectin receptor beta)	2.90698	0.0122	0.086
100466_f_at	Info	Mm.4923	Iqcf4	IQ motif containing F4	2.89017	0.0392	0.188
160428_at	Info	Mm.292637	Suclg2	Succinate-Coenzyme A ligase, GDP-forming, beta subunit	2.87356	0.0424	0.187
102657_at	Info	Mm.1347	Hlx1	H2.0-like homeo box 1 (Drosophila)	2.85714	0.0162	0.115
94356_at	Info	Mm.215389	Trp53bp1	Transformation related protein 53 binding protein 1	2.849	0.0046	0.066
160768_at	Info	Mm.28101	D030056L22	Hypothetical protein D030056L22	2.849	0.039	0.201
160480_at	Info	Mm.258771	Ptprs	Protein tyrosine phosphatase, receptor type, S	2.84091	0.0167	0.121
97593_f_at	Info	Mm.339755	Fliih	Flightless I homolog (Drosophila)	2.84091	0.0427	0.195
101957_f_at	Info	Mm.277779	Parp1	Poly (ADP-ribose) polymerase family, member 1	2.82486	0.004	0.031
161085_r_at	Info	Unknown	Unknown	Unknown	2.82486	0.0066	0.066
160312_at	Info	Mm.28858	Cklfsf6	Chemokine-like factor super family 6	2.8169	0.0017	0.037
93839_at	Info	Mm.246990	Rtn3	Reticulon 3	2.80899	0.0363	0.116
94007_at	Info	Mm.196508	Morf4l1	Mortality factor 4 like 1	2.7933	0.008	0.09
95092_at	Info	Mm.331389	Ppp3ca	Protein phosphatase 3, catalytic subunit, alpha isoform	2.7933	0.0343	0.17
160834_at	Info	Mm.153684	Sertad1	SERTA domain containing 1	2.78552	0.0003	0.014
99961_s_at	Info	Mm.267410	Cdc2l1	Cell division cycle 2-like 1	2.78552	0.0324	0.148
101664_at	Info	Mm.6957	Rps3a	Ribosomal protein S3a	2.76243	0.0023	0.041
93705_at	Info	Mm.86425	Chrnb1	Cholinergic receptor, nicotinic, beta polypeptide 1 (muscle)	2.75482	0.0078	0.087
96286_at	Info	Mm.289795	Ubap1	Ubiquitin-associated protein 1	2.74725	0.0027	0.049
102794_at	Info	Mm.1401	Cxcr4	Chemokine (C-X-C motif) receptor 4	2.74725	0.0037	0.051
104263_at	Info	Mm.276096	9330177P20Rik	RIKEN cDNA 9330177P20 gene	2.74725	0.0375	0.078
101680_at	Info	Mm.305750	Rpl27a	Ribosomal protein L27a	2.73973	0.0002	0.012
98530_at	Info	Unknown	Unknown	Unknown	2.73973	0.0211	0.101
100089_at	Info	Mm.4587	Ppic	Peptidylprolyl isomerase C	2.73973	0.0439	0.217
93698_at	Info	Mm.8575	Sox13	SRY-box containing gene 13	2.7248	0.0294	0.173
101255_at	Info	Mm.371592	Ubb	Ubiquitin B	2.71739	0.0008	0.023
93030_at	Info	Unknown	Rps27a	Ribosomal protein S27a	2.71739	0.0017	0.039
101213_at	Info	Mm.5286	Arbp	Acidic ribosomal phosphoprotein P0	2.71739	0.0029	0.051
92581_at	Info	Mm.10530	Acadm	Acetyl-Coenzyme A dehydrogenase, medium chain	2.71003	0.0024	0.047
98588_at	Info	Mm.3798	Fah	Fumarylacetoacetate hydrolase	2.69542	0.0362	0.196
101573_f_at	Info	Mm.305750	Rpl27a	Ribosomal protein L27a	2.68817	0.0001	0.009
161636_r_at	Info	Mm.259022	Plk3	Polo-like kinase 3 (Drosophila)	2.68817	0.0186	0.108
92655_at	Info	Mm.244825	Gcnt1	Glucosaminyl (N-acetyl) transferase 1, core 2	2.68097	0.0155	0.061
103029_at	Info	Mm.1605	Pdcd4	Programmed cell death 4	2.65957	0.0012	0.03
100423_f_at	Info	Mm.277403	Stat5a	Signal transducer and activator of transcription 5A	2.6455	0.0059	0.069
98333_at	Info	Mm.371578	Rps18	Ribosomal protein S18	2.63852	0.007	0.084
92872_at	Info	Mm.288114	1200016B17Rik	RIKEN cDNA 1200016B17 gene	2.63852	0.0361	0.18
93318_at	Info	Mm.18503	Ninj1	Ninjurin 1	2.61097	0.0484	0.214
92852_at	Info	Mm.193099	Fn1	Fibronectin 1	2.5974	0.0319	0.146
98495_at	Info	Mm.275511	5033414D02Rik	RIKEN cDNA 5033414D02 gene	2.5974	0.032	0.18
97843_at	Info	Unknown	1110034E15Rik	RIKEN cDNA 1110034E15 gene	2.59067	0.0123	0.083
97920_at	Info	Mm.370290	Krt2-7	Keratin complex 2, basic, gene 7	2.58398	0.0044	0.029
160588_at	Info	Mm.139115	Zfp131	Zinc finger protein 131	2.57069	0.0493	0.195
160385_at	Info	Mm.258462	Gcsh	Glycine cleavage system protein H (aminomethyl carrier)	2.55754	0.0187	0.134
94845_at	Info	Mm.245357	5730454B08Rik	RIKEN cDNA 5730454B08 gene	2.53165	0.039	0.202
93089_at	Info	Mm.260084	Eif4a2	Eukaryotic translation initiation factor 4A2	2.52525	0.0093	0.093
99616_s_at	Info	Mm.245938	0610040D20Rik	RIKEN cDNA 0610040D20 gene	2.52525	0.049	0.227
94882_at	Info	Mm.355034	D9Wsu20e	DNA segment, Chr 9, Wayne State University 20, expressed	2.51889	0.0204	0.146
94548_at	Info	Mm.271975	Mfsd1	Major facilitator superfamily domain containing 1	2.51889	0.0245	0.12
92787_at	Info	Mm.12459	Ankrd10	Ankyrin repeat domain 10	2.51256	0.0047	0.068
102789_at	Info	Mm.272747	Gata2	GATA binding protein 2	2.50627	0.0015	0.037
160091_at	Info	Mm.315962	Pgam1	Phosphoglycerate mutase 1	2.50627	0.0137	0.118
99566_at	Info	Mm.4222	Tpi1	Triosephosphate isomerase 1	2.48756	0.0028	0.04
101697_f_at	Info	Unknown	Unknown	Unknown	2.48756	0.0314	0.166
101515_at	Info	Mm.356689	Acox1	Acyl-Coenzyme A oxidase 1, palmitoyl	2.48139	0.0107	0.087
101449_at	Info	Unknown	Unknown	Unknown	2.46305	0.0315	0.178
103018_at	Info	Mm.15868	MGI:1929095	Vesicle docking protein	2.457	0.0455	0.222
162397_r_at	Info	Unknown	Unknown	Unknown	2.45098	0.02	0.101
99592_f_at	Info	Mm.291799	Rdh11	Retinol dehydrogenase 11	2.43309	0.0198	0.13
100734_at	Info	Mm.290899	Rpl3	Ribosomal protein L3	2.42718	0.001	0.028
96240_at	Info	Mm.196630	D15Ertd405e	DNA segment, Chr 15, ERATO Doi 405, expressed	2.42131	0.0027	0.035
94835_f_at	Info	Mm.246377	Tubb2	Tubulin, beta 2	2.42131	0.0043	0.017
162269_at	Info	Mm.156895	Smyd2	SET and MYND domain containing 2	2.41546	0.0054	0.039
95758_at	Info	Mm.193096	Scd2	Stearoyl-Coenzyme A desaturase 2	2.41546	0.0085	0.094
104385_i_at	Info	Unknown	Unknown	Unknown	2.41546	0.0103	0.054
97077_f_at	Info	Mm.246990	Rtn3	Reticulon 3	2.40964	0.0008	0.006
92848_at	Info	Mm.13694	Oat	Ornithine aminotransferase	2.40964	0.0011	0.017
101843_at	Info	Mm.8538	Sh2bpsm1	SH2-B PH domain containing signaling mediator 1	2.40964	0.0055	0.051
99159_at	Info	Mm.41656	Ppif	Peptidylprolyl isomerase F (cyclophilin F)	2.40385	0.0067	0.062
161181_f_at	Info	Mm.3994	Dusp16	Dual specificity phosphatase 16	2.40385	0.0087	0.091
99978_s_at	Info	Mm.311337	Mapk14	Mitogen activated protein kinase 14	2.40385	0.0179	0.135
92310_at	Info	Mm.380	Plk2	Polo-like kinase 2 (Drosophila)	2.39234	0.0145	0.124
101932_at	Info	Mm.945	Ptpre	Protein tyrosine phosphatase, receptor type, E	2.38663	0.0178	0.108
100422_i_at	Info	Mm.277403	Stat5a	Signal transducer and activator of transcription 5A	2.38663	0.0204	0.132
96335_at	Info	Mm.29974	Mrpl38	Mitochondrial ribosomal protein L38	2.3753	0.0125	0.102
95709_at	Info	Mm.29703	Vkorc1	Vitamin K epoxide reductase complex, subunit 1	2.3753	0.0288	0.171
95155_at	Info	Mm.271578	Znrf1	Zinc and ring finger 1	2.35849	0.0176	0.135
95702_at	Info	Mm.296158	1300006C19Rik	RIKEN cDNA 1300006C19 gene	2.35294	0.0446	0.213
104572_at	Info	Mm.233082	Zcchc6	Zinc finger, CCHC domain containing 6	2.34742	0.0001	0.01
93987_f_at	Info	Mm.371630	3110001N18Rik	RIKEN cDNA 3110001N18 gene	2.34742	0.0179	0.136
97384_at	Info	Mm.194536	Gmfg	Glia maturation factor, gamma	2.33645	0.0006	0.02
104195_at	Info	Mm.353612	5730408K05Rik	RIKEN cDNA 5730408K05 gene	2.33645	0.0315	0.068
92598_at	Info	Mm.249096	Atp6v1b2	ATPase, H+ transporting, V1 subunit B, isoform 2	2.33645	0.0399	0.188
93596_i_at	Info	Mm.20841	Atp5e	ATP synthase, H+ transporting, mitochondrial F1 complex, epsilon subunit	2.331	<0.0001	0.004
93841_at	Info	Mm.21617	D3Ertd194e	DNA segment, Chr 3, ERATO Doi 194, expressed	2.32558	0.0007	0.024
97217_at	Info	Mm.220328	Ahcyl1	S-adenosylhomocysteine hydrolase-like 1	2.32558	0.0212	0.063
92642_at	Info	Mm.1186	Car2	Carbonic anhydrase 2	2.32558	0.0275	0.169
102332_at	Info	Mm.271898	Ulk1	Unc-51 like kinase 1 (C. elegans)	2.32019	0.0117	0.11
103594_at	Info	Mm.19973	Fbxl15	F-box and leucine-rich repeat protein 15	2.32019	0.025	0.096
98065_at	Info	Mm.180546	Ormdl3	ORM1-like 3 (S. cerevisiae)	2.31481	0.0004	0.004
160657_at	Info	Unknown	Unknown	Unknown	2.31481	0.0006	0.023
104409_at	Info	Mm.2879	Grik5	Glutamate receptor, ionotropic, kainate 5 (gamma 2)	2.31481	0.0371	0.194
103010_at	Info	Mm.157360	2610005L07Rik	RIKEN cDNA 2610005L07 gene	2.30947	0.0375	0.178
92847_s_at	Info	Mm.249225	M6pr	Mannose-6-phosphate receptor, cation dependent	2.29885	0.0044	0.063
103398_at	Info	Unknown	Unknown	Unknown	2.29358	0.0463	0.158
160072_at	Info	Mm.12553	Rfc3	Replication factor C (activator 1) 3	2.28833	0.0487	0.226
99133_at	Info	Mm.4114	Slc3a2	Solute carrier family 3 (activators of dibasic and neutral amino acid transport), member 2	2.26757	0.0039	0.062
95415_f_at	Info	Mm.333375	C1r	Complement component 1, r subcomponent	2.24719	0.0008	0.018
103459_at	Info	Mm.21688	Slc39a6	Solute carrier family 39 (metal ion transporter), member 6	2.24719	0.0453	0.215
97483_at	Info	Mm.309019	Rpl19	Ribosomal protein L19	2.24215	0.0025	0.05
93819_at	Info	Unknown	Unknown	Unknown	2.23714	0.0026	0.05
93274_at	Info	Mm.1761	Clk1	CDC-like kinase 1	2.23214	0.013	0.117
161514_at	Info	Mm.282158	Cct5	Chaperonin subunit 5 (epsilon)	2.23214	0.0336	0.171
94881_at	Info	Mm.195663	Cdkn1a	Cyclin-dependent kinase inhibitor 1A (P21)	2.22717	0.0072	0.086
103990_at	Info	Mm.248335	Fosb	FBJ osteosarcoma oncogene B	2.22717	0.0212	0.109
160230_at	Info	Mm.27396	Cox17	Cytochrome c oxidase, subunit XVII assembly protein homolog (yeast)	2.22222	0.0143	0.078
93976_at	Info	Mm.26135	Cab39	Calcium binding protein 39	2.22222	0.0306	0.032
162123_f_at	Info	Mm.265060	Slc19a1	Solute carrier family 19 (sodium/hydrogen exchanger), member 1	2.21729	0.001	0.031
94068_at	Info	Mm.300281	Rps19	Ribosomal protein S19	2.20751	0.0003	0.015
161846_r_at	Info	Mm.241355	Mag	Myelin-associated glycoprotein	2.1978	0.0009	0.03
94766_at	Info	Mm.138471	Eef1a1	Eukaryotic translation elongation factor 1 alpha 1	2.1978	0.0063	0.075
93731_at	Info	Mm.20943	Fkbp9	FK506 binding protein 9	2.18818	0.0333	0.178
95004_at	Info	Mm.321828	Luc7l	Luc7 homolog (S. cerevisiae)-like	2.18341	0.03	0.178
97200_f_at	Info	Mm.249110	Snrpe	Small nuclear ribonucleoprotein E	2.18341	0.0314	0.177
103559_at	Info	Mm.19111	Prkaca	Protein kinase, cAMP dependent, catalytic, alpha	2.18341	0.0489	0.084
96147_at	Info	Mm.268010	Mafg	V-maf musculoaponeurotic fibrosarcoma oncogene family, protein G (avian)	2.17865	0.0077	0.091
161989_f_at	Info	Mm.20396	Crat	Carnitine acetyltransferase	2.17865	0.0237	0.091
93714_f_at	Info	Unknown	LOC436489	Similar to MHC class I-alpha	2.1692	0.0031	0.055
95418_at	Info	Mm.293316	Rasl11b	RAS-like, family 11, member B	2.1692	0.0382	0.108
102105_f_at	Info	Mm.1008	Ptgds	Prostaglandin D2 synthase (brain)	2.15983	0.0079	0.075
93970_at	Info	Mm.222328	Ipo7	Importin 7	2.15983	0.0146	0.108
162181_f_at	Info	Unknown	Unknown	Unknown	2.15517	0.0138	0.108
97681_f_at	Info	Mm.347436	Gstm3	Glutathione S-transferase, mu 3	2.14592	0.0001	0.01
94818_at	Info	Mm.259191	Ogt	O-linked N-acetylglucosamine (GlcNAc) transferase (UDP-N-acetylglucosamine:polypeptide-N-acetylglucosaminyl transferase)	2.14133	0.0037	0.06
162220_r_at	Info	Mm.278554	1700014P03Rik	RIKEN cDNA 1700014P03 gene	2.14133	0.0043	0.058
93773_f_at	Info	Mm.259036	Zfp265	Zinc finger protein 265	2.14133	0.0355	0.118
96744_at	Info	Mm.101368	Acp6	Acid phosphatase 6, lysophosphatidic	2.1322	0.0486	0.026
160249_at	Info	Mm.371590	Tpd52	Tumor protein D52	2.12766	0.0127	0.118
94371_at	Info	Mm.260177	Pld2	Phospholipase D2	2.12766	0.0474	0.172
99660_f_at	Info	Mm.43786	Cox7c	Cytochrome c oxidase, subunit VIIc	2.11864	0.0269	0.142
92887_at	Info	Mm.1457	Ddah2	Dimethylarginine dimethylaminohydrolase 2	2.11864	0.0328	0.07
97448_at	Info	Mm.273765	MGC65558	Similar to phosphatidylserine decarboxylase	2.11416	<0.0001	0.006
161532_f_at	Info	Mm.290810	2610304G08Rik	RIKEN cDNA 2610304G08 gene	2.11416	0.0145	0.125
97297_at	Info	Mm.273087	Pcp4l1	Purkinje cell protein 4-like 1	2.11416	0.0193	0.081
162422_r_at	Info	Unknown	Unknown	Unknown	2.10526	0.0007	0.014
99778_at	Info	Unknown	Unknown	Unknown	2.10526	0.0028	0.05
98369_f_at	Info	Unknown	LOC232532	Similar to IgE-binding protein	2.10526	0.0419	0.184
104151_at	Info	Mm.200763	Lrch4	Leucine-rich repeats and calponin homology (CH) domain containing 4	2.10084	0.0043	0.065
98086_r_at	Info	Mm.353967	Unknown	Transcribed locus, strongly similar to XP_344538.1 similar to 40S ribosomal protein S28 [Rattus norvegicus]	2.09644	0.0007	0.02
96812_at	Info	Mm.29279	Smo	Smoothened homolog (Drosophila)	2.09644	0.0493	0.231
162457_f_at	Info	Mm.196110	Hba-a1	Hemoglobin alpha, adult chain 1	2.09205	0.0362	0.097
97594_r_at	Info	Mm.339755	Fliih	Flightless I homolog (Drosophila)	2.08768	0.0068	0.046
161758_r_at	Info	Mm.202774	Rbm9	RNA binding motif protein 9	2.08333	0.0001	0.008
96307_s_at	Info	Mm.140568	1100001I22Rik	RIKEN cDNA 1100001I22 gene	2.079	0.0027	0.052
101580_at	Info	Mm.197728	Cox7b	Cytochrome c oxidase subunit VIIb	2.079	0.0058	0.078
93990_at	Info	Mm.21740	Hnrph1	Heterogeneous nuclear ribonucleoprotein H1	2.079	0.0087	0.093
161149_r_at	Info	Mm.68157	Slc23a3	Solute carrier family 23 (nucleobase transporters), member 3	2.07469	0.0133	0.119
160377_at	Info	Mm.24083	Tardbp	TAR DNA binding protein	2.07039	0.0223	0.145
96087_at	Info	Mm.196933	Mgat1	Mannoside acetylglucosaminyltransferase 1	2.05761	0.0016	0.023
94146_at	Info	Mm.244263	Ccl4	Chemokine (C-C motif) ligand 4	2.05761	0.0155	0.125
92457_at	Info	Mm.41984	E130201N16Rik	RIKEN cDNA E130201N16 gene	2.05339	0.0096	0.088
99645_at	Info	Mm.43640	4921506J03Rik	RIKEN cDNA 4921506J03 gene	2.04499	0.0304	0.172
160888_at	Info	Mm.4479	Reps1	RalBP1 associated Eps domain containing protein	2.04499	0.0426	0.213
103055_r_at	Info	Mm.16533	Polr2a	Polymerase (RNA) II (DNA directed) polypeptide A	2.04082	0.0094	0.085
104487_at	Info	Unknown	Unknown	Unknown	2.04082	0.0309	0.165
98532_at	Info	Mm.332693	Cdk2ap1	CDK2 (cyclin-dependent kinase 2)-associated protein 1	2.03666	0.0061	0.072
162401_f_at	Info	Mm.29357	MGI:1919030	Myo-inositol 1-phosphate synthase A1	2.03666	0.0079	0.068
94058_r_at	Info	Mm.267377	Scd1	Stearoyl-Coenzyme A desaturase 1	2.03666	0.0267	0.112
98066_r_at	Info	Mm.3444	Brd2	Bromodomain containing 2	2.03252	0.0068	0.046
101292_f_at	Info	Unknown	Unknown	Unknown	2.02429	0.0082	0.051
161816_r_at	Info	Mm.275766	MGI:1929253	Glycolipid transfer protein	2.0202	0.0019	0.038
97541_f_at	Info	Mm.33263	H2-D1	Histocompatibility 2, D region locus 1	2.0202	0.0372	0.155
95647_f_at	Info	Unknown	Unknown	Unknown	2.00803	0.0228	0.157
162440_r_at	Info	Unknown	Unknown	Unknown	2.00401	0.0001	0.007
104410_at	Info	Mm.143813	Midn	Midnolin	2	0.0003	0.017
94084_at	Info	Mm.109930	Cdc26	Cell division cycle 26	1.99601	0.0204	0.149
93973_at	Info	Mm.21671	Eif3s9	Eukaryotic translation initiation factor 3, subunit 9 (eta)	1.99601	0.028	0.162
161996_f_at	Info	Unknown	Unknown	Unknown	1.99203	0.0149	0.097
160686_at	Info	Mm.22379	5730555F13Rik	RIKEN cDNA 5730555F13 gene	1.99203	0.0198	0.114
96025_g_at	Info	Mm.330692	Ahcy	S-adenosylhomocysteine hydrolase	1.99203	0.021	0.145
97174_r_at	Info	Unknown	LOC436489	Similar to MHC class I-alpha	1.98807	0.0108	0.095
98426_at	Info	Mm.358666	Ppt2	Palmitoyl-protein thioesterase 2	1.98807	0.0172	0.121
96125_at	Info	Mm.271809	Daxx	Fas death domain-associated protein	1.98413	0.0113	0.106
102000_f_at	Info	Mm.334206	Uqcrc2	Ubiquinol cytochrome c reductase core protein 2	1.98413	0.0314	0.183
99929_at	Info	Mm.4336	Ext2	Exostoses (multiple) 2	1.97628	0.0189	0.085
102060_at	Info	Mm.10409	Golga4	Golgi autoantigen, golgin subfamily a, 4	1.97628	0.0438	0.217
92838_at	Info	Mm.289707	Fscn1	Fascin homolog 1, actin bundling protein (Strongylocentrotus) purpuratus)	1.97239	0.0129	0.119
95444_at	Info	Mm.243797	4930579A11Rik	RIKEN cDNA 4930579A11 gene	1.97239	0.018	0.136
160815_at	Info	Mm.157591	BC032204	CDNA sequence BC032204	1.96464	0.0004	0.018
104650_at	Info	Mm.255464	Ache	Acetylcholinesterase	1.96464	0.0006	0.017
93271_s_at	Info	Mm.125770	Gnas	GNAS (guanine nucleotide binding protein, alpha stimulating) complex locus	1.96464	0.0055	0.075
95755_at	Info	Mm.299604	Csda	Cold shock domain protein A	1.96078	0.0001	0.011
161680_r_at	Info	Unknown	Unknown	Unknown	1.96078	0.0015	0.037
101073_at	Info	Mm.271854	Lrp1	Low density lipoprotein receptor-related protein 1	1.96078	0.0306	0.181
102131_f_at	Info	Mm.24765	Rnf20	Ring finger protein 20	1.95695	0.0364	0.161
98083_at	Info	Mm.275036	Copeb	Core promoter element binding protein	1.94932	0.0042	0.033
160307_at	Info	Mm.117037	Pi4k2a	Phosphatidylinositol 4-kinase type 2 alpha	1.94932	0.0098	0.071
161722_f_at	Info	Mm.282351	Gstm5	Glutathione S-transferase, mu 5	1.94932	0.0175	0.078
161052_r_at	Info	Unknown	Unknown	Unknown	1.94553	0.0006	0.021
101854_r_at	Info	Unknown	Unknown	Unknown	1.94175	0.0003	0.016
99591_i_at	Info	Mm.291799	Rdh11	Retinol dehydrogenase 11	1.94175	0.0015	0.028
97262_at	Info	Unknown	Unknown	Unknown	1.94175	0.0339	0.187
101067_at	Info	Mm.196635	Mrpl24	Mitochondrial ribosomal protein L24	1.93424	0.0032	0.013
101061_at	Info	Mm.7091	Ssr2	Signal sequence receptor, beta	1.93424	0.0327	0.185
161227_r_at	Info	Unknown	Unknown	Unknown	1.92678	0.0009	0.018
162423_f_at	Info	Mm.784	Nbr1	Neighbor of Brca1 gene 1	1.92678	0.0035	0.055
160801_at	Info	Mm.29247	Pqlc1	PQ loop repeat containing 1	1.92678	0.0296	0.172
161960_f_at	Info	Mm.246436	6720463E02Rik	RIKEN cDNA 6720463E02 gene	1.92308	0.0036	0.038
102126_at	Info	Unknown	Rps12	Ribosomal protein S12	1.91939	0.014	0.124
100599_at	Info	Mm.641	Atf4	Activating transcription factor 4	1.91571	0.005	0.046
162347_f_at	Info	Mm.2608	Bgn	Biglycan	1.91571	0.0383	0.204
94889_at	Info	Mm.266767	Vapa	Vesicle-associated membrane protein, associated protein A	1.91205	0.0166	0.133
98478_at	Info	Mm.3527	Ccng2	Cyclin G2	1.91205	0.039	0.133
92632_at	Info	Mm.288630	Calm3	Calmodulin 3	1.9084	0.0421	0.162
161143_r_at	Info	Mm.24680	Dnpep	Aspartyl aminopeptidase	1.90476	0.0013	0.03
160885_at	Info	Mm.246869	8430423A01Rik	RIKEN cDNA 8430423A01 gene	1.90476	0.0021	0.028
100051_at	Info	Mm.295284	Stom	Stomatin	1.90476	0.0279	0.115
162030_r_at	Info	Mm.196558	Selenbp1	Selenium binding protein 1	1.90476	0.0293	0.167
94517_r_at	Info	Mm.2899	Penk1	Preproenkephalin 1	1.89753	0.0153	0.116
102776_at	Info	Mm.13437	Usp38	Ubiquitin specific protease 38	1.89394	0.0087	0.085
94076_i_at	Info	Mm.22130	Rpn2	Ribophorin II	1.89394	0.0096	0.106
161696_f_at	Info	Mm.331907	C77080	Expressed sequence C77080	1.89394	0.0113	0.09
160724_at	Info	Mm.305921	Usp49	Ubiquitin specific protease 49	1.89036	0.035	0.159
97264_r_at	Info	Mm.216227	Csnk1d	Casein kinase 1, delta	1.88679	0.0012	0.024
104053_at	Info	Mm.211229	Trio	Triple functional domain (PTPRF interacting)	1.88679	0.0121	0.102
96732_at	Info	Mm.28891	Wdr40a	WD repeat domain 40A	1.88324	0.0439	0.221
102371_at	Info	Mm.119	Nr4a1	Nuclear receptor subfamily 4, group A, member 1	1.87617	0.0138	0.123
162292_r_at	Info	Mm.183076	2510039O18Rik	RIKEN cDNA 2510039O18 gene	1.87266	0.0002	0.015
160162_at	Info	Mm.271711	Tagln2	Transgelin 2	1.86916	0.0019	0.04
96071_at	Info	Mm.292027	Rps25	Ribosomal protein S25	1.86567	0.0132	0.122
101422_at	Info	Mm.314887	Fnbp4	Formin binding protein 4	1.86567	0.0483	0.224
98437_at	Info	Mm.34405	Casp3	Caspase 3, apoptosis related cysteine protease	1.85529	0.0002	0.014
162178_r_at	Info	Mm.28207	Zcchc7	Zinc finger, CCHC domain containing 7	1.84843	0.002	0.04
97509_f_at	Info	Mm.265716	Fgfr1	Fibroblast growth factor receptor 1	1.84502	0.016	0.079
100396_i_at	Info	Unknown	Unknown	Unknown	1.84502	0.0186	0.113
94367_at	Info	Mm.280895	Umpk	Uridine monophosphate kinase	1.83824	0.0103	0.103
161302_r_at	Info	Mm.46360	Reg2	Regenerating islet-derived 2	1.83824	0.0336	0.167
101008_at	Info	Mm.270511	Tcerg1	Transcription elongation regulator 1 (CA150)	1.83824	0.0377	0.195
161506_r_at	Info	Mm.21414	Ccs	Copper chaperone for superoxide dismutase	1.8315	<0.0001	0.006
162077_f_at	Info	Mm.193096	Scd2	Stearoyl-Coenzyme A desaturase 2	1.82815	0.0296	0.173
95696_at	Info	Mm.267692	Txnl2	Thioredoxin-like 2	1.82149	0.0154	0.124
94433_at	Info	Mm.46754	Slc38a2	Solute carrier family 38, member 2	1.81159	0.0477	0.188
161664_at	Info	Mm.30052	Mrpl50	Mitochondrial ribosomal protein L50	1.80832	0.0002	0.015
162316_f_at	Info	Mm.22633	Dgat1	Diacylglycerol O-acyltransferase 1	1.80832	0.0011	0.037
103427_at	Info	Mm.214746	Fbxl3	F-box and leucine-rich repeat protein 3	1.80832	0.0143	0.104
99631_f_at	Info	Mm.43415	Cox6a1	Cytochrome c oxidase, subunit VI a, polypeptide 1	1.80505	0.0002	0.016
161823_r_at	Info	Mm.30246	Cd151	CD151 antigen	1.80505	0.0027	0.03
101827_at	Info	Mm.82669	Hpvc2	Human papillomavirus 18 E5 central sequence motif gene 2	1.8018	0.0009	0.029
162190_r_at	Info	Mm.324695	D15Ertd735e	DNA segment, Chr 15, ERATO Doi 735, expressed	1.8018	0.0112	0.071
162114_f_at	Info	Mm.305921	Usp49	Ubiquitin specific protease 49	1.79856	0.0306	0.17
96546_r_at	Info	Mm.103427	A730042J05Rik	RIKEN cDNA A730042J05 gene	1.79211	0.0004	0.022
161759_r_at	Info	Mm.1593	Lcat	Lecithin cholesterol acyltransferase	1.79211	0.0018	0.042
162006_r_at	Info	Mm.235123	Immt	Inner membrane protein, mitochondrial	1.79211	0.0227	0.152
161615_f_at	Info	Mm.185026	Map3k11	Mitogen activated protein kinase kinase kinase 11	1.78571	0.0092	0.1
162490_f_at	Info	Unknown	Unknown	Unknown	1.77936	0.0152	0.115
97472_at	Info	Mm.222536	Slc25a17	Solute carrier family 25 (mitochondrial carrier, peroxisomal membrane protein), member 17	1.77936	0.0444	0.118
93293_at	Info	Mm.329243	Calm2	Calmodulin 2	1.7762	0.017	0.12
162415_f_at	Info	Mm.177551	Cant1	Calcium activated nucleotidase 1	1.7762	0.0225	0.157
103495_at	Info	Mm.130260	5730419I09Rik	RIKEN cDNA 5730419I09 gene	1.7762	0.0315	0.179
96633_s_at	Info	Mm.27218	Morf4l2	Mortality factor 4 like 2	1.7762	0.032	0.159
162356_r_at	Info	Mm.29070	1810042K04Rik	RIKEN cDNA 1810042K04 gene	1.77305	<0.0001	0.004
95057_at	Info	Mm.29151	Herpud1	Homocysteine-inducible, endoplasmic reticulum stress-inducible, ubiquitin-like domain member 1	1.77305	0.0014	0.026
100756_r_at	Info	Unknown	Unknown	Unknown	1.76991	0.0049	0.026
96495_at	Info	Mm.253067	Myt1l	Myelin transcription factor 1-like	1.76991	0.0088	0.095
161301_f_at	Info	Mm.341434	Lgals9	Lectin, galactose binding, soluble 9	1.76991	0.0188	0.049
161625_r_at	Info	Mm.28465	Lrp10	Low-density lipoprotein receptor-related protein 10	1.76367	0.0016	0.045
102370_at	Info	Mm.46019	Dhrs8	Dehydrogenase/reductase (SDR family) member 8	1.76056	0.005	0.062
98119_at	Info	Unknown	Rpl30	Ribosomal protein L30	1.76056	0.0141	0.124
96113_at	Info	Mm.172411	D18Wsu98e	DNA segment, Chr 18, Wayne State University 98, expressed	1.76056	0.0169	0.138
162238_r_at	Info	Mm.21297	Shkbp1	Sh3kbp1 binding protein 1	1.75747	0.0017	0.04
99701_f_at	Info	Unknown	Sprr2b	Small proline-rich protein 2B	1.75439	0.0102	0.108
96073_at	Info	Mm.2651	Dpf2	D4, zinc and double PHD fingers family 2	1.75439	0.0189	0.147
96358_at	Info	Mm.295618	Rps23	Ribosomal protein S23	1.75131	0.0028	0.056
160489_at	Info	Mm.255332	Tnfaip2	Tumor necrosis factor, alpha-induced protein 2	1.74825	0.0001	0.012
162100_r_at	Info	Mm.24670	Tcta	T-cell leukemia translocation altered gene	1.74825	0.0009	0.031
100515_at	Info	Mm.5241	Furin	Furin (paired basic amino acid cleaving enzyme)	1.74825	0.005	0.06
95740_at	Info	Mm.183043	2300003P22Rik	RIKEN cDNA 2300003P22 gene	1.74825	0.0113	0.078
101490_at	Info	Mm.7884	Hbld2	HESB like domain containing 2	1.74825	0.0187	0.123
104056_at	Info	Mm.258985	D16Bwg1543e	DNA segment, Chr 16, Brigham & Women's Genetics 1543 expressed	1.74216	0.0073	0.094
104284_at	Info	Mm.323925	5031439G07Rik	RIKEN cDNA 5031439G07 gene	1.73913	0.0093	0.099
161913_r_at	Info	Unknown	Unknown	Unknown	1.73913	0.0097	0.106
161456_f_at	Info	Unknown	Unknown	Unknown	1.7331	0.0171	0.092
161767_r_at	Info	Mm.287443	Mrps18a	Mitochondrial ribosomal protein S18A	1.7301	0.0168	0.118
162125_f_at	Info	Mm.331	Ubc	Ubiquitin C	1.7301	0.0173	0.14
162227_r_at	Info	Mm.1393	Ung	Uracil-DNA glycosylase	1.7301	0.039	0.167
102134_f_at	Info	Mm.10314	Atp5g2	ATP synthase, H+ transporting, mitochondrial F0 complex, subunit c (subunit 9), isoform 2	1.72712	0.0063	0.075
101971_at	Info	Mm.333157	2500002L14Rik	RIKEN cDNA 2500002L14 gene	1.72712	0.028	0.057
102098_at	Info	Unknown	Unknown	Unknown	1.71527	0.0012	0.031
101754_f_at	Info	Mm.57083	Sprr2g	Small proline-rich protein 2G	1.71233	0.0007	0.031
99336_at	Info	Mm.5291	Rps5	Ribosomal protein S5	1.71233	0.008	0.099
93738_at	Info	Mm.21002	Slc2a1	Solute carrier family 2 (facilitated glucose transporter), member 1	1.71233	0.0233	0.155
92970_at	Info	Mm.5	Hoxa10	Homeo box A10	1.7094	0.0219	0.151
94810_at	Info	Mm.142822	Ewsr1	Ewing sarcoma breakpoint region 1	1.70648	0.0022	0.044
161522_i_at	Info	Mm.4263	Cst3	Cystatin C	1.70648	0.0152	0.097
161042_at	Info	Mm.4512	Cbr3	Carbonyl reductase 3	1.70068	0.001	0.029
162247_r_at	Info	Mm.24245	Tcea2	Transcription elongation factor A (SII), 2	1.70068	0.0024	0.052
96070_at	Info	Mm.2647	Pfn1	Profilin 1	1.69779	<0.0001	0.011
161465_r_at	Info	Mm.295762	Zfp94	Zinc finger protein 94	1.69779	<0.0001	0.008
161941_r_at	Info	Mm.250703	Centg3	Centaurin, gamma 3	1.69779	0.0025	0.056
96261_at	Info	Mm.305990	2310028O11Rik	RIKEN cDNA 2310028O11 gene	1.69779	0.0117	0.118
160136_r_at	Info	Mm.26017	Tloc1	Translocation protein 1	1.69492	0.0124	0.067
94259_at	Info	Mm.305816	MGI:1929282	Telomerase binding protein, p23	1.69205	0.0425	0.22
101094_at	Info	Mm.347915	MGI:1930666	Hypoxia induced gene 1	1.68634	0.0332	0.195
99644_at	Info	Mm.43636	Zfp289	Zinc finger protein 289	1.68634	0.0394	0.209
102206_at	Info	Mm.10025	Fkbpl	FK506 binding protein-like	1.68067	0.0041	0.07
160346_at	Info	Mm.193395	Dalrd3	DALR anticodon binding domain containing 3	1.68067	0.0459	0.195
97226_at	Info	Mm.370185	Gna12	Guanine nucleotide binding protein, alpha 12	1.67224	0.0205	0.012
92832_at	Info	Mm.130	Socs1	Suppressor of cytokine signaling 1	1.66945	<0.0001	0.009
102231_at	Info	Mm.10353	Creb3l1	CAMP responsive element binding protein 3-like 1	1.66945	<0.0001	0.011
162493_r_at	Info	Unknown	Unknown	Unknown	1.66945	0.0012	0.027
162104_f_at	Info	Unknown	Unknown	Unknown	1.66667	0.0089	0.015
96959_at	Info	Mm.371667	Ube2n	Ubiquitin-conjugating enzyme E2N	1.66667	0.0213	0.157
99590_at	Info	Mm.42767	Rps17	Ribosomal protein S17	1.66389	0.0268	0.176
161220_f_at	Info	Mm.66356	Ubn1	Ubinuclein 1	1.66113	0.0246	0.169
94706_s_at	Info	Mm.250185	Eya1	Eyes absent 1 homolog (Drosophila)	1.65837	0.0002	0.015
99100_at	Info	Mm.249934	Stat3	Signal transducer and activator of transcription 3	1.65563	0.0192	0.137
161668_f_at	Info	Mm.3863	Por	P450 (cytochrome) oxidoreductase	1.65289	0.0002	0.017
96575_at	Info	Mm.30066	Rpl8	Ribosomal protein L8	1.65289	0.0028	0.06
92816_r_at	Info	Mm.279821	Eif4a1	Eukaryotic translation initiation factor 4A1	1.64745	0.038	0.177
104609_at	Info	Mm.347805	1110031M08Rik	RIKEN cDNA 1110031M08 gene	1.64474	0.0187	0.08
101476_at	Info	Mm.7723	Pabpn1	Poly(A) binding protein, nuclear 1	1.64474	0.0261	0.164
96624_r_at	Info	Unknown	Unknown	Unknown	1.63666	0.0022	0.009
94862_i_at	Info	Mm.23693	Dncl2a	Dynein, cytoplasmic, light chain 2A	1.63666	0.0208	0.145
100686_at	Info	Mm.328846	Rps2	Ribosomal protein S2	1.63399	0.0212	0.159
99498_at	Info	Unknown	Unknown	Unknown	1.63399	0.0414	0.219
95359_at	Info	Mm.2180	Hspcb	Heat shock protein 1, beta	1.63132	0.0038	0.07
160421_r_at	Info	Mm.34374	Ctrb1	Chymotrypsinogen B1	1.63132	0.0112	0.119
101723_r_at	Info	Mm.117450	Adam28	A disintegrin and metalloprotease domain 28	1.63132	0.0274	0.162
161614_r_at	Info	Mm.246377	Tubb2	Tubulin, beta 2	1.62602	0.0047	0.036
161898_i_at	Info	Mm.280943	Mtx1	Metaxin 1	1.62338	0.0198	0.135
161693_r_at	Info	Mm.259326	D1Ertd161e	DNA segment, Chr 1, ERATO Doi 161, expressed	1.62075	0.0023	0.055
160700_i_at	Info	Mm.23662	Sema6c	Sema domain, transmembrane domain (TM), and cytoplasmic domain, (semaphorin) 6C	1.61812	0.0061	0.081
162067_at	Info	Mm.276338	Rbm14	RNA binding motif protein 14	1.61812	0.0076	0.098
92867_at	Info	Mm.259103	Phc2	Polyhomeotic-like 2 (Drosophila)	1.61551	0.0036	0.068
161698_f_at	Info	Mm.266716	BC019977	CDNA sequence BC019977	1.61551	0.0365	0.188
161950_at	Info	Mm.284505	Sfrs14	Splicing factor, arginine/serine-rich 14	1.6129	0.0437	0.117
102765_at	Info	Mm.12973	Cops7b	COP9 (constitutive photomorphogenic) homolog, subunit 7b (Arabidopsis thaliana)	1.61031	0.0005	0.021
97659_r_at	Info	Unknown	Unknown	Unknown	1.61031	0.0031	0.063
160569_at	Info	Mm.300697	2310008M10Rik	RIKEN cDNA 2310008M10 gene	1.61031	0.0123	0.097
161933_r_at	Info	Mm.3935	Ddx24	DEAD (Asp-Glu-Ala-Asp) box polypeptide 24	1.60772	0.0009	0.018
160697_at	Info	Mm.331907	C77080	Expressed sequence C77080	1.60772	0.0143	0.108
96418_r_at	Info	Unknown	Unknown	Unknown	1.6	0.0043	0.075
100432_f_at	Info	Mm.329100	Mdfi	MyoD family inhibitor	1.6	0.0049	0.082
162426_f_at	Info	Mm.201455	Scamp1	Secretory carrier membrane protein 1	1.6	0.0103	0.116
94775_at	Info	Mm.16745	Oxt	Oxytocin	1.59744	<0.0001	0.014
103514_at	Info	Mm.200792	Tnfrsf21	Tumor necrosis factor receptor superfamily, member 21	1.59744	0.0053	0.057
160939_at	Info	Mm.9474	Twist2	Twist homolog 2 (Drosophila)	1.5949	0.0004	0.029
97984_i_at	Info	Mm.278357	Kns2	Kinesin 2	1.5949	0.0194	0.04
161561_r_at	Info	Mm.260271	Surf5	Surfeit gene 5	1.59236	0.0128	0.126
101642_at	Info	Unknown	Unknown	Unknown	1.58983	0.0054	0.085
102731_g_at	Info	Mm.14437	H2-M3	Histocompatibility 2, M region locus 3	1.58983	0.0124	0.12
101212_at	Info	Mm.371579	Rps7	Ribosomal protein S7	1.58479	0.0073	0.073
161201_r_at	Info	Mm.4312	Slc9a1	Solute carrier family 9 (sodium/hydrogen exchanger), member 1	1.57729	0.0019	0.053
160535_at	Info	Mm.6743	Nfe2l1	Nuclear factor, erythroid derived 2,-like 1	1.57729	0.0065	0.07
162039_f_at	Info	Mm.286069	Scamp2	Secretory carrier membrane protein 2	1.5748	0.0243	0.135
93783_at	Info	Mm.2131	Ela1	Elastase 1, pancreatic	1.5748	0.0345	0.201
161995_r_at	Info	Mm.230169	Got2	Glutamate oxaloacetate transaminase 2, mitochondrial	1.57233	0.0003	0.024
92363_at	Info	Mm.39728	Celsr2	Cadherin EGF LAG seven-pass G-type receptor 2	1.57233	0.0094	0.088
94258_at	Info	Mm.2241	Arhgdib	Rho, GDP dissociation inhibitor (GDI) beta	1.57233	0.0485	0.235
93730_at	Info	Mm.288212	Rps15a	Ribosomal protein S15a	1.57233	0.0486	0.237
161601_i_at	Info	Mm.128580	Dnmt1	DNA methyltransferase (cytosine-5) 1	1.56986	0.001	0.036
96048_at	Info	Mm.143977	Hrsp12	Heat-responsive protein 12	1.5674	0.0029	0.064
101783_i_at	Info	Unknown	Unknown	Unknown	1.5625	0.0232	0.135
96891_at	Info	Mm.263913	Anp32b	Acidic nuclear phosphoprotein 32 family, member B	1.56006	0.0221	0.156
93027_r_at	Info	Mm.14798	Unknown	CDNA, clone:Y0G0102M06, strand:minus, reference:ENSEMBL:Mouse-Transcript-ENST:ENSMUST00000065685, based on BLAT search	1.55763	0.0016	0.051
103888_at	Info	Mm.323997	Rbpms	RNA binding protein gene with multiple splicing	1.55763	0.0047	0.048
162477_r_at	Info	Mm.850	Srp14	Signal recognition particle 14	1.55763	0.017	0.142
161324_r_at	Info	Mm.371547	Atp5g1	ATP synthase, H+ transporting, mitochondrial F0 complex, subunit c (subunit 9), isoform 1	1.55521	0.0002	0.019
162338_r_at	Info	Unknown	Unknown	Unknown	1.5528	0.004	0.076
161408_r_at	Info	Unknown	Unknown	Unknown	1.55039	0.0037	0.059
98331_at	Info	Mm.249555	Col3a1	Procollagen, type III, alpha 1	1.54799	0.0239	0.124
98861_at	Info	Mm.326614	Unknown	Transcribed locus	1.5456	0.0019	0.025
161557_at	Info	Mm.246750	Mnat1	Menage a trois 1	1.5456	0.0042	0.075
94863_r_at	Info	Mm.23693	Dncl2a	Dynein, cytoplasmic, light chain 2A	1.5456	0.0061	0.092
94001_at	Info	Mm.119162	Elavl1	ELAV (embryonic lethal, abnormal vision, Drosophila)-like 1 (Hu antigen R)	1.54321	0.0364	0.208
101927_at	Info	Mm.306163	Prkar1b	Protein kinase, cAMP dependent regulatory, type I beta	1.53846	0.0067	0.097
162134_r_at	Info	Mm.188105	2300006M17Rik	RIKEN cDNA 2300006M17 gene	1.53846	0.0222	0.158
162496_r_at	Info	Mm.17851	Ndufa3	NADH dehydrogenase (ubiquinone) 1 alpha subcomplex, 3	1.5361	0.0067	0.081
100050_at	Info	Mm.444	Idb1	Inhibitor of DNA binding 1	1.5361	0.0406	0.204
95340_at	Info	Mm.2064	Mt3	Metallothionein 3	1.53374	0.0018	0.051
102977_at	Info	Mm.315593	a	Nonagouti	1.53374	0.0095	0.1
160331_at	Info	Mm.262184	Zfp67	Zinc finger protein 67	1.53139	0.0002	0.012
162388_r_at	Info	Mm.143889	Adam5	A disintegrin and metalloprotease domain 5	1.53139	0.0008	0.025
103931_at	Info	Mm.2514	Grca	Gene rich cluster, A gene	1.53139	0.0183	0.152
161380_f_at	Info	Mm.29274	1700093E07Rik	RIKEN cDNA 1700093E07 gene	1.52905	0.0005	0.031
102946_r_at	Info	Unknown	Unknown	Unknown	1.52905	0.0045	0.079
161050_at	Info	Mm.292000	Unknown	10 days neonate cerebellum cDNA, RIKEN full-length enriched library, clone:6530415D11 product:unknown EST, full insert sequence	1.52905	0.0183	0.151
96664_at	Info	Mm.27372	Huwe1	HECT, UBA and WWE domain containing 1	1.52672	0.0231	0.151
102310_at	Info	Mm.12895	Ccl22	Chemokine (C-C motif) ligand 22	1.52207	0.0018	0.038
161755_at	Info	Mm.154570	Erp29	Endoplasmic reticulum protein 29	1.52207	0.0093	0.108
161842_r_at	Info	Mm.5025	Etv4	Ets variant gene 4 (E1A enhancer binding protein, E1AF)	1.51745	0.0005	0.027
160544_at	Info	Mm.741	Fabp5	Fatty acid binding protein 5, epidermal	1.51745	0.0179	0.149
92395_r_at	Info	Mm.4068	Crebl1	CAMP responsive element binding protein-like 1	1.51286	0.008	0.094
96632_at	Info	Mm.27218	Morf4l2	Mortality factor 4 like 2	1.51057	0.0144	0.136
95939_i_at	Info	Mm.266485	BC052328	CDNA sequence BC052328	1.51057	0.0173	0.142
160254_at	Info	Mm.352698	Ifitm7	Interferon induced transmembrane protein 7	1.5083	0.001	0.042
161953_at	Info	Mm.286317	BC024955	CDNA sequence BC024955	1.50602	0.0154	0.135
103700_r_at	Info	Unknown	Unknown	Unknown	1.50602	0.0201	0.152
93670_at	Info	Mm.8068	Erf	Ets2 repressor factor	1.50602	0.0299	0.115
161106_r_at	Info	Unknown	Unknown	Unknown	1.49477	0.0136	0.125
161633_r_at	Info	Unknown	Unknown	Unknown	1.49254	0.0035	0.075
95485_at	Info	Mm.260164	Hadhsc	L-3-hydroxyacyl-Coenzyme A dehydrogenase, short chain	1.49254	0.0135	0.09
100128_at	Info	Mm.281367	Cdc2a	Cell division cycle 2 homolog A (S. pombe)	1.49031	<0.0001	0.013
95215_f_at	Info	Mm.331	Ubc	Ubiquitin C	1.49031	0.0361	0.204
93314_g_at	Info	Mm.18494	Map2k3	Mitogen activated protein kinase kinase 3	1.4881	0.0015	0.042
100496_at	Info	Mm.5121	Pam	Peptidylglycine alpha-amidating monooxygenase	1.48588	0.0082	0.099
102228_at	Info	Mm.10280	Lat	Linker for activation of T cells	1.48588	0.0118	0.096
161193_r_at	Info	Unknown	Unknown	Unknown	1.48588	0.015	0.139
161442_at	Info	Mm.1237	Pmp22	Peripheral myelin protein	1.48368	0.0039	0.066
101738_at	Info	Mm.57061	Lhb	Luteinizing hormone beta	1.48148	0.0014	0.017
101763_at	Info	Mm.57095	Gpr50	G-protein-coupled receptor 50	1.47929	0.0021	0.05
104548_at	Info	Mm.334344	Phlda2	Pleckstrin homology-like domain, family A, member 2	1.47929	0.0348	0.178
162089_r_at	Info	Mm.208601	Tln1	Talin 1	1.4771	0.0005	0.035
96130_at	Info	Mm.281011	Slk	STE20-like kinase (yeast)	1.4771	0.0085	0.113
162364_f_at	Info	Mm.10600	Glud1	Glutamate dehydrogenase 1	1.47493	0.0185	0.132
100302_at	Info	Mm.86646	Maff	V-maf musculoaponeurotic fibrosarcoma oncogene family, protein F (avian)	1.47275	0.0058	0.085
162110_f_at	Info	Mm.263185	Vps45	Vacuolar protein sorting 45 (yeast)	1.47275	0.0216	0.124
100344_at	Info	Unknown	Unknown	Unknown	1.47059	0.0005	0.035
161397_r_at	Info	Mm.23894	Dhodh	Dihydroorotate dehydrogenase	1.47059	0.0012	0.051
161469_r_at	Info	Mm.18759	Acads	Acyl-Coenzyme A dehydrogenase, short chain	1.47059	0.029	0.182
102294_at	Info	Unknown	Unknown	Unknown	1.46843	<0.0001	0.008
98786_at	Info	Mm.4721	Gpr3	G-protein coupled receptor 3	1.46843	<0.0001	0.014
97914_at	Info	Mm.209419	Hspa9a	Heat shock protein, A	1.46628	0.0417	0.224
160093_r_at	Info	Mm.16925	MGI:1925112	Thymocyte protein thy28	1.46413	0.0033	0.046
162469_r_at	Info	Mm.29196	Cyc1	Cytochrome c-1	1.46199	0.0013	0.031
162239_at	Info	Unknown	Unknown	Unknown	1.45985	0.0056	0.093
104585_at	Info	Mm.260076	Crb3	Crumbs homolog 3 (Drosophila)	1.45985	0.008	0.085
95469_at	Info	Mm.282679	Btd	Biotinidase	1.45773	0.0035	0.067
160508_at	Info	Mm.46395	Psca	Prostate stem cell antigen	1.45773	0.0247	0.15
96288_at	Info	Mm.29889	1190002C06Rik	RIKEN cDNA 1190002C06 gene	1.4556	0.0301	0.132
97054_at	Info	Mm.330501	Mapkbp1	Mitogen activated protein kinase binding protein 1	1.45349	0.0012	0.046
96148_at	Info	Mm.28232	Senp6	SUMO/sentrin specific protease 6	1.45349	0.0168	0.019
162317_r_at	Info	Unknown	Unknown	Unknown	1.45138	0.0025	0.042
161712_r_at	Info	Mm.159777	Bnip2	BCL2/adenovirus E1B 19kDa-interacting protein 1, NIP2	1.45138	0.0059	0.055
160676_at	Info	Unknown	Unknown	Unknown	1.45138	0.0111	0.125
92466_at	Info	Mm.330607	Plcb1	Phospholipase C, beta 1	1.45138	0.0361	0.212
162191_at	Info	Mm.22479	Krt1-18	Keratin complex 1, acidic, gene 18	1.44928	0.0084	0.113
161943_at	Info	Mm.340214	Hs3st3a1	Heparan sulfate (glucosamine) 3-O-sulfotransferase 3A1	1.44928	0.0234	0.175
99428_at	Info	Mm.184441	Igll1	Immunoglobulin lambda-like polypeptide 1	1.44928	0.0253	0.157
161484_r_at	Info	Mm.5510	Trim47	Tripartite motif protein 47	1.44718	0.001	0.047
94829_at	Info	Mm.194225	1110020A09Rik	RIKEN cDNA 1110020A09 gene	1.44509	0.0055	0.096
162441_i_at	Info	Unknown	Unknown	Unknown	1.44509	0.0106	0.072
161771_r_at	Info	Mm.2514	Grca	Gene rich cluster, A gene	1.44092	0.0013	0.037
100434_s_at	Info	Mm.329100	Mdfi	MyoD family inhibitor	1.43885	0.0049	0.092
101408_at	Info	Mm.7329	Gamt	Guanidinoacetate methyltransferase	1.43885	0.0074	0.101
162335_at	Info	Mm.154915	Rps29	Ribosomal protein S29	1.43885	0.0093	0.085
98027_at	Info	Mm.269384	Col9a2	Procollagen, type IX, alpha 2	1.43885	0.0121	0.118
97901_at	Info	Mm.2845	Ubtf	Upstream binding transcription factor, RNA polymerase I	1.43678	0.0044	0.071
162497_r_at	Info	Mm.1104	Ube1x	Ubiquitin-activating enzyme E1, Chr X	1.43678	0.0183	0.147
162380_r_at	Info	Mm.116833	Aak1	AP2 associated kinase 1	1.43266	0.0063	0.102
162236_f_at	Info	Mm.42956	Nelf	Nasal embryonic LHRH factor	1.42857	0.0034	0.077
162489_i_at	Info	Mm.166524	Ddx47	DEAD (Asp-Glu-Ala-Asp) box polypeptide 47	1.42857	0.0202	0.12
161871_f_at	Info	Mm.2965	Rho	Rhodopsin	1.42857	0.0216	0.16
161512_r_at	Info	Mm.27155	Dgcr6	DiGeorge syndrome critical region gene 6	1.42857	0.0286	0.188
101189_at	Info	Mm.358579	Bid3	BH3 interacting (with BCL2 family) domain, apoptosis agonist	1.42653	0.0005	0.039
101748_at	Info	Unknown	Bdkrb1	Bradykinin receptor, beta 1	1.42653	0.0011	0.051
161563_r_at	Info	Unknown	Unknown	Unknown	1.42653	0.0038	0.049
161621_r_at	Info	Mm.10160	Cggbp1	CGG triplet repeat binding protein 1	1.42653	0.0055	0.059
97747_r_at	Info	Mm.354929	Hoxa4	Homeo box A4	1.42653	0.0238	0.162
160070_at	Info	Mm.212333	Pnliprp2	Pancreatic lipase-related protein 2	1.42653	0.0253	0.18
94827_at	Info	Mm.22742	Fxyd2	FXYD domain-containing ion transport regulator 2	1.42653	0.0366	0.143
99477_at	Info	Mm.234342	Gng12	Guanine nucleotide binding protein (G protein), gamma 12	1.4245	0.0024	0.052
160599_r_at	Info	Unknown	Unknown	Unknown	1.4245	0.0116	0.132
101011_at	Info	Mm.296985	Cct4	Chaperonin subunit 4 (delta)	1.4245	0.0272	0.178
101810_at	Info	Mm.57155	Fshr	Follicle stimulating hormone receptor	1.42045	0.0021	0.064
97151_at	Info	Mm.35009	Gpr27	G protein-coupled receptor 27	1.41844	0.0021	0.065
161568_f_at	Info	Mm.28587	Map3k4	Mitogen activated protein kinase kinase kinase 4	1.41844	0.0042	0.053
97986_at	Info	Mm.298775	Entpd2	Ectonucleoside triphosphate diphosphohydrolase 2	1.41844	0.0136	0.123
100631_r_at	Info	Mm.282351	Gstm5	Glutathione S-transferase, mu 5	1.41643	0.0026	0.05
161008_at	Info	Mm.227325	AI428936	Expressed sequence AI428936	1.41643	0.0026	0.055
161176_r_at	Info	Mm.295284	Stom	Stomatin	1.41643	0.0073	0.11
95912_at	Info	Mm.31512	Rnf2	Ring finger protein 2	1.41643	0.0115	0.131
102636_at	Info	Mm.271648	Klc2	Kinesin light chain 2	1.41643	0.0311	0.18
99557_at	Info	Mm.42956	Nelf	Nasal embryonic LHRH factor	1.41443	0.0079	0.05
161222_r_at	Info	Mm.290341	B230114J08Rik	RIKEN cDNA B230114J08 gene	1.41243	0.0041	0.088
100354_at	Info	Mm.88761	Tbx15	T-box 15	1.41243	0.0311	0.201
95027_at	Info	Mm.27510	Usp21	Ubiquitin specific protease 21	1.41243	0.036	0.184
96214_at	Info	Mm.362023	Unknown	Transcribed locus, moderately similar to XP_489337.1 LOC434712 [Mus musculus]	1.41243	0.0497	0.247
92901_at	Info	Mm.103336	Rara	Retinoic acid receptor, alpha	1.41044	0.0013	0.052
97145_at	Info	Mm.279865	Spfh1	SPFH domain family, member 1	1.40845	0.0115	0.133
92656_at	Info	Mm.161119	Zbtb12	Zinc finger and BTB domain containing 12	1.40845	0.0345	0.152
100139_at	Info	Mm.4881	Pcsk1n	Proprotein convertase subtilisin/kexin type 1 inhibitor	1.40647	0.0018	0.061
162476_r_at	Info	Unknown	Unknown	Unknown	1.40647	0.0257	0.152
100452_at	Info	Mm.4847	Klf1	Kruppel-like factor 1 (erythroid)	1.40449	0.0201	0.159
100028_r_at	Info	Mm.184172	Pex14	Peroxisomal biogenesis factor 14	1.40252	0.0065	0.087
160969_at	Info	Mm.24214	Foxk1	Forkhead box K1	1.40252	0.0088	0.037
100289_at	Info	Mm.331159	Efna3	Ephrin A3	1.40252	0.0224	0.175
100005_at	Info	Mm.373546	Traf4	Tnf receptor associated factor 4	1.40056	0.0065	0.077
93682_at	Info	Mm.25785	Ldb2	LIM domain binding 2	1.40056	0.0408	0.188
102798_at	Info	Mm.1408	Adm	Adrenomedullin	1.3986	0.0058	0.104
93224_at	Info	Mm.360485	Unknown	Similar to T cell receptor V alpha 8.5	1.3986	0.0086	0.107
161576_f_at	Info	Mm.20488	MGI:1923551	FLN29 gene product	1.3986	0.0367	0.219
101198_at	Info	Mm.5195	Cplx1	Complexin 1	1.39665	0.001	0.053
96994_at	Info	Mm.57250	Hic1	Hypermethylated in cancer 1	1.39665	0.0041	0.09
161163_at	Info	Mm.5159	Apbb2	Amyloid beta (A4) precursor protein-binding, family B, member 2	1.39665	0.0184	0.146
94696_at	Info	Mm.1337	Ccr4	Chemokine (C-C motif) receptor 4	1.39665	0.0314	0.184
94917_at	Info	Mm.251174	Fbxo8	F-box only protein 8	1.39665	0.0356	0.124
160448_at	Info	Mm.38173	6030457N17Rik	RIKEN cDNA 6030457N17 gene	1.3947	0.0119	0.134
161740_r_at	Info	Mm.828	Rag1	Recombination activating gene 1	1.3947	0.0122	0.133
102620_at	Info	Mm.20437	Dnajb5	DnaJ (Hsp40) homolog, subfamily B, member 5	1.39276	0.0031	0.078
161687_r_at	Info	Mm.29744	Slc29a1	Solute carrier family 29 (nucleoside transporters), member 1	1.39276	0.0035	0.074
102840_at	Info	Mm.319117	Ptpn12	Protein tyrosine phosphatase, non-receptor type 12	1.39276	0.019	0.158
92284_r_at	Info	Mm.276360	Il4	Interleukin 4	1.39082	<0.0001	0.022
94373_at	Info	Mm.285167	Dolpp1	Dolichyl pyrophosphate phosphatase 1	1.39082	0.014	0.118
96503_at	Info	Mm.25292	Krt2-16	Keratin complex 2, basic, gene 16	1.39082	0.0337	0.15
96308_r_at	Info	Mm.291750	Unknown	Similar to 60S ribosomal protein L34	1.38889	0.0025	0.055
98469_at	Info	Mm.3488	Aurkb	Aurora kinase B	1.38696	0.0027	0.06
101793_at	Info	Mm.150	Fcgr1	Fc receptor, IgG, high affinity I	1.38696	0.0186	0.059
162278_r_at	Info	Mm.207996	Tap1	Transporter 1, ATP-binding cassette, sub-family B (MDR/TAP)	1.38696	0.043	0.23
94449_at	Info	Mm.247203	Pcdhgb1	Protocadherin gamma subfamily B, 1	1.38504	0.0212	0.139
98045_s_at	Info	Mm.240830	Dab2	Disabled homolog 2 (Drosophila)	1.38504	0.0302	0.199
101618_r_at	Info	Mm.365003	Unknown	P53-variant (p53)	1.38313	0.0013	0.06
162256_r_at	Info	Mm.276109	Cwf19l1	CWF19-like 1, cell cycle control (S. pombe)	1.38313	0.0021	0.07
104274_at	Info	Mm.38390	Cpne3	Copine III	1.38313	0.0079	0.101
94222_at	Info	Mm.233799	Igfbp4	Insulin-like growth factor binding protein 4	1.38122	0.0335	0.142
97002_f_at	Info	Mm.246534	Olfr29-ps1	Olfactory receptor 29, pseudogene 1	1.38122	0.0408	0.173
101784_f_at	Info	Unknown	Unknown	Unknown	1.37741	0.0029	0.062
161618_r_at	Info	Unknown	Unknown	Unknown	1.37741	0.0139	0.147
100049_at	Info	Mm.4438	Hmga1	High mobility group AT-hook 1	1.37552	0.0075	0.104
103540_at	Info	Mm.276391	1810021B22Rik	RIKEN cDNA 1810021B22 gene	1.37552	0.0094	0.125
161094_r_at	Info	Mm.286317	BC024955	CDNA sequence BC024955	1.37552	0.01	0.123
160518_at	Info	Mm.241604	Rer1	RER1 retention in endoplasmic reticulum 1 homolog (S. cerevisiae)	1.37552	0.0305	0.178
101078_at	Info	Mm.726	Bsg	Basigin	1.37552	0.0482	0.224
104617_at	Info	Mm.200459	0610005C13Rik	RIKEN cDNA 0610005C13 gene	1.37363	0.0002	0.037
103456_at	Info	Mm.274463	Ece1	Endothelin converting enzyme 1	1.37363	0.0057	0.094
161769_r_at	Info	Mm.140243	Bphl	Biphenyl hydrolase-like (serine hydrolase, breast epithelial mucin-associated antigen)	1.37363	0.0085	0.112
161761_r_at	Info	Unknown	Unknown	Unknown	1.37363	0.0359	0.197
162432_f_at	Info	Mm.208030	Mogat2	Monoacylglycerol O-acyltransferase 2	1.37174	0.0005	0.049
101342_at	Info	Mm.254017	Notch2	Notch gene homolog 2 (Drosophila)	1.36986	0.0398	0.188
103374_at	Info	Mm.18589	Zcchc3	Zinc finger, CCHC domain containing 3	1.36799	0.0035	0.068
103817_at	Info	Mm.20904	Crtap	Cartilage associated protein	1.36799	0.0063	0.11
99430_at	Info	Mm.57149	Galr2	Galanin receptor 2	1.36799	0.0111	0.131
101665_at	Info	Mm.31387	Nr5a1	Nuclear receptor subfamily 5, group A, member 1	1.36799	0.0171	0.154
104496_i_at	Info	Unknown	Klk8	Kallikrein 8	1.36799	0.038	0.052
95553_at	Info	Mm.202337	Ppat	Phosphoribosyl pyrophosphate amidotransferase	1.36612	0.0042	0.047
102151_at	Info	Mm.46797	Adrb1	Adrenergic receptor, beta 1	1.36612	0.0073	0.118
97052_at	Info	Mm.22339	Vwf	Von Willebrand factor homolog	1.36612	0.0117	0.13
102755_at	Info	Mm.247426	Itlna	Intelectin a	1.36426	0.0003	0.042
161508_at	Info	Unknown	Unknown	Unknown	1.36426	0.0005	0.046
93944_r_at	Info	Mm.370171	Zfp36l2	Zinc finger protein 36, C3H type-like 2	1.3624	0.0001	0.036
162102_r_at	Info	Mm.5048	Mcm5	Minichromosome maintenance deficient 5, cell division cycle 46 (S. cerevisiae)	1.3624	0.0066	0.108
162433_f_at	Info	Unknown	Unknown	Unknown	1.3624	0.0394	0.166
161737_at	Info	Mm.1654	6230425C22Rik	RIKEN cDNA 6230425C22 gene	1.36054	0.0069	0.095
102989_at	Info	Mm.1536	Mt4	Metallothionein 4	1.36054	0.0144	0.145
101534_at	Info	Mm.206798	Tnp2	Transition protein 2	1.36054	0.0229	0.177
94240_i_at	Info	Mm.296790	LOC240367	Similar to ribosomal protein	1.3587	0.0061	0.043
161280_r_at	Info	Mm.317280	Pelo	Pelota homolog (Drosophila)	1.3587	0.0119	0.136
95631_at	Info	Mm.41998	Ppp4c	Protein phosphatase 4, catalytic subunit	1.3587	0.0121	0.108
94423_at	Info	Mm.26282	BC004728	CDNA sequence BC004728	1.35685	0.0002	0.025
99114_r_at	Info	Mm.400	Cox6b1	Cytochrome c oxidase, subunit VIb polypeptide 1	1.35685	0.0006	0.048
101350_g_at	Info	Mm.16525	Plk1	Polo-like kinase 1 (Drosophila)	1.35685	0.0017	0.068
92996_at	Info	Mm.279103	Sox17	SRY-box containing gene 17	1.35685	0.0027	0.08
98846_f_at	Info	Mm.302844	Psg17	Pregnancy specific glycoprotein 17	1.35685	0.0041	0.095
161378_r_at	Info	Mm.4509	Runx2	Runt related transcription factor 2	1.35685	0.0237	0.165
102327_at	Info	Mm.67281	Aoc3	Amine oxidase, copper containing 3	1.35685	0.0314	0.203
102241_f_at	Info	Mm.139815	Tcf7l2	Transcription factor 7-like 2, T-cell specific, HMG-box	1.35501	0.0131	0.146
101290_at	Info	Mm.358309	Gnrh2	Gonadotropin releasing hormone 2	1.35501	0.0152	0.152
102202_s_at	Info	Mm.999	Mpv17	Mpv17 transgene, kidney disease mutant	1.35501	0.0294	0.197
161965_r_at	Info	Mm.21772	Smarcd2	SWI/SNF related, matrix associated, actin dependent regulator of chromatin, subfamily d, member 2	1.35318	<0.0001	0.021
162093_at	Info	Mm.145488	Yars	Tyrosyl-tRNA synthetase	1.35318	0.0309	0.184
99998_at	Info	Mm.347482	Ptger1	Prostaglandin E receptor 1 (subtype EP1)	1.35135	0.0027	0.07
160368_at	Info	Mm.292016	Sfrs7	Splicing factor, arginine/serine-rich 7	1.35135	0.0159	0.157
104637_at	Info	Unknown	Unknown	Unknown	1.35135	0.0164	0.157
98998_r_at	Info	Mm.37952	Krt1-24	Keratin complex 1, acidic, gene 24	1.35135	0.0252	0.188
100023_at	Info	Mm.4594	Mybl2	Myeloblastosis oncogene-like 2	1.35135	0.029	0.121
161144_r_at	Info	Mm.299742	Gdf3	Growth differentiation factor 3	1.35135	0.0294	0.167
161803_r_at	Info	Unknown	Unknown	Unknown	1.34953	0.0001	0.03
161138_r_at	Info	Mm.3820	Cmas	Cytidine monophospho-N-acetylneuraminic acid synthetase	1.34953	0.0103	0.117
97702_at	Info	Unknown	Unknown	Unknown	1.34771	0.0125	0.145
161051_at	Info	Mm.137268	Hes5	Hairy and enhancer of split 5 (Drosophila)	1.34771	0.0162	0.156
101872_at	Info	Mm.371562	Gsta2	Glutathione S-transferase, alpha 2 (Yc2)	1.34771	0.0363	0.169
161231_r_at	Info	Mm.3057	Reln	Reelin	1.3459	0.0022	0.078
93465_at	Info	Mm.6922	9130211I03Rik	RIKEN cDNA 9130211I03 gene	1.3459	0.0163	0.15
104401_at	Info	Mm.349546	6430526N21Rik	RIKEN cDNA 6430526N21 gene	1.3459	0.0193	0.031
162084_i_at	Info	Unknown	Unknown	Unknown	1.34409	0.0038	0.087
101806_at	Info	Unknown	Galr3	Galanin receptor 3	1.34409	0.0072	0.121
103291_at	Info	Mm.326653	Magea2	Melanoma antigen, family A, 2	1.34409	0.0172	0.165
160139_at	Info	Mm.21549	Hspb8	Heat shock 27kDa protein 8	1.34409	0.0208	0.165
101652_i_at	Info	Unknown	H2-D4	Histocompatibility 2, D region locus 4	1.34409	0.0275	0.152
95807_at	Info	Unknown	Unknown	Unknown	1.34409	0.0329	0.165
92677_s_at	Info	Mm.4509	Runx2	Runt related transcription factor 2	1.34228	0.0007	0.056
160120_i_at	Info	Mm.20190	Pla2g1b	Phospholipase A2, group IB, pancreas	1.34228	0.0319	0.212
104440_at	Info	Mm.29286	Ybx2	Y box protein 2	1.34228	0.0336	0.195
161492_i_at	Info	Mm.196933	Mgat1	Mannoside acetylglucosaminyltransferase 1	1.34228	0.0339	0.148
94903_at	Info	Mm.296043	Tmed7	Transmembrane emp24 protein transport domain containing 7	1.34048	0.0136	0.15
100143_at	Info	Mm.282303	Zyx	Zyxin	1.34048	0.0343	0.204
93651_r_at	Info	Unknown	Prp2	Proline rich protein 2	1.33869	<0.0001	0.026
92700_at	Info	Mm.4598	Bcan	Brevican	1.33869	0.005	0.1
101387_at	Info	Mm.7165	Acy1	Aminoacylase 1	1.3369	0.0007	0.05
160748_at	Info	Mm.27656	Asb6	Ankyrin repeat and SOCS box-containing protein 6	1.3369	0.0071	0.061
161383_r_at	Info	Mm.28081	Tead1	TEA domain family member 1	1.3369	0.0083	0.088
98044_at	Info	Mm.240830	Dab2	Disabled homolog 2 (Drosophila)	1.33511	0.0009	0.053
162174_at	Info	Mm.226708	Cyp2d9	Cytochrome P450, family 2, subfamily d, polypeptide 9	1.33333	0.0002	0.046
162474_f_at	Info	Unknown	Unknown	Unknown	1.33333	0.0055	0.083
103243_at	Info	Mm.246009	Emp2	Epithelial membrane protein 2	1.33333	0.0082	0.123
97941_at	Info	Mm.30290	Capn6	Calpain 6	1.33333	0.0202	0.161
161206_at	Info	Mm.268317	Plekhh1	Pleckstrin homology domain containing, family H (with MyTH4 domain) member 1	1.33333	0.0217	0.124
101305_at	Info	Mm.40572	Pou3f3	POU domain, class 3, transcription factor 3	1.33156	0.0128	0.15
162031_f_at	Info	Mm.29098	Galm	Galactose mutarotase	1.33156	0.0211	0.124
97682_r_at	Info	Mm.347436	Gstm3	Glutathione S-transferase, mu 3	1.32802	0.0046	0.086
97937_at	Info	Mm.30262	Klf5	Kruppel-like factor 5	1.32802	0.0061	0.091
161407_i_at	Info	Mm.917	Inpp1	Inositol polyphosphate-1-phosphatase	1.32802	0.0076	0.125
104507_g_at	Info	Mm.3077	Nr1i3	Nuclear receptor subfamily 1, group I, member 3	1.32802	0.0078	0.121
162310_r_at	Info	Mm.41038	G630024C07Rik	RIKEN cDNA G630024C07 gene	1.32802	0.0109	0.121
162024_at	Info	Mm.4938	Fmn1	Formin 1	1.32802	0.0312	0.211
93074_g_at	Info	Mm.116802	Nfatc2	Nuclear factor of activated T-cells, cytoplasmic, calcineurin-dependent 2	1.32626	0.0163	0.165
93788_at	Info	Mm.2136	Cox4i1	Cytochrome c oxidase subunit IV isoform 1	1.32626	0.0173	0.165
161363_r_at	Info	Mm.2820	Galk1	Galactokinase 1	1.32626	0.0256	0.182
98444_g_at	Info	Mm.277072	Lep	Leptin	1.32275	0.0081	0.129
160280_at	Info	Mm.28278	Cav1	Caveolin, caveolae protein 1	1.32275	0.011	0.145
160090_f_at	Info	Mm.275831	Aldoa	Aldolase 1, A isoform	1.32275	0.0199	0.119
93928_f_at	Info	Unknown	Unknown	Unknown	1.32275	0.0381	0.232
162020_at	Info	Unknown	Unknown	Unknown	1.321	0.0027	0.073
161879_r_at	Info	Unknown	Unknown	Unknown	1.321	0.0087	0.121
162429_r_at	Info	Mm.2044	Serpinf1	Serine (or cysteine) proteinase inhibitor, clade F, member 1	1.31926	0.0021	0.07
161362_at	Info	Unknown	Unknown	Unknown	1.31926	0.0314	0.204
101678_r_at	Info	Unknown	Unknown	Unknown	1.31926	0.043	0.239
98525_f_at	Info	Mm.358827	MGI:2384747	Erythroid differentiation regulator 1	1.31752	0.0053	0.063
160221_at	Info	Mm.26934	Lgals2	Lectin, galactose-binding, soluble 2	1.31752	0.0097	0.134
161857_r_at	Info	Mm.227325	AI428936	Expressed sequence AI428936	1.31752	0.0394	0.217
93673_at	Info	Mm.8074	Nrtn	Neurturin	1.31579	0.0007	0.055
97422_at	Info	Mm.331142	2010002H18Rik	RIKEN cDNA 2010002H18 gene	1.31579	0.0176	0.17
94636_at	Info	Unknown	Hoxa13	Homeo box A13	1.31579	0.0337	0.197
102552_at	Info	Mm.57207	Gja3	Gap junction membrane channel protein alpha 3	1.31579	0.0401	0.238
161267_f_at	Info	Mm.258094	B3gnt1	UDP-GlcNAc:betaGal beta-1,3-N-acetylglucosaminyltransferase 1	1.31579	0.0475	0.165
94667_at	Info	Mm.42135	Stag1	Stromal antigen 1	1.31406	0.026	0.167
102569_at	Info	Mm.57229	Atoh1	Atonal homolog 1 (Drosophila)	1.31234	0.0002	0.04
100769_at	Info	Unknown	Unknown	Unknown	1.31234	0.0047	0.106
104729_at	Info	Mm.24615	Gja4	Gap junction membrane channel protein alpha 4	1.31234	0.0077	0.124
162161_r_at	Info	Unknown	Unknown	Unknown	1.31234	0.0443	0.235
92231_at	Info	Mm.3465	Epb4.1l4a	Erythrocyte protein band 4.1-like 4a	1.31234	0.0456	0.227
161595_at	Info	Unknown	Unknown	Unknown	1.31062	0.0022	0.069
160767_at	Info	Mm.28099	Soat1	Sterol O-acyltransferase 1	1.31062	0.0113	0.088
97660_s_at	Info	Mm.139815	Tcf7l2	Transcription factor 7-like 2, T-cell specific, HMG-box	1.3089	0.004	0.097
98306_g_at	Info	Mm.42148	Foxm1	Forkhead box M1	1.3089	0.0199	0.17
99552_at	Info	Mm.4272	Snai2	Snail homolog 2 (Drosophila)	1.3089	0.0252	0.058
102808_at	Info	Mm.1418	Scn1b	Sodium channel, voltage-gated, type I, beta polypeptide	1.3089	0.026	0.197
161931_r_at	Info	Unknown	Unknown	Unknown	1.30719	0.0056	0.079
161739_r_at	Info	Mm.209931	Pola2	Polymerase (DNA directed), alpha 2	1.30719	0.0061	0.067
101488_r_at	Info	Mm.788	Ly6e	Lymphocyte antigen 6 complex, locus E	1.30719	0.0159	0.165
161358_r_at	Info	Mm.173395	Dpep3	Dipeptidase 3	1.30548	0.0002	0.049
93230_at	Info	Mm.266665	Neurog1	Neurogenin 1	1.30548	0.0032	0.1
98770_at	Info	Mm.4649	Cenpc1	Centromere autoantigen C1	1.30548	0.0071	0.116
101855_at	Info	Mm.154087	Mtap6	Microtubule-associated protein 6	1.30548	0.009	0.121
93309_at	Info	Unknown	Fin14	Fibroblast growth factor inducible 14	1.30548	0.0164	0.141
104266_at	Info	Unknown	Gm98	Gene model 98, (NCBI)	1.30548	0.0185	0.173
94811_s_at	Info	Mm.22700	Gtf2h1	General transcription factor II H, polypeptide 1	1.30548	0.022	0.156
161571_f_at	Info	Mm.333375	C1r	Complement component 1, r subcomponent	1.30378	0.0038	0.1
97175_at	Info	Mm.22256	Mocs1	Molybdenum cofactor synthesis 1	1.30378	0.0129	0.116
97569_at	Info	Unknown	LOC384421	Similar to variable region of immunoglobulin kappa light chain	1.30378	0.0154	0.118
102566_at	Info	Unknown	Dcc	Deleted in colorectal carcinoma	1.30378	0.0297	0.205
162005_at	Info	Mm.28297	Cdk5rap3	CDK5 regulatory subunit associated protein 3	1.30208	0.0012	0.06
99856_r_at	Info	Mm.321648	Catnd2	Catenin delta 2	1.30208	0.0054	0.116
100368_at	Info	Unknown	Unknown	Unknown	1.30208	0.0259	0.178
97004_at	Info	Unknown	Olfr71	Olfactory receptor 71	1.30208	0.0296	0.198
92920_at	Info	Mm.135195	Pitx1	Paired-like homeodomain transcription factor 1	1.30039	0.0026	0.073
101736_at	Info	Mm.57059	Ppyr1	Pancreatic polypeptide receptor 1	1.30039	0.0106	0.145
95096_at	Info	Mm.262294	Qk	Quaking	1.30039	0.0159	0.169
104763_at	Info	Mm.273098	Agrn	Agrin	1.30039	0.034	0.223
92354_at	Info	Unknown	LOC436061	Similar to Transcription factor Maf (Proto-oncogene c-maf)	1.2987	0.01	0.141
96028_at	Info	Mm.288510	Brp44l	RIKEN cDNA A630084N20 gene	1.2987	0.0349	0.195
102623_at	Info	Mm.12903	Sema3f	Sema domain, immunoglobulin domain (Ig), short basic domain, secreted, (semaphorin) 3 F	1.29702	0.0206	0.18
161434_r_at	Info	Unknown	Unknown	Unknown	1.29534	0.0001	0.049
92756_r_at	Info	Mm.4723	Sct	Secretin	1.29534	0.0104	0.094
93757_at	Info	Mm.284688	Srpr	Signal recognition particle receptor ('docking protein')	1.29366	0.0014	0.073
161747_i_at	Info	Mm.260098	Myo5b	Myosin Vb	1.29366	0.0069	0.13
160454_at	Info	Mm.38802	D11Moh35	DNA segment, Chr 11, KL Mohlke 35	1.29366	0.0139	0.152
94729_r_at	Info	Mm.201549	Mcpt1	Mast cell protease 1	1.29366	0.0439	0.206
162142_f_at	Info	Mm.2664	Prrg2	Proline-rich Gla (G-carboxyglutamic acid) polypeptide 2	1.29199	0.0025	0.091
94962_g_at	Info	Unknown	Unknown	Unknown	1.29199	0.0031	0.093
161749_r_at	Info	Mm.359796	AI316828	Expressed sequence AI316828	1.29199	0.0042	0.112
104748_s_at	Info	Mm.246670	Slc1a1	Solute carrier family 1 (neuronal/epithelial high affinity glutamate transporter, system Xag), member 1	1.29032	0.0036	0.06
97006_s_at	Info	Mm.149720	Lifr	Leukemia inhibitory factor receptor	1.28866	0.0036	0.071
161134_at	Info	Mm.2470	2610201A13Rik	RIKEN cDNA 2610201A13 gene	1.28866	0.0104	0.146
161844_at	Info	Unknown	Unknown	Unknown	1.287	0.0036	0.084
162016_f_at	Info	Mm.14092	Foxc2	Forkhead box C2	1.287	0.0089	0.13
94167_at	Info	Mm.258415	Nos3	Nitric oxide synthase 3, endothelial cell	1.287	0.0089	0.111
101772_r_at	Info	Unknown	Pcdha11	Protocadherin alpha 11	1.287	0.0254	0.178
96910_at	Info	Mm.268448	BC031140	CDNA sequence BC031140	1.287	0.0272	0.095
162026_r_at	Info	Mm.1323	Snrpb2	U2 small nuclear ribonucleoprotein B	1.287	0.0437	0.226
161198_r_at	Info	Unknown	Unknown	Unknown	1.28535	0.0004	0.062
93404_g_at	Info	Mm.6306	Atp2a3	ATPase, Ca++ transporting, ubiquitous	1.28535	0.0009	0.074
103600_at	Info	Mm.210863	Epb4.9	Erythrocyte protein band 4.9	1.28535	0.0029	0.104
103284_at	Info	Mm.20889	Cyp8b1	Cytochrome P450, family 8, subfamily b, polypeptide 1	1.28535	0.0158	0.166
160791_at	Info	Unknown	Unknown	Unknown	1.28535	0.0223	0.173
162183_at	Info	Mm.200446	C630002B14Rik	RIKEN cDNA C630002B14 gene	1.2837	0.007	0.12
102102_at	Info	Unknown	Unknown	Unknown	1.2837	0.0126	0.109
161949_at	Info	Mm.278597	1500035H01Rik	RIKEN cDNA 1500035H01 gene	1.28205	0.0054	0.124
96768_at	Info	Mm.254739	Fbxw4	F-box and WD-40 domain protein 4	1.28205	0.0092	0.145
161530_r_at	Info	Mm.22061	Sema4a	Sema domain, immunoglobulin domain (Ig), transmembrane domain (TM) and short cytoplasmic domain, (semaphorin) 4A	1.28205	0.0183	0.134
99388_at	Info	Mm.22845	Src	Rous sarcoma oncogene	1.28205	0.0284	0.215
99622_at	Info	Mm.4325	Klf4	Kruppel-like factor 4 (gut)	1.28205	0.0329	0.198
92389_at	Info	Mm.339846	Odz2	Odd Oz/ten-m homolog 2 (Drosophila)	1.28041	0.0002	0.052
102378_at	Info	Mm.49689	Sspn	Sarcospan	1.28041	0.0089	0.117
160517_at	Info	Mm.4105	Lmnb1	Lamin B1	1.28041	0.0155	0.134
93004_r_at	Info	Mm.277521	BC018242	CDNA sequence BC018242	1.28041	0.0308	0.195
103997_at	Info	Mm.2653	Epor	Erythropoietin receptor	1.28041	0.0497	0.259
92830_s_at	Info	Mm.333723	Zfp36	Zinc finger protein 36	1.27877	0.0032	0.108
98284_f_at	Info	Unknown	H2-T3	Histocompatibility 2, T region locus 3	1.27877	0.0064	0.13
94102_at	Info	Mm.358606	Hmx1	H6 homeo box 1	1.27877	0.0191	0.1
161973_r_at	Info	Mm.5547	MGC60818	Similar to hypothetical protein FLJ20397	1.27877	0.0379	0.198
98482_at	Info	Mm.3542	Pthr1	Parathyroid hormone receptor 1	1.27714	0.017	0.129
102580_r_at	Info	Mm.222030	Hoxa6	Homeo box A6	1.27714	0.0232	0.194
102366_at	Info	Mm.1181	Retn	Resistin	1.27714	0.0312	0.212
102393_at	Info	Mm.1228	Cryaa	Crystallin, alpha A	1.27714	0.0492	0.254
94778_at	Info	Mm.14609	Aldh1a7	Aldehyde dehydrogenase family 1, subfamily A7	1.27551	0.0064	0.082
100700_s_at	Info	Mm.31387	Nr5a1	Nuclear receptor subfamily 5, group A, member 1	1.27551	0.007	0.134
101384_at	Info	Mm.207605	Degs2	Degenerative spermatocyte homolog 2 (Drosophila), lipid desaturase	1.27551	0.0132	0.14
101335_at	Info	Mm.288703	Cdk5r2	Cyclin-dependent kinase 5, regulatory subunit 2 (p39)	1.27551	0.0297	0.218
101346_at	Info	Unknown	Unknown	Unknown	1.27551	0.0392	0.243
100337_at	Info	Mm.337729	Cacna1e	Calcium channel, voltage-dependent, R type, alpha 1E subunit	1.27389	0.001	0.078
161320_r_at	Info	Mm.646	Tpm2	Tropomyosin 2, beta	1.27389	0.0027	0.105
97744_at	Info	Unknown	Unknown	Unknown	1.27389	0.0027	0.088
92314_at	Info	Mm.3819	Col12a1	Procollagen, type XII, alpha 1	1.27389	0.0078	0.1
93460_at	Info	Mm.689	Acvr1	Activin A receptor, type 1	1.27389	0.0109	0.124
160830_at	Info	Mm.299737	Cnih2	Cornichon homolog 2 (Drosophila)	1.27389	0.0111	0.115
100373_at	Info	Mm.354052	Slc39a1	Solute carrier family 39 (zinc transporter), member 1	1.27389	0.0143	0.151
102081_at	Info	Mm.212826	Robo3	Roundabout homolog 3 (Drosophila)	1.27389	0.0263	0.207
104665_g_at	Info	Mm.233734	Ches1	Checkpoint supressor 1	1.27389	0.0308	0.224
162180_r_at	Info	Mm.296566	Nedd8	Neural precursor cell expressed, developmentally down-regulated gene 8	1.27389	0.0407	0.23
161310_at	Info	Unknown	Unknown	Unknown	1.27389	0.0416	0.176
102265_at	Info	Mm.11	Myf6	Myogenic factor 6	1.27226	0.0019	0.096
160653_at	Info	Mm.20843	Tomm40	Translocase of outer mitochondrial membrane 40 homolog (yeast)	1.27226	0.0113	0.157
161429_at	Info	Unknown	AA408420	Expressed sequence AA408420	1.27226	0.0155	0.156
160731_at	Info	Mm.26994	Rab25	RAB25, member RAS oncogene family	1.27065	0.0036	0.108
99652_at	Info	Mm.43745	Bat5	HLA-B associated transcript 5	1.27065	0.0445	0.198
92332_at	Info	Mm.3896	Dlx2	Distal-less homeobox 2	1.26904	0.0026	0.107
162216_i_at	Info	Mm.878	Ly6d	Lymphocyte antigen 6 complex, locus D	1.26904	0.0129	0.131
162065_r_at	Info	Mm.16479	Dusp9	Dual specificity phosphatase 9	1.26904	0.0379	0.243
102084_f_at	Info	Mm.42100	Cyp2c38	Cytochrome P450, family 2, subfamily c, polypeptide 38	1.26743	0.0098	0.152
103670_at	Info	Mm.20770	Cyp2a12	Cytochrome P450, family 2, subfamily a, polypeptide 12	1.26743	0.0279	0.216
95672_at	Info	Mm.29582	Psmc4	Proteasome (prosome, macropain) 26S subunit, ATPase, 4	1.26743	0.0349	0.22
161652_r_at	Info	Mm.279195	Idh3a	Isocitrate dehydrogenase 3 (NAD+) alpha	1.26743	0.0427	0.253
99423_at	Info	Mm.299693	Mgat3	Mannoside acetylglucosaminyltransferase 3	1.26582	0.0007	0.08
104182_at	Info	Mm.27369	Hgfac	Hepatocyte growth factor activator	1.26582	0.0069	0.098
102268_at	Info	Mm.1116	Tceb3bp1	Transcription elongation factor B polypeptide 3 binding protein 1	1.26582	0.0333	0.232
95385_at	Info	Mm.276044	AA408556	Expressed sequence AA408556	1.26422	0.0007	0.073
94195_r_at	Info	Mm.12956	Hcn2	Hyperpolarization-activated, cyclic nucleotide-gated K+ 2	1.26422	0.0147	0.165
161528_r_at	Info	Mm.16549	Pold1	Polymerase (DNA directed), delta 1, catalytic subunit	1.26263	0.003	0.108
94099_at	Info	Mm.10099	Nptx2	Neuronal pentraxin 2	1.26263	0.0232	0.196
162462_r_at	Info	Mm.29856	Pck2	Phosphoenolpyruvate carboxykinase 2 (mitochondrial)	1.26263	0.0261	0.183
161667_r_at	Info	Mm.291192	ORF18	Open reading frame 18	1.26263	0.0312	0.223
161644_f_at	Info	Mm.7329	Gamt	Guanidinoacetate methyltransferase	1.26103	0.0057	0.132
101660_at	Info	Unknown	Unknown	Unknown	1.26103	0.0496	0.269
100412_g_at	Info	Mm.4665	Aebp1	AE binding protein 1	1.25945	0.0409	0.253
161344_r_at	Info	Mm.329353	Etf1	Eukaryotic translation termination factor 1	1.25945	0.0444	0.227
101683_at	Info	Mm.20945	Rgs19ip1	Regulator of G-protein signaling 19 interacting protein 1	1.25786	0.0481	0.227
161352_r_at	Info	Unknown	Unknown	Unknown	1.25628	0.0063	0.135
94988_at	Info	Mm.220979	Pten	Phosphatase and tensin homolog	1.25628	0.0091	0.154
99901_at	Info	Mm.286831	Ptrf	Polymerase I and transcript release factor	1.25628	0.014	0.161
93701_at	Info	Mm.246803	Smarca5	SWI/SNF related, matrix associated, actin dependent regulator of chromatin, subfamily a, member 5	1.25628	0.0157	0.142
96504_at	Info	Mm.2533	Pax8	Paired box gene 8	1.25628	0.0167	0.178
98758_at	Info	Mm.4584	Alox15	Arachidonate 15-lipoxygenase	1.25628	0.0313	0.204
162056_f_at	Info	Mm.353432	Unknown	Transcribed locus, moderately similar to NP_038666.1 protamine 3 [Mus musculus]	1.25628	0.0383	0.217
97680_at	Info	Mm.1311	Mug-ps1	Murinoglobulin, pseudogene 1	1.25471	0.0115	0.163
102746_at	Info	Mm.212777	LOC280621	Similar to selenoprotein W	1.25471	0.0213	0.168
162487_f_at	Info	Mm.23845	C1qtnf1	C1q and tumor necrosis factor related protein 1	1.25471	0.0251	0.215
99873_at	Info	Mm.370193	Nkx2-6	NK2 transcription factor related, locus 6 (Drosophila)	1.25471	0.0299	0.224
93778_at	Info	Mm.248553	Csprs	Component of Sp100-rs	1.25313	0.0043	0.098
100510_at	Info	Mm.200843	Sncb	Synuclein, beta	1.25313	0.0218	0.199
99419_g_at	Info	Mm.141083	Bcl2l11	BCL2-like 11 (apoptosis facilitator)	1.25313	0.0245	0.145
102137_f_at	Info	Unknown	Unknown	Unknown	1.25313	0.0323	0.232
99671_at	Info	Mm.4407	Adn	Adipsin	1.25313	0.0402	0.215
104523_at	Info	Mm.319847	E430036I04Rik	RIKEN cDNA E430036I04 gene	1.25156	0.0006	0.071
95293_at	Info	Unknown	Unknown	Unknown	1.25156	0.0036	0.09
162201_r_at	Info	Mm.181880	Kdelr2	KDEL (Lys-Asp-Glu-Leu) endoplasmic reticulum protein retention receptor 2	1.25156	0.0316	0.231
101588_at	Info	Mm.9086	Slc16a1	Solute carrier family 16 (monocarboxylic acid transporters), member 1	1.25156	0.0386	0.245
100369_at	Info	Mm.88831	St6galnac6	ST6 (alpha-N-acetyl-neuraminyl-2,3-beta-galactosyl-1,3)-N-acetylgalactosaminide alpha-2,6-sialyltransferase 6	1.25156	0.0468	0.227
97726_at	Info	Mm.39090	Grin2c	Glutamate receptor, ionotropic, NMDA2C (epsilon 3)	1.25	0.0034	0.11
99900_at	Info	Mm.8008	Crx	Cone-rod homeobox containing gene	1.24844	0.0087	0.133
95026_at	Info	Mm.305108	0610039N19Rik	RIKEN cDNA 0610039N19 gene	1.24844	0.0399	0.145
98827_i_at	Info	Unknown	Unknown	Unknown	1.24688	0.0015	0.1
100385_at	Info	Mm.358598	Glra1	Glycine receptor, alpha 1 subunit	1.24688	0.0187	0.159
102107_at	Info	Mm.2718	Eef1b2	Eukaryotic translation elongation factor 1 beta 2	1.24688	0.0199	0.197
102342_at	Info	Mm.260117	Nsf	N-ethylmaleimide sensitive fusion protein	1.24533	0.0006	0.078
161702_f_at	Info	Mm.4339	Lama5	Laminin, alpha 5	1.24533	0.018	0.195
96169_at	Info	Mm.256916	Sall4	Sal-like 4 (Drosophila)	1.24533	0.0318	0.202
93912_at	Info	Mm.203962	Bat3	HLA-B-associated transcript 3	1.24378	0.0002	0.054
160304_r_at	Info	Mm.260539	Psmd11	Proteasome (prosome, macropain) 26S subunit, non-ATPase, 11	1.24378	0.0014	0.102
94924_at	Info	Mm.2664	Prrg2	Proline-rich Gla (G-carboxyglutamic acid) polypeptide 2	1.24378	0.0019	0.109
101455_at	Info	Mm.13145	Umps	Uridine monophosphate synthetase	1.24378	0.0131	0.176
161205_at	Info	Mm.3841	Cox8b	Cytochrome c oxidase, subunit VIIIb	1.24378	0.0194	0.178
94999_at	Info	Mm.313915	Cubn	Cubilin (intrinsic factor-cobalamin receptor)	1.24378	0.0413	0.259
97773_at	Info	Mm.29798	Cd34	CD34 antigen	1.24378	0.0456	0.163
92523_at	Info	Mm.328720	Kcnj6	Potassium inwardly-rectifying channel, subfamily J, member 6	1.24224	0.0041	0.131
100697_at	Info	Mm.1371	Pax3	Paired box gene 3	1.24224	0.0072	0.145
92508_s_at	Info	Mm.331784	Utrn	Utrophin	1.24224	0.019	0.199
94229_at	Info	Mm.286399	0610009M14Rik	RIKEN cDNA 0610009M14 gene	1.24224	0.0233	0.201
162244_r_at	Info	Mm.66	Rps4x	Ribosomal protein S4, X-linked	1.24224	0.0462	0.248
93650_i_at	Info	Mm.333439	Unknown	Proline-rich salivary protein	1.24069	0.0222	0.197
162149_i_at	Info	Unknown	Unknown	Unknown	1.24069	0.0253	0.172
99010_at	Info	Mm.335196	Islr	Immunoglobulin superfamily containing leucine-rich repeat	1.24069	0.0337	0.233
161045_at	Info	Mm.158868	Lrrn1	Leucine rich repeat protein 1, neuronal	1.23916	0.0049	0.135
102751_at	Info	Mm.307887	Tgfb3	Transforming growth factor, beta 3	1.23916	0.0081	0.147
102856_at	Info	Mm.276739	Sox10	SRY-box containing gene 10	1.23916	0.0131	0.175
101219_at	Info	Unknown	Unknown	Unknown	1.23916	0.0186	0.193
94347_i_at	Info	Mm.258431	Pcmt1	Protein-L-isoaspartate (D-aspartate) O-methyltransferase 1	1.23916	0.0498	0.256
102376_r_at	Info	Mm.41456	Pcp2	Purkinje cell protein 2 (L7)	1.23762	0.0025	0.117
96965_at	Info	Mm.275362	Crygd	Crystallin, gamma D	1.23762	0.0243	0.202
101891_at	Info	Mm.276466	Hsd17b2	Hydroxysteroid (17-beta) dehydrogenase 2	1.23609	0.0039	0.109
92612_at	Info	Mm.303868	Slc27a5	Solute carrier family 27 (fatty acid transporter), member 5	1.23609	0.0067	0.151
93018_at	Info	Mm.199381	Ifitm2	Interferon induced transmembrane protein 2	1.23609	0.009	0.134
97719_at	Info	Mm.3901	Mst1r	Macrophage stimulating 1 receptor (c-met-related tyrosine kinase)	1.23609	0.0369	0.198
162232_r_at	Info	Mm.231	Rad51	RAD51 homolog (S. cerevisiae)	1.23609	0.0387	0.256
102266_at	Info	Mm.1100	Inha	Inhibin alpha	1.23457	0.0011	0.094
92435_at	Info	Mm.41653	Rlbp1	Retinaldehyde binding protein 1	1.23457	0.0187	0.201
94638_at	Info	Mm.297655	LOC229608	Similar to Histone H2B 291B	1.23457	0.0315	0.212
162184_at	Info	Mm.29098	Galm	Galactose mutarotase	1.23457	0.0486	0.264
101278_at	Info	Mm.56897	Artn	Artemin	1.23305	0.004	0.134
102086_r_at	Info	Unknown	Unknown	Unknown	1.23305	0.0044	0.137
101110_at	Info	Mm.7562	Col6a3	Procollagen, type VI, alpha 3	1.23305	0.0139	0.167
103491_at	Info	Mm.34977	Nav1	Neuron navigator 1	1.23305	0.0187	0.178
92215_at	Info	Mm.34372	Krtap12-1	Keratin associated protein 12-1	1.23305	0.0189	0.198
101412_at	Info	Mm.736	Sh3gl3	SH3-domain GRB2-like 3	1.23305	0.0302	0.221
161452_f_at	Info	Unknown	Unknown	Unknown	1.23305	0.0485	0.257
101390_at	Info	Mm.7184	Muc3	Mucin 3, intestinal	1.23153	0.0004	0.08
161285_r_at	Info	Mm.2863	Itm1	Intergral membrane protein 1	1.23153	0.0019	0.089
102216_at	Info	Mm.340329	Alox12b	Arachidonate 12-lipoxygenase, 12R type	1.23153	0.0022	0.113
161549_f_at	Info	Mm.23845	C1qtnf1	C1q and tumor necrosis factor related protein 1	1.23153	0.0069	0.145
101124_at	Info	Unknown	Unknown	Unknown	1.23153	0.0257	0.2
92353_at	Info	Mm.3944	Prss18	Protease, serine, 18	1.23153	0.0384	0.257
93227_f_at	Info	Unknown	LOC434571	Similar to variable region of immunoglobulin kappa light chain	1.23153	0.0399	0.256
97665_i_at	Info	Unknown	Unknown	Unknown	1.23001	0.0051	0.143
101432_at	Info	Unknown	LOC216964	Hypothetical gene supported by AK003215; AK003215	1.23001	0.0127	0.178
103882_at	Info	Mm.206774	Cpn1	Carboxypeptidase N, polypeptide 1	1.23001	0.0134	0.164
101814_at	Info	Mm.299218	Gdf11	Growth differentiation factor 11	1.23001	0.0189	0.202
103854_at	Info	Mm.21071	Arl2	ADP-ribosylation factor-like 2	1.23001	0.0307	0.238
161901_r_at	Info	Mm.365248	Unknown	Transcribed locus	1.2285	0.0033	0.124
94041_at	Info	Unknown	Unknown	Unknown	1.2285	0.0112	0.173
104282_at	Info	Mm.22242	AW112037	Expressed sequence AW112037	1.2285	0.0154	0.161
96601_at	Info	Mm.27035	Qscn6	Quiescin Q6	1.2285	0.0219	0.176
94113_at	Info	Mm.352037	Unknown	Transcribed locus	1.2285	0.0344	0.21
161547_f_at	Info	Unknown	Unknown	Unknown	1.22699	0.0099	0.17
94944_at	Info	Mm.306163	Prkar1b	Protein kinase, cAMP dependent regulatory, type I beta	1.22699	0.0104	0.167
97001_r_at	Info	Mm.317638	Olfr157	Olfactory receptor 157	1.22699	0.0132	0.17
162004_i_at	Info	Unknown	Unknown	Unknown	1.22699	0.015	0.165
161874_r_at	Info	Unknown	Unknown	Unknown	1.22699	0.0177	0.149
97123_at	Info	Mm.346759	Nr0b2	Nuclear receptor subfamily 0, group B, member 2	1.22699	0.0226	0.195
95275_at	Info	Mm.384	Il9r	Interleukin 9 receptor	1.22699	0.0387	0.259
102664_at	Info	Mm.142275	Cdk5r1	Cyclin-dependent kinase 5, regulatory subunit (p35) 1	1.22549	0.0014	0.108
103860_at	Info	Mm.282122	D7Wsu128e	DNA segment, Chr 7, Wayne State University 128, expressed	1.22549	0.0076	0.137
92889_r_at	Info	Mm.4758	Foxd3	Forkhead box D3	1.22549	0.0148	0.193
161266_r_at	Info	Mm.24035	D16Ertd480e	DNA segment, Chr 16, ERATO Doi 480, expressed	1.22549	0.0272	0.221
100071_at	Info	Mm.335875	Mup2	Major urinary protein 2	1.22549	0.0454	0.266
161893_i_at	Info	Unknown	Unknown	Unknown	1.22399	0.0022	0.11
103022_at	Info	Mm.15918	Map3k1	Mitogen activated protein kinase kinase kinase 1	1.22399	0.005	0.135
96055_at	Info	Mm.2619	Cck	Cholecystokinin	1.22399	0.0084	0.162
161025_f_at	Info	Unknown	Unknown	Unknown	1.22399	0.0089	0.165
103249_at	Info	Mm.20457	Chrd	Chordin	1.22399	0.0093	0.17
92759_at	Info	Mm.287014	Lamb3	Laminin, beta 3	1.22399	0.0095	0.161
161677_r_at	Info	Unknown	Unknown	Unknown	1.22399	0.0192	0.199
100955_at	Info	Mm.284587	2700084L22Rik	RIKEN cDNA 2700084L22 gene	1.22399	0.0418	0.267
161330_r_at	Info	Mm.1786	Aprt	Adenine phosphoribosyl transferase	1.22399	0.0477	0.28
93374_at	Info	Mm.306870	Jph3	Junctophilin 3	1.22249	0.0035	0.13
103297_at	Info	Mm.249131	Pfkfb1	6-phosphofructo-2-kinase/fructose-2,6-biphosphatase 1	1.22249	0.0139	0.184
160396_at	Info	Mm.181009	Lass2	Longevity assurance homolog 2 (S. cerevisiae)	1.22249	0.0152	0.188
161488_r_at	Info	Unknown	Unknown	Unknown	1.22249	0.0247	0.226
101210_at	Info	Mm.227670	BC030045	CDNA sequence BC030045	1.22249	0.0254	0.227
99972_at	Info	Mm.248684	Tph1	Tryptophan hydroxylase 1	1.221	0.0044	0.144
98902_at	Info	Mm.370241	Mrpl14	Mitochondrial ribosomal protein L14	1.221	0.0055	0.145
161129_r_at	Info	Mm.247037	Bag2	Bcl2-associated athanogene 2	1.221	0.0083	0.164
161896_at	Info	Unknown	Unknown	Unknown	1.221	0.0107	0.17
95588_at	Info	Mm.2787	Amacr	Alpha-methylacyl-CoA racemase	1.221	0.0238	0.198
162498_r_at	Info	Mm.66	Rps4x	Ribosomal protein S4, X-linked	1.221	0.0264	0.217
161866_at	Info	Mm.3249	Epha4	Eph receptor A4	1.21951	0.007	0.152
101538_i_at	Info	Mm.292803	Ces3	Carboxylesterase 3	1.21951	0.0103	0.177
101282_at	Info	Mm.353637	Gpr44	G protein-coupled receptor 44	1.21951	0.0116	0.167
161091_r_at	Info	Unknown	Unknown	Unknown	1.21951	0.0124	0.176
162359_r_at	Info	Unknown	Unknown	Unknown	1.21951	0.0222	0.209
94994_at	Info	Unknown	Unknown	Unknown	1.21951	0.0241	0.191
160593_at	Info	Mm.89515	Snx9	Sorting nexin 9	1.21951	0.0433	0.206
92342_at	Info	Unknown	Sox1	SRY-box containing gene 1	1.21951	0.0487	0.208
104258_at	Info	Mm.28407	Acyp2	Acylphosphatase 2, muscle type	1.21803	0.0013	0.108
98360_at	Info	Mm.4424	Cacna1b	Calcium channel, voltage-dependent, N type, alpha 1B subunit	1.21803	0.0032	0.135
100759_at	Info	Mm.235616	Mrc2	Mannose receptor, C type 2	1.21803	0.0063	0.152
97779_at	Info	Mm.41979	Mcpt8	Mast cell protease 8	1.21803	0.0161	0.192
98793_at	Info	Mm.4744	Gdf5	Growth differentiation factor 5	1.21803	0.0248	0.223
99012_at	Info	Mm.252722	4931426K16Rik	RIKEN cDNA 4931426K16 gene	1.21655	0.0498	0.288
162264_s_at	Info	Mm.2185	Bub1	Budding uninhibited by benzimidazoles 1 homolog (S. cerevisiae)	1.21507	0.0034	0.1
99654_s_at	Info	Unknown	Unknown	Unknown	1.21507	0.0057	0.156
99371_at	Info	Mm.316842	Kcnd3	Potassium voltage-gated channel, Shal-related family, member 3	1.21507	0.0078	0.136
161676_at	Info	Mm.153202	Sgol1	Shugoshin-like 1 (S. pombe)	1.21507	0.0302	0.194
98476_at	Info	Unknown	2900054D09Rik	RIKEN cDNA 2900054D09 gene	1.21507	0.0434	0.223
92199_at	Info	Mm.34064	Stat5b	Signal transducer and activator of transcription 5B	1.21359	0.0031	0.132
92919_at	Info	Mm.4831	Htr3a	5-hydroxytryptamine (serotonin) receptor 3A	1.21359	0.0041	0.147
92997_g_at	Info	Mm.279103	Sox17	SRY-box containing gene 17	1.21359	0.0051	0.139
102074_at	Info	Mm.42051	Otp	Orthopedia homolog (Drosophila)	1.21359	0.011	0.179
101743_f_at	Info	Mm.240437	Igh-VJ558	Immunoglobulin heavy chain (J558 family)	1.21359	0.0273	0.224
93456_r_at	Info	Unknown	Unknown	Unknown	1.21212	0.01	0.15
161585_at	Info	Mm.3519	Gp5	Glycoprotein 5 (platelet)	1.21212	0.0101	0.178
104114_at	Info	Mm.337691	2310050N11Rik	RIKEN cDNA 2310050N11 gene	1.21212	0.0175	0.201
162166_f_at	Info	Mm.4766	Vmp	Vesicular membrane protein p24	1.21212	0.0336	0.256
96675_at	Info	Mm.27404	Unc50	Unc-50 homolog (C. elegans)	1.21212	0.0355	0.246
95596_at	Info	Mm.209750	1110054H05Rik	RIKEN cDNA 1110054H05 gene	1.21065	0.0263	0.207
100507_at	Info	Mm.5167	Nov	Nephroblastoma overexpressed gene	1.21065	0.0297	0.245
104512_at	Info	Mm.3089	Upk3b	Uroplakin 3B	1.20919	0.0047	0.15
104495_f_at	Info	Mm.347454	Klk5	Kallikrein 5	1.20919	0.042	0.18
92802_s_at	Info	Mm.1268	Plp1	Proteolipid protein (myelin) 1	1.20773	0.0154	0.159
93862_i_at	Info	Mm.290584	Defcr11	Defensin related cryptdin 12	1.20773	0.0338	0.224
93121_at	Info	Mm.16775	Rps24	Ribosomal protein S24	1.20773	0.036	0.257
160438_at	Info	Mm.273403	Cox5a	Cytochrome c oxidase, subunit Va	1.20627	0.0114	0.182
101111_at	Info	Mm.757	Rhoa	Ras homolog gene family, member A	1.20627	0.0292	0.248
160898_at	Info	Mm.292094	Abt1	Activator of basal transcription	1.20627	0.0321	0.256
98053_at	Info	Unknown	Unknown	Unknown	1.20627	0.0338	0.255
161526_r_at	Info	Unknown	Unknown	Unknown	1.20482	0.0014	0.128
161033_at	Info	Mm.358676	Papolb	Poly (A) polymerase beta (testis specific)	1.20482	0.011	0.149
162484_r_at	Info	Mm.196618	Tmed1	Transmembrane emp24 domain containing 1	1.20482	0.0111	0.175
94564_at	Info	Mm.248796	Sult4a1	Sulfotransferase family 4A, member 1	1.20482	0.0255	0.228
102362_i_at	Info	Mm.1167	Junb	Jun-B oncogene	1.20482	0.027	0.212
99035_at	Info	Mm.209300	Pcyt1a	Phosphate cytidylyltransferase 1, choline, alpha isoform	1.20482	0.0319	0.239
93414_at	Info	Mm.146649	Abcb1b	ATP-binding cassette, sub-family B (MDR/TAP), member 1B	1.20482	0.0394	0.242
161929_at	Info	Unknown	Unknown	Unknown	1.20337	0.0137	0.195
93818_g_at	Info	Unknown	Unknown	Unknown	1.20337	0.0241	0.224
160145_at	Info	Mm.21835	1810010M01Rik	RIKEN cDNA 1810010M01 gene	1.20337	0.0299	0.224
161212_r_at	Info	Mm.2679	Agtr2	Angiotensin II receptor, type 2	1.20337	0.0408	0.275
94227_at	Info	Unknown	Krtap9-1	Keratin associated protein 9-1	1.20192	0.0086	0.162
162218_f_at	Info	Mm.6424	Itgb5	Integrin beta 5	1.20192	0.0132	0.179
160505_at	Info	Mm.46114	4922502D21Rik	RIKEN cDNA 4922502D21 gene	1.20192	0.0143	0.205
162075_r_at	Info	Mm.3999	Mpeg1	Macrophage expressed gene 1	1.20192	0.0335	0.241
99814_at	Info	Mm.57236	Neurog3	Neurogenin 3	1.20192	0.0417	0.238
101186_at	Info	Mm.373550	MGI:1349458	Per-pentamer repeat gene	1.20048	0.0333	0.259
103507_at	Info	Mm.2254	Emr1	EGF-like module containing, mucin-like, hormone receptor-like sequence 1	1.20048	0.0431	0.151
99848_at	Info	Mm.289672	Alox15b	Arachidonate 15-lipoxygenase, second type	1.20048	0.0443	0.258
96485_at	Info	Unknown	Unknown	Unknown	1.19904	0.0144	0.204
97192_at	Info	Unknown	Unknown	Unknown	1.19904	0.0459	0.285
94516_f_at	Info	Mm.2899	Penk1	Preproenkephalin 1	1.19904	0.0461	0.289
92358_at	Info	Mm.3959	Nell2	Nel-like 2 homolog (chicken)	1.19904	0.047	0.215
97870_s_at	Info	Mm.323218	LOC434220	Hypothetical gene supported by AK009667; NM_015774	1.19904	0.0494	0.296
99415_at	Info	Mm.184289	Fzd8	Frizzled homolog 8 (Drosophila)	1.1976	0.0008	0.124
161154_at	Info	Unknown	Unknown	Unknown	1.1976	0.0056	0.149
92856_at	Info	Mm.307846	Rpl22	Ribosomal protein L22	1.1976	0.0073	0.145
102586_at	Info	Mm.57252	Ror1	Receptor tyrosine kinase-like orphan receptor 1	1.1976	0.0103	0.193
95336_at	Info	Mm.354757	Hif3a	Hypoxia inducible factor 3, alpha subunit	1.1976	0.0194	0.226
160953_at	Info	Mm.268378	Cacna1h	Calcium channel, voltage-dependent, T type, alpha 1H subunit	1.1976	0.0417	0.28
92343_at	Info	Mm.209650	Smarca3	SWI/SNF related, matrix associated, actin dependent regulator of chromatin, subfamily a, member 3	1.1976	0.0436	0.257
100879_at	Info	Mm.5316	Actn3	Actinin alpha 3	1.19617	0.0078	0.178
160259_at	Info	Mm.28010	Rnf35	Ring finger protein 35	1.19617	0.0126	0.202
98583_at	Info	Mm.104932	Btg4	B-cell translocation gene 4	1.19474	0.0006	0.122
94619_at	Info	Mm.121569	Grid1	Glutamate receptor, ionotropic, delta 1	1.19474	0.0088	0.185
161252_r_at	Info	Mm.248445	Trim25	Tripartite motif protein 25	1.19332	0.0012	0.133
93223_at	Info	Mm.352723	LOC434554	Similar to T-cell receptor alpha chain V region CTL-F3 precursor	1.19332	0.0156	0.216
97987_at	Info	Mm.3135	Igfals	Insulin-like growth factor binding protein, acid labile subunit	1.19332	0.0201	0.232
161237_at	Info	Mm.23879	Sbno1	Sno, strawberry notch homolog 1 (Drosophila)	1.19332	0.0258	0.244
162231_r_at	Info	Mm.117365	Mesdc2	Mesoderm development candiate 2	1.19332	0.032	0.256
101216_at	Info	Mm.367551	Unknown	Transcribed locus	1.19332	0.0365	0.231
93637_at	Info	Mm.779	Cd5	CD5 antigen	1.1919	0.0087	0.189
161153_r_at	Info	Mm.236969	Renbp	Renin binding protein	1.1919	0.0112	0.185
161827_f_at	Info	Mm.3485	Hpxn	Hemopexin	1.1919	0.0123	0.197
103395_at	Info	Mm.18709	Sgca	Sarcoglycan, alpha (dystrophin-associated glycoprotein)	1.1919	0.0202	0.212
100069_at	Info	Mm.4515	Cyp2f2	Cytochrome P450, family 2, subfamily f, polypeptide 2	1.1919	0.0231	0.235
98526_r_at	Info	Unknown	Unknown	Unknown	1.1919	0.0304	0.243
101649_at	Info	Mm.217214	Pip5k1a	Phosphatidylinositol-4-phosphate 5-kinase, type 1 alpha	1.19048	0.0022	0.132
98559_at	Info	Mm.188516	Smtn	Smoothelin	1.19048	0.0025	0.147
102314_at	Info	Mm.10661	Slc2a4	Solute carrier family 2 (facilitated glucose transporter), member 4	1.19048	0.0148	0.217
100446_r_at	Info	Mm.140151	Sprr1b	Small proline-rich protein 1B	1.19048	0.0211	0.232
94316_at	Info	Mm.358617	Krt2-6b	Keratin complex 2, basic, gene 6b	1.19048	0.0389	0.235
162078_at	Info	Mm.371580	Sdh1	Sorbitol dehydrogenase 1	1.19048	0.0484	0.244
160436_at	Info	Mm.280459	Sulf2	Sulfatase 2	1.18906	0.0083	0.191
98825_at	Info	Mm.4955	Kcne1	Potassium voltage-gated channel, Isk-related subfamily, member 1	1.18906	0.0302	0.259
162168_r_at	Info	Mm.16898	Phgdh	3-phosphoglycerate dehydrogenase	1.18906	0.0344	0.265
162017_at	Info	Unknown	Unknown	Unknown	1.18765	0.0095	0.188
102129_at	Info	Unknown	Unknown	Unknown	1.18765	0.0292	0.253
100980_at	Info	Mm.6710	Rock1	Rho-associated coiled-coil forming kinase 1	1.18765	0.0346	0.272
97542_at	Info	Mm.337074	Myl6	Myosin, light polypeptide 6, alkali, smooth muscle and non-muscle	1.18624	0.0132	0.178
97053_at	Info	Mm.89202	Xcr1	Chemokine (C motif) receptor 1	1.18624	0.0168	0.223
161777_f_at	Info	Mm.2213	Ercc5	Excision repair cross-complementing rodent repair deficiency,complementation group 5	1.18483	0.0064	0.179
102972_s_at	Info	Mm.289682	Dab1	Disabled homolog 1 (Drosophila)	1.18483	0.0073	0.187
102693_f_at	Info	Mm.193443	Klk26	Kallikrein 26	1.18483	0.0102	0.108
99974_at	Info	Mm.272239	Kcnj15	Potassium inwardly-rectifying channel, subfamily J, member 15	1.18483	0.035	0.275
92487_at	Info	Mm.42162	Sox7	SRY-box containing gene 7	1.18483	0.0376	0.223
100293_at	Info	Mm.359026	Cd59b	CD59b antigen	1.18343	0.0037	0.167
98245_at	Info	Mm.51136	Csnk2a2	Casein kinase II, alpha 2, polypeptide	1.18343	0.0067	0.165
161167_r_at	Info	Mm.2559	Uck1	Uridine-cytidine kinase 1	1.18343	0.02	0.162
103732_at	Info	Mm.24313	Pib5pa	Phosphatidylinositol (4,5) bisphosphate 5-phosphatase, A	1.18343	0.0224	0.223
161136_r_at	Info	Mm.29615	2610001J05Rik	RIKEN cDNA 2610001J05 gene	1.18203	0.0035	0.169
100767_at	Info	Unknown	Unknown	Unknown	1.18203	0.0053	0.178
96333_g_at	Info	Mm.252171	Snx2	Sorting nexin 2	1.18203	0.0073	0.192
92560_g_at	Info	Mm.76649	Vcam1	Vascular cell adhesion molecule 1	1.18203	0.0192	0.235
103794_i_at	Info	Mm.234654	Timd2	T-cell immunoglobulin and mucin domain containing 2	1.18203	0.0236	0.214
99908_at	Info	Mm.8026	Pax4	Paired box gene 4	1.18203	0.0253	0.256
99136_at	Info	Mm.4128	Axl	AXL receptor tyrosine kinase	1.18203	0.0329	0.218
162050_at	Info	Mm.27445	Fbxo6b	F-box only protein 6b	1.18064	0.0038	0.167
96387_at	Info	Unknown	LOC434581	Hypothetical gene supported by AK047145	1.18064	0.0169	0.185
161504_i_at	Info	Mm.254114	D10Ertd214e	DNA segment, Chr 10, ERATO Doi 214, expressed	1.18064	0.0277	0.258
98286_at	Info	Mm.246697	A930024F17Rik	RIKEN cDNA A930024F17 gene	1.17925	0.0044	0.156
94728_f_at	Info	Mm.201549	Mcpt1	Mast cell protease 1	1.17925	0.0276	0.252
101410_at	Info	Mm.7339	Cldn4	Claudin 4	1.17925	0.0353	0.28
160868_at	Info	Mm.41580	Rab3b	RAB3B, member RAS oncogene family	1.17925	0.0392	0.289
100421_at	Info	Mm.46425	Krt2-4	Keratin complex 2, basic, gene 4	1.17925	0.046	0.224
99965_at	Info	Mm.245084	Vdr	Vitamin D receptor	1.17786	0.002	0.162
161101_r_at	Info	Unknown	Unknown	Unknown	1.17786	0.0094	0.187
99089_at	Info	Mm.39040	Mal	Myelin and lymphocyte protein, T-cell differentiation protein	1.17786	0.0159	0.227
94568_at	Info	Mm.153013	Rgs6	Regulator of G-protein signaling 6	1.17786	0.0178	0.234
98397_at	Info	Mm.33285	Blzf1	Basic leucine zipper nuclear factor 1	1.17786	0.0242	0.222
96586_at	Info	Unknown	Crygc	Crystallin, gamma C	1.17786	0.0477	0.298
94108_at	Info	Mm.333471	Pik3c2g	Phosphatidylinositol 3-kinase, C2 domain containing, gamma polypeptide	1.17786	0.0484	0.293
92932_at	Info	Mm.4880	Cbln1	Cerebellin 1 precursor protein	1.17647	0.0004	0.137
100728_at	Info	Mm.153039	Mpdz	Multiple PDZ domain protein	1.17647	0.0025	0.165
104323_at	Info	Mm.22451	Khk	Ketohexokinase	1.17647	0.0223	0.232
101624_at	Info	Mm.6217	Kcns1	K+ voltage-gated channel, subfamily S, 1	1.17647	0.0369	0.286
95805_at	Info	Mm.267410	Cdc2l1	Cell division cycle 2-like 1	1.17647	0.0417	0.287
101910_f_at	Info	Mm.371569	Mup3	Major urinary protein 3	1.17647	0.0453	0.296
103050_at	Info	Mm.16497	Tcf21	Transcription factor 21	1.17509	0.0323	0.271
162018_r_at	Info	Mm.258170	Cryge	Crystallin, gamma F	1.17509	0.0357	0.24
161307_f_at	Info	Mm.294315	Capn10	Calpain 10	1.17509	0.0432	0.273
162283_r_at	Info	Mm.206404	Eif3s6ip	Eukaryotic translation initiation factor 3, subunit 6 interacting protein	1.17509	0.0447	0.298
161199_at	Info	Mm.282029	D4Bwg1540e	DNA segment, Chr 4, Brigham & Women's Genetics 1540 expressed	1.17509	0.0476	0.305
162139_r_at	Info	Mm.294759	2310044H10Rik	RIKEN cDNA 2310044H10 gene	1.17509	0.0495	0.263
94332_at	Info	Mm.292415	Ets1	E26 avian leukemia oncogene 1, 5' domain	1.17371	0.0007	0.125
103224_at	Info	Mm.2015	Rab33a	RAB33A, member of RAS oncogene family	1.17371	0.012	0.159
103623_at	Info	Unknown	Fbn2	Fibrillin 2	1.17371	0.0161	0.235
100440_f_at	Info	Mm.334444	Ank1	Ankyrin 1, erythroid	1.17371	0.0205	0.239
95854_at	Info	Mm.351861	C76332	Expressed sequence C76332	1.17371	0.0317	0.272
161952_r_at	Info	Mm.24765	Rnf20	Ring finger protein 20	1.17233	0.0061	0.197
100356_at	Info	Unknown	Unknown	Unknown	1.17233	0.0252	0.257
103837_at	Info	Mm.20940	Casp14	Caspase 14	1.17233	0.0284	0.27
95585_at	Info	Mm.2786	Proc	Protein C	1.17233	0.0461	0.28
98386_s_at	Info	Mm.236039	Cacna1c	Calcium channel, voltage-dependent, L type, alpha 1C subunit	1.17233	0.0463	0.28
97096_at	Info	Mm.253102	Prkar2a	Protein kinase, cAMP dependent regulatory, type II alpha	1.17096	0.0311	0.277
100296_at	Info	Mm.102407	Tex2	Testis expressed gene 2	1.17096	0.0457	0.307
161435_i_at	Info	Mm.27900	1810013D10Rik	RIKEN cDNA 1810013D10 gene	1.16959	0.0243	0.258
98802_at	Info	Mm.4791	Ereg	Epiregulin	1.16959	0.0248	0.26
97239_at	Info	Mm.27839	D19Ertd721e	DNA segment, Chr 19, ERATO Doi 721, expressed	1.16959	0.04	0.287
161800_r_at	Info	Mm.114116	Ddx50	DEAD (Asp-Glu-Ala-Asp) box polypeptide 50	1.16959	0.0458	0.263
161820_f_at	Info	Mm.272747	Gata2	GATA binding protein 2	1.16822	0.0035	0.183
97140_at	Info	Unknown	Unknown	Unknown	1.16822	0.0065	0.201
94755_at	Info	Mm.15534	Il1a	Interleukin 1 alpha	1.16822	0.0128	0.227
103928_at	Info	Mm.153202	Sgol1	Shugoshin-like 1 (S. pombe)	1.16822	0.0197	0.242
94621_at	Info	Mm.7997	Foxd2	Forkhead box D2	1.16822	0.0251	0.247
103844_at	Info	Mm.354720	Gnao1	Guanine nucleotide binding protein, alpha o	1.16822	0.0259	0.266
101731_at	Info	Unknown	Unknown	Unknown	1.16822	0.0284	0.209
103980_at	Info	Mm.2581	Epha2	Eph receptor A2	1.16822	0.0313	0.28
161254_r_at	Info	Mm.18962	Catna1	Catenin alpha 1	1.16822	0.0341	0.281
161430_at	Info	Mm.272414	Preb	Prolactin regulatory element binding	1.16822	0.0452	0.202
161572_r_at	Info	Mm.36524	Ercc2	Excision repair cross-complementing rodent repair deficiency, complementation group 2	1.16822	0.0497	0.308
103896_f_at	Info	Mm.21300	Igfbp1	Insulin-like growth factor binding protein 1	1.16686	0.0062	0.204
101349_at	Info	Unknown	Unknown	Unknown	1.16686	0.0281	0.194
95743_at	Info	Mm.126534	Paip2	Polyadenylate-binding protein-interacting protein 2	1.16686	0.034	0.22
100141_at	Info	Mm.329631	Fau	Finkel-Biskis-Reilly murine sarcoma virus (FBR-MuSV) ubiquitously expressed (fox derived)	1.1655	0.01	0.211
161672_at	Info	Mm.258589	Map3k7	Mitogen activated protein kinase kinase kinase 7	1.1655	0.012	0.227
94743_f_at	Info	Unknown	Unknown	Unknown	1.1655	0.021	0.257
98862_at	Info	Mm.5130	Wnt10a	Wingless related MMTV integration site 10a	1.1655	0.0305	0.28
99368_at	Info	Mm.29368	Agtrl1	Angiotensin receptor-like 1	1.1655	0.0313	0.279
92232_at	Info	Mm.3468	Socs3	Suppressor of cytokine signaling 3	1.1655	0.0439	0.305
161606_f_at	Info	Mm.275583	Tigd5	Tigger transposable element derived 5	1.16414	0.0084	0.213
102158_at	Info	Unknown	Unknown	Unknown	1.16414	0.0232	0.266
101550_at	Info	Mm.230654	Tes	Testis derived transcript	1.16414	0.0273	0.266
96334_f_at	Info	Mm.291698	LOC214362	Similar to Cytochrome P450, family 2, subfamily c, polypeptide 40	1.16279	0.002	0.169
160336_at	Info	Mm.277464	Icmt	Isoprenylcysteine carboxyl methyltransferase	1.16279	0.0418	0.308
161963_f_at	Info	Mm.290704	C330007P06Rik	RIKEN cDNA C330007P06 gene	1.16279	0.0427	0.222
95164_at	Info	Unknown	Unknown	Unknown	1.16279	0.0459	0.296
161783_at	Info	Mm.30250	Aldh7a1	Aldehyde dehydrogenase family 7, member A1	1.16279	0.0483	0.303
98358_at	Info	Unknown	Unknown	Unknown	1.16144	0.0002	0.137
104338_r_at	Info	Mm.2252	Pkp2	Plakophilin 2	1.16144	0.0073	0.217
162085_r_at	Info	Mm.272653	2900086B20Rik	RIKEN cDNA 2900086B20 gene	1.16144	0.0252	0.273
96501_at	Info	Mm.262589	F10	Coagulation factor X	1.16144	0.0357	0.272
92404_at	Info	Mm.306946	Wnt7b	Wingless-related MMTV integration site 7B	1.16009	0.0274	0.259
160458_at	Info	Mm.275003	Mcam	Melanoma cell adhesion molecule	1.16009	0.0476	0.243
99337_at	Info	Mm.197534	Baiap2	Brain-specific angiogenesis inhibitor 1-associated protein 2	1.15875	0.0057	0.191
100365_at	Info	Mm.182654	Syt7	Synaptotagmin 7	1.15875	0.0092	0.223
93033_at	Info	Mm.1485	Ube2e3	Ubiquitin-conjugating enzyme E2E 3, UBC4/5 homolog (yeast)	1.15875	0.021	0.259
99338_at	Info	Mm.203965	D10Ertd516e	DNA segment, Chr 10, ERATO Doi 516, expressed	1.15875	0.0364	0.254
97331_at	Info	Mm.294315	Capn10	Calpain 10	1.15875	0.0411	0.286
92853_at	Info	Mm.342680	Unknown	Transcribed locus, strongly similar to NP_038588.1 heat shock protein 1 [Mus musculus]	1.15741	0.0152	0.252
161559_i_at	Info	Mm.18625	Aqp1	Aquaporin 1	1.15741	0.022	0.235
92474_at	Info	Mm.212039	Pld1	Phospholipase D1	1.15741	0.0278	0.236
92635_at	Info	Mm.1155	Tuba4	Tubulin, alpha 4	1.15741	0.0488	0.325
98840_at	Info	Mm.504	Bmx	BMX non-receptor tyrosine kinase	1.15607	0.0012	0.179
161916_r_at	Info	Mm.279733	Serpinf2	Serine (or cysteine) proteinase inhibitor, clade F, member 2	1.15607	0.0421	0.261
92977_s_at	Info	Mm.323562	Hmx3	H6 homeo box 3	1.15473	0.0066	0.224
99958_at	Info	Mm.4409	Mcpt2	Mast cell protease 2	1.15473	0.0156	0.235
101627_at	Info	Mm.212039	Pld1	Phospholipase D1	1.15473	0.0302	0.262
103684_at	Info	Mm.23895	Tekt2	Tektin 2	1.1534	0.0086	0.21
103253_at	Info	Mm.20472	Lin7b	Lin 7 homolog b (C. elegans)	1.1534	0.0198	0.27
99956_at	Info	Mm.247073	Kit	Kit oncogene	1.15207	0.0122	0.246
100313_at	Info	Mm.329997	Itga8	Integrin alpha 8	1.15207	0.0144	0.243
103787_at	Info	Mm.40424	Kcna1	Potassium voltage-gated channel, shaker-related subfamily, member 1	1.15207	0.0152	0.259
162291_r_at	Info	Mm.254845	8430437G11Rik	RIKEN cDNA 8430437G11 gene	1.15075	0.0439	0.322
101294_g_at	Info	Mm.347430	G6pd2	Glucose-6-phosphate dehydrogenase 2	1.15075	0.0471	0.306
92315_at	Info	Mm.38192	Slfn4	Schlafen 4	1.15075	0.0487	0.334
96272_at	Info	Mm.29855	Ptprf	Protein tyrosine phosphatase, receptor type, F	1.15075	0.0489	0.333
161978_r_at	Info	Mm.307620	Cpt2	Carnitine palmitoyltransferase 2	1.14943	0.0114	0.246
103963_f_at	Info	Mm.261140	Iigp1	Interferon inducible GTPase 1	1.14943	0.0164	0.24
162021_r_at	Info	Mm.25988	Bcl2l10	Bcl2-like 10	1.14943	0.0219	0.271
93285_at	Info	Mm.1791	Dusp6	Dual specificity phosphatase 6	1.14943	0.0372	0.314
161545_r_at	Info	Mm.297382	Myh4	Myosin, heavy polypeptide 4, skeletal muscle	1.14943	0.0375	0.316
103407_at	Info	Mm.18802	1300017J02Rik	RIKEN cDNA 1300017J02 gene	1.14811	0.006	0.224
162394_r_at	Info	Mm.249645	Jak3	Janus kinase 3	1.14811	0.008	0.234
161168_at	Info	Unknown	Unknown	Unknown	1.14811	0.0109	0.25
101155_at	Info	Mm.261395	Hsf2	Heat shock factor 2	1.14811	0.012	0.255
93100_at	Info	Mm.213025	Acta2	Actin, alpha 2, smooth muscle, aorta	1.14679	0.0011	0.172
102262_r_at	Info	Mm.300931	Col13a1	Procollagen, type XIII, alpha 1	1.14679	0.0159	0.257
160671_at	Info	Mm.254027	Cln8	Ceroid-lipofuscinosis, neuronal 8	1.14679	0.0367	0.314
96566_at	Info	Mm.2961	Tgm3	Transglutaminase 3, E polypeptide	1.14548	0.01	0.254
94877_at	Info	Mm.71103	Btbd1	BTB (POZ) domain containing 1	1.14548	0.0324	0.235
161165_f_at	Info	Mm.227924	Lpin2	Lipin 2	1.14548	0.0407	0.303
101668_at	Info	Unknown	Unknown	Unknown	1.14548	0.046	0.298
102351_at	Info	Mm.1135	Cpa3	Carboxypeptidase A3, mast cell	1.14416	0.0292	0.302
97942_g_at	Info	Mm.30290	Capn6	Calpain 6	1.14416	0.0448	0.327
99993_at	Info	Mm.4487	Anpep	Alanyl (membrane) aminopeptidase	1.14155	0.0009	0.202
99427_at	Info	Mm.57124	Hoxd12	Homeo box D12	1.14155	0.0139	0.27
161575_f_at	Info	Mm.39253	Mapk10	Mitogen activated protein kinase 10	1.14155	0.0322	0.308
161909_r_at	Info	Mm.232	1110062M06Rik	RIKEN cDNA 1110062M06 gene	1.14155	0.0353	0.297
96984_at	Info	Mm.88824	Olfr1509	Olfactory receptor 1509	1.14025	0.0198	0.289
162124_r_at	Info	Mm.27687	Rusc1	RUN and SH3 domain containing 1	1.14025	0.023	0.28
92229_at	Info	Mm.34644	Zfp312	Zinc finger protein 312	1.14025	0.0284	0.3
94391_at	Info	Mm.25652	Gjb6	Gap junction membrane channel protein beta 6	1.13895	0.0252	0.306
92741_g_at	Info	Unknown	LOC380797	Similar to immunoglobulin delta-chain	1.13895	0.0392	0.278
161926_r_at	Info	Mm.16660	P4hb	Prolyl 4-hydroxylase, beta polypeptide	1.13895	0.0422	0.338
101043_f_at	Info	Mm.333022	Try4	Trypsin 4	1.13766	0.0195	0.281
97499_at	Info	Mm.3126	Fhl1	Four and a half LIM domains 1	1.13766	0.0243	0.303
100026_at	Info	Unknown	Unknown	Unknown	1.13766	0.0324	0.312
102143_at	Info	Mm.251322	Eno3	RIKEN cDNA 1700029K24 gene	1.13766	0.0354	0.312
92755_f_at	Info	Mm.4723	Sct	Secretin	1.13766	0.0363	0.327
161584_r_at	Info	Mm.301204	Elf1	E74-like factor 1	1.13766	0.043	0.341
161159_r_at	Info	Unknown	Unknown	Unknown	1.13636	0.0156	0.259
161798_r_at	Info	Mm.26043	Gtf3c4	General transcription factor IIIC, polypeptide 4	1.13507	0.033	0.326
103962_at	Info	Mm.25620	Dntt	Deoxynucleotidyltransferase, terminal	1.13507	0.0441	0.343
161801_r_at	Info	Mm.4083	Sema3b	Sema domain, immunoglobulin domain (Ig), short basic domain, secreted, (semaphorin) 3B	1.13379	0.0188	0.276
161497_f_at	Info	Mm.179747	Itga7	Integrin alpha 7	1.13379	0.0203	0.289
102956_at	Info	Mm.1763	Msx2	Homeo box, msh-like 2	1.13379	0.024	0.306
161312_r_at	Info	Unknown	Unknown	Unknown	1.13379	0.0371	0.333
98108_at	Info	Mm.34797	Crabp1	Cellular retinoic acid binding protein I	1.13379	0.0425	0.34
100719_f_at	Info	Mm.19214	Klk16	Kallikrein 16	1.1325	0.027	0.306
160228_at	Info	Mm.29482	1110019C08Rik	RIKEN cDNA 1110019C08 gene	1.1325	0.041	0.346
104073_at	Info	Mm.29495	Cugbp1	CUG triplet repeat, RNA binding protein 1	1.13122	0.0449	0.354
93196_at	Info	Mm.294871	D8Ertd531e	DNA segment, Chr 8, ERATO Doi 531, expressed	1.12994	0.0149	0.27
160873_at	Info	Mm.143805	MGI:1930008	Ghrelin	1.12994	0.0396	0.34
93659_at	Info	Mm.131530	Camk2a	Calcium/calmodulin-dependent protein kinase II alpha	1.12867	0.0291	0.33
161692_r_at	Info	Unknown	Unknown	Unknown	1.1274	0.0035	0.258
161546_r_at	Info	Mm.1568	Grn	Granulin	1.12613	0.0442	0.361
94934_at	Info	Mm.2679	Agtr2	Angiotensin II receptor, type 2	1.12613	0.0472	0.355
95383_at	Info	Mm.329630	Tm7sf2	Transmembrane 7 superfamily member 2	1.12486	0.016	0.302
98354_at	Info	Mm.215173	Ptcra	Pre T-cell antigen receptor alpha	1.12486	0.0282	0.329
93051_at	Info	Mm.15295	Ephx2	Epoxide hydrolase 2, cytoplasmic	1.1236	0.0283	0.333
103770_at	Info	Mm.295750	2310014L17Rik	RIKEN cDNA 2310014L17 gene	1.1236	0.0285	0.334
162076_r_at	Info	Unknown	Unknown	Unknown	1.12233	0.0184	0.321
102418_at	Info	Mm.12669	Tex19	Testis expressed gene 19	1.12233	0.0192	0.303
92355_at	Info	Mm.39496	Zfpm2	Zinc finger protein, multitype 2	1.12233	0.0205	0.306
92961_at	Info	Mm.4965	Lhx1	LIM homeobox protein 1	1.12233	0.0348	0.312
101041_at	Info	Mm.6974	Krt1-14	Keratin complex 1, acidic, gene 14	1.12108	0.0008	0.249
94491_at	Info	Mm.286622	Pex13	Peroxisomal biogenesis factor 13	1.12108	0.0136	0.299
162112_i_at	Info	Mm.19306	Capn2	Calpain 2	1.12108	0.0418	0.363
162040_r_at	Info	Unknown	Unknown	Unknown	1.11982	0.0231	0.334
162048_r_at	Info	Mm.229141	Arfgef1	ADP-ribosylation factor guanine nucleotide-exchange factor 1(brefeldin A-inhibited)	1.11982	0.0248	0.321
98424_at	Info	Mm.3414	Ptpn13	Protein tyrosine phosphatase, non-receptor type 13	1.11857	0.0198	0.3
99569_at	Info	Mm.42251	Krt2-18	Keratin complex 2, basic, gene 18	1.11857	0.0408	0.352
95345_at	Info	Mm.20864	Tpbg	Trophoblast glycoprotein	1.11732	0.004	0.285
102948_at	Info	Mm.17336	Hemt1	Hematopoietic cell transcript 1	1.11732	0.02	0.335
161565_r_at	Info	Mm.22116	Pafah2	Platelet-activating factor acetylhydrolase 2	1.11732	0.0402	0.33
161527_r_at	Info	Mm.250419	Ccni	Cyclin I	1.11483	0.0473	0.381
161848_r_at	Info	Mm.395	Ptpn22	Protein tyrosine phosphatase, non-receptor type 22 (lymphoid)	1.11483	0.0496	0.386
92927_at	Info	Mm.4866	Etv1	Ets variant gene 1	1.11235	0.017	0.326
101413_at	Info	Mm.275426	4432411E13Rik	RIKEN cDNA 4432411E13 gene	1.11111	0.0202	0.339
162117_f_at	Info	Mm.274842	Plac1	Placental specific protein 1	1.11111	0.0233	0.336
160319_at	Info	Mm.29027	Sparcl1	SPARC-like 1 (mast9, hevin)	1.11111	0.026	0.35
93167_f_at	Info	Unknown	Unknown	Unknown	1.10988	0.024	0.357
99065_at	Info	Mm.296303	Csnk	Casein kappa	1.10865	0.0143	0.314
103675_at	Info	Mm.256956	Robo1	Roundabout homolog 1 (Drosophila)	1.10865	0.0371	0.366
92742_at	Info	Mm.4686	Ccl11	Small chemokine (C-C motif) ligand 11	1.10742	0.02	0.354
160324_at	Info	Mm.29073	Rpa3	Replication protein A3	1.10375	0.0284	0.374
97142_at	Info	Mm.222320	Gpm6b	DNA segment, Chr X, ERATO Doi 242, expressed	1.10375	0.0396	0.385
99807_r_at	Info	Mm.57220	Fv1	Friend virus susceptibility 1	1.10375	0.0455	0.369
99805_at	Info	Unknown	Unknown	Unknown	1.10254	0.0198	0.373
102407_at	Info	Mm.1252	Mcpt5	Mast cell protease 5	1.10011	0.0411	0.367
104382_at	Info	Mm.22693	Mcpt4	Mast cell protease 4	1.0989	0.0471	0.416
92949_at	Info	Mm.4926	Pacsin1	Protein kinase C and casein kinase substrate in neurons 1	1.0989	0.0491	0.406
161884_r_at	Info	Mm.259021	Fxr1h	Fragile X mental retardation gene 1, autosomal homolog	1.09769	0.0254	0.366
162446_at	Info	Mm.30264	Chfr	Checkpoint with forkhead and ring finger domains	1.09769	0.034	0.398
92213_at	Info	Mm.293314	Star	Steroidogenic acute regulatory protein	1.09769	0.0394	0.373
92732_at	Info	Mm.4669	Adam2	A disintegrin and metalloprotease domain 2	1.09769	0.0476	0.363
97771_r_at	Info	Mm.258484	D6Wsu176e	DNA segment, Chr 6, Wayne State University 176, expressed	1.09649	0.0127	0.377
161815_f_at	Info	Mm.237772	Mup1	Major urinary protein 1	1.09529	0.0339	0.404
162367_f_at	Info	Mm.307315	Seh1l	SEH1-like (S. cerevisiae	1.09409	0.0367	0.386
97258_at	Info	Mm.89572	Lactb2	Lactamase, beta 2	1.0929	0.0234	0.406
103669_at	Info	Mm.2077	E330034G19Rik	RIKEN cDNA E330034G19 gene	1.0929	0.0313	0.416
94712_at	Info	Mm.1402	Vegfc	Vascular endothelial growth factor C	1.09051	0.0365	0.427
161829_at	Info	Mm.331129	Nes	Nestin	1.08814	0.0358	0.434
101131_at	Info	Mm.221693	Chrna7	Cholinergic receptor, nicotinic, alpha polypeptide 7	1.08814	0.044	0.427
94291_at	Info	Mm.2258	Scgb1a1	Secretoglobin, family 1A, member 1 (uteroglobin)	1.0846	0.0165	0.416
98867_at	Info	Unknown	Dlx6as	Distal-less homeobox 6, antisense	1.0846	0.0428	0.454
160972_at	Info	Mm.196083	Serpinb9e	Serine (or cysteine) proteinase inhibitor, clade B, member 9e	1.08342	0.0367	0.453
161986_f_at	Info	Unknown	Unknown	Unknown	1.08342	0.0452	0.442
99355_r_at	Info	Mm.31102	Upf2	UPF2 regulator of nonsense transcripts homolog (yeast)	1.08225	0.0243	0.443
160865_at	Info	Mm.4141	Vldlr	Very low density lipoprotein receptor	1.08225	0.0344	0.432
94754_at	Info	Mm.15530	Lhx8	LIM homeobox protein 8	1.07759	0.0269	0.463
93213_at	Info	Mm.304150	Unknown	Similar to [Human Ig rearranged gamma chain mRNA, V-J-C region and complete cds.], gene product	1.07411	0.0048	0.45
92597_s_at	Info	Mm.249096	Atp6v1b2	ATPase, H+ transporting, V1 subunit B, isoform 2	1.07411	0.0309	0.481
100009_r_at	Info	Mm.4541	Sox2	SRY-box containing gene 2	1.07181	0.0286	0.489
103003_i_at	Info	Mm.330428	Cd44	CD44 antigen	1.06496	0.0257	0.524
161513_r_at	Info	Mm.73777	2810405I11Rik	RIKEN cDNA 2810405I11 gene	1.06496	0.0368	0.525
98447_at	Info	Unknown	Unknown	Unknown	1.0627	0.032	0.529
93902_at	Info	Mm.277409	Gab1	Growth factor receptor bound protein 2-associated protein 1	1.06045	0.028	0.54
97718_at	Info	Mm.390	Ctla4	Cytotoxic T-lymphocyte-associated protein 4	1.05597	0.0436	0.572
161402_r_at	Info	Mm.34483	E130107N23Rik	RIKEN cDNA E130107N23 gene	1.04058	0.0325	0.672
B. Genes with increased expression in CD8 cells
Probe set		UG	Symbol	Title	Fold Increase	P-value	Adj. P-value
93107_r_at	Info	Mm.123831	Tcrb-V13	T-cell receptor beta, variable 13	155.755	<0.0001	0.001
93662_s_at	Info	Mm.8038	Zap70	Zeta-chain (TCR) associated protein kinase	131.358	<0.0001	0
99030_at	Info	Mm.389	Il7r	Interleukin 7 receptor	126.784	<0.0001	0
92683_at	Info	Mm.4527	Cd3d	CD3 antigen, delta polypeptide	100.198	<0.0001	0
162410_s_at	Info	Mm.333148	Cd8b1	CD8 antigen, beta chain 1	95.193	<0.0001	0
93106_i_at	Info	Mm.123831	Tcrb-V13	Similar to T-cell receptor beta chain VNDNJC precursor	78.446	<0.0001	0
92203_s_at	Info	Mm.290897	Cd6	CD6 antigen	66.376	<0.0001	0
93661_at	Info	Mm.8038	Zap70	Zeta-chain (TCR) associated protein kinase	41.261	<0.0001	0
160629_at	Info	Mm.18635	Rgs10	Regulator of G-protein signalling 10	40.307	<0.0001	0
96172_at	Info	Mm.333048	Gimap4	GTPase, IMAP family member 4	34.991	0.0106	0.075
93077_s_at	Info	Mm.1583	Ly6c	Lymphocyte antigen 6 complex, locus C	29.462	<0.0001	0
92471_i_at	Info	Mm.278689	Slfn2	Schlafen 2	28.257	<0.0001	0
97098_at	Info	Mm.3200	1300017K07Rik	RIKEN cDNA 1300017K07 gene	26.264	<0.0001	0
102975_at	Info	Mm.1858	Cd8a	CD8 antigen, alpha chain	25.852	<0.0001	0
161968_f_at	Info	Mm.14302	Ccr5	Chemokine (C-C motif) receptor 5	25.447	<0.0001	0
96881_at	Info	Mm.250474	Commd6	COMM domain containing 6	24.41	<0.0001	0
99665_at	Info	Mm.311655	Satb1	Special AT-rich sequence binding protein 1	23.73	0.0001	0.007
103443_at	Info	Mm.292082	Aim1	Absent in melanoma 1	23.682	<0.0001	0.002
92356_at	Info	Mm.395	Ptpn22	Protein tyrosine phosphatase, non-receptor type 22 (lymphoid)	23.586	<0.0001	0.005
95373_at	Info	Mm.22842	Cd2	CD2 antigen	23.584	<0.0001	0
92214_at	Info	Mm.113590	Ctsw	Cathepsin W	22.479	<0.0001	0
96709_at	Info	Mm.27608	1110008P14Rik	RIKEN cDNA 1110008P14 gene	21.148	0.0383	0.198
93647_at	Info	Mm.324305	Gmip	Gem-interacting protein	21.014	0.0031	0.037
102971_at	Info	Mm.210361	Cd3e	CD3 antigen, epsilon polypeptide	20.153	0.0001	0.004
93105_s_at	Info	Mm.333026	Tcrb-V13	T-cell receptor beta, variable 13	19.678	<0.0001	0
100001_at	Info	Mm.335106	Cd3g	CD3 antigen, gamma polypeptide	19.302	<0.0001	0
93677_at	Info	Mm.8186	Klrd1	Killer cell lectin-like receptor, subfamily D, member 1	18.866	<0.0001	0
94136_at	Info	Mm.371653	5830431A10Rik	RIKEN cDNA 5830431A10 gene	17.891	0.028	0.167
98904_at	Info	Mm.28579	Mrpl35	Mitochondrial ribosomal protein L35	17.811	0.0171	0.119
94464_at	Info	Mm.259751	Clcn3	Chloride channel 3	17.785	0.0027	0.038
92795_at	Info	Mm.217318	Mtap4	Microtubule-associated protein 4	17.294	0.0181	0.132
97332_at	Info	Mm.238254	Pnkp	Polynucleotide kinase 3'- phosphatase	17.213	<0.0001	0
95366_at	Info	Unknown	Unknown	Unknown	17.2	<0.0001	0
100292_at	Info	Mm.86361	Sh2d2a	SH2 domain protein 2A	16.981	<0.0001	0
95024_at	Info	Mm.326911	Usp18	Ubiquitin specific protease 18	15.906	<0.0001	0
93484_at	Info	Mm.24356	9130427A09Rik	RIKEN cDNA 9130427A09 gene	15.58	<0.0001	0
92718_at	Info	Mm.271275	Ifi27	Interferon, alpha-inducible protein 27	15.385	<0.0001	0
98626_at	Info	Mm.38746	1810017G16Rik	RIKEN cDNA 1810017G16 gene	14.817	0.006	0.046
101176_at	Info	Mm.123925	Lcn4	Lipocalin 4	14.803	<0.0001	0
104679_at	Info	Mm.3264	Txk	TXK tyrosine kinase	14.637	<0.0001	0
97994_at	Info	Mm.31630	Tcf7	Transcription factor 7, T-cell specific	14.542	<0.0001	0
94522_at	Info	Mm.29025	Dctn3	Dynactin 3	14.405	0.0034	0.05
102809_s_at	Info	Mm.293753	Lck	Lymphocyte protein tyrosine kinase	14.323	<0.0001	0
96791_at	Info	Mm.34131	1500005K14Rik	RIKEN cDNA 1500005K14 gene	14.085	0.0013	0.028
97770_s_at	Info	Mm.258484	D6Wsu176e	DNA segment, Chr 6, Wayne State University 176, expressed	13.95	0.0026	0.045
95984_at	Info	Mm.25035	C79468	Expressed sequence C79468	13.836	<0.0001	0
103932_at	Info	Mm.321937	Gm83	Gene model 83, (NCBI)	13.635	0.0071	0.031
100575_at	Info	Mm.305796	Ard1	N-acetyltransferase ARD1 homolog (S. cerevisiae)	13.61	0.0035	0.051
93533_at	Info	Mm.348506	1500011L16Rik	RIKEN cDNA 1500011L16 gene	13.449	<0.0001	0.003
98615_at	Info	Mm.241387	0610041E09Rik	RIKEN cDNA 0610041E09 gene	13.399	0.0272	0.167
93963_at	Info	Mm.132299	AI661017	Expressed sequence AI661017	13.307	<0.0001	0.003
99150_at	Info	Mm.271062	Ict1	Immature colon carcinoma transcript 1	13.12	0.0197	0.125
102638_at	Info	Mm.12965	Cst7	Cystatin F (leukocystatin)	12.941	0.0014	0.029
98859_at	Info	Mm.46354	Acp5	Acid phosphatase 5, tartrate resistant	12.874	<0.0001	0
93584_at	Info	Mm.342177	Igh-6	Immunoglobulin heavy chain 6 (heavy chain of IgM)	12.844	0.0098	0.029
100400_at	Info	Mm.244512	4921531G14Rik	RIKEN cDNA 4921531G14 gene	12.66	0.0045	0.026
97944_f_at	Info	Mm.213248	Tcra	T-cell receptor alpha chain	12.409	0.0016	0.028
103367_at	Info	Mm.1853	Galgt1	UDP-N-acetyl-alpha-D-galactosamine:(N-acetylneuraminyl)-galactosylglucosylceramide-beta-1, 4-N-acetylgalactosaminyltransferase	12.4	0.0004	0.009
160775_at	Info	Mm.359251	Tulp4	Tubby like protein 4	12.365	<0.0001	0.004
98334_at	Info	Mm.42791	Crtam	Cytotoxic and regulatory T cell molecule	12.364	<0.0001	0
99510_at	Info	Mm.207496	Prkcb1	Protein kinase C, beta 1	12.338	0.0106	0.065
103080_at	Info	Mm.248478	Samhd1	SAM domain and HD domain, 1	12.178	0.0147	0.121
97241_at	Info	Mm.27839	D19Ertd721e	DNA segment, Chr 19, ERATO Doi 721, expressed	12.08	0.0039	0.057
100548_at	Info	Mm.544	Pea15	Phosphoprotein enriched in astrocytes 15	12.051	0.0132	0.106
100990_g_at	Info	Mm.273333	Itgb1bp1	Integrin beta 1 binding protein 1	12.023	0.0064	0.072
94453_at	Info	Mm.259614	1810046J19Rik	RIKEN cDNA 1810046J19 gene	11.941	0.0121	0.094
92780_f_at	Info	Unknown	Unknown	Unknown	11.927	0.0066	0.074
94850_at	Info	Mm.268710	MGI:1928939	Acyl-Coenzyme A thioesterase 2, mitochondrial	11.897	0.019	0.091
92472_f_at	Info	Mm.278689	Slfn2	Schlafen 2	11.893	<0.0001	0
99356_r_at	Info	Mm.173286	Tnpo1	Transportin 1	11.821	0.0159	0.125
102940_at	Info	Mm.1715	Ltb	Lymphotoxin B	11.582	<0.0001	0.004
99458_i_at	Info	Mm.258986	Mark2	MAP/microtubule affinity-regulating kinase 2	11.353	0.0003	0.01
160944_at	Info	Mm.350037	Pkp3	Plakophilin 3	11.351	<0.0001	0
97864_at	Info	Mm.28327	2510049I19Rik	RIKEN cDNA 2510049I19 gene	11.333	0.001	0.026
103198_at	Info	Mm.154486	6330512M04Rik	RIKEN cDNA 6330512M04 gene	11.248	<0.0001	0.001
101465_at	Info	Mm.277406	Stat1	Signal transducer and activator of transcription 1	10.979	0.0127	0.08
104396_at	Info	Mm.286149	D6Ertd365e	DNA segment, Chr 6, ERATO Doi 365, expressed	10.97	0.0018	0.035
102263_at	Info	Mm.10815	Zfp143	Zinc finger protein 143	10.88	0.0067	0.051
102254_f_at	Info	Unknown	Unknown	Unknown	10.643	<0.0001	0
102924_at	Info	Mm.1645	Dtx1	Deltex 1 homolog (Drosophila)	10.49	<0.0001	0
104099_at	Info	Mm.21855	Pglyrp1	Peptidoglycan recognition protein 1	10.462	0.0047	0.051
101507_at	Info	Mm.182944	Scnm1	Sodium channel modifier 1	10.082	0.0156	0.096
100013_at	Info	Mm.45558	Ifi35	Interferon-induced protein 35	10.081	0.0073	0.071
102815_at	Info	Mm.294083	Anxa11	Annexin A11	10.002	0.001	0.004
102264_at	Info	Mm.10948	Slfn1	Schlafen 1	9.849	<0.0001	0.004
161765_f_at	Info	Mm.18635	Rgs10	Regulator of G-protein signalling 10	9.789	0.0071	0.081
104058_at	Info	Mm.271817	1110018J12Rik	RIKEN cDNA 1110018J12 gene	9.631	0.0067	0.052
104578_f_at	Info	Mm.253564	Actn1	Actinin, alpha 1	9.478	0.0145	0.102
104430_at	Info	Mm.29204	Cd96	CD96 antigen	9.432	0.0044	0.055
97113_at	Info	Mm.3355	Tnfsf6	Tumor necrosis factor (ligand) superfamily, member 6	9.395	0.0048	0.065
103028_at	Info	Mm.339927	Itk	IL2-inducible T-cell kinase	9.378	<0.0001	0
102414_i_at	Info	Mm.12616	Dnajc3	DnaJ (Hsp40) homolog, subfamily C, member 3	9.278	0.0041	0.058
97108_at	Info	Mm.215818	Recql5	RecQ protein-like 5	9.225	0.0178	0.131
95447_at	Info	Mm.24601	1810034K20Rik	RIKEN cDNA 1810034K20 gene	9.221	0.0132	0.026
102838_at	Info	Mm.1461	Sell	Selectin, lymphocyte	9.168	0.0168	0.11
161265_f_at	Info	Mm.293753	Lck	Lymphocyte protein tyrosine kinase	9.117	<0.0001	0.001
95363_at	Info	Mm.21981	Gzmm	Granzyme M (lymphocyte met-ase 1)	9.066	<0.0001	0.002
95358_at	Info	Mm.313977	Pip5k2a	Phosphatidylinositol-4-phosphate 5-kinase, type II, alpha	9.036	<0.0001	0
96553_at	Info	Mm.207528	Gpr65	G-protein coupled receptor 65	9.013	0.0231	0.131
100906_at	Info	Mm.58	Itgb7	Integrin beta 7	8.808	0.0001	0.005
96115_at	Info	Mm.280075	Dp1	Deleted in polyposis 1	8.785	0.0005	0.017
104671_at	Info	Unknown	Unknown	Unknown	8.762	0.0002	0.008
93583_s_at	Info	Mm.342177	Igh-6	Immunoglobulin heavy chain 6 (heavy chain of IgM)	8.634	<0.0001	0
97797_at	Info	Mm.285783	2210409M21Rik	RIKEN cDNA 2210409M21 gene	8.476	0.0291	0.134
104457_at	Info	Unknown	Unknown	Unknown	8.431	0.0209	0.145
103089_at	Info	Mm.1738	Cd48	CD48 antigen	8.369	0.0001	0.007
160741_at	Info	Mm.27407	Recql	RecQ protein-like	8.287	0.0004	0.015
160836_at	Info	Mm.33903	Sema4d	Sema domain, immunoglobulin domain (Ig), transmembrane domain (TM) and short cytoplasmic domain, (semaphorin) 4D	8.274	0.0006	0.02
161853_f_at	Info	Mm.329993	Prkcq	Protein kinase C, theta	8.271	0.0099	0.092
103574_at	Info	Mm.217161	Ablim1	Actin-binding LIM protein 1	8.193	0.0098	0.098
94972_at	Info	Mm.259667	Rbms1	RNA binding motif, single stranded interacting protein 1	8.186	0.0002	0.011
94173_at	Info	Mm.12876	Cxcr3	Chemokine (C-X-C motif) receptor 3	8.119	<0.0001	0
100902_at	Info	Mm.5727	2610019F03Rik	RIKEN cDNA 2610019F03 gene	8.112	<0.0001	0.001
93582_at	Info	Mm.20634	Coq7	Demethyl-Q 7	8.087	0.0069	0.063
103311_at	Info	Mm.21199	Osbpl5	Oxysterol binding protein-like 5	8.08	0.0044	0.044
95541_at	Info	Mm.258484	D6Wsu176e	DNA segment, Chr 6, Wayne State University 176, expressed	7.987	0.0012	0.022
103595_at	Info	Mm.19974	Zfp524	Zinc finger protein 524	7.935	0.0002	0.004
94958_at	Info	Mm.274708	1110013L07Rik	RIKEN cDNA 1110013L07 gene	7.934	0.0317	0.15
102962_at	Info	Mm.18	38596	Septin 1	7.927	<0.0001	0
99057_at	Info	Mm.3951	Thy1	Thymus cell antigen 1, theta	7.919	0.017	0.102
100057_at	Info	Mm.4467	Nsmce1	Non-SMC element 1 homolog (S. cerevisiae)	7.917	0.0079	0.055
100958_at	Info	Mm.149776	Spata13	Spermatogenesis associated 13	7.899	0.0106	0.057
97274_at	Info	Mm.218198	Psmd14	Proteasome (prosome, macropain) 26S subunit, non-ATPase, 14	7.895	0.0355	0.176
104353_at	Info	Unknown	Unknown	Unknown	7.892	0.0047	0.064
102415_r_at	Info	Mm.12616	Dnajc3	DnaJ (Hsp40) homolog, subfamily C, member 3	7.807	0.0046	0.063
102237_at	Info	Mm.255003	Cd28	CD28 antigen	7.752	<0.0001	0.004
160394_at	Info	Mm.132006	Ttc15	Tetratricopeptide repeat domain 15	7.709	0.0426	0.212
93931_at	Info	Mm.240313	Prf1	Perforin 1 (pore forming protein)	7.655	<0.0001	0
99398_at	Info	Unknown	Unknown	Unknown	7.644	0.017	0.13
97863_at	Info	Mm.28326	D8Ertd354e	DNA segment, Chr 8, ERATO Doi 354, expressed	7.628	0.0044	0.052
92204_at	Info	Mm.290897	Cd6	CD6 antigen	7.583	<0.0001	0
160652_at	Info	Mm.2065	Ctps2	Cytidine 5'-triphosphate synthase 2	7.526	0.0355	0.189
97265_at	Info	Mm.27900	1810013D10Rik	RIKEN cDNA 1810013D10 gene	7.502	0.0002	0.01
160983_at	Info	Mm.229265	1810044D09Rik	RIKEN cDNA 1810044D09 gene	7.488	0.0131	0.085
99086_g_at	Info	Mm.38976	Usp3	Ubiquitin specific protease 3	7.408	0.0324	0.176
100489_at	Info	Mm.296814	Pde7a	Phosphodiesterase 7A	7.304	0.0327	0.182
96059_at	Info	Mm.227275	Mrpl48	Mitochondrial ribosomal protein L48	7.183	0.0183	0.131
99327_at	Info	Mm.226595	Prss19	Protease, serine, 19 (neuropsin)	7.163	0.013	0.106
104270_at	Info	Mm.254144	Adrbk1	Adrenergic receptor kinase, beta 1	7.052	0.0084	0.089
103282_at	Info	Unknown	Rasgrp2	RAS, guanyl releasing protein 2	6.934	0.0005	0.015
101558_s_at	Info	Mm.8911	Psmb5	Proteasome (prosome, macropain) subunit, beta type 5	6.892	0.0002	0.012
101279_f_at	Info	Unknown	LOC243784	Similar to T cell receptor beta-chain	6.847	0.0027	0.047
104477_at	Info	Mm.29940	Unknown	Transcribed locus	6.845	0.041	0.164
96098_at	Info	Mm.26775	Mrpl36	Mitochondrial ribosomal protein L36	6.837	0.0028	0.039
100674_f_at	Info	Mm.14112	Klra6	Killer cell lectin-like receptor, subfamily A, member 6	6.827	<0.0001	0
99451_at	Info	Mm.4065	C230093N12Rik	RIKEN cDNA C230093N12 gene	6.812	<0.0001	0.001
103526_at	Info	Mm.2296	Padi2	Peptidyl arginine deiminase, type II	6.782	0.0003	0.01
102944_at	Info	Mm.39631	MGI:1351465	Ras-GTPase-activating protein SH3-domain binding protein	6.747	0.0157	0.125
95706_at	Info	Mm.248615	Lgals3	Lectin, galactose binding, soluble 3	6.743	<0.0001	0.003
104699_at	Info	Mm.194127	Pik3c3	Phosphoinositide-3-kinase, class 3	6.735	0.0066	0.078
96284_at	Info	Mm.29873	Csnk1g2	Casein kinase 1, gamma 2	6.733	0.0307	0.154
98493_at	Info	Mm.284491	3200002M19Rik	RIKEN cDNA 3200002M19 gene	6.723	0.0245	0.114
93786_i_at	Info	Mm.354171	Mrpl18	Mitochondrial ribosomal protein L18	6.678	0.0403	0.205
97911_at	Info	Mm.206901	0910001L09Rik	RIKEN cDNA 0910001L09 gene	6.609	0.0298	0.076
92779_f_at	Info	Unknown	Unknown	Unknown	6.568	0.0201	0.126
160667_at	Info	Mm.238841	Evl	Ena-vasodilator stimulated phosphoprotein	6.563	0.0085	0.053
103710_at	Info	Mm.311219	3110048L19Rik	RIKEN cDNA 3110048L19 gene	6.533	0.0392	0.057
97296_at	Info	Mm.238455	Mrpl44	Mitochondrial ribosomal protein L44	6.532	0.0131	0.087
103671_at	Info	Mm.20801	Htatip2	HIV-1 tat interactive protein 2, homolog (human)	6.504	<0.0001	0.006
92685_at	Info	Mm.4545	Tbxa2r	Thromboxane A2 receptor	6.473	<0.0001	0.001
93780_at	Info	Mm.2125	Them2	Thioesterase superfamily member 2	6.47	0.0191	0.012
161808_f_at	Info	Mm.238841	Evl	Ena-vasodilator stimulated phosphoprotein	6.41	0.0017	0.037
92185_at	Info	Mm.27968	Arl7	ADP-ribosylation factor-like 7	6.408	0.0019	0.014
99988_at	Info	Mm.173826	Dym	Dymeclin	6.333	0.0077	0.028
103231_at	Info	Mm.358763	Rhoh	Ras homolog gene family, member H	6.325	0.0131	0.108
100579_s_at	Info	Mm.298875	Clta	Clathrin, light polypeptide (Lca)	6.324	0.0046	0.063
103835_f_at	Info	Mm.20937	Hpcal1	Hippocalcin-like 1	6.293	<0.0001	0.004
160302_at	Info	Mm.278477	1200003C05Rik	RIKEN cDNA 1200003C05 gene	6.281	0.0019	0.038
97489_at	Info	Mm.222584	Pygb	Brain glycogen phosphorylase	6.275	0.0131	0.091
100527_at	Info	Mm.52	D11Ertd99e	DNA segment, Chr 11, ERATO Doi 99, expressed	6.275	0.0134	0.107
160513_at	Info	Mm.296610	2210016F16Rik	RIKEN cDNA 2210016F16 gene	6.273	0.0075	0.085
99084_s_at	Info	Mm.38976	Usp3	Ubiquitin specific protease 3	6.229	0.0455	0.135
103608_at	Info	Mm.370248	Fars1	Phenylalanine-tRNA synthetase 1 (mitochondrial)	6.191	0.0051	0.063
160285_at	Info	Mm.260627	Dhx40	DEAH (Asp-Glu-Ala-His) box polypeptide 40	6.119	0.0164	0.125
98388_at	Info	Unknown	Unknown	Unknown	6.103	0.0368	0.181
101866_at	Info	Mm.87720	Arfrp1	ADP-ribosylation factor related protein 1	6.078	0.0258	0.161
95046_s_at	Info	Mm.29394	Eif2b4	Eukaryotic translation initiation factor 2B, subunit 4 delta	6.069	0.0011	0.026
99445_at	Info	Mm.148425	1110028E10Rik	RIKEN cDNA 1110028E10 gene	6.029	0.0032	0.042
96222_at	Info	Mm.288151	BC003993	CDNA sequence BC003993	6.004	0.0416	0.197
100059_at	Info	Mm.271671	Cyba	Cytochrome b-245, alpha polypeptide	5.936	0.0012	0.026
102287_at	Info	Mm.217308	Cd3z	CD3 antigen, zeta polypeptide	5.932	<0.0001	0
99085_at	Info	Mm.38976	Usp3	Ubiquitin specific protease 3	5.916	0.0423	0.205
94995_at	Info	Mm.294708	A030007L17Rik	RIKEN cDNA A030007L17 gene	5.911	0.0025	0.024
101486_at	Info	Mm.787	Psmb10	Proteasome (prosome, macropain) subunit, beta type 10	5.886	0.0065	0.077
102250_at	Info	Mm.38386	Il27ra	Interleukin 27 receptor, alpha	5.884	0.0224	0.151
104348_at	Info	Mm.249822	Bre	Brain and reproductive organ-expressed protein	5.868	0.0014	0.029
160840_at	Info	Mm.248606	Arhgef3	Rho guanine nucleotide exchange factor (GEF) 3	5.77	0.0103	0.077
100286_at	Info	Mm.8369	Mst1	Macrophage stimulating 1 (hepatocyte growth factor-like)	5.758	0.0209	0.145
95010_at	Info	Mm.27431	Traf3	Tnf receptor-associated factor 3	5.64	0.0266	0.13
92406_at	Info	Mm.4100	Cd7	CD7 antigen	5.634	<0.0001	0.003
95309_at	Info	Mm.254797	Dnahc8	Similar to axonemal dynein heavy chain 8 Dnahc8	5.606	0.0221	0.15
101424_at	Info	Mm.7491	Nmi	N-myc (and STAT) interactor	5.603	0.0042	0.034
100932_at	Info	Mm.6221	Capn1	Calpain 1	5.6	<0.0001	0.004
101587_at	Info	Mm.9075	Ephx1	Epoxide hydrolase 1, microsomal	5.582	0.0001	0.007
103529_at	Info	Mm.2312	2600017J23Rik	RIKEN cDNA 2600017J23 gene	5.564	0.0033	0.052
99154_s_at	Info	Mm.41583	1810020D17Rik	RIKEN cDNA 1810020D17 gene	5.548	0.002	0.037
93603_at	Info	Mm.20918	Mrpl40	Mitochondrial ribosomal protein L40	5.529	0.0167	0.076
102914_s_at	Info	Mm.244917	Bcl2a1a	B-cell leukemia/lymphoma 2 related protein A1a	5.524	<0.0001	0.005
102353_at	Info	Mm.1137	Itgb2	Integrin beta 2	5.518	0.0054	0.042
92428_at	Info	Mm.41475	Asna1	ArsA (bacterial) arsenite transporter, ATP-binding, homolog 1	5.506	0.0057	0.06
103424_at	Info	Mm.341747	6330442E10Rik	RIKEN cDNA 6330442E10 gene	5.491	0.0001	0.002
92301_at	Info	Mm.271824	Ikbke	Inhibitor of kappaB kinase epsilon	5.482	0.0124	0.085
160617_at	Info	Mm.240473	Klf13	Kruppel-like factor 13	5.429	<0.0001	0.001
97945_at	Info	Mm.213248	Tcra	T-cell receptor alpha chain	5.321	<0.0001	0.001
103567_at	Info	Unknown	2010313D22Rik	RIKEN cDNA 2010313D22 gene	5.29	0.0071	0
100894_at	Info	Mm.21724	Orc5l	Origin recognition complex, subunit 5-like (S. cerevisiae)	5.26	0.0005	0.016
95796_g_at	Info	Mm.622	Supt4h1	Suppressor of Ty 4 homolog 1 (S. cerevisiae)	5.224	0.0449	0.209
94909_at	Info	Mm.249809	Mrps17	Mitochondrial ribosomal protein S17	5.185	0.0041	0.02
97857_at	Info	Mm.28300	Zdhhc3	Zinc finger, DHHC domain containing 3	5.175	0.0304	0.156
103366_at	Info	Mm.227198	Arhgap9	Rho GTPase activating protein 9	5.154	0.0045	0.062
101847_at	Info	Mm.290906	Sp100	Nuclear antigen Sp100	5.152	0.0062	0.065
160432_at	Info	Mm.34790	U2af1l4	U2 small nuclear RNA auxiliary factor 1-like 4	5.148	0.031	0.177
93016_at	Info	Unknown	Unknown	Unknown	5.128	0.0344	0.188
101499_at	Info	Mm.274846	Ilk	Integrin linked kinase	5.086	0.0041	0.06
102895_at	Info	Mm.240329	4933421G18Rik	RIKEN cDNA 4933421G18 gene	5.085	0.025	0.052
94048_at	Info	Mm.344779	Cdc34	Cell division cycle 34 homolog (S. cerevisiae)	5.075	0.002	0.039
92561_at	Info	Mm.10211	Entpd5	Ectonucleoside triphosphate diphosphohydrolase 5	5.068	0.0299	0.173
101070_at	Info	Mm.270484	Mkrn1	Makorin, ring finger protein, 1	5.065	0.0099	0.031
92489_at	Info	Mm.252599	Gimap1	GTPase, IMAP family member 1	5.029	<0.0001	0
160630_at	Info	Mm.18652	Sms	Spermine synthase	5.018	0.0155	0.073
97341_at	Info	Mm.28850	Praf2	PRA1 domain family 2	5.015	0.0093	0.095
95544_at	Info	Mm.27687	Rusc1	RUN and SH3 domain containing 1	5.007	0.0049	0.062
104268_at	Info	Mm.2856	Il6ra	Interleukin 6 receptor, alpha	4.874	0.0111	0.106
96750_at	Info	Mm.337240	Ilkap	Integrin-linked kinase-associated serine/threonine phosphatase 2C	4.86	0.0104	0.065
102635_at	Info	Mm.258637	Vti1a	Vesicle transport through interaction with t-SNAREs homolog 1A (yeast)	4.859	0.0491	0.224
96221_at	Info	Mm.29770	AI429613	Expressed sequence AI429613	4.78	<0.0001	0
160788_at	Info	Mm.28659	Pes1	Pescadillo homolog 1, containing BRCT domain (zebrafish)	4.773	0.0002	0.009
95787_s_at	Info	Mm.209568	Scp2	Sterol carrier protein 2, liver	4.764	0.0022	0.018
100500_at	Info	Mm.5126	Fadd	Fas (TNFRSF6)-associated via death domain	4.737	0.0051	0.068
95692_at	Info	Mm.29655	Srp68	Signal recognition particle 68	4.718	0.0312	0.178
104334_at	Info	Mm.22511	2310004I24Rik	RIKEN cDNA 2310004I24 gene	4.695	0.0034	0.023
104087_at	Info	Mm.21793	D10Ertd641e	DNA segment, Chr 10, ERATO Doi 641, expressed	4.687	0.0058	0.052
104544_at	Info	Mm.23690	4930517K11Rik	RIKEN cDNA 4930517K11 gene	4.686	0.0306	0.165
94080_at	Info	Mm.158231	Sdha	Succinate dehydrogenase complex, subunit A, flavoprotein (Fp)	4.671	0.0371	0.195
101053_at	Info	Mm.292001	2610031L17Rik	RIKEN cDNA 2610031L17 gene	4.635	0.0317	0.13
103554_at	Info	Mm.89940	Adam19	A disintegrin and metalloproteinase domain 19 (meltrin beta)	4.625	0.0019	0.039
98015_at	Info	Mm.257052	Scamp3	Secretory carrier membrane protein 3	4.583	0.0032	0.027
102400_at	Info	Mm.260403	LOC433702	Nuclear cap binding protein subunit 1, 80kDa	4.58	0.0037	0.052
95612_at	Info	Mm.27997	Rfc5	Replication factor C (activator 1) 5	4.515	0.0012	0.03
93138_at	Info	Mm.141150	2410012H22Rik	RIKEN cDNA 2410012H22 gene	4.511	0.0493	0.168
99499_at	Info	Mm.251593	Mettl1	Methyltransferase-like 1	4.503	0.0052	0.068
104200_at	Info	Mm.205463	Slc5a6	Solute carrier family 5 (sodium-dependent vitamin transporter), member 6	4.483	0.0066	0.076
93184_at	Info	Mm.36746	Tbl2	Transducin (beta)-like 2	4.461	0.0269	0.167
94253_at	Info	Mm.196220	Eif2s1	Eukaryotic translation initiation factor 2, subunit 1 alpha	4.42	0.0006	0.017
160893_at	Info	Mm.46299	Gngt2	Guanine nucleotide binding protein (G protein), gamma transducing activity polypeptide 2	4.42	0.0009	0.007
93956_at	Info	Mm.271850	Ifit3	Interferon-induced protein with tetratricopeptide repeats 3	4.417	0.0031	0.052
95086_at	Info	Mm.196005	2310036O22Rik	RIKEN cDNA 2310036O22 gene	4.376	0.0238	0.145
95011_at	Info	Mm.292423	1810063B07Rik	RIKEN cDNA 1810063B07 gene	4.343	0.0089	0.089
97204_s_at	Info	Mm.248046	Dnajd1	DnaJ (Hsp40) homolog, subfamily D, member 1	4.304	0.0418	0.203
96814_r_at	Info	Mm.142827	DXImx46e	DNA segment, Chr X, Immunex 46, expressed	4.302	0.0038	0.041
97916_at	Info	Mm.30116	5730494N06Rik	RIKEN cDNA 5730494N06 gene	4.289	0.017	0.132
97407_at	Info	Mm.247824	Ubadc1	Ubiquitin associated domain containing 1	4.288	0.0002	0.009
95462_at	Info	Mm.288669	Bzw2	Basic leucine zipper and W2 domains 2	4.27	0.0337	0.156
95629_at	Info	Unknown	Unknown	Unknown	4.249	0.0237	0.03
92411_at	Info	Mm.309954	Hs1bp3	HS1 binding protein 3	4.24	0.0034	0.051
98434_at	Info	Mm.244068	Arhgef7	Rho guanine nucleotide exchange factor (GEF7)	4.224	0.0004	0.014
161885_f_at	Info	Mm.24356	9130427A09Rik	RIKEN cDNA 9130427A09 gene	4.204	0.0002	0.01
97927_at	Info	Mm.259795	Rhog	Ras homolog gene family, member G	4.188	0.0485	0.218
103488_at	Info	Mm.332590	Selpl	Selectin, platelet (p-selectin) ligand	4.153	0.0069	0.031
103315_at	Info	Mm.102305	Tnrc6a	Trinucleotide repeat containing 6a	4.15	0.0265	0.165
99583_at	Info	Mm.299292	Gstp1	Glutathione S-transferase, pi 1	4.138	0.0199	0.143
94460_at	Info	Mm.255075	Stk38	Serine/threonine kinase 38	4.105	0.0059	0.009
160418_at	Info	Mm.214545	Mclc	Mid-1-related chloride channel 1	4.104	0.0334	0.185
93953_at	Info	Mm.9431	Prss12	Protease, serine, 12 neurotrypsin (motopsin)	4.07	0.0163	0.128
102317_at	Info	Mm.10699	Vamp4	Vesicle-associated membrane protein 4	4.033	0.0015	0.017
95914_at	Info	Mm.156909	6720461J16Rik	RIKEN cDNA 6720461J16 gene	4.017	0.0135	0.118
102019_at	Info	Mm.236795	Mrpl13	Mitochondrial ribosomal protein L13	4.011	0.0092	0.095
160587_at	Info	Mm.273724	Tssc1	Tumor suppressing subtransferable candidate 1	3.996	0.017	0.131
102892_at	Info	Mm.302496	Kcnab2	Potassium voltage-gated channel, shaker-related subfamily, beta member 2	3.989	0.0152	0.124
160723_at	Info	Mm.24937	1500001M20Rik	RIKEN cDNA 1500001M20 gene	3.979	0.0192	0.09
160341_at	Info	Mm.370317	MGI:2385237	JTV1 gene	3.978	0.0125	0.113
96607_at	Info	Mm.214765	1500003O03Rik	RIKEN cDNA 1500003O03 gene	3.968	0.0062	0.04
99186_at	Info	Mm.4189	Ccna2	Cyclin A2	3.946	0.0402	0.026
94980_at	Info	Mm.24007	Dusp11	Dual specificity phosphatase 11 (RNA/RNP complex 1-interacting)	3.942	0.0033	0.05
101356_at	Info	Mm.183110	Tk2	Thymidine kinase 2, mitochondrial	3.93	0.0078	0.087
160635_at	Info	Mm.18959	Stx18	Syntaxin 18	3.922	0.0001	0.009
162193_f_at	Info	Mm.58	Itgb7	Integrin beta 7	3.916	0.0015	0.03
94494_at	Info	Mm.28922	Farslb	Phenylalanine-tRNA synthetase-like, beta subunit	3.914	0.0001	0.006
101180_at	Info	Mm.5088	Atm	Ataxia telangiectasia mutated homolog (human)	3.911	0.014	0.12
95529_at	Info	Mm.256925	Dbnl	Drebrin-like	3.903	0.0068	0.074
98528_at	Info	Unknown	Unknown	Unknown	3.88	0.0124	0.076
162499_f_at	Info	Mm.180052	Ube2d2	Ubiquitin-conjugating enzyme E2D 2	3.874	0.0001	0.004
99164_at	Info	Mm.41680	MGI:1932697	Mitogen activated protein binding protein interacting protein	3.865	0.039	0.161
104559_at	Info	Mm.262300	BC003940	CDNA sequence BC003940	3.829	0.0031	0.051
92262_at	Info	Mm.35705	Wig1	Wild-type p53-induced gene 1	3.781	0.0268	0.167
98084_at	Info	Mm.139700	Arl2bp	ADP-ribosylation factor-like 2 binding protein	3.76	0.005	0.061
96778_at	Info	Mm.29061	Rrs1	RRS1 ribosome biogenesis regulator homolog (S. cerevisiae)	3.756	0.0384	0.161
104302_f_at	Info	Mm.330424	Commd9	COMM domain containing 9	3.747	0.0144	0.12
99078_at	Info	Mm.294975	1110033C18Rik	RIKEN cDNA 1110033C18 gene	3.74	0.0173	0.126
97865_g_at	Info	Mm.28327	2510049I19Rik	RIKEN cDNA 2510049I19 gene	3.736	0.0096	0.097
100528_at	Info	Mm.332967	Ube2h	Ubiquitin-conjugating enzyme E2H	3.735	0.0002	0.007
160596_at	Info	Mm.46424	1110030J09Rik	RIKEN cDNA 1110030J09 gene	3.682	0.0043	0.057
103359_at	Info	Mm.282641	BC004636	CDNA sequence BC004636	3.681	0.006	0.074
96296_at	Info	Unknown	Unknown	Unknown	3.681	0.0211	0.13
101469_at	Info	Mm.288980	Nedd9	Neural precursor cell expressed, developmentally down-regulated gene 9	3.672	<0.0001	0.004
160186_at	Info	Mm.24197	C030004A17Rik	RIKEN cDNA C030004A17 gene	3.669	0.0398	0.204
104244_at	Info	Mm.258986	Mark2	MAP/microtubule affinity-regulating kinase 2	3.664	<0.0001	0.003
101448_at	Info	Mm.7919	Hgs	HGF-regulated tyrosine kinase substrate	3.659	0.0474	0.22
100133_at	Info	Mm.370182	Fyn	Fyn proto-oncogene	3.62	0.0027	0.048
97424_at	Info	Mm.291014	Arl6ip5	ADP-ribosylation factor-like 6 interacting protein 5	3.62	0.0062	0.07
103578_at	Info	Mm.290868	Tom1	Target of myb1 homolog (chicken)	3.609	0.0311	0.178
102272_at	Info	Mm.34693	Cd160	CD160 antigen	3.599	0.0312	0.178
97691_at	Info	Unknown	Unknown	Unknown	3.598	<0.0001	0.001
96127_at	Info	Mm.200373	Sgpl1	Sphingosine phosphate lyase 1	3.593	0.0045	0.05
103596_at	Info	Mm.291235	Dgka	Diacylglycerol kinase, alpha	3.59	0.007	0.055
94129_at	Info	Mm.32405	Unknown	3 days neonate thymus cDNA, RIKEN full-length enriched library, clone:A630024N11 product:unclassifiable, full insert sequence	3.583	0.0471	0.224
104405_at	Info	Mm.25788	4633402D15Rik	RIKEN cDNA 4633402D15 gene	3.575	0.0141	0.119
97867_at	Info	Mm.28328	Hsd11b1	Hydroxysteroid 11-beta dehydrogenase 1	3.573	0.0002	0.009
93008_at	Info	Mm.248188	Lsm4	LSM4 homolog, U6 small nuclear RNA associated (S. cerevisiae)	3.571	0.0131	0.11
92575_at	Info	Mm.10433	Aip	Aryl-hydrocarbon receptor-interacting protein	3.569	0.0157	0.125
102104_f_at	Info	Unknown	Unknown	Unknown	3.562	0.0249	0.115
97841_at	Info	Mm.295670	1500016L11Rik	RIKEN cDNA 1500016L11 gene	3.562	0.0464	0.203
160625_f_at	Info	Mm.282641	BC004636	CDNA sequence BC004636	3.56	0.0473	0.223
96352_at	Info	Mm.30003	2400001E08Rik	RIKEN cDNA 2400001E08 gene	3.554	0.0056	0.034
104683_at	Info	Mm.245522	Ankrd17	Ankyrin repeat domain 17	3.549	0.0064	0.057
101926_at	Info	Mm.347478	Pim2	Proviral integration site 2	3.536	0.0196	0.142
102368_at	Info	Mm.1182	2610208E05Rik	RIKEN cDNA 2610208E05 gene	3.529	<0.0001	0.005
160294_at	Info	Mm.28452	Snapc2	Small nuclear RNA activating complex, polypeptide 2	3.523	0.0339	0.137
160349_at	Info	Mm.29646	Cndp2	CNDP dipeptidase 2 (metallopeptidase M20 family)	3.501	0.0281	0.142
96533_at	Info	Unknown	Unknown	Unknown	3.49	0.0344	0.185
96109_at	Info	Mm.26938	Klf2	Kruppel-like factor 2 (lung)	3.474	0.0008	0.007
102929_s_at	Info	Mm.1658	Flt3l	FMS-like tyrosine kinase 3 ligand	3.442	0.0018	0.035
96931_at	Info	Unknown	Unknown	Unknown	3.442	0.0125	0.061
96158_at	Info	Mm.287208	BC017133	CDNA sequence BC017133	3.44	0.0268	0.167
93699_at	Info	Mm.859	Polg2	Polymerase (DNA directed), gamma 2, accessory subunit	3.439	0.0344	0.184
104212_at	Info	Mm.217027	Lrpprc	Leucine-rich PPR-motif containing	3.418	0.0021	0.042
161005_at	Info	Mm.28129	5730420B22Rik	RIKEN cDNA 5730420B22 gene	3.394	0.0136	0.102
92483_g_at	Info	Mm.138913	Fmnl1	Formin-like 1	3.388	0.0188	0.135
99149_at	Info	Mm.176695	Trim59	Tripartite motif-containing 59	3.379	0.0147	0.122
96187_at	Info	Mm.260938	Pkp4	Plakophilin 4	3.361	0.0113	0.096
96529_at	Info	Mm.82680	Ap1gbp1	AP1 gamma subunit binding protein 1	3.361	0.0225	0.148
93799_at	Info	Mm.200407	AI316787	Expressed sequence AI316787	3.353	0.003	0.052
92778_i_at	Info	Unknown	Unknown	Unknown	3.35	0.0109	0.091
97550_at	Info	Mm.259829	Hdac7a	Histone deacetylase 7A	3.35	0.034	0.12
102850_at	Info	Mm.251115	Tnk2	Tyrosine kinase, non-receptor, 2	3.342	0.0166	0.09
97761_f_at	Info	Mm.193478	Klra13	Killer cell lectin-like receptor subfamily A, member 13	3.308	0.0043	0.06
96069_at	Info	Mm.287397	Akr7a5	Aldo-keto reductase family 7, member A5 (aflatoxin aldehyde reductase)	3.295	0.0472	0.223
104669_at	Info	Mm.3233	Irf7	Interferon regulatory factor 7	3.294	0.0069	0.074
100713_at	Info	Mm.251482	Zfp617	Zinc finger protein 617	3.294	0.0399	0.202
94989_at	Info	Mm.244179	Herc1	Hect (homologous to the E6-AP (UBE3A) carboxyl terminus) domain and RCC1 (CHC1)-like domain (RLD) 1	3.283	0.0198	0.135
104120_at	Info	Mm.21978	5330431N19Rik	RIKEN cDNA 5330431N19 gene	3.267	0.0104	0.099
96023_at	Info	Mm.274894	Vac14	Vac14 homolog (S. cerevisiae)	3.267	0.0262	0.161
160232_at	Info	Mm.27446	St6galnac4	ST6 (alpha-N-acetyl-neuraminyl-2,3-beta-galactosyl-1,3)-N-acetylgalactosaminide alpha-2,6-sialyltransferase 4	3.262	0.0307	0.175
92608_at	Info	Mm.196484	Csrp1	Cysteine and glycine-rich protein 1	3.255	0.0274	0.167
92941_at	Info	Mm.373755	1110054M08Rik	RIKEN cDNA 1110054M08 gene	3.242	0.0006	0.02
161558_f_at	Info	Mm.25788	4633402D15Rik	RIKEN cDNA 4633402D15 gene	3.233	<0.0001	0
94376_s_at	Info	Mm.149071	Mre11a	Meiotic recombination 11 homolog A (S. cerevisiae)	3.227	0.043	0.214
98037_at	Info	Mm.290035	Hbxip	Hepatitis B virus x interacting protein	3.212	0.0456	0.16
161327_f_at	Info	Mm.336955	Rpl10a	Ribosomal protein L10A	3.209	0.0007	0.022
96650_at	Info	Mm.252034	Auh	AU RNA binding protein/enoyl-coenzyme A hydratase	3.209	0.0097	0.1
97430_at	Info	Mm.30087	Slc37a4	Solute carrier family 37 (glycerol-6-phosphate transporter), member 4	3.208	0.003	0.05
98465_f_at	Info	Mm.212870	Ifi204	Interferon activated gene 204	3.207	0.0173	0.112
103970_at	Info	Mm.350789	Arid3b	AT rich interactive domain 3B (Bright like)	3.203	0.0061	0.075
104415_at	Info	Mm.234965	Foxp1	Forkhead box P1	3.155	0.0178	0.081
101442_f_at	Info	Mm.7800	Itpr5	Inositol 1,4,5-triphosphate receptor 5	3.138	0.0271	0.027
160212_at	Info	Mm.25806	Ttc4	Tetratricopeptide repeat domain 4	3.13	0.0135	0.057
99033_at	Info	Mm.347546	Itpk1	Inositol 1,3,4-triphosphate 5/6 kinase	3.126	<0.0001	0.007
100513_at	Info	Mm.277236	Ddef1	Development and differentiation enhancing	3.121	0.0022	0.042
94304_at	Info	Mm.265347	Anxa6	Annexin A6	3.12	0.0182	0.135
104443_at	Info	Mm.2932	Ccr7	Chemokine (C-C motif) receptor 7	3.112	0.0007	0.024
102350_at	Info	Mm.11285	Adprhl2	ADP-ribosylhydrolase like 2	3.112	0.0289	0.17
102878_at	Info	Mm.149	Rad52	RAD52 homolog (S. cerevisiae)	3.111	0.0358	0.174
96219_at	Info	Mm.271819	1810031K02Rik	RIKEN cDNA 1810031K02 gene	3.079	<0.0001	0.001
104742_at	Info	Mm.24679	Mgst2	Microsomal glutathione S-transferase 2	3.078	<0.0001	0.003
103861_s_at	Info	Mm.282122	D7Wsu128e	DNA segment, Chr 7, Wayne State University 128, expressed	3.059	0.0337	0.178
102915_at	Info	Mm.1614	F2rl1	Coagulation factor II (thrombin) receptor-like 1	3.047	0.0376	0.198
92835_at	Info	Mm.13036	Cml1	Camello-like 1	3.046	0.0095	0.097
104762_r_at	Info	Mm.330109	Crsp8	Cofactor required for Sp1 transcriptional activation, subunit 8	3.044	0.0079	0.062
104164_at	Info	Mm.71514	Tysnd1	Trypsin domain containing 1	3.036	0.0128	0.096
99505_at	Info	Mm.262447	Rab4b	RAB4B, member RAS oncogene family	3.024	0.0268	0.165
102340_at	Info	Mm.289150	Mina	Myc induced nuclear antigen	3.001	0.0245	0.158
93880_at	Info	Mm.200692	Eomes	Eomesodermin homolog (Xenopus laevis)	2.987	0.0115	0.109
103638_at	Info	Mm.52297	Fnbp1	Formin binding protein 1	2.968	0.0001	0.005
161346_f_at	Info	Mm.226595	Prss19	Protease, serine, 19 (neuropsin)	2.942	0.0023	0.032
95737_at	Info	Mm.288737	1200015A19Rik	RIKEN cDNA 1200015A19 gene	2.938	0.016	0.125
96185_at	Info	Mm.209294	Ap3d1	Adaptor-related protein complex 3, delta 1 subunit	2.937	0.0486	0.227
160955_at	Info	Mm.305237	2010309E21Rik	RIKEN cDNA 2010309E21 gene	2.925	0.0462	0.151
160413_at	Info	Mm.3304	Nsg2	Neuron specific gene family member 2	2.924	<0.0001	0.005
104176_at	Info	Mm.116833	Aak1	AP2 associated kinase 1	2.917	0.0034	0.054
98930_at	Info	Mm.28668	Cope	Coatomer protein complex, subunit epsilon	2.915	0.0224	0.152
100084_at	Info	Mm.277812	Vil2	Villin 2	2.904	0.0127	0.084
104525_at	Info	Mm.23018	2810423O19Rik	RIKEN cDNA 2810423O19 gene	2.901	0.0134	0.113
103386_at	Info	Mm.277878	Pte1	Peroxisomal acyl-CoA thioesterase 1	2.898	0.0014	0.035
95593_at	Info	Mm.171335	Golph2	Golgi phosphoprotein 2	2.884	0.0036	0.042
99147_at	Info	Mm.273147	Znhit1	Zinc finger, HIT domain containing 1	2.883	0.0477	0.224
104645_at	Info	Mm.29466	Klf7	Kruppel-like factor 7 (ubiquitous)	2.881	0.0008	0.025
104687_at	Info	Mm.33065	Edg6	Endothelial differentiation, G-protein-coupled receptor 6	2.866	0.0413	0.183
160241_at	Info	Unknown	Unknown	Unknown	2.863	0.0093	0.097
97929_r_at	Info	Mm.278997	Psmd9	Proteasome (prosome, macropain) 26S subunit, non-ATPase, 9	2.827	0.0121	0.107
102741_at	Info	Mm.316628	Adar	Adenosine deaminase, RNA-specific	2.826	0.0083	0.089
102128_f_at	Info	Mm.87062	Mrps25	Mitochondrial ribosomal protein S25	2.822	0.0483	0.217
99851_at	Info	Mm.38193	Zfp292	Zinc finger protein 292	2.821	0.0335	0.156
99166_at	Info	Mm.347369	0610012G03Rik	RIKEN cDNA 0610012G03 gene	2.802	0.0311	0.177
162047_f_at	Info	Unknown	Unknown	Unknown	2.802	0.0398	0.195
101072_at	Info	Mm.259516	Eif4ebp2	Eukaryotic translation initiation factor 4E binding protein 2	2.78	0.0317	0.178
99119_at	Info	Mm.329655	Cfl1	Cofilin 1, non-muscle	2.771	0.0003	0.014
93915_at	Info	Mm.897	Pou2af1	POU domain, class 2, associating factor 1	2.765	0.015	0.125
102969_at	Info	Mm.268347	0610025P10Rik	RIKEN cDNA 0610025P10 gene	2.751	0.0413	0.049
94067_at	Info	Mm.229110	Dcps	Decapping enzyme, scavenger	2.748	0.0366	0.159
95355_at	Info	Mm.46247	Agtrap	Angiotensin II, type I receptor-associated protein	2.734	0.021	0.138
94111_r_at	Info	Mm.334577	D10627	CDNA sequence D10627	2.732	0.0024	0.046
96899_at	Info	Mm.340095	Ndufs3	NADH dehydrogenase (ubiquinone) Fe-S protein 3	2.731	0.0093	0.09
97762_f_at	Info	Mm.193478	Klra13	Killer cell lectin-like receptor subfamily A, member 13	2.723	0.0032	0.052
97013_f_at	Info	Mm.271671	Cyba	Cytochrome b-245, alpha polypeptide	2.704	0.005	0.034
104662_at	Info	Mm.3180	Tnfrsf18	Tumor necrosis factor receptor superfamily, member 18	2.69	0.017	0.128
104526_at	Info	Mm.2305	Tcfeb	Transcription factor EB	2.681	0.0323	0.161
94248_at	Info	Mm.290086	Ap1m1	Adaptor-related protein complex AP-1, mu subunit 1	2.669	0.0198	0.145
102884_at	Info	Mm.15105	Inpp5d	Inositol polyphosphate-5-phosphatase D	2.669	0.0204	0.015
94982_f_at	Info	Mm.27278	Nme3	Expressed in non-metastatic cells 3	2.659	0.0012	0.022
160804_at	Info	Mm.233855	Eif2b5	Eukaryotic translation initiation factor 2B, subunit 5 epsilon	2.633	0.0001	0.005
97386_at	Info	Mm.212469	MGI:2662729	ES neuronal differentiation 2	2.622	0.0009	0.025
100569_at	Info	Mm.238343	Anxa2	Annexin A2	2.62	0.0429	0.188
94945_at	Info	Mm.291716	Commd5	COMM domain containing 5	2.619	0.0167	0.12
97164_at	Info	Mm.26040	2610207P08Rik	RIKEN cDNA 2610207P08 gene	2.608	0.0183	0.137
101686_at	Info	Unknown	Unknown	Unknown	2.589	0.019	0.134
102040_at	Info	Mm.10193	Gprk6	G protein-coupled receptor kinase 6	2.577	0.0025	0.031
96322_at	Info	Mm.29945	Edf1	Endothelial differentiation-related factor 1	2.575	0.0014	0.011
96847_at	Info	Mm.30028	Vps28	Vacuolar protein sorting 28 (yeast)	2.574	0.0311	0.096
103866_at	Info	Unknown	Unknown	Unknown	2.566	0.0003	0.014
100954_at	Info	Mm.6461	Hrb	HIV-1 Rev binding protein	2.562	0.0025	0.031
102952_g_at	Info	Mm.218009	Cradd	CASP2 and RIPK1 domain containing adaptor with death domain	2.557	0.0102	0.104
102029_at	Info	Mm.10137	Il16	Interleukin 16	2.551	0.0353	0.184
162182_f_at	Info	Mm.302496	Kcnab2	Potassium voltage-gated channel, shaker-related subfamily, beta member 2	2.545	0.0303	0.046
101684_r_at	Info	Mm.358638	Srst	Simple repeat sequence-containing transcript	2.541	<0.0001	0.005
101560_at	Info	Mm.274926	Emb	Embigin	2.541	0.0055	0.061
93923_at	Info	Mm.289627	Atxn7l3	Ataxin 7-like 3	2.54	0.0189	0.139
96668_at	Info	Mm.27393	Timm17b	Translocator of inner mitochondrial membrane 17b	2.54	0.0387	0.198
160076_at	Info	Mm.292613	Mtx2	Metaxin 2	2.538	0.0004	0.018
162202_f_at	Info	Mm.3233	Irf7	Interferon regulatory factor 7	2.536	0.0005	0.018
95908_at	Info	Mm.24399	Klra1	Killer cell lectin-like receptor, subfamily A, member 1	2.536	0.0251	0.162
92817_at	Info	Mm.12864	1190002L16Rik	RIKEN cDNA 1190002L16 gene	2.529	0.0396	0.157
93869_s_at	Info	Mm.358577	Bcl2a1a	B-cell leukemia/lymphoma 2 related protein A1a	2.525	0.0054	0.07
161083_at	Info	Mm.248296	A130052D22	RIKEN cDNA A430105I05 gene	2.506	0.0447	0.202
103319_at	Info	Mm.17640	Psmd10	Proteasome (prosome, macropain) 26S subunit, non-ATPase, 10	2.49	0.0107	0.096
92666_at	Info	Mm.4462	Sh3bp1	SH3-domain binding protein 1	2.49	0.0118	0.05
104123_at	Info	Mm.22025	Fcho1	FCH domain only 1	2.484	0.029	0.132
94295_at	Info	Unknown	Unknown	Unknown	2.479	0.0041	0.062
98373_at	Info	Mm.353643	Ms4a4c	Membrane-spanning 4-domains, subfamily A, member 4C	2.475	0.0131	0.118
104710_at	Info	Mm.2443	Bak1	BCL2-antagonist/killer 1	2.472	0.0433	0.164
161757_f_at	Info	Mm.221452	Ranbp5	RAN binding protein 5	2.452	0.0408	0.209
95803_at	Info	Mm.1682	Ptpns1	Protein tyrosine phosphatase, non-receptor type substrate 1	2.44	0.0003	0.009
99139_at	Info	Mm.218717	2310075A12Rik	RIKEN cDNA 2310075A12 gene	2.435	0.0202	0.138
99992_at	Info	Mm.4481	Il17r	Interleukin 17 receptor	2.42	0.0044	0.037
94275_at	Info	Mm.46484	Urod	Uroporphyrinogen decarboxylase	2.419	0.0002	0.012
101708_at	Info	Mm.42019	Myo1f	Myosin IF	2.413	0.001	0.027
92758_at	Info	Mm.4729	Dusp2	Dual specificity phosphatase 2	2.408	0.0358	0.192
96648_at	Info	Mm.290482	Coro1a	Coronin, actin binding protein 1A	2.407	0.0227	0.113
104719_at	Info	Mm.275800	Slc12a7	Solute carrier family 12, member 7	2.403	0.0015	0.036
100079_at	Info	Mm.322294	Ndufb9	NADH dehydrogenase (ubiquinone) 1 beta subcomplex, 9	2.403	0.0081	0.08
97536_at	Info	Mm.226576	Wdtc1	WD and tetratricopeptide repeats 1	2.391	0.0013	0.034
95102_at	Info	Mm.196533	MGI:1915044	Scotin gene	2.389	0.0004	0.017
101084_f_at	Info	Mm.272927	Dpm3	Dolichyl-phosphate mannosyltransferase polypeptide 3	2.375	0.0235	0.126
92753_at	Info	Mm.4710	Mrg2	Myeloid ecotropic viral integration site-related gene 2	2.372	<0.0001	0.007
160811_at	Info	Mm.320432	AU022870	Expressed sequence AU022870	2.372	0.0232	0.043
100570_at	Info	Mm.5856	6330412F12Rik	RIKEN cDNA 6330412F12 gene	2.365	0.0017	0.037
104096_at	Info	Mm.291059	Orc4l	Origin recognition complex, subunit 4-like (S. cerevisiae)	2.356	0.0419	0.206
98304_at	Info	Mm.42146	Tlr6	Toll-like receptor 6	2.355	<0.0001	0.005
161817_f_at	Info	Mm.30	4930422J18Rik	RIKEN cDNA 4930422J18 gene	2.348	0.0104	0.105
101058_at	Info	Mm.373516	Amy1	Amylase 1, salivary	2.348	0.0128	0.118
101578_f_at	Info	Mm.297	Actb	Actin, beta, cytoplasmic	2.339	<0.0001	0.003
99849_at	Info	Mm.332931	1200016E24Rik	RIKEN cDNA 1200016E24 gene	2.329	0.0032	0.055
94764_at	Info	Mm.1618	Itgal	Integrin alpha L	2.322	0.0312	0.18
161152_r_at	Info	Mm.182145	AL033326	Expressed sequence AL033326	2.315	0.0023	0.026
160529_r_at	Info	Mm.262327	Vdac2	Voltage-dependent anion channel 2	2.314	0.0364	0.197
96052_at	Info	Mm.171337	Acp1	Acid phosphatase 1, soluble	2.314	0.0381	0.199
95659_at	Info	Mm.41077	Actl6a	Actin-like 6A	2.308	0.035	0.176
160961_at	Info	Mm.271668	Sipa1l2	Signal-induced proliferation-associated 1 like 2	2.299	0.0149	0.125
96145_at	Info	Mm.28228	Pigt	Phosphatidylinositol glycan, class T	2.293	0.0124	0.116
98880_at	Info	Mm.28524	D6Wsu116e	DNA segment, Chr 6, Wayne State University 116, expressed	2.289	0.0167	0.108
99675_at	Info	Mm.44202	Yif1	Yip1 interacting factor homolog (S. cerevisiae)	2.285	<0.0001	0.004
97277_at	Info	Mm.27951	1810015M01Rik	RIKEN cDNA 1810015M01 gene	2.284	0.0155	0.121
160207_at	Info	Mm.282039	Acly	ATP citrate lyase	2.272	0.0013	0.022
95153_at	Info	Mm.29476	Cdc42se2	CDC42 small effector 2	2.264	0.024	0.152
160094_at	Info	Mm.289306	Arpc4	Actin related protein 2/3 complex, subunit 4	2.263	0.0062	0.062
160479_at	Info	Mm.4215	Cat	Catalase	2.256	0.0275	0.135
100963_at	Info	Mm.373560	MGI:1930773	Brain protein 17	2.251	0.0456	0.175
92189_at	Info	Mm.28917	1810045K17Rik	RIKEN cDNA 1810045K17 gene	2.245	0.0253	0.156
103910_at	Info	Mm.285771	Taf10	TAF10 RNA polymerase II, TATA box binding protein (TBP)-associated factor	2.239	0.0295	0.177
96291_f_at	Info	Unknown	LOC380871	Similar to NADH-ubiquinone oxidoreductase 13 kDa-A subunit, mitochondrial precursor (Complex I-13KD-A) (CI-13KD-A)	2.238	0.0131	0.099
100012_at	Info	Mm.271868	Laptm5	Lysosomal-associated protein transmembrane 5	2.237	0.0174	0.135
98934_at	Info	Mm.28679	0610007P06Rik	RIKEN cDNA 0610007P06 gene	2.232	0.0128	0.113
102328_at	Info	Mm.336851	Casp8	Caspase 8	2.23	0.0368	0.126
99528_at	Info	Mm.188432	Spin	Spindlin	2.213	0.0027	0.05
103629_g_at	Info	Mm.255219	Lef1	Lymphoid enhancer binding factor 1	2.206	0.0369	0.197
95705_s_at	Info	Mm.297	Actb	Actin, beta, cytoplasmic	2.202	0.0017	0.038
160514_at	Info	Mm.38235	Rp9h	Retinitis pigmentosa 9 homolog (human)	2.194	0.0182	0.137
96890_at	Info	Mm.324550	1300002A08Rik	RIKEN cDNA 1300002A08 gene	2.194	0.0258	0.112
95110_at	Info	Mm.253614	Ppil2	Peptidylprolyl isomerase (cyclophilin)-like 2	2.189	0.0493	0.219
94426_at	Info	Mm.26392	Thumpd1	THUMP domain containing 1	2.178	0.0165	0.131
99478_at	Info	Mm.329686	Ptprcap	Protein tyrosine phosphatase, receptor type, C polypeptide-associated protein	2.175	0.0443	0.068
104614_at	Info	Mm.297976	Gpc1	Glypican 1	2.171	0.0119	0.108
103906_f_at	Info	Mm.98668	Nedd4l	Neural precursor cell expressed, developmentally down-regulated gene 4-like	2.157	0.0047	0.068
94528_at	Info	Mm.29037	Nubp1	Nucleotide binding protein 1	2.128	0.0186	0.142
160592_at	Info	Mm.286963	Tmc6	Transmembrane channel-like gene family 6	2.128	0.0294	0.171
161018_at	Info	Mm.271289	2310010J17Rik	RIKEN cDNA 2310010J17 gene	2.115	0.0024	0.046
103265_r_at	Info	Mm.20852	Epb4.1l1	Erythrocyte protein band 4.1-like 1	2.113	0.0004	0.016
103256_at	Info	Mm.2072	Ms4a4d	Membrane-spanning 4-domains, subfamily A, member 4D	2.109	0.0004	0.015
102661_at	Info	Mm.290421	Egr2	Early growth response 2	2.107	0.0461	0.222
96306_at	Info	Mm.296518	Polr2i	Polymerase (RNA) II (DNA directed) polypeptide I	2.104	0.0016	0.029
92418_at	Info	Mm.254839	Abcb9	ATP-binding cassette, sub-family B (MDR/TAP), member 9	2.091	0.0082	0.095
97169_f_at	Info	Mm.247428	AF067061	CDNA sequence AF067061	2.089	<0.0001	0.001
93967_at	Info	Mm.21645	Anapc11	Anaphase promoting complex subunit 11 homolog (yeast)	2.081	0.0087	0.076
101363_at	Info	Unknown	Unknown	Unknown	2.076	0.0139	0.091
102671_at	Info	Mm.370176	Creb1	CAMP responsive element binding protein 1	2.074	0.0137	0.12
160841_at	Info	Mm.3459	Dbp	D site albumin promoter binding protein	2.069	0.0335	0.135
161878_r_at	Info	Mm.146332	D6Ertd253e	DNA segment, Chr 6, ERATO Doi 253, expressed	2.067	0.0012	0.027
96797_s_at	Info	Mm.29170	Fbxw5	F-box and WD-40 domain protein 5	2.066	0.0028	0.053
93397_at	Info	Mm.6272	Ccr2	Chemokine (C-C motif) receptor 2	2.053	0.0212	0.152
160570_at	Info	Mm.37638	Actn2	Actinin alpha 2	2.051	<0.0001	0.001
94030_at	Info	Mm.21901	Commd2	COMM domain containing 2	2.045	0.0303	0.175
98101_at	Info	Mm.293117	Gtf2a2	General transcription factor II A, 2	2.042	0.0157	0.116
101113_at	Info	Mm.757	Rhoa	Ras homolog gene family, member A	2.03	0.043	0.215
100952_at	Info	Mm.645	Stim1	Stromal interaction molecule 1	2.029	0.01	0.105
[truncated: 574 more rows]
