# Supplementary material for: Evidence for Diversity in Transcriptional Profiles of Single Hematopoietic Stem Cells
Source: PLoS Genet. 2006 Sep 29;2(9):e159. doi: 10.1371/journal.pgen.0020159 (PMC1584276; doi:10.1371/journal.pgen.0020159)
Supplement: Table S2 — (20 KB XLS) [file pgen.0020159.st002.xls]

## Sheet: Q-PCR validated genes
Table S2. List of random genes selected for Q-PCR validation
Primer pair	Probe Set	Link	Gene Title	ForwardPrimer	ReversePrimer	Higher in
Lcn4_Af1	101176_at	Info	lipocalin 4	ATCGGTGTGCCTGAACAGAGGGATC	AAGGTCATGGTCAGGTCCTACTGGC	T cells
Crtam_Af1	98334_at	Info	cytotoxic and regulatory T cell molecule	TACACCATGGTAAAAGTAGGGACAG	GCCTCTAAAAAGACACATTCTGGTC	T cells
Ly6c_Ex1	93077_s_at	Info	lymphocyte antigen 6 complex, locus C	GACCCGTCAGTGCCTTTCTTT	GGATCCTTGATTGGCACACC	T cells
Ltb_Af1	102940_at	Info	lymphotoxin B	CCCGACATGGTGGACTACAGGAGAG	TCGGGGTCCCGGACATCACGATTCA	T cells
Slfn2_Af1	92472_f_at	Info	schlafen 2	TACCCTTTGTCCACCCGAGACTAGA	GTCCAGTTTCAGGTGACCACTGCCA	T cells
Daf1_Ex1	103617_at	Info	decay accelerating factor 1	GGCATTTGTGATGCATATAAGTCTCT	AGACCATGCAATGTTGTGAATTTG	T cells
Edf1_Ex1	96322_at	Info	endothelial differentiation-related factor 1	AAGGACATCGGGAAGCCTATC	TTGTGTTCATTTCGCCTTCG	T cells
Rik843_Ex1	160889_at	Info	RIKEN cDNA 8430437G11 gene	TGGCCCCAGGACTGTTTG	GGTCTCTTCCTGCTCCAAGTATTTA	None
Bag1_Ex1	160540_at	Info	Bcl2-associated athanogene 1	AACTTGGCCCTGGCTGAAT	CAGGCCAGTACAGCCACTCTC	None
CNABPAffy1	101088_f_at	Info	cellular nucleic acid binding protein 1	GCATTTTCACAGAAATCAAGATGTT	TTCTATTTTCTAGGACTTCAGTTGC	None
GLUDAff1	92586_at	Info	glutamate dehydrogenase 1	GAGTACAGTAACCACTTTACCATGA	TTTTTCTGGGACACTCGATTTGAAT	None
Trim27_Ex1	100553_at	Info	tripartite motif protein 27	CCACAAGTGCTGTTGCCTGTA	GACAGATCCCTTGTGCCCTG	None
SH3dp4_Ex1	98848_at	Info	SH3 domain protein 4	CCTTGAAGTCCGATTCCCAC	GGCTGTCAAAGGAATGCCTG	None
Coilin_Ex1	97377_at	Info	coilin	TCTGGATCTGACCTCTGGCC	AAACAATGCGGTTACGGAGC	None
IEBF3Affy1	160657_at	Info	interleukin enhancer binding factor 3	TCTTCAGTGGTTTGTTAGTTACCAT	TCACAAAAAGCATTAACAGATGACG	SP cells
Hhex-Af2	98408_at	Info	hematopoietically expressed homeobox	TGCCTCTGACCCTGGTGTTAAGGGA	AGTCAGTTTCCCTGCCTGTAGGGAC	SP cells
Map2k3-Ex1	93315_at	Info	mitogen activated protein kinase kinase 3	CTGGAGTCTGCAAGGATGGC	GCTCCCTCGTGGCTTTGAG	SP cells
Ctla2b_Ex1	103518_at	Info	cytotoxic T lymphocyte-associated protein 2 beta	TTGCTGTGGAAGCTCAATGTG	TCAGGCAAATCAGGAGCCAT	SP cells
Jcam1-Ex1	103816_at	Info	F11 receptor	AACTACCGCACGGACCCTTT	GCTCGTATCTTCTCCATCCACAC	SP cells
Cd24a-Ex1	100600_at	Info	CD24a antigen	CAGGCAAATATGCAAAGGAGC	CACATCCCAAATGCTGGGTT	SP cells
Rbp1-Ex1	104716_at	Info	retinol binding protein 1, cellular	CCTTCTTGGTGTCAGGCGAT	AGTCCACAGGCATTTTTGGG	SP cells
Gpr56-Ex1	102787_at	Info	G protein-coupled receptor 56	TGCAAAAGGCAGCATTTCATC	CATTCTCCCCAACCTGAAGG	SP cells
bactin	(control)		beta-actin	CTGCTCTGGCTCCTAGCACC	CGCTCAGGAGGAGCAATGA	N/A
