# Supplementary material for: Evidence for Diversity in Transcriptional Profiles of Single Hematopoietic Stem Cells
Source: PLoS Genet. 2006 Sep 29;2(9):e159. doi: 10.1371/journal.pgen.0020159 (PMC1584276; doi:10.1371/journal.pgen.0020159)
Supplement: Table S3 — (113 KB XLS) [file pgen.0020159.st003.xls]

## Sheet: LSP vs USP
Table S3. Differentially expressed genes between lower side population (LSP) cells and upper side population (USP) cells
A. Genes with increased expression in the LSP
Probe set	Link	UG	Symbol	Title	Fold Increase	P-value	Adj. P-value
100014_at	Info	Mm.126976	Tlk2	Tousled-like kinase 2 (Arabidopsis)	19.801	0.0037	0.095
93851_at	Info	Mm.87216	Rabggta	Rab geranylgeranyl transferase, a subunit	12.275	0.0022	0.096
103242_at	Info	Mm.37210	Ap1g1	Adaptor protein complex AP-1, gamma 1 subunit	11.809	0.0014	0.29
96836_r_at	Info	Mm.29434	Zfp161	Zinc finger protein 161	11.373	0.0117	0.29
104612_g_at	Info	Unknown	Unknown	Unknown	10.771	0.0172	0.342
92270_at	Info	Mm.3597	Tro	Trophinin	10.323	0.0184	0.342
95451_at	Info	Mm.24641	2810405J04Rik	RIKEN cDNA 2810405J04 gene	9.502	0.0389	0.995
99475_at	Info	Mm.4132	Socs2	Suppressor of cytokine signaling 2	9.376	0.0279	0.433
92195_at	Info	Mm.273090	Cebpg	CCAAT/enhancer binding protein (C/EBP), gamma	9.21	0.0011	0.053
160973_at	Info	Mm.24491	C330027C09Rik	RIKEN cDNA C330027C09 gene	8.748	0.0298	0.448
93488_at	Info	Mm.220843	AW550801	Expressed sequence AW550801	8.162	0.0096	0.23
104694_at	Info	Unknown	Unknown	Unknown	8.036	0.0278	0.977
95033_at	Info	Mm.260479	Jmjd1a	Jumonji domain containing 1A	7.726	0.0194	0.743
93266_at	Info	Mm.240839	Tpm3	Tropomyosin 3, gamma	7.47	0.0048	0.342
97293_at	Info	Mm.279194	Rbm10	RNA binding motif protein 10	7.374	0.0218	0.383
104202_at	Info	Mm.27539	Tmem1	Transmembrane protein 1	7.074	0.0363	0.778
95433_at	Info	Mm.24495	Ddx54	DEAD (Asp-Glu-Ala-Asp) box polypeptide 54	7.012	0.0226	0.537
100032_at	Info	Mm.4618	Sp1	Trans-acting transcription factor 1	6.784	0.0457	0.892
96913_at	Info	Mm.291463	Hadhb	Hydroxyacyl-Coenzyme A dehydrogenase/3-ketoacyl-Coenzyme A thiolase/enoyl-Coenzyme A hydratase (trifunctional protein), beta subunit	6.309	0.0337	0.504
103710_at	Info	Mm.311219	3110048L19Rik	RIKEN cDNA 3110048L19 gene	6.175	0.0441	0.743
96301_at	Info	Unknown	Unknown	Unknown	6.063	0.0415	0.939
94526_at	Info	Mm.254114	D10Ertd214e	DNA segment, Chr 10, ERATO Doi 214, expressed	5.38	0.0016	0.342
93528_s_at	Info	Mm.291595	Bteb1	Basic transcription element binding protein 1	5.378	0.0166	0.383
93780_at	Info	Mm.2125	Them2	Thioesterase superfamily member 2	5.345	0.0146	0.342
103345_at	Info	Mm.204969	Spna2	Spectrin alpha 2	5.271	0.0451	0.633
98427_s_at	Info	Mm.256765	Nfkb1	Nuclear factor of kappa light chain gene enhancer in B-cells 1, p105	5.134	0.0205	0.405
92594_at	Info	Mm.238879	Ap1g2	Adaptor protein complex AP-1, gamma 2 subunit	4.966	0.0489	0.789
160309_at	Info	Mm.193041	Map3k7ip2	Mitogen-activated protein kinase kinase kinase 7 interacting protein 2	4.711	0.0496	0.896
96647_at	Info	Mm.27293	4833420K19Rik	RIKEN cDNA 4833420K19 gene	4.66	0.0212	0.789
103222_at	Info	Mm.235346	Eps8	Epidermal growth factor receptor pathway substrate 8	4.402	0.0084	0.218
160558_at	Info	Mm.177194	Akt2	Thymoma viral proto-oncogene 2	4.313	0.0383	0.743
102786_at	Info	Mm.259751	Clcn3	Chloride channel 3	4.216	0.0437	0.664
93257_at	Info	Mm.251255	Ddx1	DEAD (Asp-Glu-Ala-Asp) box polypeptide 1	4.205	0.0006	0.31
160846_at	Info	Mm.370230	Nek6	NIMA (never in mitosis gene a)-related expressed kinase 6	4.168	0.0347	0.537
98927_at	Info	Mm.28650	Rab6	RAB6, member RAS oncogene family	3.954	0.0098	0.789
94913_at	Info	Mm.290530	E430034L04Rik	RIKEN cDNA E430034L04 gene	3.924	0.0217	0.537
95924_at	Info	Mm.309774	1700012B15Rik	RIKEN cDNA 1700012B15 gene	3.852	0.0161	0.42
103567_at	Info	Unknown	2010313D22Rik	RIKEN cDNA 2010313D22 gene	3.778	0.0006	0.028
95135_at	Info	Mm.29429	Mid1ip1	Mid1 interacting protein 1 (gastrulation specific G12-like (zebrafish))	3.635	0.02	0.383
96176_at	Info	Mm.290447	Arih2	Ariadne homolog 2 (Drosophila)	3.499	0.0402	0.579
96806_at	Info	Mm.227924	Lpin2	Lipin 2	3.472	0.023	0.42
92870_at	Info	Mm.250605	Sel1h	Sel1 (suppressor of lin-12) 1 homolog (C. elegans)	3.41	0.0004	0.896
99970_at	Info	Mm.4420	Ptpn21	Protein tyrosine phosphatase, non-receptor type 21	3.33	0.0125	0.572
101002_at	Info	Mm.250214	Oazin	Ornithine decarboxylase antizyme inhibitor	3.098	0.0358	0.743
93025_at	Info	Mm.102496	Ndfip1	Nedd4 family interacting protein 1	3.018	0.0058	0.208
101442_f_at	Info	Mm.7800	Itpr5	Inositol 1,4,5-triphosphate receptor 5	2.946	0.0142	0.448
94918_at	Info	Mm.24174	Aars	Alanyl-tRNA synthetase	2.935	0.0252	0.572
97339_at	Info	Mm.290182	Git1	G protein-coupled receptor kinase-interactor 1	2.932	0.0308	0.752
94831_at	Info	Mm.236553	Ctsb	Cathepsin B	2.826	0.0195	0.448
97097_at	Info	Mm.249545	4732465J09Rik	RIKEN cDNA 4732465J09 gene	2.818	0.0475	0.692
94298_at	Info	Mm.22596	Tsta3	Tissue specific transplantation antigen P35B	2.801	0.0443	0.743
101919_at	Info	Mm.919	Zfx	Zinc finger protein X-linked	2.797	0.0195	0.896
97357_at	Info	Mm.24001	Mef2c	Myocyte enhancer factor 2C	2.775	0.0406	0.995
99537_at	Info	Mm.42195	Ruvbl1	RuvB-like protein 1	2.771	0.034	0.622
160966_at	Info	Mm.235360	Unknown	Similar to zinc finger protein 187	2.759	0.0255	0.431
98504_at	Info	Mm.276024	Rock2	Rho-associated coiled-coil forming kinase 2	2.725	0.0384	0.572
101007_at	Info	Mm.42126	Mknk2	MAP kinase-interacting serine/threonine kinase 2	2.694	0.0431	0.743
104741_at	Info	Mm.207367	Zdhhc9	Zinc finger, DHHC domain containing 9	2.683	0.0206	0.537
104105_at	Info	Mm.235663	Xpo6	Exportin 6	2.676	0.0368	0.896
94531_at	Info	Mm.169234	2310005O14Rik	RIKEN cDNA 2310005O14 gene	2.628	0.0097	0.326
98977_at	Info	Mm.280717	Tinf2	Terf1 (TRF1)-interacting nuclear factor 2	2.578	0.0067	0.439
104611_at	Info	Unknown	Unknown	Unknown	2.458	0.0358	0.572
102884_at	Info	Mm.15105	Inpp5d	Inositol polyphosphate-5-phosphatase D	2.433	0.0008	0.383
103422_at	Info	Mm.1894	Cd1d1	CD1d1 antigen	2.376	0.0137	0.977
94361_at	Info	Mm.25264	Ddx21	DEAD (Asp-Glu-Ala-Asp) box polypeptide 21	2.284	0.0186	0.896
96935_at	Info	Mm.30181	MGI:1914432	Membrane-associated protein 17	2.275	0.0317	0.579
98952_at	Info	Mm.178818	D8Ertd325e	DNA segment, Chr 8, ERATO Doi 325, expressed	2.262	0.0164	0.371
99478_at	Info	Mm.329686	Ptprcap	Protein tyrosine phosphatase, receptor type, C polypeptide-associated protein	2.175	0.0484	0.752
99586_at	Info	Mm.4263	Cst3	Cystatin C	2.173	0.0218	0.633
103556_at	Info	Mm.274249	Ralgps1	Ral GEF with PH domain and SH3 binding motif 1	2.151	0.0218	0.537
103462_at	Info	Mm.217288	Dock2	Dedicator of cyto-kinesis 2	2.146	0.0016	0.995
96759_r_at	Info	Mm.253922	Sec14l2	SEC14-like 2 (S. cerevisiae)	2.08	0.0488	0.743
99162_at	Info	Mm.313687	Smndc1	Survival motor neuron domain containing 1	2.067	0.0327	0.995
160811_at	Info	Mm.320432	AU022870	Expressed sequence AU022870	2.067	0.0385	0.778
99101_at	Info	Mm.3955	Eif3s7	Eukaryotic translation initiation factor 3, subunit 7 (zeta)	2.035	0.0056	0.29
93011_at	Info	Mm.14638	Gabarapl1	Gamma-aminobutyric acid (GABA(A)) receptor-associated protein-like 1	2.024	0.0013	0.096
160212_at	Info	Mm.25806	Ttc4	Tetratricopeptide repeat domain 4	1.98	0.0218	0.995
160887_at	Info	Mm.327031	Hes1	Hairy and enhancer of split 1 (Drosophila)	1.929	0.0486	0.789
95701_at	Info	Mm.94560	Cxxc5	CXXC finger 5	1.864	0.0437	0.995
97845_at	Info	Mm.28265	Wdr5	WD repeat domain 5	1.852	0.0481	0.778
102862_at	Info	Mm.355450	AI449533	Expressed sequence AI449533	1.85	0.0391	0.743
94403_at	Info	Mm.347359	Tbc1d14	TBC1 domain family, member 14	1.816	0.0294	0.98
101104_at	Info	Mm.7472	Dscr3	Down syndrome critical region gene 3	1.749	0.0487	0.995
92547_at	Info	Mm.319512	Hip2	Huntingtin interacting protein 2	1.707	0.0075	0.504
102425_at	Info	Mm.371587	Tle1	Transducin-like enhancer of split 1, homolog of Drosophila E(spl)	1.696	0.0435	0.789
103424_at	Info	Mm.341747	6330442E10Rik	RIKEN cDNA 6330442E10 gene	1.657	0.0425	0.977
97226_at	Info	Mm.370185	Gna12	Guanine nucleotide binding protein, alpha 12	1.634	0.002	0.29
102032_at	Info	Mm.10153	Twsg1	Twisted gastrulation homolog 1 (Drosophila)	1.604	0.0168	0.743
95437_at	Info	Unknown	Rfwd2	Ring finger and WD repeat domain 2	1.589	0.0152	0.977
93826_at	Info	Mm.205569	Ppp2r5a	Protein phosphatase 2, regulatory subunit B (B56), alpha isoform	1.587	0.0413	0.808
102399_at	Info	Mm.323997	Rbpms	RNA binding protein gene with multiple splicing	1.552	0.049	0.789
103085_at	Info	Mm.247996	Hebp1	Heme binding protein 1	1.521	0.0049	0.405
94504_at	Info	Mm.28955	4930570C03Rik	RIKEN cDNA 4930570C03 gene	1.52	0.0172	0.995
92489_at	Info	Mm.252599	Gimap1	GTPase, IMAP family member 1	1.512	0.0218	0.808
92292_at	Info	Mm.269857	Slc2a3	Solute carrier family 2 (facilitated glucose transporter), member 3	1.502	0.0225	0.572
98019_at	Info	Mm.3248	Tgfb1i1	Transforming growth factor beta 1 induced transcript 1	1.5	0.0038	0.995
101525_at	Info	Mm.1129	Ndufb10	NADH dehydrogenase (ubiquinone) 1 beta subcomplex, 10	1.488	0.024	0.778
97984_i_at	Info	Mm.278357	Kns2	Kinesin 2	1.479	0.0208	0.752
100122_at	Info	Mm.17604	Gnb5	Guanine nucleotide binding protein, beta 5	1.443	0.0048	0.579
96148_at	Info	Mm.28232	Senp6	SUMO/sentrin specific protease 6	1.407	0.0021	0.409
97116_at	Info	Mm.373611	MGC27770	Hypothetical protein MGC27770	1.404	0.0414	0.896
103855_at	Info	Mm.234912	Plec1	Plectin 1	1.389	0.0145	0.896
98291_at	Info	Mm.347395	B3galt6	UDP-Gal:betaGal beta 1,3-galactosyltransferase, polypeptide 6	1.388	0.0213	0.977
98065_at	Info	Mm.180546	Ormdl3	ORM1-like 3 (S. cerevisiae)	1.374	0.0232	0.939
100954_at	Info	Mm.6461	Hrb	HIV-1 Rev binding protein	1.363	0.008	0.995
101689_at	Info	Unknown	Unknown	Unknown	1.361	0.0189	0.743
160941_at	Info	Mm.322891	Pde8a	Phosphodiesterase 8A	1.337	0.018	0.778
104401_at	Info	Mm.349546	6430526N21Rik	RIKEN cDNA 6430526N21 gene	1.324	0.0057	0.502
96624_r_at	Info	Unknown	Unknown	Unknown	1.321	0.0029	0.752
103564_at	Info	Mm.323072	Uvrag	UV radiation resistance associated gene	1.318	0.0026	0.765
93454_at	Info	Mm.681	C1qr1	Complement component 1, q subcomponent, receptor 1	1.314	0.0472	1
93660_at	Info	Mm.131530	Camk2a	Calcium/calmodulin-dependent protein kinase II alpha	1.289	0.0221	0.918
93741_at	Info	Mm.21062	Nmd3	NMD3 homolog (S. cerevisiae)	1.283	0.0075	0.743
94692_at	Info	Mm.1332	Gpx5	Glutathione peroxidase 5	1.279	0.0491	0.995
102063_at	Info	Mm.10504	Pdpk1	3-phosphoinositide dependent protein kinase-1	1.275	0.0192	0.995
99239_at	Info	Mm.71710	Axin2	Axin2	1.268	0.0247	0.896
99886_at	Info	Mm.7977	Oprk1	Opioid receptor, kappa 1	1.259	0.0312	0.994
101706_at	Info	Mm.214224	Cnga3	Cyclic nucleotide gated channel alpha 3	1.257	0.0114	0.939
100618_f_at	Info	Mm.337107	Slc25a5	Solute carrier family 25 (mitochondrial carrier, adenine nucleotide translocator), member 5	1.243	0.0063	0.98
98319_at	Info	Mm.345891	Dsg2	Desmoglein 2	1.243	0.0248	0.995
98503_at	Info	Mm.35796	Evi5	Ecotropic viral integration site 5	1.241	0.0473	0.977
162288_f_at	Info	Mm.1845	Pcx	Pyruvate carboxylase	1.235	0.018	0.995
94508_at	Info	Mm.28963	1810020E01Rik	RIKEN cDNA 1810020E01 gene	1.231	0.0464	1
92915_s_at	Info	Mm.196037	Hoxb7	Homeo box B7	1.221	0.0053	0.977
103070_at	Info	Unknown	Unknown	Unknown	1.216	0.0479	0.995
94240_i_at	Info	Mm.296790	LOC240367	Similar to ribosomal protein	1.215	0.0057	0.977
104420_at	Info	Mm.2893	Nos2	Nitric oxide synthase 2, inducible, macrophage	1.215	0.0218	0.977
101746_i_at	Info	Mm.240437	Igh-VJ558	Immunoglobulin heavy chain (J558 family)	1.213	0.0164	0.896
92894_s_at	Info	Mm.31274	Nfia	Nuclear factor I/A	1.211	0.0099	0.896
93142_at	Info	Mm.5183	Bach1	BTB and CNC homology 1	1.211	0.0467	0.997
97683_at	Info	Mm.244187	Tnfrsf9	Tumor necrosis factor receptor superfamily, member 9	1.208	0.0241	0.977
92251_f_at	Info	Mm.227595	AI607873	Expressed sequence AI607873	1.205	0.0251	0.995
103507_at	Info	Mm.2254	Emr1	EGF-like module containing, mucin-like, hormone receptor-like sequence 1	1.205	0.0406	0.977
93136_at	Info	Mm.148886	Dspg3	Dermatan sulphate proteoglycan 3	1.202	0.0484	0.995
99029_at	Info	Mm.306663	Pias1	Protein inhibitor of activated STAT 1	1.198	0.0401	0.995
98970_at	Info	Mm.148039	Ggps1	Geranylgeranyl diphosphate synthase 1	1.197	0.0039	0.995
95057_at	Info	Mm.29151	Herpud1	Homocysteine-inducible, endoplasmic reticulum stress-inducible, ubiquitin-like domain member 1	1.197	0.0176	0.995
102771_at	Info	Mm.181661	Setdb1	SET domain, bifurcated 1	1.197	0.0497	0.995
104522_at	Info	Mm.40546	Itsn1	Intersectin 1 (SH3 domain protein 1A)	1.196	0.0103	0.977
96101_at	Info	Mm.295230	Spint2	Serine protease inhibitor, Kunitz type 2	1.193	0.0048	0.896
100929_at	Info	Mm.6128	Mtmr9	Myotubularin related protein 9	1.191	0.0032	0.896
161276_i_at	Info	Mm.372452	Unknown	Transcribed locus	1.188	0.0067	0.995
162480_f_at	Info	Mm.87078	Lefty1	Left right determination factor 1	1.187	0.0326	0.995
101173_at	Info	Mm.5062	Pctp	Phosphatidylcholine transfer protein	1.184	0.0238	0.977
100338_s_at	Info	Mm.337729	Cacna1e	Calcium channel, voltage-dependent, R type, alpha 1E subunit	1.181	0.0091	0.995
100494_at	Info	Mm.241282	Fgf1	Fibroblast growth factor 1	1.181	0.0402	0.995
104495_f_at	Info	Mm.347454	Klk5	Kallikrein 5	1.18	0.0134	0.995
101537_at	Info	Mm.88078	Es1	Esterase 1	1.178	0.0447	0.995
101068_at	Info	Unknown	Unknown	Unknown	1.178	0.049	0.995
97327_at	Info	Mm.2952	Fen1	Flap structure specific endonuclease 1	1.176	0.0067	0.977
101121_at	Info	Mm.272472	Hat1	Histone aminotransferase 1	1.174	0.0165	0.995
160950_at	Info	Mm.1729	Gapds	Glyceraldehyde-3-phosphate dehydrogenase, spermatogenic	1.173	0.0447	0.995
98832_at	Info	Mm.4991	Tpo	Thyroid peroxidase	1.168	0.0253	0.995
103986_at	Info	Mm.2594	Inhbc	Inhibin beta-C	1.166	0.0035	0.995
96348_at	Info	Mm.29998	Pnpla2	Patatin-like phospholipase domain containing 2	1.166	0.0417	0.997
160576_at	Info	Unknown	Unknown	Unknown	1.164	0.0399	0.995
94633_at	Info	Mm.45494	Gcg	Glucagon	1.161	0.0066	0.995
100428_at	Info	Mm.329272	Lamc2	Laminin, gamma 2	1.158	<0.0001	0.977
102900_at	Info	Unknown	Unknown	Unknown	1.157	0.0397	0.995
96980_at	Info	Mm.218233	Myh10	Myosin, heavy polypeptide 10, non-muscle	1.156	0.0309	0.995
160796_at	Info	Mm.137134	Tiam2	T-cell lymphoma invasion and metastasis 2	1.156	0.0467	0.995
103995_at	Info	Mm.46053	Fgfbp1	Fibroblast growth factor binding protein 1	1.156	0.0477	0.995
102788_s_at	Info	Mm.370196	Pitx2	Paired-like homeodomain transcription factor 2	1.155	0.0264	0.995
97705_at	Info	Mm.271985	Snapc3	Small nuclear RNA activating complex, polypeptide 3	1.151	0.0182	0.995
96567_at	Info	Mm.2965	Rho	Rhodopsin	1.149	0.0432	0.995
102693_f_at	Info	Mm.193443	Klk26	Kallikrein 26	1.147	0.0023	0.995
160763_at	Info	Mm.27970	Mapk13	Mitogen activated protein kinase 13	1.147	0.0109	0.995
100609_at	Info	Mm.653	H2-Bf	Histocompatibility 2, complement component factor B	1.146	0.0029	0.995
160859_s_at	Info	Mm.373534	Nfib	Nuclear factor I/B	1.146	0.0067	0.995
102395_at	Info	Mm.1237	Pmp22	Peripheral myelin protein	1.145	0.0303	0.995
103972_at	Info	Mm.153837	Kcnj1	Potassium inwardly-rectifying channel, subfamily J, member 1	1.142	0.0062	0.995
162155_f_at	Info	Mm.343101	Msh3	MutS homolog 3 (E. coli)	1.141	0.023	0.995
92556_at	Info	Mm.196666	Akr1c6	Aldo-keto reductase family 1, member C6	1.14	0.0398	0.995
103434_at	Info	Mm.281003	Pscd3	Pleckstrin homology, Sec7 and coiled-coil domains 3	1.14	0.0426	0.995
93891_at	Info	Mm.247752	Kifc2	Kinesin family member C2	1.139	0.0341	0.995
96078_g_at	Info	Mm.2656	Slc17a1	Solute carrier family 17 (sodium phosphate), member 1	1.138	0.0037	0.995
161167_r_at	Info	Mm.2559	Uck1	Uridine-cytidine kinase 1	1.137	0.0384	0.995
162209_r_at	Info	Mm.336316	Ptprr	Protein tyrosine phosphatase, receptor type, R	1.135	0.0378	0.995
100441_s_at	Info	Mm.334444	Ank1	Ankyrin 1, erythroid	1.13	0.0207	0.995
98788_at	Info	Mm.355440	Pit1	Pituitary specific transcription factor 1	1.125	0.029	0.995
99515_at	Info	Mm.39053	Ap2b1	Adaptor-related protein complex 2, beta 1 subunit	1.123	0.0394	0.995
104580_at	Info	Mm.23963	Plcd1	Phospholipase C, delta 1	1.121	0.0287	0.995
94049_at	Info	Mm.329582	Bhmt	Betaine-homocysteine methyltransferase	1.12	0.0091	0.995
101629_s_at	Info	Mm.40343	Stx1b2	Syntaxin 1B2	1.119	0.0477	0.995
101661_r_at	Info	Unknown	Unknown	Unknown	1.117	0.0047	0.995
100484_at	Info	Mm.5022	Mmp13	Matrix metalloproteinase 13	1.116	0.01	0.995
103224_at	Info	Mm.2015	Rab33a	RAB33A, member of RAS oncogene family	1.116	0.0122	0.995
94799_at	Info	Mm.1805	F8	Coagulation factor VIII	1.115	0.0484	0.995
100749_at	Info	Mm.296127	Zbtb37	Zinc finger and BTB domain containing 37	1.114	0.0471	0.995
101688_at	Info	Unknown	Unknown	Unknown	1.113	0.0119	0.995
162052_i_at	Info	Mm.21414	Ccs	Copper chaperone for superoxide dismutase	1.113	0.0144	0.995
97888_at	Info	Mm.302013	MGI:2385286	FGF receptor activating protein 1	1.113	0.0259	1
AFFX-MurIL4_at	Info	Mm.276360	Il4	Interleukin 4	1.111	0.0482	0.995
94423_at	Info	Mm.26282	BC004728	CDNA sequence BC004728	1.106	<0.0001	0.995
101431_at	Info	Mm.358629	Rdh5	Retinol dehydrogenase 5	1.106	0.0333	0.995
162264_s_at	Info	Mm.2185	Bub1	Budding uninhibited by benzimidazoles 1 homolog (S. cerevisiae)	1.105	0.02	0.995
99062_at	Info	Mm.328072	Pvrl3	Poliovirus receptor-related 3	1.104	0.006	0.995
104658_at	Info	Mm.149720	Lifr	Leukemia inhibitory factor receptor	1.101	0.0388	0.995
162270_r_at	Info	Mm.247037	Bag2	Bcl2-associated athanogene 2	1.086	0.037	0.995
94431_at	Info	Mm.149029	St6gal1	Beta galactoside alpha 2,6 sialyltransferase 1	1.085	0.0187	0.995
98328_at	Info	Mm.173847	Tshr	Thyroid stimulating hormone receptor	1.084	0.0215	0.995
96076_at	Info	Mm.153061	Stx5a	Syntaxin 5A	1.078	0.0186	1
92453_at	Info	Mm.332128	Eya4	Eyes absent 4 homolog (Drosophila)	1.077	0.0097	0.995
104745_at	Info	Mm.175403	Arl6ip2	ADP-ribosylation factor-like 6 interacting protein 2	1.077	0.0159	0.995
94332_at	Info	Mm.292415	Ets1	E26 avian leukemia oncogene 1, 5' domain	1.063	0.0176	0.995
93000_g_at	Info	Mm.249575	Six4	Sine oculis-related homeobox 4 homolog (Drosophila)	1.04	0.0427	1
B. Genes with increased expression in the USP
Probe set		UG	Symbol	Title	Fold Increase	P-value	Adj. P-value
100921_at	Info	Mm.358642	Tnni3	Troponin I, cardiac	25.641	0.0013	0.032
96337_at	Info	Mm.373526	Gp1bb	Glycoprotein Ib, beta polypeptide	20.4082	0.0014	0.034
103330_at	Info	Mm.370210	Strbp	Spermatid perinuclear RNA binding protein	15.625	0.0483	0.896
103797_at	Info	Mm.20842	Cdc7	Cell division cycle 7 (S. cerevisiae)	11.6279	<0.0001	0.012
160636_at	Info	Mm.61488	AI413582	Expressed sequence AI413582	11.4943	0.0045	0.096
103726_at	Info	Mm.270382	2610311I19Rik	RIKEN cDNA 2610311I19 gene	11.1111	0.0153	0.342
96925_at	Info	Mm.273836	Glt25d1	Glycosyltransferase 25 domain containing 1	8.62069	0.0073	0.743
103887_at	Info	Mm.2128	S100a9	S100 calcium binding protein A9 (calgranulin B)	8.40336	0.0007	0.152
161092_at	Info	Mm.13145	Umps	Uridine monophosphate synthetase	8.19672	0.0165	0.537
104704_at	Info	Mm.297883	Clcn4-2	Chloride channel 4-2	7.87402	0.0465	0.896
95480_at	Info	Mm.301020	D11Wsu68e	DNA segment, Chr 11, Wayne State University 68, expressed	7.35294	0.0419	0.977
160727_at	Info	Mm.274492	2410002F23Rik	RIKEN cDNA 2410002F23 gene	7.29927	0.0093	0.977
103585_at	Info	Mm.19804	Spg4	Spastic paraplegia 4 homolog (human)	7.24638	0.0117	0.939
102905_at	Info	Mm.1569	Casp11	Caspase 11, apoptosis-related cysteine protease	7.24638	0.0123	0.29
98876_at	Info	Mm.28494	Mrpl11	Mitochondrial ribosomal protein L11	6.84932	0.0126	0.342
104138_at	Info	Mm.22116	Pafah2	Platelet-activating factor acetylhydrolase 2	6.28931	0.0016	0.411
95679_at	Info	Mm.29609	D19Ertd144e	DNA segment, Chr 19, ERATO Doi 144, expressed	6.06061	0.0014	0.041
104326_at	Info	Mm.22456	Adpgk	ADP-dependent glucokinase	5.98802	0.0147	0.383
94992_at	Info	Mm.277024	Copb1	Coatomer protein complex, subunit beta 1	5.84795	0.0334	0.977
104648_at	Info	Mm.234923	Pacs1	Phosphofurin acidic cluster sorting protein 1	5.71429	0.0151	0.342
92784_at	Info	Mm.229444	Gba2	Glucosidase beta 2	5.68182	0.0289	0.896
94781_at	Info	Mm.196110	Hba-a1	Hemoglobin alpha, adult chain 1	5.29101	0.0069	0.977
103446_at	Info	Mm.136224	Ifih1	Interferon induced with helicase C domain 1	5.18135	0.0229	0.487
95447_at	Info	Mm.24601	1810034K20Rik	RIKEN cDNA 1810034K20 gene	5.12821	0.0486	0.765
102309_at	Info	Mm.248876	Zfp326	Zinc finger protein 326	5.07614	0.0103	0.276
95927_f_at	Info	Mm.2470	2610201A13Rik	RIKEN cDNA 2610201A13 gene	5.02513	0.0113	0.896
100125_at	Info	Mm.4742	Pa2g4	Proliferation-associated 2G4	5	0.0192	0.393
92603_at	Info	Mm.17708	Atp6v0d1	ATPase, H+ transporting, V0 subunit D isoform 1	5	0.0244	0.907
162377_f_at	Info	Mm.6667	Ssbp4	Single stranded DNA binding protein 4	4.87805	0.0045	0.29
93324_at	Info	Mm.235132	Zfp36l1	Zinc finger protein 36, C3H type-like 1	4.71698	0.0045	0.673
103248_at	Info	Mm.20453	Fkbp1b	FK506 binding protein 1b	4.54545	0.0497	0.734
100975_f_at	Info	Unknown	Unknown	Unknown	4.46429	0.0009	0.29
99186_at	Info	Mm.4189	Ccna2	Cyclin A2	4.38596	0.0156	0.342
103695_f_at	Info	Mm.290704	C330007P06Rik	RIKEN cDNA C330007P06 gene	4.329	0.0251	0.572
95660_at	Info	Mm.29553	Ethe1	Ethylmalonic encephalopathy 1	4.31034	0.0346	0.896
94509_at	Info	Mm.290027	Ncbp2	Nuclear cap binding protein subunit 2	4.2735	0.0343	0.734
97488_at	Info	Mm.3094	1200011O22Rik	RIKEN cDNA 1200011O22 gene	4.14938	0.0252	0.537
95629_at	Info	Unknown	Unknown	Unknown	3.59712	0.0227	0.572
103499_at	Info	Mm.22339	Vwf	Von Willebrand factor homolog	3.58423	0.0009	0.041
104254_at	Info	Unknown	2210408F11Rik	RIKEN cDNA 2210408F11 gene	3.55872	0.0105	0.29
94485_at	Info	Mm.28883	Peci	Peroxisomal delta3, delta2-enoyl-Coenzyme A isomerase	3.4965	0.0147	0.896
161148_f_at	Info	Mm.262547	Ing4	Inhibitor of growth family, member 4	3.41297	0.037	0.757
102963_at	Info	Mm.18036	E2f1	E2F transcription factor 1	3.40136	0.021	0.405
99175_at	Info	Unknown	Unknown	Unknown	3.38983	0.0229	0.896
96655_g_at	Info	Mm.104789	Wdr48	WD repeat domain 48	3.37838	0.0328	0.522
98088_at	Info	Mm.3460	Cd14	CD14 antigen	3.34448	0.0349	0.537
160214_at	Info	Mm.274904	Lancl2	LanC (bacterial lantibiotic synthetase component C)-like 2	3.27869	0.021	0.622
104757_at	Info	Mm.24791	Zw10	ZW10 homolog (Drosophila), centromere/kinetochore protein	3.27869	0.028	0.448
100467_at	Info	Mm.4925	Lyl1	Lymphoblastomic leukemia	3.16456	0.0305	0.995
93327_at	Info	Mm.371656	Tax1bp3	Tax1 (human T-cell leukemia virus type I) binding protein 3	3.11526	0.0085	0.977
95072_at	Info	Mm.29196	Cyc1	Cytochrome c-1	3.11526	0.0106	0.29
160449_at	Info	Mm.303534	Dr1	Down-regulator of transcription 1	3.003	0.0295	0.487
95620_at	Info	Mm.289653	Dhrs7	Dehydrogenase/reductase (SDR family) member 7	2.98507	0.0142	0.995
100988_at	Info	Mm.141083	Bcl2l11	BCL2-like 11 (apoptosis facilitator)	2.86533	0.0228	0.743
102815_at	Info	Mm.294083	Anxa11	Annexin A11	2.86533	0.0406	0.743
93144_at	Info	Mm.243658	AI317237	Expressed sequence AI317237	2.85714	0.0322	0.504
160735_at	Info	Mm.334761	D230025D16Rik	RIKEN cDNA D230025D16 gene	2.83286	0.0457	0.977
102969_at	Info	Mm.268347	0610025P10Rik	RIKEN cDNA 0610025P10 gene	2.82486	0.007	0.564
100062_at	Info	Mm.4502	Mcm3	Minichromosome maintenance deficient 3 (S. cerevisiae)	2.74725	0.048	0.778
93589_at	Info	Mm.291443	Entpd4	Ectonucleoside triphosphate diphosphohydrolase 4	2.7027	0.0217	0.572
103534_at	Info	Unknown	Hbb-b2	Hemoglobin, beta adult minor chain	2.68097	0.038	0.995
98456_at	Info	Mm.261787	Stk19	Serine/threonine kinase 19	2.6455	0.0142	0.42
160461_f_at	Info	Mm.181860	Tubb6	Tubulin, beta 6	2.63852	0.0314	0.584
162442_r_at	Info	Mm.18946	Ap2m1	Adaptor protein complex AP-2, mu1	2.61097	0.0021	0.153
160883_at	Info	Mm.44184	AI325464	Expressed sequence AI325464	2.5974	0.0284	0.743
103693_at	Info	Unknown	C130027E04Rik	RIKEN cDNA C130027E04 gene	2.59067	0.0132	0.789
101869_s_at	Info	Unknown	Hbb-b1	Hemoglobin, beta adult major chain	2.5641	0.0271	0.995
94460_at	Info	Mm.255075	Stk38	Serine/threonine kinase 38	2.54453	0.0304	0.537
93237_s_at	Info	Mm.268395	Tyms	Thymidylate synthase	2.53807	0.0481	0.995
161427_f_at	Info	Mm.18036	E2f1	E2F transcription factor 1	2.51256	0.0095	0.29
161444_f_at	Info	Mm.290474	1110055N21Rik	RIKEN cDNA 1110055N21 gene	2.48756	0.0082	0.31
95713_at	Info	Mm.290960	Clptm1	Cleft lip and palate associated transmembrane protein 1	2.48139	0.0186	0.405
98968_at	Info	Mm.3645	Myo5a	Myosin Va	2.457	0.0415	0.633
104533_at	Info	Mm.328931	Pim1	Proviral integration site 1	2.457	0.0471	0.743
96744_at	Info	Mm.101368	Acp6	Acid phosphatase 6, lysophosphatidic	2.41546	0.004	0.29
102790_at	Info	Mm.13912	Jtb	Jumping translocation breakpoint	2.39808	0.0001	0.028
161738_f_at	Info	Mm.2644	Ilvbl	IlvB (bacterial acetolactate synthase)-like	2.39234	0.0223	0.42
162182_f_at	Info	Mm.302496	Kcnab2	Potassium voltage-gated channel, shaker-related subfamily, beta member 2	2.35849	0.0446	0.734
96596_at	Info	Mm.30837	Ndrg1	N-myc downstream regulated gene 1	2.31481	0.0057	0.42
104731_at	Info	Mm.306985	Zfp467	Zinc finger protein 467	2.28311	0.0476	0.743
92568_at	Info	Mm.293529	Tfb2m	Transcription factor B2, mitochondrial	2.27273	0.0103	0.29
160496_s_at	Info	Mm.4502	Mcm3	Minichromosome maintenance deficient 3 (S. cerevisiae)	2.22717	0.0404	0.935
103559_at	Info	Mm.19111	Prkaca	Protein kinase, cAMP dependent, catalytic, alpha	2.18818	0.0406	0.808
93976_at	Info	Mm.26135	Cab39	Calcium binding protein 39	2.17391	0.0231	0.487
93839_at	Info	Mm.246990	Rtn3	Reticulon 3	2.15517	0.0425	0.995
103365_s_at	Info	Mm.227198	Arhgap9	Rho GTPase activating protein 9	2.14133	0.0001	0.041
104195_at	Info	Mm.353612	5730408K05Rik	RIKEN cDNA 5730408K05 gene	2.079	0.0464	0.896
94490_at	Info	Mm.28910	Cnot8	CCR4-NOT transcription complex, subunit 8	2.04082	0.0002	0.041
97895_f_at	Info	Mm.272472	Hat1	Histone aminotransferase 1	2.03666	0.0243	0.995
160575_at	Info	Mm.10160	Cggbp1	CGG triplet repeat binding protein 1	2.03252	0.0031	0.218
102792_at	Info	Mm.1393	Ung	Uracil-DNA glycosylase	2.0284	0.0328	0.642
98430_at	Info	Mm.260271	Surf5	Surfeit gene 5	1.99601	0.0193	0.405
102833_at	Info	Mm.14547	Cbx2	Chromobox homolog 2 (Drosophila Pc class)	1.95312	0.041	0.995
100611_at	Info	Mm.45436	Lyzs	Lysozyme	1.9305	0.0325	0.995
97947_at	Info	Unknown	Unknown	Unknown	1.87617	0.0372	0.743
93940_at	Info	Mm.9122	Pon3	Paraoxonase 3	1.83824	0.0431	0.892
162225_f_at	Info	Unknown	Unknown	Unknown	1.79533	0.0342	0.995
160198_at	Info	Unknown	Unknown	Unknown	1.76991	0.034	0.664
99451_at	Info	Mm.4065	C230093N12Rik	RIKEN cDNA C230093N12 gene	1.76367	0.0469	0.808
95147_at	Info	Mm.282284	Pgls	6-phosphogluconolactonase	1.74825	0.0034	0.969
98530_at	Info	Unknown	Unknown	Unknown	1.74825	0.0348	0.995
103035_at	Info	Mm.207996	Tap1	Transporter 1, ATP-binding cassette, sub-family B (MDR/TAP)	1.7301	0.0127	0.448
94450_at	Info	Mm.260009	Nsun2	NOL1/NOP2/Sun domain family 2	1.71527	0.0454	0.743
104187_at	Info	Mm.27443	D10Wsu93e	DNA segment, Chr 10, Wayne State University 93, expressed	1.64474	0.0235	0.995
97921_at	Info	Mm.273098	Agrn	Agrin	1.62602	0.0444	0.995
104388_at	Info	Mm.2271	Ccl9	Chemokine (C-C motif) ligand 9	1.61031	0.0032	0.29
102978_at	Info	Unknown	A430104N18Rik	RIKEN cDNA A430104N18 gene	1.61031	0.0158	0.431
96869_at	Info	Mm.272460	Gabarap	Gamma-aminobutyric acid receptor associated protein	1.59744	0.0199	0.487
94441_at	Info	Mm.26584	Gpsm3	G-protein signalling modulator 3 (AGS3-like, C. elegans)	1.57978	0.0098	0.42
160841_at	Info	Mm.3459	Dbp	D site albumin promoter binding protein	1.5674	0.0224	0.995
162104_f_at	Info	Unknown	Unknown	Unknown	1.46628	0.0018	0.537
162028_f_at	Info	Mm.250504	D4Wsu114e	DNA segment, Chr 4, Wayne State University 114, expressed	1.46628	0.0489	0.995
160103_at	Info	Mm.260635	38418	Membrane-associated ring finger (C3HC4) 7	1.45773	0.0318	0.995
97077_f_at	Info	Mm.246990	Rtn3	Reticulon 3	1.44509	0.031	0.939
101067_at	Info	Mm.196635	Mrpl24	Mitochondrial ribosomal protein L24	1.443	0.02	0.89
160797_r_at	Info	Unknown	Unknown	Unknown	1.41044	0.0456	0.896
104496_i_at	Info	Unknown	Klk8	Kallikrein 8	1.3986	0.008	0.537
162421_r_at	Info	Mm.2372	Tpbpa	Trophoblast specific protein alpha	1.38504	0.0018	0.995
101508_at	Info	Unknown	Unknown	Unknown	1.38313	0.0298	0.778
100756_r_at	Info	Unknown	Unknown	Unknown	1.37741	0.0495	0.977
99020_at	Info	Mm.3868	Yy1	YY1 transcription factor	1.36986	0.0347	0.896
99931_at	Info	Mm.4339	Lama5	Laminin, alpha 5	1.35135	0.0096	0.778
103083_at	Info	Unknown	Unknown	Unknown	1.34953	0.0333	0.896
161967_at	Info	Mm.21109	Gsn	Gelsolin	1.34228	0.0264	0.778
92631_f_at	Info	Mm.288630	Calm3	Calmodulin 3	1.34048	0.0015	0.461
162173_i_at	Info	Unknown	Unknown	Unknown	1.32626	0.0466	0.977
160870_at	Info	Unknown	Unknown	Unknown	1.321	0.0454	0.896
93077_s_at	Info	Mm.1583	Ly6c	Lymphocyte antigen 6 complex, locus C	1.31752	0.04	0.896
95113_at	Info	Mm.261050	0610039D01Rik	RIKEN cDNA 0610039D01 gene	1.31406	0.0328	0.896
101793_at	Info	Mm.150	Fcgr1	Fc receptor, IgG, high affinity I	1.30378	0.0243	0.896
99552_at	Info	Mm.4272	Snai2	Snail homolog 2 (Drosophila)	1.29199	0.0055	0.749
160352_at	Info	Mm.286394	Pcbp4	Poly(rC) binding protein 4	1.29032	0.026	0.995
160969_at	Info	Mm.24214	Foxk1	Forkhead box K1	1.27226	0.0357	0.896
96256_at	Info	Mm.29821	Prdx3	Peroxiredoxin 3	1.27065	0.0441	0.969
104374_at	Info	Mm.22650	Serpina3n	Serine (or cysteine) proteinase inhibitor, clade A, member 3N	1.26743	0.0309	0.926
92557_at	Info	Mm.188939	Hsd17b1	Hydroxysteroid (17-beta) dehydrogenase 1	1.26422	0.0293	0.995
93119_at	Info	Mm.180182	Cox5b	Cytochrome c oxidase, subunit Vb	1.25786	0.002	0.977
161186_f_at	Info	Mm.271839	Tyki	Thymidylate kinase family LPS-inducible member	1.25313	0.0324	0.953
96910_at	Info	Mm.268448	BC031140	CDNA sequence BC031140	1.25	0.0369	0.969
93790_at	Info	Mm.2137	Sin3b	Transcriptional regulator, SIN3B (yeast)	1.25	0.0372	0.995
101795_f_at	Info	Unknown	Defcr-rs12	Defensin related cryptdin, related sequence 12	1.24688	0.0377	0.97
98477_s_at	Info	Mm.235960	Ank3	Ankyrin 3, epithelial	1.24533	0.0039	0.995
101981_at	Info	Mm.968	Nr1h2	Nuclear receptor subfamily 1, group H, member 2	1.24224	0.0001	0.778
160062_i_at	Info	Unknown	Unknown	Unknown	1.24069	0.0217	0.995
99557_at	Info	Mm.42956	Nelf	Nasal embryonic LHRH factor	1.24069	0.0436	0.995
95000_g_at	Info	Mm.313915	Cubn	Cubilin (intrinsic factor-cobalamin receptor)	1.23001	0.0028	0.778
161851_r_at	Info	Mm.140243	Bphl	Biphenyl hydrolase-like (serine hydrolase, breast epithelial mucin-associated antigen)	1.22699	0.0126	0.896
102845_at	Info	Mm.275648	Pdlim7	PDZ and LIM domain 7	1.221	0.0215	0.907
103729_at	Info	Mm.303386	Lama1	Laminin, alpha 1	1.21951	0.0369	0.977
93445_at	Info	Mm.6676	Cd5l	CD5 antigen-like	1.21803	0.0157	0.995
99981_at	Info	Mm.195898	Gnaq	Guanine nucleotide binding protein, alpha q polypeptide	1.20919	0.0069	0.896
94927_at	Info	Mm.26654	Fabp9	Fatty acid binding protein 9, testis	1.20919	0.0188	0.995
100282_at	Info	Mm.254266	Htr7	5-hydroxytryptamine (serotonin) receptor 7	1.20773	0.0396	0.977
94253_at	Info	Mm.196220	Eif2s1	Eukaryotic translation initiation factor 2, subunit 1 alpha	1.20482	0.0137	1
160867_at	Info	Mm.4146	Pdgfrb	Platelet derived growth factor receptor, beta polypeptide	1.20337	0.0439	0.995
101326_at	Info	Mm.313455	LOC213156	Similar to immunoglobulin heavy chain	1.20192	0.0302	0.995
102785_at	Info	Mm.271796	Matn1	Matrilin 1, cartilage matrix protein 1	1.19904	0.0463	0.995
160090_f_at	Info	Mm.275831	Aldoa	Aldolase 1, A isoform	1.19617	0.0288	0.995
102800_at	Info	Mm.14092	Foxc2	Forkhead box C2	1.19474	0.0279	0.977
96638_at	Info	Unknown	Unknown	Unknown	1.19332	0.0018	0.977
103267_i_at	Info	Unknown	Unknown	Unknown	1.18483	0.0202	0.995
104659_g_at	Info	Mm.149720	Lifr	Leukemia inhibitory factor receptor	1.18343	<0.0001	0.995
95032_at	Info	Mm.227274	Prc1	Protein regulator of cytokinesis 1	1.18064	0.0411	0.995
93717_at	Info	Mm.867	Ccl12	Chemokine (C-C motif) ligand 12	1.17371	0.0387	0.995
92319_i_at	Info	Mm.339737	Unknown	Similar to polyubiquitin - tobacco hornworm (fragments)	1.17233	0.0156	0.995
96195_at	Info	Mm.236438	Efs	Embryonal Fyn-associated substrate	1.16822	0.0203	0.995
92237_at	Info	Mm.3475	Rxrg	Retinoid X receptor gamma	1.1655	0.0373	0.995
100037_at	Info	Mm.44219	Ddx18	DEAD (Asp-Glu-Ala-Asp) box polypeptide 18	1.16279	0.0231	0.995
98293_g_at	Info	Mm.42096	MGI:1333876	G substrate	1.16144	0.0152	0.995
96106_at	Info	Mm.182470	Rnaseh2a	Ribonuclease H2, large subunit	1.16144	0.0184	0.995
100477_at	Info	Mm.262328	Tmem45a	Transmembrane protein 45a	1.16144	0.0248	0.995
93950_at	Info	Mm.938	Foxa2	Forkhead box A2	1.16144	0.031	0.995
95797_f_at	Info	Mm.6231	V2r12	Vomeronasal 2, receptor, 12	1.16009	0.027	0.995
100526_f_at	Info	Mm.5168	Adam3	A disintegrin and metalloprotease domain 3 (cyritestin)	1.15607	0.0296	0.995
95141_at	Info	Unknown	Unknown	Unknown	1.15607	0.0495	0.995
103644_at	Info	Mm.20388	Dpep1	Dipeptidase 1 (renal)	1.15473	0.0445	0.995
92352_at	Info	Mm.136736	Edg3	Endothelial differentiation, sphingolipid G-protein-coupled receptor, 3	1.15207	0.0196	0.995
96728_at	Info	Mm.305725	Wdrx1	WD repeat domain, X-linked 1	1.14416	0.0256	1
101472_s_at	Info	Mm.8359	Pklr	Pyruvate kinase liver and red blood cell	1.14155	0.0097	0.995
161007_at	Info	Unknown	Unknown	Unknown	1.14155	0.0211	0.995
101715_at	Info	Unknown	Rnase2	Ribonuclease, RNase A family, 2	1.13895	0.0473	0.995
92751_i_at	Info	Mm.4709	Wnt10b	Wingless related MMTV integration site 10b	1.13636	0.0405	0.995
93022_i_at	Info	Mm.221389	Hist1h3f	Histone 1, H3f	1.13507	0.0254	0.995
162268_at	Info	Unknown	Crygd	Crystallin, gamma D	1.13507	0.0484	0.995
100721_f_at	Info	Mm.358673	LOC56304	Recombinant antineuraminidase single chain Ig VH and VL domains	1.13379	0.041	0.995
92429_at	Info	Mm.41498	Mc2r	Melanocortin 2 receptor	1.1325	0.0134	0.995
98577_f_at	Info	Unknown	Unknown	Unknown	1.1325	0.0192	1
98795_at	Info	Mm.371586	Thrb	Thyroid hormone receptor beta	1.13122	0.0343	0.995
160494_at	Info	Mm.371558	Endog	Endonuclease G	1.12867	0.0354	0.995
100335_at	Info	Mm.87854	Atp7b	ATPase, Cu++ transporting, beta polypeptide	1.12867	0.0449	0.995
101146_at	Info	Mm.4797	Gsh1	Genomic screened homeo box 1	1.1274	0.0216	0.995
100304_at	Info	Mm.347438	H2-M10.1	Histocompatibility 2, M region locus 10.1	1.11982	0.0125	0.995
104468_at	Info	Mm.29755	Incenp	Inner centromere protein	1.11982	0.046	0.995
93088_at	Info	Mm.163	B2m	Beta-2 microglobulin	1.11483	0.047	0.995
101611_at	Info	Unknown	Unknown	Unknown	1.10742	0.0116	0.995
161315_i_at	Info	Mm.856	Tm4sf1	Transmembrane 4 superfamily member 1	1.09649	0.0085	0.995
161717_i_at	Info	Mm.107441	Zfp26	Zinc finger protein 26	1.09529	0.0362	1
101182_at	Info	Mm.5098	Gli3	GLI-Kruppel family member GLI3	1.09409	0.0405	0.995
96509_at	Info	Mm.329735	Ms4a2	Membrane-spanning 4-domains, subfamily A, member 2	1.0917	0.0248	0.995
100614_at	Info	Mm.201606	Mb	Myoglobin	1.0917	0.0351	0.995
103402_at	Info	Mm.278037	Tm7sf3	Transmembrane 7 superfamily member 3	1.09051	0.005	0.995
99817_at	Info	Mm.307165	Vax2	Ventral anterior homeobox containing gene 2	1.08932	0.0372	0.995
93912_at	Info	Mm.203962	Bat3	HLA-B-associated transcript 3	1.08225	0.0259	0.995
101120_at	Info	Mm.19306	Capn2	Calpain 2	1.07991	0.0204	0.995
92634_at	Info	Mm.1151	Dpp4	Dipeptidylpeptidase 4	1.07875	0.0496	1
99034_at	Info	Mm.238044	Irx3	Iroquois related homeobox 3 (Drosophila)	1.07296	0.044	0.995
100387_f_at	Info	Mm.333431	Klra12	Killer cell lectin-like receptor subfamily A, member 12	1.07066	0.0161	1
92960_at	Info	Mm.4964	Lif	Leukemia inhibitory factor	1.06157	0.0226	0.995
99836_at	Info	Mm.6216	Cyp27b1	Cytochrome P450, family 27, subfamily b, polypeptide 1	1.0582	0.0267	0.995
92890_at	Info	Mm.297650	C630002N23Rik	RIKEN cDNA C630002N23 gene	1.05485	0.0148	0.995
93651_r_at	Info	Unknown	Prp2	Proline rich protein 2	1.05263	0.0204	0.995
