# Supplementary material for: Evidence for Diversity in Transcriptional Profiles of Single Hematopoietic Stem Cells
Source: PLoS Genet. 2006 Sep 29;2(9):e159. doi: 10.1371/journal.pgen.0020159 (PMC1584276; doi:10.1371/journal.pgen.0020159)
Supplement: Table S4 — (3.0 MB XLS) [file pgen.0020159.st004.xls]

## Sheet: Variance component analysis
Table S4. Variance component analysis for genes with 4 or more "present" calls in single cells
"Bio prop" indicates the proportion of variance that is biological vs. technical. "Bio SD" and "Techn SD" are the standard deviations calculated based on SC and SCE data.
Genes are ordered by "Bio prop" in descending order. "P calls" indicates the number of single cells in which the gene was called present.
Probe set	Link	Symbol	Gene title	Bio prop	P calls	Bio SD	Techn SD
94464_at	Info	Clcn3	chloride channel 3	0.9999	4	2.6095	0.0293
95451_at	Info	2810405J04Rik	RIKEN cDNA 2810405J04 gene	0.9998	6	2.4476	0.0331
95448_at	Info	Psmc2	proteasome (prosome, macropain) 26S subunit, ATPase 2	0.9997	12	2.793	0.0509
98059_s_at	Info	Lmna	lamin A	0.9997	8	2.9698	0.0496
101957_f_at	Info	Adprt1	ADP-ribosyltransferase (NAD+; poly (ADP-ribose) polymerase) 1	0.9995	12	0.6606	0.0153
98025_at	Info	Evi2	ecotropic viral integration site 2	0.9994	4	2.0701	0.0506
95084_f_at	Info	Grhpr	glyoxylate reductase/hydroxypyruvate reductase	0.9991	12	2.1844	0.0652
160626_at	Info	Myef2	myelin basic protein expression factor 2, repressor	0.9991	6	2.9507	0.0861
96177_at	Info	Mms19l	MMS19 (MET18 S. cerevisiae)-like	0.999	10	1.8827	0.0605
97526_at	Info	Ap3m1	adaptor-related protein complex 3, mu 1 subunit	0.9989	12	1.772	0.058
103756_at	Info	BC023829	cDNA sequence BC023829	0.9989	7	1.8686	0.061
96791_at	Info	1500005K14Rik	RIKEN cDNA 1500005K14 gene	0.9988	8	2.0283	0.0716
101521_at	Info	Birc5	baculoviral IAP repeat-containing 5	0.9987	4	1.2739	0.0461
95446_at	Info	6330577E15Rik	RIKEN cDNA 6330577E15 gene	0.9986	7	1.5482	0.0589
98981_s_at	Info	Tcf12	transcription factor 12	0.9985	11	1.1301	0.0434
93859_at	Info	Mtif2	mitochondrial translational initiation factor 2	0.9985	10	2.8082	0.1072
96538_at	Info	Centb1	centaurin, beta 1	0.9984	6	2.1805	0.0878
161004_at	Info	1700097N02Rik	RIKEN cDNA 1700097N02 gene	0.9983	12	2.6873	0.111
103308_at	Info	C79407	expressed sequence C79407	0.9983	10	1.9394	0.0802
161026_s_at	Info	Sytl4	synaptotagmin-like 4	0.9983	6	1.4586	0.0606
94481_at	Info	Ugp2	UDP-glucose pyrophosphorylase 2	0.9983	5	0.8661	0.0352
104694_at	Info	AI152353	NA	0.9982	8	3.0494	0.1298
96682_at	Info	Siat7d	sialyltransferase 7 ((alpha-N-acetylneuraminyl 2,3-betagalactosyl-1,3)-N-acetyl galactosaminide alpha-2,6-sialyltransferase) D	0.9982	8	2.2087	0.0934
92409_at	Info	Zfp260	zinc finger protein 260	0.9981	6	1.5657	0.068
92202_g_at	Info	AI467657	expressed sequence AI467657	0.9981	4	1.624	0.0701
93475_at	Info	4931426K16Rik	RIKEN cDNA 4931426K16 gene	0.998	7	0.674	0.0301
92460_at	Info	Sema4f	sema domain, immunoglobulin domain (Ig), TM domain, and short cytoplasmic domain	0.998	4	1.2512	0.0565
95693_at	Info	NA	NA	0.9979	10	1.9121	0.0869
100973_i_at	Info	Ccl27	chemokine (C-C motif) ligand 27	0.9978	6	2.7787	0.1309
94322_at	Info	Sqle	squalene epoxidase	0.9978	6	2.0237	0.0942
93559_at	Info	Apex1	apurinic/apyrimidinic endonuclease 1	0.9977	9	1.9197	0.0913
104006_at	Info	Eps15	epidermal growth factor receptor pathway substrate 15	0.9976	6	1.2959	0.0642
160875_at	Info	Psmb1	proteasome (prosome, macropain) subunit, beta type 1	0.9975	7	1.158	0.0578
94453_at	Info	1810046J19Rik	RIKEN cDNA 1810046J19 gene	0.9975	4	1.7096	0.0856
97341_at	Info	DXImx39e	DNA segment, Chr X, Immunex 39, expressed	0.9971	4	2.8977	0.1575
102069_at	Info	Mtf2	metal response element binding transcription factor 2	0.997	6	3.0847	0.169
161076_at	Info	MGC36997	hypothetical protein MGC36997	0.9969	10	2.2739	0.1263
95462_at	Info	Bzw2	basic leucine zipper and W2 domains 2	0.9967	12	1.3309	0.077
94842_at	Info	Blmh	bleomycin hydrolase	0.9967	7	2.7148	0.1553
161668_f_at	Info	Por	P450 (cytochrome) oxidoreductase	0.9967	4	0.5871	0.0339
99949_at	Info	Doc2a	double C2, alpha	0.9966	8	2.2834	0.1343
93356_at	Info	Mcm7	minichromosome maintenance deficient 7 (S. cerevisiae)	0.9966	7	1.1424	0.0666
98129_at	Info	Tmsb10	thymosin, beta 10	0.9965	12	1.4105	0.0839
92992_i_at	Info	5730497N03Rik	RIKEN cDNA 5730497N03 gene	0.9964	4	1.6858	0.1013
99086_g_at	Info	Usp3	ubiquitin specific protease 3	0.9964	4	1.7515	0.105
102104_f_at	Info	Ms4a6b	membrane-spanning 4-domains, subfamily A, member 6B	0.9963	9	1.6342	0.0992
94552_at	Info	Pcbp1	poly(rC) binding protein 1	0.9962	12	1.1998	0.0737
92526_f_at	Info	C030048H19Rik	RIKEN cDNA C030048H19 gene	0.9961	4	2.1298	0.1328
94445_at	Info	Pls3	plastin 3 (T-isoform)	0.996	4	0.5849	0.0373
93647_at	Info	Gmip-pending	Gem-interacting protein	0.9959	4	1.3615	0.0872
161895_s_at	Info	MGC32441	hypothetical protein MGC32441	0.9958	8	1.559	0.1007
96767_at	Info	Mbc2	membrane bound C2 domain containing protein	0.9958	4	1.1212	0.0726
99570_s_at	Info	Atp2a2	ATPase, Ca++ transporting, cardiac muscle, slow twitch 2	0.9958	4	1.9758	0.1289
99952_at	Info	Chi3l1	chitinase 3-like 1	0.9957	4	1.5829	0.1041
AFFX-b-ActinMur/M12481_3_st	Info	Actb	actin, beta, cytoplasmic	0.9956	12	2.4726	0.1648
92401_at	Info	Ltc4s	leukotriene C4 synthase	0.9956	4	1.683	0.1123
100753_at	Info	Atp5a1	ATP synthase, H+ transporting, mitochondrial F1 complex, alpha subunit, isoform 1	0.9953	12	1.2727	0.0871
162479_f_at	Info	Ftl1	ferritin light chain 1	0.9953	5	0.637	0.0437
92870_at	Info	Sel1h	Sel1 (suppressor of lin-12) 1 homolog (C. elegans)	0.9953	4	1.5752	0.1079
99670_at	Info	Bad	Bcl-associated death promoter	0.9953	4	1.7789	0.1223
104604_at	Info	Zfp96	zinc finger protein 96	0.9952	6	2.0479	0.1427
96171_at	Info	Deaf1	deformed epidermal autoregulatory factor 1 (Drosophila)	0.9952	5	0.3271	0.0227
95012_at	Info	Boct-pending	organic cation transporter	0.9952	4	1.3473	0.0939
95715_at	Info	1200009C21Rik	RIKEN cDNA 1200009C21 gene	0.9951	12	2.0775	0.1459
104744_at	Info	2610319K07Rik	RIKEN cDNA 2610319K07 gene	0.9951	7	1.7905	0.1256
94401_s_at	Info	Hemgn	hemogen	0.995	4	1.2686	0.0898
101448_at	Info	Hgs	HGF-regulated tyrosine kinase substrate	0.9949	8	1.8259	0.1306
92248_at	Info	Nr4a2	nuclear receptor subfamily 4, group A, member 2	0.9949	4	1.8388	0.132
104389_at	Info	1700017B05Rik	RIKEN cDNA 1700017B05 gene	0.9947	8	1.342	0.0978
160236_at	Info	9630044O09Rik	RIKEN cDNA 9630044O09 gene	0.9947	8	2.6991	0.1969
94977_at	Info	Itpr1	inositol 1,4,5-triphosphate receptor 1	0.9946	8	1.165	0.0861
103258_at	Info	Ly75	lymphocyte antigen 75	0.9946	7	1.3258	0.0975
103690_at	Info	Wbscr5	Williams-Beuren syndrome chromosome region 5 homolog (human)	0.9946	7	1.3682	0.1007
104158_at	Info	Skiip	SKI interacting protein	0.9946	6	1.8978	0.1395
95468_at	Info	Egln1	EGL nine homolog 1 (C. elegans)	0.9945	4	1.6377	0.1218
96072_at	Info	Ldh1	lactate dehydrogenase 1, A chain	0.9944	12	1.7565	0.1321
94830_at	Info	8030460C05Rik	RIKEN cDNA 8030460C05 gene	0.9943	12	1.3061	0.0986
99027_at	Info	Bcl2l	Bcl2-like	0.9943	6	0.8	0.0605
102092_s_at	Info	Ovgp1	oviductal glycoprotein 1	0.9943	4	1.3659	0.103
104619_at	Info	Sphk2	sphingosine kinase 2	0.9943	4	1.2662	0.0962
99124_at	Info	Fxc1	fractured callus expressed transcript 1	0.9943	4	1.1011	0.0834
104720_at	Info	Ubn1	ubinuclein 1	0.9942	10	1.7381	0.1324
103567_at	Info	2010313D22Rik	RIKEN cDNA 2010313D22 gene	0.9939	6	1.3573	0.1059
100417_at	Info	AI643885	expressed sequence AI643885	0.9938	5	2.2701	0.1789
100959_at	Info	S100a13	S100 calcium binding protein A13	0.9937	12	2.2768	0.1814
94855_at	Info	Phb	prohibitin	0.9937	7	1.9087	0.1518
92249_g_at	Info	Nr4a2	nuclear receptor subfamily 4, group A, member 2	0.9936	5	1.3359	0.1074
100443_at	Info	Bcat2	branched chain aminotransferase 2, mitochondrial	0.9935	4	0.6275	0.0508
160349_at	Info	Cn2-pending	cytosolic nonspecific dipeptidase	0.9934	10	1.6577	0.1348
99190_at	Info	NA	NA	0.9934	5	0.4765	0.039
160171_f_at	Info	Acate2-pending	acyl-Coenzyme A thioesterase 2, mitochondrial	0.9933	8	2.6843	0.2205
100776_at	Info	AI117463	NA	0.9931	5	0.4162	0.0348
100949_at	Info	BC004044	cDNA sequence BC004044	0.9931	5	0.8067	0.0675
162081_f_at	Info	Cn2-pending	cytosolic nonspecific dipeptidase	0.993	10	1.3686	0.1152
95066_at	Info	Taldo1	transaldolase 1	0.993	8	2.2799	0.1911
102640_at	Info	ICRFP703B1614Q5.6	predicted gene ICRFP703B1614Q5.6	0.993	4	1.8091	0.1521
102943_at	Info	Apg7l	autophagy 7-like (S. cerevisiae)	0.9929	5	1.7667	0.1497
104326_at	Info	2610017G09Rik	RIKEN cDNA 2610017G09 gene	0.9928	7	1.6531	0.1412
97434_at	Info	2810405F18Rik	RIKEN cDNA 2810405F18 gene	0.9927	11	1.6302	0.1396
93603_at	Info	Mrpl40	mitochondrial ribosomal protein L40	0.9927	6	1.8223	0.1559
101449_at	Info	Trim41	tripartite motif-containing 41	0.9926	12	1.5342	0.1322
97863_at	Info	D8Ertd354e	DNA segment, Chr 8, ERATO Doi 354, expressed	0.9926	6	1.8403	0.1593
97325_at	Info	D14Ertd813e	DNA segment, Chr 14, ERATO Doi 813, expressed	0.9926	5	1.1777	0.1018
98106_at	Info	Timm44	translocator of inner mitochondrial membrane 44	0.9924	10	1.1497	0.1003
100408_at	Info	Pole3	polymerase (DNA directed), epsilon 3 (p17 subunit)	0.9924	6	1.8672	0.1629
96292_r_at	Info	AI835847	NA	0.9923	12	2.0189	0.1773
93561_at	Info	0710001P09Rik	RIKEN cDNA 0710001P09 gene	0.9923	10	1.0875	0.0956
94891_s_at	Info	Mea1	male enhanced antigen 1	0.9922	8	1.5956	0.1413
160789_at	Info	9530090G24Rik	RIKEN cDNA 9530090G24 gene	0.9922	4	1.0778	0.0957
96978_at	Info	Sytl4	synaptotagmin-like 4	0.9922	4	1.3139	0.1166
161121_f_at	Info	S100a13	S100 calcium binding protein A13	0.9921	12	1.368	0.1218
99019_at	Info	Por	P450 (cytochrome) oxidoreductase	0.9921	9	1.0313	0.0921
94396_at	Info	Ing1	inhibitor of growth family, member 1	0.9919	8	2.3238	0.2095
102123_at	Info	Lip1	lysosomal acid lipase 1	0.9918	6	0.8454	0.0768
99602_at	Info	Tieg1	TGFB inducible early growth response 1	0.9918	6	1.7636	0.1607
101039_at	Info	Col4a2	procollagen, type IV, alpha 2	0.9918	4	0.9673	0.0877
97411_at	Info	Ect2	ect2 oncogene	0.9918	4	0.97	0.0882
96320_at	Info	2310044H10Rik	RIKEN cDNA 2310044H10 gene	0.9917	12	3.7135	0.3387
94451_at	Info	D13Wsu123e	DNA segment, Chr 13, Wayne State University 123, expressed	0.9917	4	0.9052	0.0826
92857_at	Info	NA	NA	0.9916	8	2.2855	0.2109
92225_f_at	Info	Rpo1-2	RNA polymerase 1-2	0.9916	4	1.2502	0.1148
93318_at	Info	Ninj1	ninjurin 1	0.9916	4	2.4107	0.2224
94780_at	Info	Zfp288	zinc finger protein 288	0.9915	4	1.473	0.1366
160652_at	Info	Ctps2	cytidine 5'-triphosphate synthase 2	0.9914	5	0.8593	0.08
92407_at	Info	Myom1	myomesin 1	0.9913	8	1.6496	0.1548
160557_at	Info	Tssc4	tumor-suppressing subchromosomal transferable fragment 4	0.9913	7	1.2257	0.1149
103527_at	Info	A330108F03Rik	RIKEN cDNA A330108F03 gene	0.9912	6	1.1131	0.1048
160638_at	Info	Cdkn2c	cyclin-dependent kinase inhibitor 2C (p18, inhibits CDK4)	0.9911	4	0.4798	0.0455
95046_s_at	Info	Eif2b4	eukaryotic translation initiation factor 2B, subunit 4 delta	0.9909	4	1.0749	0.1033
160427_at	Info	Hrb2	HIV-1 Rev binding protein 2	0.9908	9	3.0292	0.2922
92360_at	Info	Stam	signal transducing adaptor molecule (SH3 domain and ITAM motif) 1	0.9906	9	1.2069	0.1173
94850_at	Info	Acate3-pending	acyl-Coenzyme A thioesterase 3, mitochondrial	0.9905	4	1.694	0.1663
97118_at	Info	AI159700	expressed sequence AI159700	0.9903	9	1.5902	0.1576
160326_at	Info	Cdv3	carnitine deficiency-associated gene expressed in ventricle 3	0.9902	12	2.4606	0.2452
160483_at	Info	Tcf4	transcription factor 4	0.9902	7	1.8929	0.1879
96029_at	Info	Sf3a3	splicing factor 3a, subunit 3, 60kDa	0.9902	6	1.4965	0.1491
95408_at	Info	2310003F16Rik	RIKEN cDNA 2310003F16 gene	0.9901	12	2.2222	0.2219
101557_at	Info	Bckdk	branched chain ketoacid dehydrogenase kinase	0.9901	6	1.4754	0.1477
160597_at	Info	D1Ertd622e	DNA segment, Chr 1, ERATO Doi 622, expressed	0.9899	6	1.6263	0.1641
98880_at	Info	D6Wsu116e	DNA segment, Chr 6, Wayne State University 116, expressed	0.9899	5	1.1565	0.1167
104600_at	Info	1300019H17Rik	RIKEN cDNA 1300019H17 gene	0.9899	4	1.5661	0.1585
97811_at	Info	Arfgap3	ADP-ribosylation factor GTPase activating protein 3	0.9899	4	1.1372	0.1149
92882_at	Info	Rab1	RAB1, member RAS oncogene family	0.9897	10	0.9448	0.0963
94555_at	Info	5730408C10Rik	RIKEN cDNA 5730408C10 gene	0.9897	10	1.0222	0.1041
94078_at	Info	1110020P15Rik	RIKEN cDNA 1110020P15 gene	0.9896	12	2.6998	0.277
102222_at	Info	Utx	ubiquitously transcribed tetratricopeptide repeat gene, X chromosome	0.9895	7	0.7803	0.0805
94067_at	Info	Dcps-pending	mRNA decapping enzyme	0.9895	6	1.2527	0.1291
97824_at	Info	D11Ertd175e	DNA segment, Chr 11, ERATO Doi 175, expressed	0.9894	10	3.1324	0.3249
97478_at	Info	Golph2	golgi phosphoprotein 2	0.9894	7	1.7626	0.1823
103719_at	Info	Hspa1l	heat shock protein 1-like	0.9894	4	1.0964	0.1135
160469_at	Info	Thbs1	thrombospondin 1	0.9894	4	0.8137	0.0843
AFFX-b-ActinMur/M12481_3_at	Info	Actb	actin, beta, cytoplasmic	0.9891	12	2.4671	0.2594
97528_at	Info	Cnih	cornichon homolog (Drosophila)	0.9891	11	2.3772	0.2501
103011_at	Info	Sin3a	transcriptional regulator, SIN3A (yeast)	0.9891	7	1.2029	0.1264
103261_at	Info	Gspt2	G1 to phase transition 2	0.989	4	1.3908	0.1469
101998_at	Info	4833420G17Rik	RIKEN cDNA 4833420G17 gene	0.9889	7	1.5454	0.1634
160417_at	Info	Kif5b	kinesin family member 5B	0.9889	6	0.9165	0.0971
92301_at	Info	Ikbke	inhibitor of kappaB kinase epsilon	0.9889	4	1.157	0.1225
94499_at	Info	Mgea5	meningioma expressed antigen 5 (hyaluronidase)	0.9887	12	3.6127	0.3864
160742_at	Info	Plod3	procollagen-lysine, 2-oxoglutarate 5-dioxygenase 3	0.9886	7	1.1924	0.1279
92958_at	Info	1110048B16Rik	RIKEN cDNA 1110048B16 gene	0.9885	12	1.1577	0.1246
97336_at	Info	Ctsf	cathepsin F	0.9885	6	1.791	0.1933
160711_at	Info	Decr1	2,4-dienoyl CoA reductase 1, mitochondrial	0.9884	8	1.8036	0.1952
100521_at	Info	Ovgp1	oviductal glycoprotein 1	0.9883	5	0.9439	0.1027
103663_at	Info	4930467B06Rik	RIKEN cDNA 4930467B06 gene	0.9882	7	0.7962	0.087
100473_at	Info	1200006I17Rik	RIKEN cDNA 1200006I17 gene	0.9882	4	1.0924	0.1191
99187_f_at	Info	2010315L10Rik	RIKEN cDNA 2010315L10 gene	0.9881	12	1.1262	0.1236
94503_at	Info	Mel	cell line NK14 derived transforming oncogene	0.988	12	1.8336	0.2018
94017_s_at	Info	Sfrs2	splicing factor, arginine/serine-rich 2 (SC-35)	0.9878	12	2.3571	0.2623
103232_at	Info	6430517J16Rik	RIKEN cDNA 6430517J16 gene	0.9878	10	1.5815	0.1755
99085_at	Info	Usp3	ubiquitin specific protease 3	0.9878	4	1.4783	0.1642
160668_at	Info	Ogfr	opioid growth factor receptor	0.9877	12	1.3287	0.1483
98625_s_at	Info	Adh5	alcohol dehydrogenase 5 (class III), chi polypeptide	0.9877	8	1.9724	0.2198
102201_s_at	Info	Psen1	presenilin 1	0.9876	9	0.7785	0.0872
104163_at	Info	Ipo8	importin 8	0.9876	6	1.606	0.1796
161113_at	Info	Esr1	estrogen receptor 1 (alpha)	0.9876	6	0.3629	0.0406
160128_at	Info	Pccb	propionyl Coenzyme A carboxylase, beta polypeptide	0.9875	6	1.7642	0.1988
100548_at	Info	Pea15	phosphoprotein enriched in astrocytes 15	0.9874	4	1.4907	0.1685
104529_at	Info	Caml	calcium modulating ligand	0.9873	8	1.4641	0.1661
104057_at	Info	Grpel1	GrpE-like 1, mitochondrial	0.9873	6	1.0751	0.1221
102965_at	Info	AI481105	expressed sequence AI481105	0.9873	5	0.6743	0.0764
98557_f_at	Info	Psmb4	proteasome (prosome, macropain) subunit, beta type 4	0.9871	12	1.7169	0.1961
102783_at	Info	2310009E04Rik	RIKEN cDNA 2310009E04 gene	0.9871	8	0.844	0.0964
94298_at	Info	Tsta3	tissue specific transplantation antigen P35B	0.9871	6	1.7641	0.2014
92629_f_at	Info	Hdgf	hepatoma-derived growth factor	0.9868	12	1.4774	0.1711
104138_at	Info	NA	NA	0.9868	6	1.5702	0.1815
96588_at	Info	Ptger3	prostaglandin E receptor 3 (subtype EP3)	0.9868	5	1.1566	0.1337
95508_at	Info	Nckap1	NCK-associated protein 1	0.9866	4	1.0778	0.1257
92676_at	Info	Runx2	runt related transcription factor 2	0.9865	9	1.3852	0.1621
103086_at	Info	Hoxa5	homeo box A5	0.9865	8	1.5634	0.1831
93191_at	Info	Vamp4	vesicle-associated membrane protein 4	0.9865	5	1.4067	0.1647
96261_at	Info	2310028O11Rik	RIKEN cDNA 2310028O11 gene	0.9864	12	1.801	0.2115
160365_at	Info	Eif2s2	eukaryotic translation initiation factor 2, subunit 2 (beta)	0.9864	10	2.3233	0.2723
94909_at	Info	Mrps17	mitochondrial ribosomal protein S17	0.9864	9	1.2442	0.1462
97934_at	Info	Galnt1	UDP-N-acetyl-alpha-D-galactosamine:polypeptide N-acetylgalactosaminyltransferase 1	0.9863	11	2.3864	0.2813
160246_at	Info	E130304C20Rik	RIKEN cDNA E130304C20 gene	0.9863	10	1.9886	0.234
103366_at	Info	AU043488	expressed sequence AU043488	0.9863	7	1.2348	0.1454
104333_at	Info	G7e-pending	G7e protein	0.9861	5	1.214	0.1442
95704_at	Info	Ap1b1	adaptor protein complex AP-1, beta 1 subunit	0.9859	12	0.8149	0.0976
99098_at	Info	Fdps	farnesyl diphosphate synthetase	0.9859	4	1.4323	0.1714
160461_f_at	Info	2310057H16Rik	RIKEN cDNA 2310057H16 gene	0.9853	10	1.5344	0.1876
97204_s_at	Info	Dnajd1	DnaJ (Hsp40) homolog, subfamily D, member 1	0.9853	9	1.4113	0.1721
100020_at	Info	Slc4a2	solute carrier family 4 (anion exchanger), member 2	0.9851	10	1.4217	0.1751
104254_at	Info	2210408F11Rik	RIKEN cDNA 2210408F11 gene	0.985	8	0.8286	0.1021
160388_at	Info	Sc4mol	sterol-C4-methyl oxidase-like	0.9849	6	0.9393	0.1162
100534_at	Info	Tsnax	translin-associated factor X	0.9848	11	1.4842	0.1846
100125_at	Info	Pa2g4	proliferation-associated 2G4	0.9848	8	0.5591	0.0695
99052_at	Info	Zfhx1a	zinc finger homeobox 1a	0.9848	4	1.2478	0.1549
99188_at	Info	2010315L10Rik	RIKEN cDNA 2010315L10 gene	0.9847	12	1.7506	0.2182
97543_at	Info	37135	septin 2	0.9846	12	1.6142	0.2016
96891_at	Info	Anp32b	acidic nuclear phosphoprotein 32 family, member B	0.9845	12	1.7326	0.2175
102302_at	Info	Bckdhb	branched chain ketoacid dehydrogenase E1, beta polypeptide	0.9844	12	1.6408	0.2068
160566_at	Info	Prss8	protease, serine, 8 (prostasin)	0.9844	9	1.0608	0.1334
160194_at	Info	Gcdh	glutaryl-Coenzyme A dehydrogenase	0.9843	6	1.3619	0.1718
160096_at	Info	Spop	speckle-type POZ protein	0.9842	5	1.0815	0.1372
95034_f_at	Info	Ipo4	importin 4	0.9841	12	3.0756	0.3914
98869_g_at	Info	Bcl2	B-cell leukemia/lymphoma 2	0.9841	4	0.9395	0.1194
160266_r_at	Info	1110064N10Rik	RIKEN cDNA 1110064N10 gene	0.9839	12	2.6358	0.3373
94872_at	Info	Asml3a-pending	acid sphingomyelinase-like phosphodiesterase 3a	0.9838	12	1.1421	0.1464
104663_at	Info	Pip5k1b	phosphatidylinositol-4-phosphate 5-kinase, type 1 beta	0.9838	8	0.8723	0.1118
102848_f_at	Info	H2-Eb1	histocompatibility 2, class II antigen E beta	0.9835	11	1.6422	0.2128
95128_at	Info	Anapc2-pending	anaphase-promoting complex subunit 2	0.9835	8	1.2653	0.164
103848_at	Info	Crkl	v-crk sarcoma virus CT10 oncogene homolog (avian)-like	0.9834	5	1.5027	0.195
98020_at	Info	Drg1	developmentally regulated GTP binding protein 1	0.9834	5	1.5759	0.2047
100628_at	Info	Ndufc1	NADH dehydrogenase (ubiquinone) 1, subcomplex unknown, 1	0.9832	12	3.3993	0.4442
93551_at	Info	2510029B14Rik	RIKEN cDNA 2510029B14 gene	0.9832	12	2.4031	0.314
96298_f_at	Info	Dnclc1	dynein, cytoplasmic, light chain 1	0.9831	12	1.0014	0.1313
95120_at	Info	1100001I23Rik	RIKEN cDNA 1100001I23 gene	0.9829	12	1.5124	0.1996
95602_at	Info	Trpc4ap	transient receptor potential cation channel, subfamily C, member 4 associated protein	0.9827	10	1.201	0.1593
98142_at	Info	A030003E17Rik	RIKEN cDNA A030003E17 gene	0.9827	5	1.2956	0.172
160210_at	Info	Cog1	component of oligomeric golgi complex 1	0.9827	4	1.8288	0.2423
97364_at	Info	Asf1b	ASF1 anti-silencing function 1 homolog B (S. cerevisiae)	0.9827	4	0.7179	0.0953
97250_at	Info	Nola3	nucleolar protein family A, member 3	0.9826	12	1.1663	0.1551
160612_at	Info	Abcg1	ATP-binding cassette, sub-family G (WHITE), member 1	0.9825	5	0.9187	0.1225
103959_at	Info	LOC230936	hypothetical protein LOC230936	0.9823	12	1.1291	0.1518
160273_at	Info	Zfp36l2	zinc finger protein 36, C3H type-like 2	0.9823	12	1.0252	0.1374
98022_at	Info	Pcsk7	proprotein convertase subtilisin/kexin type 7	0.9822	9	0.7457	0.1003
99168_at	Info	AW047128	NA	0.9822	7	1.1866	0.1596
96941_at	Info	2600013G09Rik	RIKEN cDNA 2600013G09 gene	0.9821	4	1.3865	0.187
98904_at	Info	Mrpl35	mitochondrial ribosomal protein L35	0.9821	4	1.8479	0.2492
93598_at	Info	Snx5	sorting nexin 5	0.982	8	0.7105	0.0962
101102_at	Info	Igbp1	immunoglobulin (CD79A) binding protein 1	0.9817	12	1.194	0.1631
93085_at	Info	Psmb9	proteosome (prosome, macropain) subunit, beta type 9 (large multifunctional protease 2)	0.9817	4	1.0685	0.1458
160480_at	Info	Ptprs	protein tyrosine phosphatase, receptor type, S	0.9816	11	1.1018	0.151
93148_at	Info	9130020K17Rik	RIKEN cDNA 9130020K17 gene	0.9816	4	1.4805	0.2029
96667_at	Info	Vps41	vacuolar protein sorting 41 (yeast)	0.9813	10	1.8476	0.2549
96708_at	Info	P24b-pending	integral type I protein	0.9812	12	1.8782	0.2603
96058_s_at	Info	Aldh2	aldehyde dehydrogenase 2, mitochondrial	0.9812	10	3.5274	0.4883
101405_at	Info	Smarcd1	SWI/SNF related, matrix associated, actin dependent regulator of chromatin, subfamily d, member 1	0.9812	7	1.1436	0.1584
95924_at	Info	1700012B15Rik	RIKEN cDNA 1700012B15 gene	0.9811	11	2.5838	0.3586
103083_at	Info	Lipe	lipase, hormone sensitive	0.9809	5	0.4415	0.0616
104036_at	Info	Dpp7	dipeptidylpeptidase 7	0.9805	7	0.8555	0.1206
160244_at	Info	Fem1a	feminization 1 homolog a (C. elegans)	0.9802	4	0.9835	0.1397
93805_at	Info	1110003H09Rik	RIKEN cDNA 1110003H09 gene	0.9801	10	2.4696	0.3516
92278_at	Info	Ercc2	excision repair cross-complementing rodent repair deficiency, complementation group 2	0.9801	5	0.7696	0.1095
161757_f_at	Info	Kpnb3	karyopherin (importin) beta 3	0.98	11	2.5125	0.3593
160395_at	Info	D11Ertd603e	DNA segment, Chr 11, ERATO Doi 603, expressed	0.9799	4	0.8359	0.1198
102411_at	Info	Zfp239	zinc finger protein 239	0.9798	4	1.0848	0.1558
93712_at	Info	Ccnt1	cyclin T1	0.9798	4	1.286	0.1845
100622_at	Info	Prdx6	peroxiredoxin 6	0.9797	12	0.8234	0.1187
93078_at	Info	Ly6a	lymphocyte antigen 6 complex, locus A	0.9797	12	1.8795	0.2704
94558_g_at	Info	Gtf3a	general transcription factor III A	0.9796	8	1.381	0.1991
101954_at	Info	H2afz	H2A histone family, member Z	0.9795	12	1.657	0.2397
94417_at	Info	E030022H21	hypothetical protein E030022H21	0.9795	10	1.023	0.148
92510_at	Info	Jag2	jagged 2	0.9791	6	0.7195	0.105
101091_at	Info	Ubl1	ubiquitin-like 1	0.979	12	1.6811	0.2463
96739_at	Info	1810045K17Rik	RIKEN cDNA 1810045K17 gene	0.979	7	1.2127	0.1777
102659_at	Info	Cln3	ceroid lipofuscinosis, neuronal 3, juvenile (Batten, Spielmeyer-Vogt disease)	0.9788	10	1.3104	0.1929
96884_at	Info	Carhsp1	calcium regulated heat stable protein 1	0.9786	6	1.0628	0.1573
97243_at	Info	Slc9a3r1	solute carrier family 9 (sodium/hydrogen exchanger), isoform 3 regulator 1	0.9785	10	1.6914	0.2507
96416_f_at	Info	Hist1h3i	histone 1, H3i	0.9785	9	0.46	0.0682
100921_at	Info	Tnni3	troponin I, cardiac	0.9782	7	2.5222	0.3768
95539_at	Info	Gtpat12	gene trap PAT 12	0.9782	4	0.9801	0.1464
102397_at	Info	Cbfa2t3h	core-binding factor, runt domain, alpha subunit 2; translocated to, 3 homolog (human)	0.978	4	1.2106	0.1815
98060_at	Info	Lmna	lamin A	0.9779	5	1.4777	0.2219
94948_at	Info	Trip6	thyroid hormone receptor interactor 6	0.9777	9	2.1447	0.3238
99057_at	Info	Thy1	thymus cell antigen 1, theta	0.9777	8	1.3227	0.1997
96123_at	Info	Lbp	lipopolysaccharide binding protein	0.9776	8	1.5393	0.2332
94428_at	Info	Ilvbl	ilvB (bacterial acetolactate synthase)-like	0.9773	8	2.0691	0.3152
104153_at	Info	Ivd	isovaleryl coenzyme A dehydrogenase	0.9773	7	1.3498	0.2059
97770_s_at	Info	D6Wsu176e	DNA segment, Chr 6, Wayne State University 176, expressed	0.9771	10	1.2682	0.194
104192_at	Info	C77892	expressed sequence C77892	0.9771	4	0.5553	0.0851
98418_at	Info	Dvl1	dishevelled, dsh homolog 1 (Drosophila)	0.9769	5	1.0594	0.163
93575_at	Info	Ggh	gamma-glutamyl hydrolase	0.9768	10	1.3385	0.2064
104709_at	Info	Sec23a	SEC23A (S. cerevisiae)	0.9767	10	0.6636	0.1025
102895_at	Info	4921518A06Rik	RIKEN cDNA 4921518A06 gene	0.9766	10	2.1686	0.3354
98026_g_at	Info	Evi2	ecotropic viral integration site 2	0.9764	7	1.5684	0.2441
97921_at	Info	Agrn	agrin	0.9763	5	0.9571	0.1493
94915_at	Info	Ppib	peptidylprolyl isomerase B	0.9762	12	1.7681	0.2758
160620_at	Info	Gt(ROSA)26Sor	gene trap ROSA 26, Philippe Soriano	0.9761	12	1.4456	0.2264
96516_at	Info	Fnbp2	formin binding protein 2	0.9761	6	0.5269	0.0825
98355_at	Info	E230012M21	hypothetical protein E230012M21	0.9761	4	0.4737	0.0742
98426_at	Info	Ager	advanced glycosylation end product-specific receptor	0.9759	9	0.8056	0.1265
95713_at	Info	Clptm1	cleft lip and palate associated transmembrane protein 1	0.9758	12	1.7702	0.2788
99452_at	Info	Lisch7-pending	liver-specific bHLH-Zip transcription factor	0.9758	4	0.9772	0.154
96883_at	Info	Eif3s4	eukaryotic translation initiation factor 3, subunit 4 (delta)	0.9755	12	3.0521	0.4841
95025_at	Info	D16H22S680E	DNA segment, Chr 16, human D22S680E, expressed	0.9755	6	1.0229	0.1622
160893_at	Info	Gngt2	guanine nucleotide binding protein (G protein), gamma transducing activity polypeptide 2	0.9755	4	1.0905	0.1728
161519_f_at	Info	1700037H04Rik	RIKEN cDNA 1700037H04 gene	0.9754	9	0.4017	0.0638
104059_at	Info	AI851751	NA	0.9752	10	1.1138	0.1777
92525_i_at	Info	C030048H19Rik	RIKEN cDNA C030048H19 gene	0.9752	7	0.7057	0.1126
104106_at	Info	BC021875	cDNA sequence BC021875	0.9751	8	1.0466	0.1672
97313_at	Info	Gdi1	guanosine diphosphate (GDP) dissociation inhibitor 1	0.9751	6	0.8113	0.1298
92689_at	Info	Il18bp	interleukin 18 binding protein	0.9751	4	0.4165	0.0665
94106_at	Info	AI853048	NA	0.9749	12	0.175	0.028
95049_at	Info	Snrpd2	small nuclear ribonucleoprotein D2	0.9746	12	1.7439	0.2815
98891_at	Info	1600012H06Rik	RIKEN cDNA 1600012H06 gene	0.9746	8	1.4431	0.2328
93396_at	Info	Slc4a1ap	solute carrier family 4 (anion exchanger), member 1, adaptor protein	0.9746	6	1.1619	0.1877
100572_at	Info	Tm9sf2	transmembrane 9 superfamily member 2	0.9746	4	0.7228	0.1166
95544_at	Info	2210403N08Rik	RIKEN cDNA 2210403N08 gene	0.9744	10	1.4809	0.2398
97400_at	Info	1110039B18Rik	RIKEN cDNA 1110039B18 gene	0.9742	8	1.2453	0.2026
96050_at	Info	Smarcb1	SWI/SNF related, matrix associated, actin dependent regulator of chromatin, subfamily b, member 1	0.9742	5	0.5951	0.0969
102320_at	Info	Snx12	sorting nexin 12	0.9741	7	1.7914	0.2924
102090_f_at	Info	Elavl2	ELAV (embryonic lethal, abnormal vision, Drosophila)-like 2 (Hu antigen B)	0.9741	6	0.4057	0.0662
160195_at	Info	1200013P24Rik	RIKEN cDNA 1200013P24 gene	0.974	12	2.5365	0.4145
92551_at	Info	Lig1	ligase I, DNA, ATP-dependent	0.9737	4	0.657	0.108
104289_at	Info	Abcb8	ATP-binding cassette, sub-family B (MDR/TAP), member 8	0.9735	4	0.9257	0.1527
97544_at	Info	Ywhaz	tyrosine 3-monooxygenase/tryptophan 5-monooxygenase activation protein, zeta polypeptide	0.9734	12	0.7848	0.1297
94110_f_at	Info	LOC234358	hypothetical protein LOC234358	0.9734	10	0.8728	0.1443
104196_at	Info	6330503C17Rik	RIKEN cDNA 6330503C17 gene	0.9734	4	0.6316	0.1045
92993_r_at	Info	5730497N03Rik	RIKEN cDNA 5730497N03 gene	0.9734	4	0.7663	0.1267
103408_at	Info	AI325941	expressed sequence AI325941	0.9733	6	0.8322	0.1379
98459_at	Info	Shmt1	serine hydroxymethyl transferase 1 (soluble)	0.9733	4	0.4664	0.0773
102398_at	Info	Rxrb	retinoid X receptor beta	0.973	12	1.7832	0.2972
160960_at	Info	Atp6v0a2	ATPase, H+ transporting, lysosomal V0 subunit a isoform 2	0.9726	6	1.0789	0.181
99535_at	Info	Ccrn4l	CCR4 carbon catabolite repression 4-like (S. cerevisiae)	0.9726	5	0.8226	0.138
160253_at	Info	Fgls-pending	fragilis	0.9723	12	1.5189	0.2564
95662_at	Info	X83328	EST X83328	0.9723	8	0.4082	0.0689
95531_at	Info	E230009N18Rik	RIKEN cDNA E230009N18 gene	0.9722	7	1.3695	0.2318
97260_at	Info	Arpp19-pending	cyclic AMP phosphoprotein	0.9722	7	0.5509	0.0931
99608_at	Info	Prdx2	peroxiredoxin 2	0.9715	10	1.2228	0.2093
103315_at	Info	3110054G10Rik	RIKEN cDNA 3110054G10 gene	0.9715	8	1.4702	0.252
97504_at	Info	Ccnd2	cyclin D2	0.9714	8	1.0223	0.1754
93129_at	Info	Cutl2	cut-like 2 (Drosophila)	0.9712	5	0.271	0.0466
104209_at	Info	Cyhr1	cysteine and histidine rich 1	0.971	8	0.7774	0.1345
94007_at	Info	Morf4l1	mortality factor 4 like 1	0.9708	12	1.3271	0.23
92450_at	Info	Slc12a4	solute carrier family 12, member 4	0.9708	4	1.2654	0.2195
98478_at	Info	Ccng2	cyclin G2	0.9707	9	0.7674	0.1332
96931_at	Info	Mrp63	mitochondrial ribosomal protein 63	0.9703	12	2.802	0.4901
101356_at	Info	Tk2	thymidine kinase 2, mitochondrial	0.9703	6	0.7796	0.1364
94044_at	Info	D11Ertd530e	DNA segment, Chr 11, ERATO Doi 530, expressed	0.9702	4	0.27	0.0473
99636_at	Info	Pdip38-pending	polymerase delta interacting protein 38	0.9701	11	0.8977	0.1575
102334_at	Info	Dok2	downstream of tyrosine kinase 2	0.9701	6	1.23	0.216
94360_at	Info	2700029M09Rik	RIKEN cDNA 2700029M09 gene	0.9701	6	0.8875	0.1558
98465_f_at	Info	Ifi204	interferon activated gene 204	0.97	6	0.7472	0.1315
94079_at	Info	37137	septin 4	0.97	4	0.9098	0.1599
102130_f_at	Info	C88243	NA	0.9699	11	1.1291	0.199
95700_r_at	Info	2010009J04Rik	RIKEN cDNA 2010009J04 gene	0.9698	12	0.8332	0.1469
93547_at	Info	Cbfb	core binding factor beta	0.9697	12	2.1097	0.3729
93984_at	Info	Atpi	ATPase inhibitor	0.9696	12	1.6332	0.289
96293_at	Info	2410015N17Rik	RIKEN cDNA 2410015N17 gene	0.9695	6	1.2968	0.2301
99158_at	Info	Sh3d3	SH3 domain protein 3	0.9694	4	0.4756	0.0844
160876_at	Info	Bcap29	B-cell receptor-associated protein 29	0.9692	12	1.2136	0.2165
93839_at	Info	Rtn3	reticulon 3	0.9692	11	1.2492	0.2225
93266_at	Info	Tpm3	tropomyosin 3, gamma	0.9692	4	1.0826	0.193
98407_at	Info	Efnb1	ephrin B1	0.969	7	0.619	0.1107
97377_at	Info	NA	NA	0.9689	10	1.3761	0.2465
160872_f_at	Info	2310008H09Rik	RIKEN cDNA 2310008H09 gene	0.9688	10	1.1202	0.2011
100586_i_at	Info	5730403B10Rik	RIKEN cDNA 5730403B10 gene	0.9687	6	2.1608	0.3885
160311_at	Info	Plxnb2	plexin B2	0.9687	6	1.0584	0.1902
160402_at	Info	Tceb2	transcription elongation factor B (SIII), polypeptide 2 (18 kDa, elongin B)	0.9686	12	1.5461	0.2786
103704_at	Info	2010305K11Rik	RIKEN cDNA 2010305K11 gene	0.9684	7	1.8894	0.3412
160099_at	Info	Lgals6	lectin, galactose binding, soluble 6	0.9683	6	0.8695	0.1573
162384_f_at	Info	Ccrn4l	CCR4 carbon catabolite repression 4-like (S. cerevisiae)	0.9683	4	1.1147	0.2018
160801_at	Info	2310009N05Rik	RIKEN cDNA 2310009N05 gene	0.9682	9	1.1523	0.2087
97171_f_at	Info	Ubce8	ubiquitin-conjugating enzyme 8	0.9679	12	1.378	0.251
96207_at	Info	2600014B10Rik	RIKEN cDNA 2600014B10 gene	0.9677	8	1.1071	0.2021
160367_at	Info	NA	NA	0.9675	6	1.2586	0.2305
161997_f_at	Info	Aldh2	aldehyde dehydrogenase 2, mitochondrial	0.9674	11	1.5054	0.2764
99581_at	Info	Hint	histidine triad nucleotide binding protein	0.967	12	2.0002	0.3694
96489_at	Info	C81612	NA	0.9669	10	0.7529	0.1393
104584_f_at	Info	5730439B18	hypothetical protein 5730439B18	0.9668	6	0.4378	0.0811
93256_at	Info	C130038N16Rik	RIKEN cDNA C130038N16 gene	0.9666	11	0.4254	0.0791
100099_at	Info	Smpd1	sphingomyelin phosphodiesterase 1, acid lysosomal	0.9662	8	2.2662	0.4237
104193_at	Info	2810485I05Rik	RIKEN cDNA 2810485I05 gene	0.966	10	1.0832	0.2033
103892_r_at	Info	Ell2-pending	eleven-nineteen lysine-rich leukemia gene 2	0.9659	10	0.8313	0.1561
99677_at	Info	2610042O14Rik	RIKEN cDNA 2610042O14 gene	0.9659	5	1.3635	0.2561
101108_at	Info	Nasp	nuclear autoantigenic sperm protein (histone-binding)	0.9658	11	2.2398	0.4213
101106_at	Info	E430034L04Rik	RIKEN cDNA E430034L04 gene	0.9655	12	2.6949	0.5096
102286_at	Info	Araf	raf-related oncogene	0.9654	8	0.8552	0.162
96874_g_at	Info	D6Ertd772e	DNA segment, Chr 6, ERATO Doi 772, expressed	0.9653	12	1.0472	0.1985
96921_at	Info	4833412C19Rik	RIKEN cDNA 4833412C19 gene	0.9649	6	1.3273	0.2533
95529_at	Info	Dbnl	drebrin-like	0.9648	12	2.4379	0.4656
95896_at	Info	AI648091	expressed sequence AI648091	0.9648	9	0.8604	0.1643
96121_at	Info	1110055N21Rik	RIKEN cDNA 1110055N21 gene	0.9644	4	1.0141	0.195
100610_at	Info	Capns1	calpain, small subunit 1	0.9642	12	2.4062	0.4634
97505_at	Info	Arl1	ADP-ribosylation-like 1	0.9641	9	1.3147	0.2538
102476_f_at	Info	Xpo7	exportin 7	0.9637	11	1.4221	0.276
104245_at	Info	Rsn	restin (Reed-Steinberg cell-expressed intermediate filament-associated protein)	0.9634	9	0.7376	0.1437
94501_at	Info	Sgpp1	sphingosine-1-phosphate phosphatase 1	0.9634	6	0.5177	0.1009
96291_f_at	Info	AI835847	NA	0.9632	12	2.5457	0.4975
93786_i_at	Info	Mrpl18	mitochondrial ribosomal protein L18	0.9631	8	1.6694	0.3269
160910_at	Info	Ghrh	growth hormone releasing hormone	0.9629	8	0.8291	0.1628
104485_at	Info	4930527D15Rik	RIKEN cDNA 4930527D15 gene	0.9628	4	1.1436	0.2249
98064_at	Info	Aamp	angio-associated migratory protein	0.9625	6	0.9899	0.1953
98109_at	Info	Mrpl55	mitochondrial ribosomal protein L55	0.9624	9	1.5746	0.3114
96336_at	Info	Gatm	glycine amidinotransferase (L-arginine:glycine amidinotransferase)	0.9622	6	0.358	0.071
96168_at	Info	Kif23	kinesin family member 23	0.9618	10	1.4829	0.2957
94548_at	Info	1200003O06Rik	RIKEN cDNA 1200003O06 gene	0.9615	8	0.4406	0.0882
98456_at	Info	C4	complement component 4 (within H-2S)	0.9614	8	0.7193	0.1441
96670_at	Info	0610025I19Rik	RIKEN cDNA 0610025I19 gene	0.9611	7	0.802	0.1614
101026_at	Info	Pttg1	pituitary tumor-transforming 1	0.961	5	1.077	0.2169
103828_at	Info	Col11a2	procollagen, type XI, alpha 2	0.9609	5	0.9584	0.1934
94489_at	Info	Ptp4a1	protein tyrosine phosphatase 4a1	0.9608	12	1.9943	0.4029
93495_at	Info	Prdx4	peroxiredoxin 4	0.9605	12	2.9578	0.5995
94562_at	Info	Gnpat	glyceronephosphate O-acyltransferase	0.9605	11	0.7665	0.1555
161109_at	Info	1110017P05Rik	RIKEN cDNA 1110017P05 gene	0.9605	8	1.1321	0.2295
100952_at	Info	Stim1	stromal interaction molecule 1	0.9604	6	0.3154	0.064
96189_at	Info	2410141K03Rik	RIKEN cDNA 2410141K03 gene	0.9602	9	1.0866	0.2212
99162_at	Info	2410004J23Rik	RIKEN cDNA 2410004J23 gene	0.9598	6	1.0251	0.2097
160974_at	Info	Eif4a2	eukaryotic translation initiation factor 4A2	0.9595	4	1.1653	0.2394
161264_f_at	Info	3200002M19Rik	RIKEN cDNA 3200002M19 gene	0.9594	10	0.9569	0.1968
104212_at	Info	3110001K13Rik	RIKEN cDNA 3110001K13 gene	0.9594	4	0.8274	0.1703
100612_at	Info	Rrm1	ribonucleotide reductase M1	0.9592	10	1.217	0.251
161675_f_at	Info	D2Ertd97e	DNA segment, Chr 2, ERATO Doi 97, expressed	0.9589	4	0.3682	0.0762
96635_at	Info	Gle1l	GLE1 RNA export mediator-like (yeast	0.9588	8	0.7562	0.1567
93932_at	Info	Prf1	perforin 1 (pore forming protein)	0.9588	4	0.6888	0.1428
104576_at	Info	Ski	Sloan-Kettering viral oncogene homolog	0.9587	12	2.7433	0.5691
93045_at	Info	Abcd3	ATP-binding cassette, sub-family D (ALD), member 3	0.9584	9	0.5534	0.1153
162219_f_at	Info	Slc16a2	solute carrier family 16 (monocarboxylic acid transporters), member 2	0.9584	6	0.9646	0.201
100576_at	Info	Pafah1b3	platelet-activating factor acetylhydrolase, isoform 1b, alpha1 subunit	0.9584	5	0.6771	0.141
100552_at	Info	Ifngr	interferon gamma receptor	0.9583	12	0.9413	0.1963
98042_at	Info	Risc-pending	retinoid-inducible serine caroboxypetidase	0.9583	7	1.8553	0.3868
102304_f_at	Info	Zfp61	zinc finger protein 61	0.958	7	0.4737	0.0992
160493_at	Info	Cd63	Cd63 antigen	0.9578	11	2.0313	0.4261
94031_at	Info	Rab2	RAB2, member RAS oncogene family	0.9578	9	2.5316	0.5314
99150_at	Info	Ict1	immature colon carcinoma transcript 1	0.9578	5	1.1097	0.2328
103057_at	Info	Pold1	polymerase (DNA directed), delta 1, catalytic subunit	0.9574	5	0.5517	0.1164
100554_at	Info	Pdlim1	PDZ and LIM domain 1 (elfin)	0.9568	6	1.4305	0.3039
103656_at	Info	Lancl1	LanC (bacterial lantibiotic synthetase component C)-like	0.9565	11	1.2889	0.2747
161464_f_at	Info	1810013H02Rik	RIKEN cDNA 1810013H02 gene	0.9565	11	0.6558	0.1398
93572_at	Info	Ndufs1	NADH dehydrogenase (ubiquinone) Fe-S protein 1	0.9561	7	0.8123	0.174
93333_at	Info	Tbca	tubulin cofactor a	0.9559	12	2.1884	0.4698
93139_at	Info	NA	NA	0.9559	11	0.855	0.1837
92273_at	Info	Ptpn18	protein tyrosine phosphatase, non-receptor type 18	0.9557	12	0.5934	0.1277
96082_at	Info	Mrpl30	mitochondrial ribosomal protein L30	0.9557	12	2.6389	0.5679
104390_at	Info	Anp32a	acidic (leucine-rich) nuclear phosphoprotein 32 family, member A	0.9554	10	0.7148	0.1544
96756_at	Info	1110007M04Rik	RIKEN cDNA 1110007M04 gene	0.9554	10	1.1247	0.2431
102794_at	Info	Cxcr4	chemokine (C-X-C motif) receptor 4	0.9552	12	1.6729	0.3624
94228_at	Info	Xpo1	exportin 1, CRM1 homolog (yeast)	0.9549	11	1.3338	0.29
104356_at	Info	4921516M08Rik	RIKEN cDNA 4921516M08 gene	0.9549	7	0.9758	0.2121
92758_at	Info	Dusp2	dual specificity phosphatase 2	0.9548	7	1.1642	0.2532
95125_f_at	Info	Rbx1	ring-box 1	0.9548	4	0.2889	0.0628
93316_at	Info	Osbpl1a	oxysterol binding protein-like 1A	0.9543	8	2.4884	0.5442
104699_at	Info	5330434F23Rik	RIKEN cDNA 5330434F23 gene	0.9537	6	0.9008	0.1985
97924_at	Info	Uae1	UDP-N-acetylglucosamine-2-epimerase/N-acetylmannosamine kinase	0.9537	4	0.1879	0.0414
102064_at	Info	Casp1	caspase 1	0.9532	5	0.8821	0.1955
93735_f_at	Info	Psmc3	proteasome (prosome, macropain) 26S subunit, ATPase 3	0.9528	12	1.6235	0.3614
93869_s_at	Info	Bcl2a1d	B-cell leukemia/lymphoma 2 related protein A1d	0.9528	4	0.7794	0.1735
100941_at	Info	Miz1	Msx-interacting-zinc finger	0.9526	8	0.7499	0.1672
93177_at	Info	Ctbp2	C-terminal binding protein 2	0.9526	8	2.1763	0.4852
160938_at	Info	Mtssk	microtubule associated testis specific serine/threonine protein kinase	0.9525	8	0.9125	0.2038
93269_at	Info	NA	NA	0.9524	11	1.014	0.2268
96260_at	Info	Snd1-pending	staphylococcal nuclease domain containing 1	0.9524	4	0.4979	0.1113
100007_at	Info	6330414O09Rik	RIKEN cDNA 6330414O09 gene	0.9523	11	1.5008	0.3361
96655_g_at	Info	8430408H12Rik	RIKEN cDNA 8430408H12 gene	0.9522	5	1.7828	0.3994
102681_at	Info	Tnfrsf4	tumor necrosis factor receptor superfamily, member 4	0.952	4	0.3063	0.0688
93546_s_at	Info	Cbfb	core binding factor beta	0.9517	12	1.6207	0.3649
97269_f_at	Info	Kcp2-pending	keratinocytes associated protein 2	0.9517	12	1.6043	0.3615
97853_at	Info	Psip2	PC4 and SFRS1 interacting protein 2	0.9514	10	1.7683	0.3998
95086_at	Info	NA	NA	0.9512	12	2.844	0.6443
95521_s_at	Info	Zfp68	Zinc finger protein 68	0.9512	11	2.6017	0.589
96836_r_at	Info	Zfp161	zinc finger protein 161	0.9512	8	0.7694	0.1743
93596_i_at	Info	2410043G19Rik	RIKEN cDNA 2410043G19 gene	0.9509	12	0.3402	0.0773
97950_at	Info	Xdh	xanthine dehydrogenase	0.9509	6	0.9828	0.2234
103895_at	Info	AW549877	expressed sequence AW549877	0.9508	11	1.7149	0.3903
161014_at	Info	Terf2ip	telomeric repeat binding factor 2, interacting protein	0.9504	5	1.3087	0.2989
97548_at	Info	LOC328110	hypothetical protein LOC328110	0.95	6	1.1456	0.2628
95520_at	Info	2310061B02Rik	RIKEN cDNA 2310061B02 gene	0.9499	10	1.0678	0.2452
102297_at	Info	NA	NA	0.9499	8	0.6103	0.1402
94942_at	Info	Cstf1	cleavage stimulation factor, 3' pre-RNA, subunit 1	0.9499	5	0.756	0.1735
96008_at	Info	Dad1	defender against cell death 1	0.9495	12	1.9967	0.4604
101014_at	Info	Ifnar2	interferon (alpha and beta) receptor 2	0.9488	12	3.0516	0.7087
160237_at	Info	Ndufa6	NADH dehydrogenase (ubiquinone) 1 alpha subcomplex, 6 (B14)	0.9484	12	1.1727	0.2736
94249_at	Info	1700023M09Rik	RIKEN cDNA 1700023M09 gene	0.9484	12	1.0516	0.2453
98960_s_at	Info	B3galt3	UDP-Gal:betaGlcNAc beta 1,3-galactosyltransferase, polypeptide 3	0.9484	6	0.4224	0.0985
95387_f_at	Info	Sema4b	sema domain, immunoglobulin domain (Ig), transmembrane domain (TM) and short cytoplasmic domain, (semaphorin) 4B	0.9483	6	0.9806	0.2289
95146_at	Info	1810045K07Rik	RIKEN cDNA 1810045K07 gene	0.9481	12	1.4109	0.3301
160625_f_at	Info	LOC228019	similar to hypothetical protein FLJ13984	0.9481	8	0.7882	0.1845
99127_at	Info	Sca10	spinocerebellar ataxia 10 homolog (human)	0.9481	4	2.1681	0.5072
98069_s_at	Info	2400003N08Rik	RIKEN cDNA 2400003N08 gene	0.948	10	1.4535	0.3404
160750_at	Info	Prpsap2	phosphoribosyl pyrophosphate synthetase-associated protein 2	0.948	7	1.1854	0.2776
100535_at	Info	Eif4g2	eukaryotic translation initiation factor 4, gamma 2	0.9479	12	1.1744	0.2754
161184_f_at	Info	Tie1	tyrosine kinase receptor 1	0.9477	10	2.8939	0.6796
103422_at	Info	Cd1d1	CD1d1 antigen	0.9477	8	1.9704	0.4627
103657_i_at	Info	Mtf2	metal response element binding transcription factor 2	0.9476	6	1.0483	0.2465
104276_at	Info	Glipr2	GLI pathogenesis-related 2	0.9476	4	0.9106	0.2141
95614_at	Info	Cbx5	chromobox homolog 5 (Drosophila HP1a)	0.9463	8	1.3514	0.322
96732_at	Info	1500001L20Rik	RIKEN cDNA 1500001L20 gene	0.9462	12	1.5869	0.3784
95496_at	Info	5730409F23Rik	RIKEN cDNA 5730409F23 gene	0.9462	8	1.581	0.377
104756_at	Info	2310047M15Rik	RIKEN cDNA 2310047M15 gene	0.9461	12	1.6632	0.3971
101510_at	Info	Psme1	proteasome (prosome, macropain) 28 subunit, alpha	0.9459	12	2.7291	0.6525
98931_at	Info	2610016K11Rik	RIKEN cDNA 2610016K11 gene	0.9459	4	1.4684	0.351
94531_at	Info	2310005O14Rik	RIKEN cDNA 2310005O14 gene	0.9456	4	1.1241	0.2695
94242_at	Info	D11Ertd672e	DNA segment, Chr 11, ERATO Doi 672, expressed	0.9455	12	1.3192	0.3166
97404_at	Info	1500034J01Rik	RIKEN cDNA 1500034J01 gene	0.9451	4	1.2562	0.3029
103441_at	Info	Csnk2a1-rs4	casein kinase II, alpha 1 related sequence 4	0.9449	9	0.3705	0.0894
161354_f_at	Info	6330403K07Rik	RIKEN cDNA 6330403K07 gene	0.9447	4	0.2358	0.057
101582_at	Info	LOC230737	similar to Autoantigen NGP-1	0.9446	4	0.9604	0.2326
93347_at	Info	Rab24	RAB24, member RAS oncogene family	0.9445	10	0.8673	0.2102
104270_at	Info	Adrbk1	adrenergic receptor kinase, beta 1	0.9441	4	0.8805	0.2142
100468_g_at	Info	Lyl1	lymphoblastomic leukemia	0.9439	12	4.0599	0.9897
103041_at	Info	Efna4	ephrin A4	0.9437	5	0.4075	0.0995
96264_at	Info	0610008N23Rik	RIKEN cDNA 0610008N23 gene	0.9434	6	1.5497	0.3794
93793_at	Info	Lasp1	LIM and SH3 protein 1	0.9433	12	1.1151	0.2735
94788_f_at	Info	Tubb5	tubulin, beta 5	0.9433	12	1.1578	0.2838
160516_at	Info	Gaa	glucosidase, alpha, acid	0.9433	10	0.995	0.2439
95139_at	Info	1110018O08Rik	RIKEN cDNA 1110018O08 gene	0.9433	10	1.7421	0.427
162269_at	Info	Smyd2	SET and MYND domain containing 2	0.9432	9	0.8158	0.2002
99849_at	Info	C85523	NA	0.943	12	2.9156	0.7171
160611_at	Info	Cyp4v3	cytochrome P450, family 4, subfamily v, polypeptide 3	0.943	8	1.5617	0.384
94954_at	Info	D5Ertd249e	DNA segment, Chr 5, ERATO Doi 249, expressed	0.9426	6	1.4067	0.3472
98008_at	Info	Cx3cl1	chemokine (C-X3-C motif) ligand 1	0.9423	4	0.6309	0.1561
99579_at	Info	Atp1b3	ATPase, Na+/K+ transporting, beta 3 polypeptide	0.9419	12	2.492	0.6191
103877_at	Info	Ovcov1	ovarian cancer overexpressed 1	0.9418	10	1.0159	0.2525
101684_r_at	Info	Srst	simple repeat sequence-containing transcript	0.9417	11	0.5219	0.1299
94246_at	Info	Ets2	E26 avian leukemia oncogene 2, 3' domain	0.9411	8	0.9407	0.2353
95701_at	Info	4930415K17Rik	RIKEN cDNA 4930415K17 gene	0.9404	12	2.6303	0.662
160785_at	Info	5530401C11Rik	RIKEN cDNA 5530401C11 gene	0.9402	9	1.9332	0.4877
160151_i_at	Info	1200009B18Rik	RIKEN cDNA 1200009B18 gene	0.9396	7	0.206	0.0522
96200_at	Info	2410018C03Rik	RIKEN cDNA 2410018C03 gene	0.9395	12	1.6331	0.4145
104352_at	Info	Brd4	bromodomain containing 4	0.9392	12	1.9926	0.507
92852_at	Info	Fn1	fibronectin 1	0.9392	6	0.7569	0.1925
96310_at	Info	Mbp	myelin basic protein	0.9391	10	2.7775	0.7072
101123_at	Info	Itm2b	integral membrane protein 2B	0.939	12	1.3863	0.3533
97527_at	Info	Cks2	CDC28 protein kinase regulatory subunit 2	0.9389	11	1.6275	0.4151
101465_at	Info	Stat1	signal transducer and activator of transcription 1	0.9388	6	0.3756	0.0959
95122_g_at	Info	Pole4	polymerase (DNA-directed), epsilon 4 (p12 subunit)	0.9386	9	0.7385	0.1889
102319_at	Info	Snx12	sorting nexin 12	0.9386	4	0.2681	0.0686
101398_at	Info	Stxbp2	syntaxin binding protein 2	0.9383	10	1.1486	0.2946
160850_at	Info	Fpgs	folylpolyglutamyl synthetase	0.9383	8	0.4785	0.1227
104129_at	Info	AI462001	NA	0.9377	5	0.7239	0.1867
95355_at	Info	Agtrap	angiotensin II, type I receptor-associated protein	0.9376	6	1.1991	0.3093
101982_at	Info	Vasp	vasodilator-stimulated phosphoprotein	0.937	10	0.4507	0.1169
93747_at	Info	Hspc121-pending	butyrate-induced transcript 1	0.9366	10	2.071	0.5389
160103_at	Info	Axot	axotrophin	0.9362	12	0.8118	0.2119
98528_at	Info	2510006D16Rik	RIKEN cDNA 2510006D16 gene	0.9362	9	2.2722	0.5931
96157_at	Info	Zfp91	zinc finger protein 91	0.9361	9	0.6128	0.1601
103805_at	Info	Nbn	nibrin	0.9357	5	0.2261	0.0593
101571_g_at	Info	Igfbp4	insulin-like growth factor binding protein 4	0.9355	8	0.5831	0.1532
94407_at	Info	B3Gat3	beta-1,3-glucuronyltransferase 3 (glucuronosyltransferase I)	0.9352	11	0.5915	0.1558
96278_at	Info	1110020C13Rik	RIKEN cDNA 1110020C13 gene	0.9347	12	2.7749	0.7334
160107_at	Info	Hprt	hypoxanthine guanine phosphoribosyl transferase	0.9346	7	0.1656	0.0438
96773_at	Info	Txndc4	thioredoxin domain containing 4 (endoplasmic reticulum)	0.9343	6	1.5882	0.4213
160282_at	Info	4931406I20Rik	RIKEN cDNA 4931406I20 gene	0.9341	12	0.9385	0.2493
95522_i_at	Info	Zfp68	Zinc finger protein 68	0.934	4	1.3111	0.3484
99665_at	Info	Satb1	special AT-rich sequence binding protein 1	0.9338	4	0.7743	0.2061
95477_at	Info	1110001M20Rik	RIKEN cDNA 1110001M20 gene	0.9337	11	1.2122	0.3231
95395_at	Info	9130022A11Rik	RIKEN cDNA 9130022A11 gene	0.9336	12	2.2846	0.6093
104331_at	Info	Smarcf1	SWI/SNF related, matrix associated, actin dependent regulator of chromatin, subfamily f, member 1	0.9335	12	1.5965	0.4263
104353_at	Info	2500002G23Rik	RIKEN cDNA 2500002G23 gene	0.9335	4	0.2788	0.0744
93844_at	Info	Qpc-pending	low molecular mass ubiquinone-binding protein	0.9334	12	2.8084	0.7499
100960_g_at	Info	S100a13	S100 calcium binding protein A13	0.9331	12	2.2704	0.6078
104332_at	Info	1190005P08Rik	RIKEN cDNA 1190005P08 gene	0.9331	10	0.1797	0.0481
103914_at	Info	1110033E03Rik	RIKEN cDNA 1110033E03 gene	0.933	10	1.3167	0.3528
160350_at	Info	Gstz1	glutathione transferase zeta 1 (maleylacetoacetate isomerase)	0.9328	6	0.5296	0.1422
160450_at	Info	Maea	macrophage erythroblast attacher	0.9328	5	0.7955	0.2135
160824_at	Info	1110037N09Rik	RIKEN cDNA 1110037N09 gene	0.9326	10	0.9912	0.2665
99599_s_at	Info	Ptov1	prostate tumor over expressed gene 1	0.9324	8	2.3228	0.6254
162314_at	Info	Cnot7	CCR4-NOT transcription complex, subunit 7	0.9319	4	1.3564	0.3666
160462_f_at	Info	Tubb3	tubulin, beta 3	0.9314	12	0.8144	0.221
95750_at	Info	1110054L24Rik	RIKEN cDNA 1110054L24 gene	0.9313	8	0.7658	0.2081
96869_at	Info	Gabarap	gamma-aminobutyric acid receptor associated protein	0.9312	12	2.3674	0.6433
104350_at	Info	Shc1	src homology 2 domain-containing transforming protein C1	0.9311	10	1.6702	0.4542
104115_at	Info	Psme4	proteasome (prosome, macropain) activator subunit 4	0.9311	6	1.3019	0.3541
95438_at	Info	2210403N23Rik	RIKEN cDNA 2210403N23 gene	0.9308	7	0.8965	0.2444
97488_at	Info	1200011O22Rik	RIKEN cDNA 1200011O22 gene	0.9306	6	0.3425	0.0935
98759_f_at	Info	Tuba2	tubulin, alpha 2	0.9304	12	1.1317	0.3095
94972_at	Info	Rbms1	RNA binding motif, single stranded interacting protein 1	0.9301	4	0.5585	0.1531
104189_at	Info	C630032O20Rik	RIKEN cDNA C630032O20 gene	0.9298	4	0.2448	0.0673
104096_at	Info	Orc4l	origin recognition complex, subunit 4-like (S. cerevisiae)	0.9297	9	1.5698	0.4317
93503_at	Info	Sfrp2	secreted frizzled-related sequence protein 2	0.9296	10	0.2563	0.0706
101112_g_at	Info	Arha	ras homolog gene family, member A	0.9294	8	0.7784	0.2145
101955_at	Info	Hspa5	heat shock 70kD protein 5 (glucose-regulated protein)	0.9292	12	2.3183	0.6397
161860_f_at	Info	1500034E06Rik	RIKEN cDNA 1500034E06 gene	0.9286	12	2.2271	0.6177
103436_at	Info	Gtpbp1	GTP binding protein 1	0.9286	4	0.8997	0.2495
92655_at	Info	Gcnt1	glucosaminyl (N-acetyl) transferase 1, core 2	0.9285	5	0.9991	0.2772
101055_at	Info	Ppgb	protective protein for beta-galactosidase	0.928	11	1.4897	0.4149
103685_at	Info	AI839232	NA	0.928	6	1.0755	0.2996
101011_at	Info	Cct4	chaperonin subunit 4 (delta)	0.9276	12	1.2038	0.3362
104410_at	Info	Midn	midnolin	0.9276	12	0.8743	0.2442
95749_at	Info	Armet	arginine-rich, mutated in early stage tumors	0.9276	10	0.9849	0.2752
160478_r_at	Info	Rpl32	ribosomal protein L32	0.9273	12	0.4181	0.1171
96925_at	Info	2810024B22Rik	RIKEN cDNA 2810024B22 gene	0.9272	8	0.4016	0.1126
160174_at	Info	0610041O14Rik	RIKEN cDNA 0610041O14 gene	0.9271	11	1.3522	0.3792
98613_at	Info	2700085E05Rik	RIKEN cDNA 2700085E05 gene	0.9268	6	1.293	0.3632
93169_at	Info	9630054P07Rik	RIKEN cDNA 9630054P07 gene	0.9267	4	0.5614	0.1579
93288_at	Info	Arpc2	actin related protein 2/3 complex, subunit 2	0.9264	12	1.4014	0.395
102360_at	Info	NA	NA	0.9259	7	1.1959	0.3383
92963_at	Info	MGC32441	hypothetical protein MGC32441	0.9259	7	0.6393	0.1808
103589_at	Info	Krt1-16	keratin complex 1, acidic, gene 16	0.9256	4	0.3996	0.1133
160608_at	Info	Rab20	RAB20, member RAS oncogene family	0.9255	6	0.6523	0.1851
99985_at	Info	Txnrd1	thioredoxin reductase 1	0.9254	10	0.2749	0.078
94274_at	Info	6720465F12Rik	RIKEN cDNA 6720465F12 gene	0.9254	9	1.3547	0.3845
99109_at	Info	Ier2	immediate early response 2	0.9251	9	1.0461	0.2976
104577_at	Info	Mlh1	mutL homolog 1 (E. coli)	0.9247	8	1.7522	0.5
96956_at	Info	0610038D11Rik	RIKEN cDNA 0610038D11 gene	0.9245	8	1.3803	0.3944
101129_at	Info	Rpl5	ribosomal protein L5	0.9243	12	0.6264	0.1793
160814_at	Info	2010320B01Rik	RIKEN cDNA 2010320B01 gene	0.9242	5	0.6353	0.182
102561_at	Info	Atp5k-ps1	ATP synthase, H+ transporting, mitochondrial F1F0 complex, subunit e, pseudogene 1	0.9239	11	1.0303	0.2957
94024_at	Info	Ris2	retroviral integration site 2	0.9239	11	0.9882	0.2837
95759_at	Info	2900092E17Rik	RIKEN cDNA 2900092E17 gene	0.9238	12	2.0352	0.5846
101835_at	Info	Lrmp	lymphoid-restricted membrane protein	0.9237	10	1.4819	0.426
98445_at	Info	Gga1	golgi associated, gamma adaptin ear containing, ARF binding protein 1	0.9237	6	0.7407	0.2129
95805_at	Info	Cdc2l1	cell division cycle 2 homolog (S. pombe)-like 1	0.9236	12	0.3232	0.093
94270_at	Info	Krt1-18	keratin complex 1, acidic, gene 18	0.9234	10	1.6858	0.4857
94805_f_at	Info	Hist1h2ab	histone 1, H2ab	0.9233	12	1.9024	0.5485
161966_f_at	Info	2700026H11Rik	RIKEN cDNA 2700026H11 gene	0.9233	7	0.216	0.0623
96647_at	Info	4833420K19Rik	RIKEN cDNA 4833420K19 gene	0.9228	10	1.1223	0.3247
101958_f_at	Info	Tfdp1	transcription factor Dp 1	0.9225	10	1.2557	0.3641
98896_at	Info	5830457O10Rik	RIKEN cDNA 5830457O10 gene	0.9225	9	1.1857	0.3436
101677_at	Info	1110035H17Rik	RIKEN cDNA 1110035H17 gene	0.9223	5	0.222	0.0645
103045_at	Info	Mtcp1	mature T-cell proliferation 1	0.9219	4	0.2151	0.0626
94244_at	Info	Ihpk1	inositol hexaphosphate kinase 1	0.9214	6	0.9748	0.2848
104305_at	Info	Rarsl	arginyl-tRNA synthetase-like	0.9214	4	0.4457	0.1302
101045_at	Info	Hadh2	hydroxyacyl-Coenzyme A dehydrogenase type II	0.9212	12	1.9338	0.5655
99587_at	Info	Rab7	RAB7, member RAS oncogene family	0.921	12	1.9221	0.5629
99678_f_at	Info	Atp5l	ATP synthase, H+ transporting, mitochondrial F0 complex, subunit g	0.921	4	0.4353	0.1275
104567_at	Info	3110052F15Rik	RIKEN cDNA 3110052F15 gene	0.9205	8	1.1844	0.348
100948_at	Info	ank	progressive ankylosis	0.9203	4	0.7646	0.225
92834_at	Info	Rpl13a	ribosomal protein L13a	0.92	12	1.1683	0.3446
160197_at	Info	1110058B13Rik	RIKEN cDNA 1110058B13 gene	0.9198	4	0.7377	0.2178
100516_at	Info	Chk	choline kinase	0.9197	6	0.7436	0.2198
103757_at	Info	Mizf-pending	MBD2 (methyl-CpG-binding protein)-interacting zinc finger protein	0.9196	4	0.2038	0.0603
102851_s_at	Info	Hcph	hemopoietic cell phosphatase	0.9193	10	0.9428	0.2794
96814_r_at	Info	DXImx46e	DNA segment, Chr X, Immunex 46, expressed	0.9191	5	1.3735	0.4075
95803_at	Info	Ptpns1	protein tyrosine phosphatase, non-receptor type substrate 1	0.919	6	0.2413	0.0716
101584_at	Info	Rsu1	Ras suppressor protein 1	0.919	4	0.2499	0.0742
160345_at	Info	Mrpl34	mitochondrial ribosomal protein L34	0.9189	9	1.6326	0.485
92191_at	Info	2810410A08Rik	RIKEN cDNA 2810410A08 gene	0.9188	10	0.24	0.0714
99028_at	Info	Rnf8	ring finger protein 8	0.9181	7	0.3316	0.0991
94466_f_at	Info	Cebpa-rs1	CCAAT/enhancer binding protein alpha (C/EBP), related sequence 1	0.9177	11	1.6192	0.4849
98470_at	Info	Slc25a14	solute carrier family 25 (mitochondrial carrier, brain), member 14	0.9177	4	0.3101	0.0929
93820_at	Info	Cox7a2	cytochrome c oxidase, subunit VIIa 2	0.9164	12	1.3115	0.396
95604_at	Info	C330006A16Rik	RIKEN cDNA C330006A16 gene	0.9161	9	0.2385	0.0722
104428_s_at	Info	Matk	megakaryocyte-associated tyrosine kinase	0.916	10	1.5564	0.4712
95057_at	Info	Herpud1	homocysteine-inducible, endoplasmic reticulum stress-inducible, ubiquitin-like domain member 1	0.9158	12	1.2246	0.3713
104339_at	Info	Pygo2-pending	pygopus 2	0.9154	4	0.7384	0.2244
97895_f_at	Info	Hat1	histidine aminotransferase 1	0.9151	12	2.9314	0.8931
102309_at	Info	Zfp326	zinc finger protein 326	0.9151	8	0.3466	0.1056
103500_at	Info	Orc4l	origin recognition complex, subunit 4-like (S. cerevisiae)	0.9151	7	1.2526	0.3815
93187_at	Info	2210023F24Rik	RIKEN cDNA 2210023F24 gene	0.9149	10	2.202	0.6715
160092_at	Info	Ifrd1	interferon-related developmental regulator 1	0.9147	10	1.7343	0.5297
160207_at	Info	Acly	ATP citrate lyase	0.9146	11	1.9409	0.5931
160826_at	Info	Nsmaf	neutral sphingomyelinase (N-SMase) activation associated factor	0.9141	11	0.9581	0.2936
95388_at	Info	Hist1h1d	histone 1, H1d	0.9136	4	0.2363	0.0727
98921_at	Info	Blp1-pending	BBP-like protein 1	0.9132	12	1.1969	0.369
92193_r_at	Info	Pcsk5	proprotein convertase subtilisin/kexin type 5	0.9131	4	0.3847	0.1187
160918_at	Info	Calb3	calbindin-D9K	0.913	5	0.2935	0.0906
93459_s_at	Info	Fzd4	frizzled homolog 4 (Drosophila)	0.9128	4	0.547	0.1691
92845_at	Info	Oxct	3-oxoacid CoA transferase	0.9122	6	0.4035	0.1251
95731_at	Info	Pa26-pending	p53 regulated PA26 nuclear protein	0.9121	10	1.7999	0.5587
100575_at	Info	Ard1	N-acetyltransferase ARD1 homolog (S. cerevisiae)	0.9119	7	1.1751	0.3652
160683_at	Info	C330005L02Rik	RIKEN cDNA C330005L02 gene	0.9118	12	1.3297	0.4136
104713_at	Info	2410002M20Rik	RIKEN cDNA 2410002M20 gene	0.9118	9	1.5831	0.4924
93104_at	Info	Btg1	B-cell translocation gene 1, anti-proliferative	0.9112	12	1.2254	0.3827
95161_at	Info	D10Ertd73e	DNA segment, Chr 10, ERATO Doi 73, expressed	0.9112	12	0.9666	0.3016
97983_s_at	Info	Stxbp1	syntaxin binding protein 1	0.9111	5	0.1858	0.058
93305_f_at	Info	Vamp8	vesicle-associated membrane protein 8	0.9108	12	0.7533	0.2357
98550_at	Info	Set	SET translocation	0.9106	12	1.2931	0.4053
101952_at	Info	ORF21	open reading frame 21	0.9105	5	0.4318	0.1354
94536_s_at	Info	2900073G15Rik	RIKEN cDNA 2900073G15 gene	0.9103	12	1.4787	0.4641
102754_at	Info	Birc6	baculoviral IAP repeat-containing 6	0.9102	5	0.9654	0.3033
103939_at	Info	2610509I15Rik	RIKEN cDNA 2610509I15 gene	0.9101	4	0.8804	0.2767
93557_at	Info	Sps2	selenophosphate synthetase 2	0.91	11	0.4053	0.1274
160477_at	Info	Ndufa4	NADH dehydrogenase (ubiquinone) 1 alpha subcomplex, 4	0.9099	11	0.5221	0.1643
99578_at	Info	Top2a	topoisomerase (DNA) II alpha	0.9098	10	1.1335	0.3568
103700_r_at	Info	MGC37615	hypothetical protein MGC37615	0.9094	10	0.4064	0.1283
93982_at	Info	1110021N07Rik	RIKEN cDNA 1110021N07 gene	0.9092	7	1.3516	0.4272
95652_at	Info	H2-Ke2	H2-K region expressed gene 2	0.9089	12	1.2104	0.3832
161265_f_at	Info	Lck	lymphocyte protein tyrosine kinase	0.9089	8	0.5265	0.1667
93014_at	Info	Atp5l	ATP synthase, H+ transporting, mitochondrial F0 complex, subunit g	0.9084	12	0.737	0.2341
160725_at	Info	4930432O21Rik	RIKEN cDNA 4930432O21 gene	0.9084	6	1.5614	0.4958
102224_at	Info	Igf1r	insulin-like growth factor I receptor	0.908	8	1.7573	0.5592
103288_at	Info	Nrip1	nuclear receptor interacting protein 1	0.9076	6	0.4338	0.1384
100578_at	Info	Impdh2	inosine 5'-phosphate dehydrogenase 2	0.907	12	1.0719	0.3432
99510_at	Info	Prkcb	protein kinase C, beta	0.907	6	1.1979	0.3836
160818_at	Info	Lrrfip2	leucine rich repeat (in FLII) interacting protein 2	0.9068	8	0.8535	0.2736
92820_at	Info	B930035K21Rik	RIKEN cDNA B930035K21 gene	0.9067	10	0.5024	0.1611
104513_at	Info	2410004N09Rik	RIKEN cDNA 2410004N09 gene	0.906	12	2.5794	0.8307
104150_at	Info	2810008P14Rik	RIKEN cDNA 2810008P14 gene	0.9058	8	2.0518	0.6618
96563_at	Info	2700066K03Rik	RIKEN cDNA 2700066K03 gene	0.9058	6	0.2201	0.071
160208_at	Info	1810061H24Rik	RIKEN cDNA 1810061H24 gene	0.9056	12	0.8346	0.2695
100091_at	Info	Ugalt2	UDP-galactose translocator 2	0.9056	5	2.1088	0.6809
95433_at	Info	Ddx54	DEAD (Asp-Glu-Ala-Asp) box polypeptide 54	0.9055	10	0.2579	0.0833
160079_i_at	Info	Wwp4-pending	WW domain-containing protein 4	0.9053	6	0.5028	0.1626
93057_at	Info	LOC218490	similar to Transcription factor BTF3 (RNA polymerase B transcription factor 3)	0.9052	12	1.2732	0.412
103894_at	Info	Shkbp1	Sh3kbp1 binding protein 1	0.9042	5	0.4213	0.1371
AFFX-BioB-M_st	Info	J04423	NA	0.9037	12	0.7865	0.2567
95123_at	Info	4930566A11Rik	RIKEN cDNA 4930566A11 gene	0.9034	9	0.4594	0.1502
160191_at	Info	4931433E08Rik	RIKEN cDNA 4931433E08 gene	0.9034	6	0.2166	0.0708
100592_at	Info	Ghitm	growth hormone inducible transmembrane protein	0.9033	8	0.2643	0.0865
97533_at	Info	Fcgrt	Fc receptor, IgG, alpha chain transporter	0.9031	6	0.2995	0.0981
95001_at	Info	Akap8	A kinase (PRKA) anchor protein 8	0.903	12	2.1975	0.72
94077_f_at	Info	Rpn2	ribophorin II	0.9027	12	1.4709	0.4828
92863_at	Info	Wbp2	WW domain binding protein 2	0.9026	12	0.8289	0.2723
93795_at	Info	Itpa	inosine triphosphatase (nucleoside triphosphate pyrophosphatase)	0.9018	5	0.6179	0.2039
160242_at	Info	B430214A04Rik	RIKEN cDNA B430214A04 gene	0.9017	10	0.5664	0.187
103646_at	Info	Crat	carnitine acetyltransferase	0.9008	4	0.2442	0.081
102060_at	Info	Golga4	golgi autoantigen, golgin subfamily a, 4	0.9006	5	0.2557	0.085
92428_at	Info	Asna1	arsA (bacterial) arsenite transporter, ATP-binding, homolog 1	0.9006	4	0.2987	0.0992
160069_at	Info	Gmnn	geminin	0.9005	7	0.635	0.2111
160843_at	Info	Spin	spindlin	0.9004	4	0.4283	0.1425
94292_at	Info	Strap	serine/threonine kinase receptor associated protein	0.9	9	0.3088	0.103
103371_at	Info	NA	NA	0.8998	12	1.8285	0.61
97102_at	Info	Yme1l1	YME1-like 1 (S. cerevisiae)	0.8997	4	0.864	0.2884
92775_at	Info	Pabpc4	poly A binding protein, cytoplasmic 4	0.8995	12	1.1565	0.3866
161148_f_at	Info	Ing4	inhibitor of growth family, member 4	0.8991	9	1.063	0.3562
102003_at	Info	AW049900	expressed sequence AW049900	0.8991	6	0.586	0.1963
93966_at	Info	Ube4b	ubiquitination factor E4B, UFD2 homolog (S. cerevisiae)	0.899	7	0.2336	0.0783
104298_at	Info	2310044G17Rik	RIKEN cDNA 2310044G17 gene	0.899	5	0.5533	0.1855
103989_at	Info	4432417F03Rik	RIKEN cDNA 4432417F03 gene	0.899	4	0.466	0.1562
94534_at	Info	Idh3a	isocitrate dehydrogenase 3 (NAD+) alpha	0.8986	6	0.5879	0.1974
100511_at	Info	6330406L22Rik	RIKEN cDNA 6330406L22 gene	0.8978	12	1.0841	0.3658
162377_f_at	Info	1210002E11Rik	RIKEN cDNA 1210002E11 gene	0.8978	10	0.7943	0.268
98588_at	Info	Fah	fumarylacetoacetate hydrolase	0.8977	7	0.2495	0.0842
160371_at	Info	Arl6ip	ADP-ribosylation-like factor 6 interacting protein	0.8974	12	1.8229	0.6162
93080_at	Info	Bscl2	Bernardinelli-Seip congenital lipodystrophy 2 homolog (human)	0.897	12	0.9767	0.3309
93823_at	Info	Snap25bp	synaptosomal-associated protein 25 binding protein	0.8969	4	0.1728	0.0586
104361_at	Info	LOC232337	hypothetical protein LOC232337	0.8964	4	0.4272	0.1453
103342_at	Info	Eed	embryonic ectoderm development	0.8962	9	1.069	0.3637
160430_at	Info	Catnb	catenin beta	0.896	12	1.1397	0.3883
96031_r_at	Info	Fbxl5	F-box and leucine-rich repeat protein 5	0.8957	4	0.3673	0.1253
161862_i_at	Info	S100a13	S100 calcium binding protein A13	0.8951	10	0.611	0.2092
162497_r_at	Info	Ube1x	ubiquitin-activating enzyme E1, Chr X	0.895	7	0.785	0.2689
102802_at	Info	Il18	interleukin 18	0.8949	7	1.3193	0.4521
104187_at	Info	D10Wsu93e	DNA segment, Chr 10, Wayne State University 93, expressed	0.8947	12	1.4131	0.4848
92549_at	Info	Pkig	protein kinase inhibitor, gamma	0.8944	5	0.5171	0.1776
96522_at	Info	Calm1	calmodulin 1	0.8943	12	0.9508	0.3268
97240_g_at	Info	NA	NA	0.8942	12	2.4472	0.8417
95472_f_at	Info	Uqcrb	ubiquinol-cytochrome c reductase binding protein	0.8934	12	1.3414	0.4634
103823_at	Info	Top3b	topoisomerase (DNA) III beta	0.893	5	0.2686	0.093
97365_at	Info	E130012P22Rik	RIKEN cDNA E130012P22 gene	0.8928	4	0.7933	0.2749
101580_at	Info	Cox7b	cytochrome c oxidase subunit VIIb	0.8923	12	1.2301	0.4274
93623_at	Info	Dmd	dystrophin, muscular dystrophy	0.892	6	0.2345	0.0816
92539_at	Info	S100a10	S100 calcium binding protein A10 (calpactin)	0.8915	12	1.3749	0.4798
103658_r_at	Info	Mtf2	metal response element binding transcription factor 2	0.891	8	0.522	0.1826
98016_at	Info	D3Wsu161e	DNA segment, Chr 3, Wayne State University 161, expressed	0.8905	8	1.3239	0.4643
103668_at	Info	Supt6h	suppressor of Ty 6 homolog (S. cerevisiae)	0.8903	8	1.4113	0.4954
98968_at	Info	Myo5a	myosin Va	0.8903	5	0.4486	0.1575
92356_at	Info	Ptpn8	protein tyrosine phosphatase, non-receptor type 8	0.8902	6	1.9675	0.6911
94618_at	Info	Foxb2	forkhead box B2	0.8901	7	0.1816	0.0638
99777_s_at	Info	6230416J20Rik	RIKEN cDNA 6230416J20 gene	0.8891	4	0.9781	0.3454
95705_s_at	Info	Actb	actin, beta, cytoplasmic	0.8887	12	1.6226	0.5741
161341_f_at	Info	Gabpb1	GA repeat binding protein, beta 1	0.8884	7	0.4533	0.1607
95787_s_at	Info	Scp2-ps2	sterol carrier protein 2, pseudogene 2	0.8881	5	0.2949	0.1047
103248_at	Info	Fkbp1b	FK506 binding protein 1b	0.8877	8	0.6035	0.2147
162145_r_at	Info	Pgs1-pending	phosphatidylglycerophosphate synthase 1	0.8863	8	0.7987	0.2861
94419_at	Info	Slc19a1	solute carrier family 19 (sodium/hydrogen exchanger), member 1	0.8863	6	0.713	0.2554
103872_r_at	Info	Stau1	staufen (RNA binding protein) homolog 1 (Drosophila)	0.8863	5	0.3257	0.1167
104188_at	Info	AI853703	expressed sequence AI853703	0.8861	12	1.4595	0.5233
93486_at	Info	Slc27a1	solute carrier family 27 (fatty acid transporter), member 1	0.8861	8	0.3478	0.1247
102381_at	Info	9430020A05Rik	RIKEN cDNA 9430020A05 gene	0.8859	8	0.341	0.1224
161273_f_at	Info	Fin14	fibroblast growth factor inducible 14	0.8857	11	0.6209	0.2231
161041_at	Info	Ddx25	DEAD (Asp-Glu-Ala-Asp) box polypeptide 25	0.8857	4	0.2008	0.0721
99633_at	Info	Ncdn-pending	neurochondrin	0.8854	7	0.5549	0.1996
160180_at	Info	Canx	calnexin	0.8854	4	0.5675	0.2042
94814_at	Info	Gnai3	guanine nucleotide binding protein, alpha inhibiting 3	0.8853	11	0.5795	0.2086
102870_at	Info	5930418K15Rik	RIKEN cDNA 5930418K15 gene	0.8844	12	2.0155	0.7287
160545_at	Info	Ccnd3	cyclin D3	0.8843	12	1.2052	0.436
97354_at	Info	Gtf3c1	general transcription factor III C 1	0.8841	5	0.6729	0.2436
94559_at	Info	Gtf3a	general transcription factor III A	0.8839	4	0.1506	0.0546
98965_at	Info	Bcap37	B-cell receptor-associated protein 37	0.8838	8	0.6238	0.2262
93727_at	Info	Gspt1	G1 to phase transition 1	0.8838	6	0.4301	0.1559
95413_at	Info	6030432N09Rik	RIKEN cDNA 6030432N09 gene	0.8837	10	1.7415	0.6317
97346_at	Info	2610001J05Rik	RIKEN cDNA 2610001J05 gene	0.8837	5	0.2195	0.0796
94021_at	Info	Trim11	tripartite motif protein 11	0.8831	6	0.4084	0.1486
97920_at	Info	Krt2-7	keratin complex 2, basic, gene 7	0.8826	6	0.4091	0.1492
102328_at	Info	Casp8	caspase 8	0.8825	8	0.7927	0.2892
92829_at	Info	Hspe1	heat shock protein 1 (chaperonin 10)	0.8817	12	2.2353	0.8188
93119_at	Info	Cox5b	cytochrome c oxidase, subunit Vb	0.8814	12	1.0513	0.3857
96197_f_at	Info	5730589K01Rik	RIKEN cDNA 5730589K01 gene	0.8813	12	1.0787	0.396
96222_at	Info	BC003993	cDNA sequence BC003993	0.8811	5	0.8717	0.3202
96850_at	Info	4833436O05	hypothetical protein 4833436O05	0.881	9	0.2032	0.0747
100040_at	Info	Mrpl17	mitochondrial ribosomal protein L17	0.8809	6	0.6751	0.2483
93851_at	Info	Rabggta	Rab geranylgeranyl transferase, a subunit	0.8802	6	0.3278	0.1209
95009_at	Info	Plod3	procollagen-lysine, 2-oxoglutarate 5-dioxygenase 3	0.8797	5	0.4599	0.1701
104247_at	Info	1500041L05Rik	RIKEN cDNA 1500041L05 gene	0.8793	9	0.6645	0.2462
104712_at	Info	Myc	myelocytomatosis oncogene	0.8789	4	0.2886	0.1071
96840_at	Info	2900019O08Rik	RIKEN cDNA 2900019O08 gene	0.8787	11	1.9193	0.713
97992_at	Info	LOC245869	hypothetical protein LOC245869	0.8786	5	0.3493	0.1299
93538_at	Info	Ttrap	Traf and Tnf receptor associated protein	0.8785	7	0.4137	0.1539
92596_at	Info	Cacybp	calcyclin binding protein	0.878	11	1.6607	0.6189
160846_at	Info	Nek6	NIMA (never in mitosis gene a)-related expressed kinase 6	0.8779	6	1.157	0.4315
104419_at	Info	F730017H24Rik	RIKEN cDNA F730017H24 gene	0.8778	5	0.7491	0.2795
95503_at	Info	Af1q-pending	ALL1-fused gene from chromosome 1q	0.8777	10	1.7666	0.6594
94506_at	Info	Cpsf5	cleavage and polyadenylation specific factor 5	0.8774	12	0.8979	0.3356
99039_g_at	Info	Adss2	adenylosuccinate synthetase 2, non muscle	0.8773	10	0.4117	0.154
102040_at	Info	Gprk6	G protein-coupled receptor kinase 6	0.8771	12	1.5848	0.5933
97248_at	Info	Dbi	diazepam binding inhibitor	0.8762	12	2.2994	0.8641
97207_f_at	Info	Lypla1	lysophospholipase 1	0.876	12	1.059	0.3985
104049_at	Info	1200013I08Rik	RIKEN cDNA 1200013I08 gene	0.8752	11	1.1121	0.4199
96949_at	Info	2210410K23Rik	RIKEN cDNA 2210410K23 gene	0.8748	8	1.2807	0.4845
160502_at	Info	Creg	cellular repressor of E1A-stimulated genes	0.8747	10	0.9784	0.3703
92397_at	Info	AW123016	NA	0.8747	4	0.2358	0.0892
96656_at	Info	8430408H12Rik	RIKEN cDNA 8430408H12 gene	0.8743	6	2.0743	0.7866
95933_f_at	Info	AA574904	NA	0.874	6	0.6216	0.236
103930_at	Info	N4bp1-pending	Nedd4 binding protein 1	0.8733	6	0.9481	0.3611
96616_at	Info	4921525H23Rik	RIKEN cDNA 4921525H23 gene	0.8729	4	1.283	0.4896
97154_f_at	Info	AI467481	expressed sequence AI467481	0.8725	6	0.6392	0.2443
95635_g_at	Info	0610010K14Rik	RIKEN cDNA 0610010K14 gene	0.8725	4	0.6614	0.2528
101482_at	Info	Ppp1cc	protein phosphatase 1, catalytic subunit, gamma isoform	0.8724	12	1.527	0.5841
102983_at	Info	Madh1	MAD homolog 1 (Drosophila)	0.8722	8	2.3288	0.8915
93999_at	Info	Snrpg	small nuclear ribonucleoprotein polypeptide G	0.8721	12	0.3181	0.1218
95467_at	Info	Scoc	short coiled-coil protein	0.8718	8	1.4734	0.5651
161389_f_at	Info	2210409M21Rik	RIKEN cDNA 2210409M21 gene	0.8717	10	1.7683	0.6785
93923_at	Info	E030022H21	hypothetical protein E030022H21	0.8716	12	1.3344	0.5122
96772_at	Info	Prim1	DNA primase, p49 subunit	0.8714	10	1.4706	0.565
160307_at	Info	Pi4k2a-pending	phosphatidylinositol 4-kinase type 2 alpha	0.8713	12	0.7886	0.303
104246_at	Info	LOC228790	additional sex combs like 1	0.8712	8	1.1952	0.4596
162414_f_at	Info	Fkbp10	FK506 binding protein 10	0.8708	4	0.5707	0.2198
AFFX-BioB-3_st	Info	J04423	NA	0.8706	12	0.7153	0.2757
97421_at	Info	Smc2l1	SMC2 structural maintenance of chromosomes 2-like 1 (yeast)	0.8706	11	1.7754	0.6845
96741_at	Info	Phf12	PHD finger protein 12	0.8706	4	0.4884	0.1883
102364_at	Info	Jund1	Jun proto-oncogene related gene d1	0.87	12	0.6283	0.2428
93714_f_at	Info	H2-L	histocompatibility 2, L region	0.8698	12	0.7892	0.3053
100225_f_at	Info	Psmc3	proteasome (prosome, macropain) 26S subunit, ATPase 3	0.8695	12	1.8296	0.7088
160075_at	Info	Nit1	nitrilase 1	0.8692	8	0.3461	0.1342
162091_f_at	Info	Sf3b2	splicing factor 3b, subunit 2	0.8687	12	1.0243	0.3982
102113_f_at	Info	Tsta3	tissue specific transplantation antigen P35B	0.8686	6	0.5218	0.2029
101995_at	Info	Sqstm1	sequestosome 1	0.8685	12	1.3498	0.5252
92771_at	Info	Zfp207	zinc finger protein 207	0.8684	12	1.7308	0.6737
160714_at	Info	Gab1	growth factor receptor bound protein 2-associated protein 1	0.868	6	0.7105	0.2771
160973_at	Info	C330027C09Rik	RIKEN cDNA C330027C09 gene	0.868	4	0.7947	0.31
AFFX-BioB-3_at	Info	J04423	NA	0.8679	12	0.6495	0.2534
104367_at	Info	Eps15	epidermal growth factor receptor pathway substrate 15	0.8673	9	1.1119	0.4349
96657_at	Info	Sat	spermidine/spermine N1-acetyl transferase	0.8672	11	0.8569	0.3354
93112_at	Info	Mcm2	minichromosome maintenance deficient 2 mitotin (S. cerevisiae)	0.8671	11	1.2617	0.494
102963_at	Info	E2f1	E2F transcription factor 1	0.8669	6	0.3824	0.1498
94442_s_at	Info	AA960287	expressed sequence AA960287	0.8668	7	0.5855	0.2295
97276_at	Info	Ckap1	cytoskeleton-associated protein 1	0.8668	4	1.1612	0.4552
98993_at	Info	Ppp2r5c	protein phosphatase 2, regulatory subunit B (B56), gamma isoform	0.8667	9	0.5363	0.2103
100584_at	Info	Anxa4	annexin A4	0.8666	9	0.7134	0.2799
103055_r_at	Info	Polr2a	polymerase (RNA) II (DNA directed) polypeptide A	0.8662	7	0.3266	0.1284
103504_at	Info	Ssbp2	single-stranded DNA binding protein 2	0.866	10	1.4858	0.5843
99616_s_at	Info	0610040D20Rik	RIKEN cDNA 0610040D20 gene	0.866	9	1.2555	0.494
104003_at	Info	Phka2	phosphorylase kinase alpha 2	0.8659	6	1.1616	0.4571
102019_at	Info	Mrpl13	mitochondrial ribosomal protein L13	0.8656	7	0.9866	0.3888
99179_at	Info	3010002G01Rik	RIKEN cDNA 3010002G01 gene	0.8655	6	0.2222	0.0876
96731_at	Info	1110001P04Rik	RIKEN cDNA 1110001P04 gene	0.8654	12	1.2163	0.4796
AFFX-BioB-5_st	Info	J04423	NA	0.8653	10	0.7408	0.2922
92452_at	Info	Pik3ca	phosphatidylinositol 3-kinase, catalytic, alpha polypeptide	0.8648	8	0.4745	0.1876
103401_at	Info	Acads	acyl-Coenzyme A dehydrogenase, short chain	0.8647	5	0.8355	0.3305
104137_at	Info	Abca2	ATP-binding cassette, sub-family A (ABC1), member 2	0.8647	4	0.3588	0.1419
96892_at	Info	Psma1	proteasome (prosome, macropain) subunit, alpha type 1	0.8642	12	1.501	0.5951
96059_at	Info	D4Ertd786e	DNA segment, Chr 4, ERATO Doi 786, expressed	0.8639	8	2.2385	0.8883
103616_at	Info	Col11a2	procollagen, type XI, alpha 2	0.8638	4	0.4423	0.1756
104572_at	Info	Etohd2	ethanol decreased 2	0.8637	12	1.4298	0.568
95002_at	Info	D17Wsu92e	DNA segment, Chr 17, Wayne State University 92, expressed	0.8631	12	1.418	0.5647
94278_at	Info	Lcp1	lymphocyte cytosolic protein 1	0.8629	12	1.4656	0.5841
94005_at	Info	3110004O18Rik	RIKEN cDNA 3110004O18 gene	0.8627	8	0.3687	0.1471
94233_at	Info	1110038F14Rik	RIKEN cDNA 1110038F14 gene	0.8625	6	0.864	0.3449
161427_f_at	Info	E2f1	E2F transcription factor 1	0.8624	6	0.4292	0.1714
104025_at	Info	Thop1	thimet oligopeptidase 1	0.8622	4	0.2237	0.0894
93346_at	Info	Pgk1	phosphoglycerate kinase 1	0.8617	12	1.2185	0.488
160811_at	Info	MGC56855	hypothetical protein MGC56855	0.8617	4	0.9395	0.3764
96746_at	Info	Dlat	dihydrolipoamide S-acetyltransferase (E2 component of pyruvate dehydrogenase complex)	0.8612	6	0.3533	0.1419
161400_f_at	Info	NA	NA	0.8607	12	1.1437	0.4602
98110_at	Info	Mdm2	transformed mouse 3T3 cell double minute 2	0.8607	12	1.6164	0.6504
96934_at	Info	1110002M09Rik	RIKEN cDNA 1110002M09 gene	0.8606	12	1.1954	0.4812
95377_at	Info	AI643731	NA	0.8605	8	0.5319	0.2142
95587_at	Info	AI837204	NA	0.8602	5	0.3761	0.1516
94210_at	Info	Timm9	translocase of inner mitochondrial membrane 9 homolog (yeast)	0.8596	12	1.3492	0.5453
162125_f_at	Info	Ubc	ubiquitin C	0.8596	11	0.4431	0.179
160955_at	Info	2010309E21Rik	RIKEN cDNA 2010309E21 gene	0.8595	7	0.597	0.2413
161652_r_at	Info	NA	NA	0.8595	4	0.2789	0.1128
98532_at	Info	Cdkap1	CDK2 (cyclin-dependent kinase 2)-associated protein 1	0.8593	12	1.6935	0.6852
103501_at	Info	Pura	purine rich element binding protein A	0.8593	10	1.3392	0.5419
101000_at	Info	Oaz2	ornithine decarboxylase antizyme 2	0.8593	7	1.1131	0.4504
102884_at	Info	Inpp5d	inositol polyphosphate-5-phosphatase	0.8593	7	1.2908	0.5222
93970_at	Info	Ipo7	importin 7	0.8591	7	0.8538	0.3458
102929_s_at	Info	Flt3l	FMS-like tyrosine kinase 3 ligand	0.8587	5	1.1561	0.4689
160094_at	Info	Arpc4	actin related protein 2/3 complex, subunit 4	0.8583	12	1.9051	0.7742
103988_at	Info	A830054M12	hypothetical protein A830054M12	0.8582	10	1.3645	0.5547
94899_at	Info	Rhoip3-pending	Rho interacting protein 3	0.8579	10	1.2883	0.5243
99617_at	Info	LOC218811	hypothetical protein LOC218811	0.8576	10	1.2458	0.5077
100113_s_at	Info	Kifap3	kinesin-associated protein 3	0.8575	6	1.1567	0.4715
161774_f_at	Info	Lypla1	lysophospholipase 1	0.8572	12	0.5098	0.2081
98771_at	Info	Ephb2	Eph receptor B2	0.8566	5	0.1803	0.0738
95007_at	Info	C77892	expressed sequence C77892	0.8565	11	1.1697	0.4788
94946_at	Info	Map3k3	mitogen activated protein kinase kinase kinase 3	0.8564	5	0.6859	0.2808
96916_at	Info	Mrpl33	mitochondrial ribosomal protein L33	0.8563	10	0.5386	0.2206
160183_f_at	Info	3930401E15Rik	RIKEN cDNA 3930401E15 gene	0.8561	4	0.2259	0.0926
94802_at	Info	2010004A03Rik	RIKEN cDNA 2010004A03 gene	0.8558	4	0.8697	0.3571
104099_at	Info	Pglyrp	peptidoglycan recognition protein	0.8556	6	0.407	0.1672
93728_at	Info	Tgfb1i4	transforming growth factor beta 1 induced transcript 4	0.8555	10	2.0137	0.8276
94395_at	Info	D3Ertd330e	DNA segment, Chr 3, ERATO Doi 330, expressed	0.8549	9	0.3032	0.1249
93580_at	Info	Pum2	pumilio 2 (Drosophila)	0.8541	12	0.8422	0.3481
94815_at	Info	Bpgm	2,3-bisphosphoglycerate mutase	0.8536	8	1.9884	0.8235
101401_at	Info	Bet1	blocked early in transport 1 homolog (S. cerevisiae)	0.8531	8	1.5063	0.625
99469_at	Info	Pex6	peroxisomal biogenesis factor 6	0.8531	4	0.3862	0.1603
99917_at	Info	Ezh2	enhancer of zeste homolog 2 (Drosophila)	0.8527	12	2.1589	0.8974
160697_at	Info	C77080	expressed sequence C77080	0.8521	5	0.2691	0.1121
94038_at	Info	2700060E02Rik	RIKEN cDNA 2700060E02 gene	0.8518	12	2.1179	0.8833
96234_at	Info	Cpsf3	cleavage and polyadenylation specificity factor 3	0.8517	10	1.9756	0.8244
93021_at	Info	Rex3	reduced expression 3	0.8515	7	0.6586	0.2751
162430_at	Info	Tor1b	torsin family 1, member B	0.8504	6	0.8715	0.3656
93749_at	Info	Maoa	monoamine oxidase A	0.849	5	0.4922	0.2075
101459_at	Info	Chd1	chromodomain helicase DNA binding protein 1	0.8477	10	0.3118	0.1322
92546_r_at	Info	Ptgds	prostaglandin D2 synthase (brain)	0.8473	4	0.531	0.2255
94768_at	Info	Rad21	RAD21 homolog (S. pombe)	0.8465	12	1.6504	0.7028
98884_r_at	Info	Ndel1	nuclear distribution gene E-like homolog 1 (A. nidulans)	0.846	8	0.589	0.2513
160292_at	Info	Ecgf1	endothelial cell growth factor 1 (platelet-derived)	0.8454	4	0.7074	0.3025
99590_at	Info	Rps17	ribosomal protein S17	0.8451	12	0.3728	0.1596
104719_at	Info	Slc12a7	solute carrier family 12, member 7	0.8451	5	0.2237	0.0958
101094_at	Info	Hig1-pending	hypoxia induced gene 1	0.8448	12	0.7523	0.3224
103439_at	Info	1110007H17Rik	RIKEN cDNA 1110007H17 gene	0.8448	9	0.3846	0.1649
104725_at	Info	Arhq	ras homolog gene family, member Q	0.8443	12	2.3094	0.9916
160563_at	Info	A930015D22Rik	RIKEN cDNA A930015D22 gene	0.8442	6	0.8108	0.3484
160114_at	Info	Gdi3	guanosine diphosphate (GDP) dissociation inhibitor 3	0.8441	12	2.3065	0.9914
102108_f_at	Info	Myh9	myosin heavy chain IX	0.8435	12	1.2013	0.5175
104227_at	Info	Gpr97	G protein-coupled receptor 97	0.8427	4	0.1536	0.0664
97229_at	Info	5730427N09Rik	RIKEN cDNA 5730427N09 gene	0.8426	12	1.6859	0.7286
97055_s_at	Info	Prdx1	peroxiredoxin 1	0.8424	12	0.6798	0.294
104589_at	Info	Rmp-pending	RPB5-mediating protein	0.8424	8	1.4444	0.6247
100684_at	Info	Prkcsh	protein kinase C substrate 80K-H	0.8423	8	1.1354	0.4912
97885_at	Info	1810009M01Rik	RIKEN cDNA 1810009M01 gene	0.8419	11	1.8216	0.7894
104315_at	Info	B230365D05Rik	RIKEN cDNA B230365D05 gene	0.8418	9	1.6262	0.7049
95600_at	Info	Arih2	ariadne homolog 2 (Drosophila)	0.8415	5	0.3755	0.163
99628_at	Info	Sfrs5	splicing factor, arginine/serine-rich 5 (SRp40, HRS)	0.8414	10	0.8323	0.3613
94951_at	Info	1810030A06Rik	RIKEN cDNA 1810030A06 gene	0.8414	6	1.0373	0.4503
98015_at	Info	Scamp3	secretory carrier membrane protein 3	0.8414	5	0.2865	0.1244
104417_at	Info	AI323512	expressed sequence AI323512	0.8408	4	0.2146	0.0934
160838_at	Info	Orc2l	origin recognition complex, subunit 2-like (S. cerevisiae)	0.8405	4	0.1844	0.0803
93838_at	Info	2700038C09Rik	RIKEN cDNA 2700038C09 gene	0.8403	12	2.3217	1.0122
93666_at	Info	Lmo2	LIM domain only 2	0.839	8	0.7894	0.3458
162089_r_at	Info	Tln	talin	0.8389	11	0.6989	0.3063
160499_at	Info	Tra1	tumor rejection antigen gp96	0.8388	12	1.4035	0.6153
98988_at	Info	Mail-pending	molecule possessing ankyrin-repeats induced by lipopolysaccharide	0.8385	10	1.0782	0.4733
102375_at	Info	Smyd5	SET and MYND domain containing 5	0.8384	7	0.4084	0.1793
104082_at	Info	Rab12	RAB12, member RAS oncogene family	0.8382	6	0.4393	0.193
160299_at	Info	Rwdd1	RWD domain containing 1	0.8378	12	1.3427	0.5909
96879_at	Info	2210412K19Rik	RIKEN cDNA 2210412K19 gene	0.8378	6	1.2616	0.5551
101004_f_at	Info	Sfrs3	splicing factor, arginine/serine-rich 3 (SRp20)	0.8376	12	1.8656	0.8215
93806_at	Info	Sh3bgrl	SH3-binding domain glutamic acid-rich protein like	0.8361	12	1.7072	0.756
98609_at	Info	37142	septin 9	0.8361	6	0.9455	0.4186
94433_at	Info	Slc38a2	solute carrier family 38, member 2	0.8343	12	1.2277	0.5471
102880_at	Info	E130103I17Rik	RIKEN cDNA E130103I17 gene	0.8342	4	0.1888	0.0842
95895_at	Info	Rab9p40-pending	Rab9 effector p40	0.8337	6	0.1855	0.0829
96829_at	Info	NA	NA	0.8334	11	1.569	0.7015
97263_s_at	Info	Csnk1d	casein kinase 1, delta	0.8332	4	0.8793	0.3934
104696_at	Info	Ctse	cathepsin E	0.8325	11	1.1852	0.5316
104605_at	Info	1110001I14Rik	RIKEN cDNA 1110001I14 gene	0.8324	12	1.1777	0.5285
96924_at	Info	9430077D24Rik	RIKEN cDNA 9430077D24 gene	0.8324	12	1.4033	0.6296
99015_at	Info	Pml	promyelocytic leukemia	0.8323	5	0.4747	0.2131
99031_at	Info	AA407558	expressed sequence AA407558	0.8321	6	0.7026	0.3156
93539_at	Info	1810004D07Rik	RIKEN cDNA 1810004D07 gene	0.8319	12	1.6802	0.7554
97497_at	Info	Notch1	Notch gene homolog 1 (Drosophila)	0.8319	6	0.9619	0.4323
103555_at	Info	2010012F05Rik	RIKEN cDNA 2010012F05 gene	0.8318	12	1.2541	0.5639
160422_at	Info	Ruvbl2	RuvB-like protein 2	0.8311	4	0.1134	0.0511
104730_at	Info	4833432B22Rik	RIKEN cDNA 4833432B22 gene	0.831	4	0.6817	0.3074
104453_at	Info	2310079P12Rik	RIKEN cDNA 2310079P12 gene	0.8309	12	1.8055	0.8145
93774_at	Info	2610524G07Rik	RIKEN cDNA 2610524G07 gene	0.8308	12	1.1119	0.5018
96359_at	Info	Hdlbp	high density lipoprotein (HDL) binding protein	0.8298	12	1.3244	0.5999
161522_i_at	Info	Cst3	cystatin C	0.8292	11	0.7662	0.3478
95103_at	Info	2310065K24Rik	RIKEN cDNA 2310065K24 gene	0.8291	10	0.388	0.1761
98006_at	Info	Pola2	polymerase (DNA directed), alpha 2	0.8291	5	0.2009	0.0912
100964_at	Info	Vti1b	vesicle transport through interaction with t-SNAREs 1B homolog	0.8288	10	2.3528	1.0693
160976_at	Info	BC012974	hypothetical gene supported by BC012974	0.8283	9	1.2816	0.5836
96760_at	Info	Timm10	translocase of inner mitochondrial membrane 10 homolog (yeast)	0.8282	5	0.3913	0.1782
95100_at	Info	Anapc5	anaphase-promoting complex subunit 5	0.8279	12	2.3296	1.0621
95404_at	Info	Pafah1b2	platelet-activating factor acetylhydrolase, isoform 1b, alpha2 subunit	0.8279	11	0.9307	0.4243
96103_f_at	Info	Rad23b	RAD23b homolog (S. cerevisiae)	0.8279	9	0.5235	0.2387
102628_at	Info	Fhit	fragile histidine triad gene	0.8279	5	0.1886	0.086
94819_f_at	Info	Ccni	cyclin I	0.8275	12	1.4219	0.6492
99498_at	Info	Glns-ps1	glutamine synthetase pseudogene 1	0.8274	5	0.3948	0.1803
160834_at	Info	1110032C13Rik	RIKEN cDNA 1110032C13 gene	0.8264	12	1.1639	0.5335
103338_at	Info	3110038K10Rik	RIKEN cDNA 3110038K10 gene	0.826	4	1.0282	0.4719
93408_at	Info	AI850482	NA	0.8258	12	0.7864	0.3612
160866_at	Info	Dffa	DNA fragmentation factor, alpha subunit	0.8257	4	0.2998	0.1377
99592_f_at	Info	Rdh11	retinol dehydrogenase 11	0.8254	6	0.9213	0.4237
94469_at	Info	2410018D16Rik	RIKEN cDNA 2410018D16 gene	0.8247	5	0.136	0.0627
101404_at	Info	2310061I09Rik	RIKEN cDNA 2310061I09 gene	0.8246	9	0.7126	0.3287
104156_r_at	Info	Atf3	activating transcription factor 3	0.8245	4	0.44	0.203
98092_at	Info	Plac8	placenta-specific 8	0.8244	10	1.0984	0.5069
93271_s_at	Info	Gnas	GNAS (guanine nucleotide binding protein, alpha stimulating) complex locus	0.824	12	0.7438	0.3438
97821_at	Info	Pak2	p21 (CDKN1A)-activated kinase 2	0.824	7	0.2233	0.1032
92632_at	Info	Calm3	calmodulin 3	0.8238	11	0.2633	0.1217
93740_at	Info	Nsep1	nuclease sensitive element binding protein 1	0.8231	12	1.0129	0.4696
94269_at	Info	Rabac1	Rab acceptor 1 (prenylated)	0.8225	11	1.8298	0.8501
160135_at	Info	D16Ertd502e	DNA segment, Chr 16, ERATO Doi 502, expressed	0.8224	4	0.1883	0.0875
103416_at	Info	Mapk6	mitogen-activated protein kinase 6	0.8218	10	0.92	0.4284
160141_r_at	Info	Sfrs1	splicing factor, arginine/serine-rich 1 (ASF/SF2)	0.8218	4	0.5152	0.2399
162181_f_at	Info	Fcer1g	Fc receptor, IgE, high affinity I, gamma polypeptide	0.8216	8	0.746	0.3477
160659_at	Info	2310057G13Rik	RIKEN cDNA 2310057G13 gene	0.8211	5	0.5969	0.2786
103999_at	Info	AW742259	expressed sequence AW742259	0.8211	4	0.2618	0.1222
99478_at	Info	Ptprcap	protein tyrosine phosphatase, receptor type, C polypeptide-associated protein	0.821	12	0.9672	0.4516
94138_s_at	Info	Fut7	fucosyltransferase 7	0.8208	4	0.2484	0.1161
160383_at	Info	Cox7a2l	cytochrome c oxidase subunit VIIa polypeptide 2-like	0.8206	12	0.5345	0.2499
101926_at	Info	Pim2	proviral integration site 2	0.8206	4	0.1828	0.0855
96952_at	Info	Psma6	proteasome (prosome, macropain) subunit, alpha type 6	0.82	12	2.3703	1.1107
AFFX-BioB-5_at	Info	J04423	NA	0.8199	12	0.6357	0.298
97268_i_at	Info	Kcp2-pending	keratinocytes associated protein 2	0.8194	12	1.1345	0.5326
93680_at	Info	Stk10	serine/threonine kinase 10	0.8194	8	0.8632	0.4052
97237_at	Info	1810003N24Rik	RIKEN cDNA 1810003N24 gene	0.8189	5	0.3662	0.1723
102421_at	Info	2400010G15Rik	RIKEN cDNA 2400010G15 gene	0.8189	4	0.3021	0.1421
99823_r_at	Info	D18Ertd232e	DNA segment, Chr 18, ERATO Doi 232, expressed	0.8188	4	0.3367	0.1584
103554_at	Info	Adam19	a disintegrin and metalloproteinase domain 19 (meltrin beta)	0.8187	4	0.1245	0.0586
93041_at	Info	Mcm4	minichromosome maintenance deficient 4 homolog (S. cerevisiae)	0.8185	4	0.179	0.0843
100975_f_at	Info	1210002E11Rik	RIKEN cDNA 1210002E11 gene	0.8184	9	0.8095	0.3813
104161_at	Info	Cpsf2	cleavage and polyadenylation specific factor 2	0.8184	6	1.2268	0.5779
103712_at	Info	R3hdm	R3H domain (binds single-stranded nucleic acids)	0.8176	10	0.9721	0.4591
104431_at	Info	Prkcq	protein kinase C, theta	0.8175	4	1.0326	0.4879
98122_at	Info	Lmo4	LIM domain only 4	0.817	12	1.5021	0.7108
92188_s_at	Info	Fes	feline sarcoma oncogene	0.8169	6	0.331	0.1567
104598_at	Info	Dusp1	dual specificity phosphatase 1	0.8167	9	1.2809	0.6068
161745_f_at	Info	Hspa4	heat shock protein 4	0.8166	10	0.5845	0.277
97355_at	Info	NA	NA	0.8165	6	0.3514	0.1666
101490_at	Info	1810010A06Rik	RIKEN cDNA 1810010A06 gene	0.8163	11	0.6527	0.3096
94881_at	Info	Cdkn1a	cyclin-dependent kinase inhibitor 1A (P21)	0.8162	5	1.6981	0.8059
94454_at	Info	Dazap2	DAZ associated protein 2	0.8157	12	1.025	0.4872
160486_at	Info	1810010N17Rik	RIKEN cDNA 1810010N17 gene	0.8155	12	0.6716	0.3195
96930_at	Info	Ehd1	EH-domain containing 1	0.8151	6	0.2321	0.1105
95951_at	Info	Clecsf8	C-type (calcium dependent, carbohydrate recognition domain) lectin, superfamily member 8	0.8149	8	0.3013	0.1436
103063_at	Info	Zfp62	zinc finger protein 62	0.8147	4	1.0829	0.5164
96166_at	Info	3110001O07Rik	RIKEN cDNA 3110001O07 gene	0.8145	10	1.7326	0.8269
102370_at	Info	Hsd17b11	hydroxysteroid (17-beta) dehydrogenase 11	0.8136	12	1.9421	0.9296
92554_at	Info	Ctbp2	C-terminal binding protein 2	0.8133	8	2.2378	1.0723
92573_at	Info	Ppp2r1a	protein phosphatase 2 (formerly 2A), regulatory subunit A (PR 65), alpha isoform	0.8118	12	0.8931	0.43
93841_at	Info	D3Ertd194e	DNA segment, Chr 3, ERATO Doi 194, expressed	0.8116	12	1.4668	0.7067
160808_at	Info	Prkab1	protein kinase, AMP-activated, beta 1 non-catalytic subunit	0.8113	6	1.1844	0.5713
96607_at	Info	Chp-pending	calcium binding protein P22	0.8108	8	1.6721	0.8078
160453_at	Info	Ryk	receptor-like tyrosine kinase	0.8105	4	0.1951	0.0943
100606_at	Info	Prnp	prion protein	0.8096	5	0.6819	0.3306
161756_at	Info	4833420N02Rik	RIKEN cDNA 4833420N02 gene	0.8093	7	0.3409	0.1655
93702_at	Info	AI462446	expressed sequence AI462446	0.809	8	0.5075	0.2466
97262_at	Info	Csnk1d	casein kinase 1, delta	0.8087	10	1.1407	0.5547
97320_at	Info	1600025H15Rik	RIKEN cDNA 1600025H15 gene	0.8087	4	0.2548	0.1239
94416_at	Info	Rngtt	RNA guanylyltransferase and 5'-phosphatase	0.8085	6	0.3595	0.175
101509_at	Info	Vbp1	von Hippel-Lindau binding protein 1	0.8077	12	1.8063	0.8813
161010_r_at	Info	AI843786	expressed sequence AI843786	0.8076	10	0.2361	0.1153
104089_at	Info	2810026P18Rik	RIKEN cDNA 2810026P18 gene	0.8072	12	1.7755	0.8677
161983_f_at	Info	Rnh1	ribonuclease/angiogenin inhibitor 1	0.8064	12	0.4957	0.2429
97443_at	Info	Mrpl52	mitochondrial ribosomal protein L52	0.8061	12	0.5344	0.2621
92867_at	Info	Phc2	polyhomeotic-like 2 (Drosophila)	0.8059	10	0.4152	0.2038
161663_f_at	Info	1810055D05Rik	RIKEN cDNA 1810055D05 gene	0.8057	5	0.2926	0.1437
97312_at	Info	Cd164	CD164 antigen	0.8052	12	1.3306	0.6544
93488_at	Info	Srr	serine racemase	0.8052	6	1.1595	0.5703
98451_at	Info	Dnajb10	DnaJ (Hsp40) homolog, subfamily B, member 10	0.8049	8	0.2465	0.1214
97695_s_at	Info	Rpl7	ribosomal protein L7	0.8048	12	0.4134	0.2036
100345_f_at	Info	Vamp8	vesicle-associated membrane protein 8	0.8046	12	0.6993	0.3446
97293_at	Info	Rbm10	RNA binding motif protein 10	0.8046	7	0.351	0.173
98053_at	Info	Ywhab	tyrosine 3-monooxygenase/tryptophan 5-monooxygenase activation protein, beta polypeptide	0.8045	12	0.8128	0.4007
AFFX-BioC-3_st	Info	J04423	NA	0.8044	5	0.7851	0.3872
97339_at	Info	2810037C14Rik	RIKEN cDNA 2810037C14 gene	0.8042	6	0.7987	0.3941
96212_at	Info	2310061I04Rik	RIKEN cDNA 2310061I04 gene	0.8042	5	0.9934	0.4902
94258_at	Info	Arhgdib	Rho, GDP dissociation inhibitor (GDI) beta	0.8041	12	1.3472	0.665
92265_f_at	Info	Ssa2	Sjogren syndrome antigen A2	0.8041	10	0.2123	0.1048
103617_at	Info	Daf1	decay accelerating factor 1	0.804	4	0.1886	0.0931
97077_f_at	Info	Rtn3	reticulon 3	0.8035	12	0.5822	0.2879
92348_at	Info	Thra	thyroid hormone receptor alpha	0.8034	6	1.292	0.639
104297_at	Info	2510001A17Rik	RIKEN cDNA 2510001A17 gene	0.8031	6	1.2194	0.6038
95473_s_at	Info	Fxyd6	FXYD domain-containing ion transport regulator 6	0.8025	12	1.6752	0.8311
162165_f_at	Info	2900092E17Rik	RIKEN cDNA 2900092E17 gene	0.8023	9	0.4655	0.2311
101061_at	Info	Ssr2	signal sequence receptor, beta	0.8021	12	1.6287	0.8091
102122_f_at	Info	Ubl4	ubiquitin-like 4	0.8019	10	1.1565	0.5748
92579_at	Info	Ssb	Sjogren syndrome antigen B	0.8016	12	1.118	0.5562
96718_at	Info	Sssca1	Sjogren's syndrome/scleroderma autoantigen 1 homolog (human)	0.8013	6	1.3524	0.6735
99462_at	Info	Top2b	topoisomerase (DNA) II beta	0.8011	12	1.088	0.5421
103891_i_at	Info	Ell2-pending	eleven-nineteen lysine-rich leukemia gene 2	0.8011	10	2.3559	1.174
160688_at	Info	Golph3	golgi phosphoprotein 3	0.8009	10	0.5586	0.2785
97375_at	Info	Pkd1	polycystic kidney disease 1 homolog	0.8004	6	1.3015	0.65
100482_at	Info	Bdh	3-hydroxybutyrate dehydrogenase (heart, mitochondrial)	0.8003	12	1.0709	0.535
161960_f_at	Info	6720463E02Rik	RIKEN cDNA 6720463E02 gene	0.8002	12	1.1637	0.5814
95525_at	Info	Ncoa6	nuclear receptor coactivator 6	0.7995	7	0.9479	0.4746
92646_at	Info	Mrpl23	mitochondrial ribosomal protein L23	0.7993	12	1.2786	0.6407
98511_at	Info	Raly	hnRNP-associated with lethal yellow	0.7988	11	1.3468	0.6759
104334_at	Info	2310004I24Rik	RIKEN cDNA 2310004I24 gene	0.7987	6	1.176	0.5903
96936_at	Info	Copg1	coatomer protein complex, subunit gamma 1	0.7986	12	0.8265	0.415
94885_at	Info	Unc84a	unc-84 homolog A (C. elegans)	0.798	4	0.5393	0.2714
102383_at	Info	5730593F17Rik	RIKEN cDNA 5730593F17 gene	0.7979	12	0.5141	0.2587
97798_at	Info	4930504E06Rik	RIKEN cDNA 4930504E06 gene	0.7974	9	1.111	0.5601
100515_at	Info	Furin	furin (paired basic amino acid cleaving enzyme)	0.7968	12	0.9007	0.4548
162080_f_at	Info	2900008M13Rik	RIKEN cDNA 2900008M13 gene	0.7965	8	0.6949	0.3512
100550_f_at	Info	Cox6c	cytochrome c oxidase, subunit VIc	0.7964	12	0.1952	0.0987
161819_f_at	Info	Laptm5	lysosomal-associated protein transmembrane 5	0.7958	12	0.6488	0.3286
92456_at	Info	Taf1c	TATA box binding protein (Tbp)-associated factor, RNA polymerase I, C	0.7955	12	0.784	0.3975
97836_at	Info	Rnf7	ring finger protein 7	0.7955	12	0.6507	0.3299
97839_at	Info	Snx6	sorting nexin 6	0.7952	11	0.9371	0.4756
103321_at	Info	AI536457	NA	0.7949	11	0.6507	0.3306
98619_at	Info	Dtymk	deoxythymidylate kinase	0.7947	8	1.0116	0.5142
100970_at	Info	Akt1	thymoma viral proto-oncogene 1	0.7945	12	1.062	0.5401
101892_f_at	Info	Fts	fused toes	0.7943	9	0.3654	0.186
96158_at	Info	MGC27648	hypothetical protein MGC27648	0.7938	10	1.3982	0.7125
96138_at	Info	AA682129	NA	0.7933	12	1.8258	0.9321
103921_i_at	Info	Cyb5r1-pending	cytochrome b5 reductase 1 (B5R.1)	0.7932	12	0.9513	0.4858
AFFX-MURINE_b1_at	Info	Bc1	brain cytoplasmic RNA 1	0.7929	12	0.8259	0.4221
99586_at	Info	Cst3	cystatin C	0.7927	12	1.6595	0.8487
95765_at	Info	Adh5-ps1	alcohol dehydrogenase 5 (class III), chi polypeptide, pseudogene 1	0.7926	12	1.9752	1.0102
104047_at	Info	Mapk8	mitogen activated protein kinase 8	0.7926	8	1.1394	0.5829
160335_at	Info	Gclm	glutamate-cysteine ligase , modifier subunit	0.7926	8	1.0147	0.519
160490_at	Info	NA	NA	0.7917	11	1.3087	0.6713
103531_f_at	Info	1300013B24Rik	RIKEN cDNA 1300013B24 gene	0.7916	6	2.7196	1.3953
99618_at	Info	Uqcr-pending	ubiquinol-cytochrome c reductase subunit	0.7914	12	1.3935	0.7154
99024_at	Info	Mad4	Max dimerization protein 4	0.7912	12	1.2972	0.6664
100985_at	Info	Siah1a	seven in absentia 1A	0.7909	8	0.5324	0.2738
92800_i_at	Info	Atp5c1	ATP synthase, H+ transporting, mitochondrial F1 complex, gamma polypeptide 1	0.7901	12	1.9497	1.0049
94818_at	Info	Ogt	O-linked N-acetylglucosamine (GlcNAc) transferase (UDP-N-acetylglucosamine:polypeptide-N-acetylglucosaminyl transferase)	0.79	12	1.4846	0.7655
95359_at	Info	Hspcb	heat shock protein 1, beta	0.79	12	0.2385	0.1229
97061_g_at	Info	Ywhaq	tyrosine 3-monooxygenase/tryptophan 5-monooxygenase activation protein, theta polypeptide	0.79	12	1.4126	0.7283
100073_at	Info	2510005D08Rik	RIKEN cDNA 2510005D08 gene	0.7895	4	0.5021	0.2592
96935_at	Info	Map17-pending	membrane-associated protein 17	0.7891	10	0.9153	0.4731
160071_at	Info	Rnasep2-pending	ribonuclease P2	0.7885	6	1.196	0.6194
92808_f_at	Info	Fkbp4	FK506 binding protein 4	0.7883	12	1.1317	0.5864
94218_at	Info	Tcp1	t-complex protein 1	0.7883	12	0.5558	0.288
103911_at	Info	AI851573	expressed sequence AI851573	0.788	5	0.1817	0.0942
160768_at	Info	D030056L22	hypothetical protein D030056L22	0.7879	6	0.4885	0.2534
101579_at	Info	Srp9	signal recognition particle 9	0.7876	10	0.7978	0.4143
103969_at	Info	Srpk2	serine/arginine-rich protein specific kinase 2	0.7875	12	1.9084	0.9915
97893_at	Info	Tbpl1	TATA box binding protein-like 1	0.7874	5	0.6762	0.3514
102883_at	Info	1190005L06Rik	RIKEN cDNA 1190005L06 gene	0.7873	8	0.2132	0.1108
97468_at	Info	Cks1	CDC28 protein kinase 1	0.7872	10	1.5289	0.795
96073_at	Info	Req	requiem	0.7869	10	0.9116	0.4744
104126_at	Info	Cstf2t-pending	cleavage stimulation factor, 3' pre-RNA subunit 2, tau	0.7866	5	0.3153	0.1643
101006_at	Info	Acat2	acetyl-Coenzyme A acetyltransferase 2	0.7865	7	0.4127	0.215
96104_at	Info	3732413I11Rik	RIKEN cDNA 3732413I11 gene	0.7864	6	0.2853	0.1487
99119_at	Info	Cfl1	cofilin 1, non-muscle	0.7851	11	0.7509	0.3929
101543_f_at	Info	Tuba6	tubulin, alpha 6	0.785	12	1.253	0.6558
95910_f_at	Info	AI844780	expressed sequence AI844780	0.7849	8	0.8156	0.427
160535_at	Info	Nfe2l1	nuclear factor, erythroid derived 2,-like 1	0.7832	4	0.2388	0.1256
103415_at	Info	Wrnip	Werner helicasae interacting protein	0.7826	11	1.493	0.7869
97272_at	Info	Hnrpa1	heterogeneous nuclear ribonucleoprotein A1	0.7814	10	0.4765	0.252
103515_at	Info	Shapy-pending	Ca2+-dependent endoplasmic reticulum nucleoside diphosphatase	0.781	10	0.5395	0.2857
101013_at	Info	Oaz1	ornithine decarboxylase antizyme	0.7807	12	0.5187	0.2749
103638_at	Info	Fnbp1	formin binding protein 1	0.7804	10	1.122	0.5951
97743_at	Info	NA	NA	0.7801	6	0.2103	0.1116
94478_at	Info	4921523A10Rik	RIKEN cDNA 4921523A10 gene	0.7797	12	1.5537	0.8259
93496_at	Info	Elovl5	ELOVL family member 5, elongation of long chain fatty acids (yeast)	0.7793	11	1.6008	0.8519
104170_at	Info	Mapk8ip	mitogen activated protein kinase 8 interacting protein	0.7789	4	0.3036	0.1617
102759_at	Info	Pik3r2	phosphatidylinositol 3-kinase, regulatory subunit, polypeptide 2 (p85 beta)	0.7785	9	0.6831	0.3644
95285_at	Info	LOC224691	zinc finger protein BC027407	0.7775	7	1.0034	0.5368
161631_f_at	Info	Cstf1	cleavage stimulation factor, 3' pre-RNA, subunit 1	0.7773	8	0.8684	0.4648
97862_s_at	Info	0610039A15Rik	RIKEN cDNA 0610039A15 gene	0.7773	8	1.1721	0.6274
92586_at	Info	Glud	glutamate dehydrogenase	0.777	12	1.7942	0.9611
99964_at	Info	Vdr	vitamin D receptor	0.7761	4	1.3499	0.7251
100496_at	Info	Pam	peptidylglycine alpha-amidating monooxygenase	0.7758	4	0.3653	0.1964
AFFX-BioDn-3_st	Info	J04423	NA	0.7757	12	0.4775	0.2568
95694_at	Info	Top1	topoisomerase (DNA) I	0.7752	12	0.9262	0.4987
97267_at	Info	6330407G11Rik	RIKEN cDNA 6330407G11 gene	0.7748	10	0.6161	0.3321
93535_at	Info	Sca2	spinocerebellar ataxia 2 homolog (human)	0.7748	5	1.1629	0.627
100880_at	Info	AA816121	NA	0.7744	7	0.4692	0.2532
94462_at	Info	Eif2b1	eukaryotic translation initiation factor 2B, subunit 1 (alpha)	0.7737	5	0.6018	0.3255
93972_at	Info	Ndufs2	NADH dehydrogenase (ubiquinone) Fe-S protein 2	0.7735	12	1.8129	0.9809
101973_at	Info	Cited2	Cbp/p300-interacting transactivator, with Glu/Asp-rich carboxy-terminal domain, 2	0.7727	7	0.2889	0.1567
97462_at	Info	3110006P09Rik	RIKEN cDNA 3110006P09 gene	0.7725	7	0.6837	0.371
99053_at	Info	Icam2	intercellular adhesion molecule 2	0.7721	8	0.3272	0.1778
160574_at	Info	Es2el	expressed sequence 2 embryonic lethal	0.7717	4	0.2907	0.1581
99978_s_at	Info	Mapk14	mitogen activated protein kinase 14	0.7716	12	1.5859	0.8629
93340_f_at	Info	Copb2	coatomer protein complex, subunit beta 2 (beta prime)	0.7715	12	1.5341	0.8349
AFFX-BioB-M_at	Info	J04423	NA	0.7713	12	0.5657	0.308
161666_f_at	Info	Gadd45b	growth arrest and DNA-damage-inducible 45 beta	0.7712	6	1.5451	0.8416
104313_at	Info	2610020G18Rik	RIKEN cDNA 2610020G18 gene	0.7708	10	0.3985	0.2173
95427_at	Info	Rpa1	replication protein A1	0.7701	4	0.2107	0.1151
101905_at	Info	Itch	itchy	0.7691	7	0.3441	0.1885
94003_at	Info	6430573H23Rik	RIKEN cDNA 6430573H23 gene	0.7685	12	1.528	0.8387
160124_r_at	Info	Atp6v1c1	ATPase, H+ transporting, V1 subunit C, isoform 1	0.7683	6	0.3066	0.1684
98534_at	Info	Sap18	Sin3-associated polypeptide 18	0.767	4	0.1676	0.0923
99157_at	Info	2310004N24Rik	RIKEN cDNA 2310004N24 gene	0.7669	6	0.5979	0.3296
100084_at	Info	Vil2	villin 2	0.7668	9	0.723	0.3987
98635_at	Info	D11Moh35	DNA segment, Chr 11, KL Mohlke 35	0.7659	10	1.4013	0.7748
103636_at	Info	Brp17	brain protein 17	0.7657	4	0.4333	0.2397
103565_at	Info	1810009A15Rik	RIKEN cDNA 1810009A15 gene	0.7652	12	1.2011	0.6653
98991_at	Info	Etl1	enhancer trap locus 1	0.765	4	0.1712	0.0949
97302_at	Info	Ivns1abp	influenza virus NS1A binding protein	0.7642	12	1.2897	0.7163
94521_at	Info	Cdkn2d	cyclin-dependent kinase inhibitor 2D (p19, inhibits CDK4)	0.764	9	0.8228	0.4574
104248_at	Info	0610038P07Rik	RIKEN cDNA 0610038P07 gene	0.7633	6	0.7589	0.4226
95409_at	Info	1110019J04Rik	RIKEN cDNA 1110019J04 gene	0.763	10	1.3	0.7244
161247_f_at	Info	Dgcr2	DiGeorge syndrome critical region gene 2	0.763	4	0.3601	0.2007
96651_at	Info	Smarce1	SWI/SNF related, matrix associated, actin dependent regulator of chromatin, subfamily e, member 1	0.7622	9	0.7758	0.4333
93842_at	Info	MGC6998	hypothetical protein MGC6998	0.7621	10	1.3	0.7262
92618_at	Info	Serf2	small EDRK-rich factor 2	0.7618	4	0.2481	0.1387
94839_at	Info	Nucb	nucleobindin	0.7616	10	0.9463	0.5294
102332_at	Info	Ulk1	Unc-51 like kinase 1 (C. elegans)	0.7609	5	0.4785	0.2682
96025_g_at	Info	Ahcy	S-adenosylhomocysteine hydrolase	0.7608	12	1.2937	0.7254
103708_at	Info	Eif1a	eukaryotic translation initiation factor 1A	0.7604	9	1.565	0.8784
98600_at	Info	S100a11	S100 calcium binding protein A11 (calizzarin)	0.7599	12	1.3918	0.7823
96257_at	Info	Hp1bp3	heterochromatin protein 1, binding protein 3	0.7595	10	0.9173	0.5161
92440_at	Info	Irf6	interferon regulatory factor 6	0.7593	12	1.6129	0.9081
100944_at	Info	AW112010	expressed sequence AW112010	0.7592	12	1.7373	0.9785
101554_at	Info	Nfkbia	nuclear factor of kappa light chain gene enhancer in B-cells inhibitor, alpha	0.7591	6	0.7665	0.4318
96102_i_at	Info	Rad23b	RAD23b homolog (S. cerevisiae)	0.7588	8	0.2371	0.1337
93809_at	Info	Aup1	ancient ubiquitous protein	0.7587	9	1.5093	0.8511
99186_at	Info	Ccna2	cyclin A2	0.7585	8	1.1945	0.674
160377_at	Info	C85084	expressed sequence C85084	0.7572	12	1.1694	0.6621
103074_f_at	Info	Taf9	TAF9 RNA polymerase II, TATA box binding protein (TBP)-associated factor	0.7569	11	1.5654	0.8871
95136_at	Info	Arl6ip4	ADP-ribosylation-like factor 6 interacting protein 4	0.7568	12	0.9722	0.5511
103544_at	Info	Pus1	pseudouridine synthase 1	0.7563	8	0.1785	0.1013
92666_at	Info	Sh3bp1	SH3-domain binding protein 1	0.7554	4	0.5542	0.3154
96215_f_at	Info	AI153421	NA	0.754	12	1.183	0.6757
160321_at	Info	Zfp216	zinc finger protein 216	0.754	10	0.7243	0.4137
103231_at	Info	Arhh	ras homolog gene family, member H	0.7537	6	1.1818	0.6756
92806_at	Info	1110004D19Rik	RIKEN cDNA 1110004D19 gene	0.7536	12	1.1582	0.6624
160403_at	Info	Selk-pending	selenoprotein K	0.7534	9	0.2387	0.1366
100988_at	Info	Bcl2l11	BCL2-like 11 (apoptosis facilitator)	0.7527	8	0.6995	0.4009
92589_at	Info	AI480570	expressed sequence AI480570	0.7526	10	1.3314	0.7634
104186_at	Info	Msl2-pending	male-specific lethal-2 homolog (Drosophila)	0.7515	6	0.358	0.2059
101591_at	Info	Xpnpep1	X-prolyl aminopeptidase (aminopeptidase P) 1, soluble	0.7513	6	0.1181	0.068
96744_at	Info	Acp6	acid phosphatase 6, lysophosphatidic	0.7512	12	0.6786	0.3906
93341_r_at	Info	Copb2	coatomer protein complex, subunit beta 2 (beta prime)	0.751	12	0.8775	0.5053
102779_at	Info	Gadd45b	growth arrest and DNA-damage-inducible 45 beta	0.7508	4	0.2735	0.1576
99503_at	Info	9130017A15Rik	RIKEN cDNA 9130017A15 gene	0.7504	12	0.9379	0.541
102710_at	Info	Apbb1ip	amyloid beta (A4) precursor protein-binding, family B, member 1 interacting protein	0.7504	10	1.6481	0.9506
104067_at	Info	Tubgcp3	tubulin, gamma complex associated protein 3	0.7496	12	0.8292	0.4792
94136_at	Info	5830431A10Rik	RIKEN cDNA 5830431A10 gene	0.7494	6	1.2971	0.7501
101036_at	Info	Tomm20-pending	translocase of outer mitochondrial membrane 20 homolog (yeast)	0.7489	9	0.3089	0.1789
99562_at	Info	Man2b1	mannosidase 2, alpha B1	0.7485	7	0.3648	0.2115
160196_at	Info	Smap1	stromal membrane-associated protein 1	0.7484	10	1.4245	0.826
161752_r_at	Info	Cx3cl1	chemokine (C-X3-C motif) ligand 1	0.7478	6	0.2375	0.1379
99961_s_at	Info	Cdc2l2	cell division cycle 2 homolog (S. pombe)-like 2	0.7476	11	1.2185	0.7079
160272_at	Info	Cbx3	chromobox homolog 3 (Drosophila HP1 gamma)	0.7471	11	1.06	0.6168
93705_at	Info	Chrnb1	cholinergic receptor, nicotinic, beta polypeptide 1 (muscle)	0.7468	9	1.0276	0.5984
94820_r_at	Info	Ccni	cyclin I	0.7467	11	0.8918	0.5194
103352_at	Info	Dpagt1	dolichyl-phosphate (UDP-N-acetylglucosamine) acetylglucosaminephosphotransferase 1 (GlcNAc-1-P transferase)	0.7467	4	0.2586	0.1506
92908_at	Info	Hivep1	human immunodeficiency virus type I enhancer binding protein 1	0.7464	10	1.0072	0.5872
96280_at	Info	Ndufa2	NADH dehydrogenase (ubiquinone) 1 alpha subcomplex, 2	0.7461	12	0.5013	0.2924
162259_f_at	Info	Fmo5	flavin containing monooxygenase 5	0.7461	6	0.201	0.1173
161580_f_at	Info	Nyren18-pending	NY-REN-18 antigen	0.7456	8	0.8167	0.4771
94261_at	Info	AL033346	expressed sequence AL033346	0.7455	12	0.6711	0.392
93315_at	Info	Map2k3	mitogen activated protein kinase kinase 3	0.7452	10	1.0744	0.6282
104739_at	Info	9130410M22Rik	RIKEN cDNA 9130410M22 gene	0.744	4	0.2338	0.1371
94907_f_at	Info	1110001J03Rik	RIKEN cDNA 1110001J03 gene	0.7435	11	1.3065	0.7673
96283_at	Info	Itm2c	integral membrane protein 2C	0.7435	10	0.9844	0.5782
95714_at	Info	0610009D07Rik	RIKEN cDNA 0610009D07 gene	0.7434	12	1.3871	0.8149
160718_at	Info	Capn7	calpain 7	0.7432	6	0.5613	0.3299
97319_at	Info	Rrad	Ras-related associated with diabetes	0.7425	10	1.2695	0.7476
103634_at	Info	Isgf3g	interferon dependent positive acting transcription factor 3 gamma	0.7424	8	0.4145	0.2441
95708_at	Info	Serp1-pending	stress-associated endoplasmic reticulum protein 1	0.7423	12	1.0125	0.5965
161638_f_at	Info	Prkcabp	protein kinase C, alpha binding protein	0.7422	5	0.3634	0.2142
101008_at	Info	Tcerg1	transcription elongation regulator 1 (CA150)	0.742	11	0.6671	0.3933
101407_at	Info	Frda	Friedreich ataxia	0.742	10	1.5809	0.9323
98915_at	Info	1600023E10Rik	RIKEN cDNA 1600023E10 gene	0.742	9	2.1117	1.2452
161018_at	Info	2310010J17Rik	RIKEN cDNA 2310010J17 gene	0.7417	4	0.5721	0.3376
AFFX-BioC-3_at	Info	J04423	NA	0.741	12	0.5191	0.3069
103619_at	Info	Cyb5m-pending	cytochrome b5 outer mitochondrial membrane precursor	0.7408	7	0.8998	0.5322
93589_at	Info	Lysal1	lysosomal apyrase-like 1	0.7405	10	0.6936	0.4106
97405_at	Info	Rps6ka1	ribosomal protein S6 kinase polypeptide 1	0.74	8	1.1861	0.7031
104345_at	Info	Exo70	exocyst component protein homolog (S. cerevisiae)	0.74	7	0.4167	0.247
161703_f_at	Info	Anxa1	annexin A1	0.7399	5	0.0947	0.0561
97307_f_at	Info	Ndufb5	NADH dehydrogenase (ubiquinone) 1 beta subcomplex, 5	0.7398	12	1.4316	0.849
160701_at	Info	Axin	axin	0.7397	10	0.3675	0.218
97947_at	Info	Adam10	a disintegrin and metalloprotease domain 10	0.7389	12	1.1222	0.667
99564_at	Info	Np95	nuclear protein 95	0.7385	7	0.2545	0.1514
96882_at	Info	Ga17	dendritic cell protein GA17	0.7383	12	1.2022	0.7157
160225_at	Info	Gtf2b	general transcription factor IIB	0.7382	9	0.7628	0.4543
103295_at	Info	9130229H14Rik	RIKEN cDNA 9130229H14 gene	0.7382	7	0.4423	0.2634
96648_at	Info	Coro1a	coronin, actin binding protein 1A	0.7381	10	0.9529	0.5676
102821_s_at	Info	Rasl2-9	RAS-like, family 2, locus 9	0.7379	12	0.7544	0.4496
93764_at	Info	Grim19-pending	genes associated with retinoid-IFN-induced mortality 19	0.7368	9	0.6891	0.4119
99336_at	Info	Rps5	ribosomal protein S5	0.7355	12	0.3562	0.2136
103773_at	Info	1110020K19Rik	RIKEN cDNA 1110020K19 gene	0.7348	7	0.723	0.4343
104451_at	Info	Slc11a2	solute carrier family 11 (proton-coupled divalent metal ion transporters), member 2	0.7348	4	0.154	0.0925
104179_at	Info	AI788669	expressed sequence AI788669	0.7345	12	1.8127	1.0898
93101_s_at	Info	Nedd4	neural precursor cell expressed, developmentally down-regulted gene 4	0.7343	10	0.549	0.3302
93277_at	Info	Hspd1	heat shock protein 1 (chaperonin)	0.7342	12	1.0543	0.6344
160643_at	Info	Hdac2	histone deacetylase 2	0.7342	10	1.4977	0.9012
94040_at	Info	Erh	enhancer of rudimentary homolog (Drosophila)	0.7333	6	1.4506	0.8748
94368_at	Info	Supv3l1	suppressor of var1, 3-like 1 (S. cerevisiae)	0.7333	4	0.5542	0.3343
96426_at	Info	Tmsb4x	thymosin, beta 4, X chromosome	0.7328	12	0.4069	0.2457
95430_f_at	Info	D9Wsu18e	DNA segment, Chr 9, Wayne State University 18, expressed	0.7322	12	1.8258	1.1042
96680_at	Info	Dnajb9	DnaJ (Hsp40) homolog, subfamily B, member 9	0.7315	11	1.373	0.8318
99597_at	Info	Gnai2	guanine nucleotide binding protein, alpha inhibiting 2	0.7315	9	1.3942	0.8446
102318_at	Info	Siat8d	sialyltransferase 8 (alpha-2, 8-sialyltransferase) D	0.731	11	1.317	0.7988
93117_at	Info	Hnrpa2b1	heterogeneous nuclear ribonucleoprotein A2/B1	0.7307	11	1.0703	0.6498
161436_s_at	Info	Adarb1	adenosine deaminase, RNA-specific, B1	0.73	5	0.7257	0.4413
94374_at	Info	Wdr13	WD repeat domain 13	0.7297	9	1.6395	0.9977
97160_at	Info	Sparc	secreted acidic cysteine rich glycoprotein	0.7292	4	0.3154	0.1922
94473_at	Info	1810010L20Rik	RIKEN cDNA 1810010L20 gene	0.7289	10	1.4377	0.8769
95722_at	Info	Glrx1	glutaredoxin 1 (thioltransferase)	0.7285	11	1.1897	0.7262
92544_f_at	Info	Psma3	proteasome (prosome, macropain) subunit, alpha type 3	0.7284	12	1.569	0.9582
103547_at	Info	AI573938	expressed sequence AI573938	0.727	9	1.02	0.6251
101254_at	Info	Ran	RAN, member RAS oncogene family	0.7265	12	0.6078	0.3729
160682_at	Info	AI851770	NA	0.726	9	1.5079	0.9263
100525_at	Info	Htf9c	HpaII tiny fragments locus 9c	0.7253	10	1.3914	0.8563
160434_at	Info	2310004K06Rik	RIKEN cDNA 2310004K06 gene	0.7245	10	0.976	0.6018
95755_at	Info	Csda	cold shock domain protein A	0.7244	12	0.6054	0.3734
97507_at	Info	Ppicap	peptidylprolyl isomerase C-associated protein	0.7244	11	1.1612	0.7163
96329_at	Info	2410104I19Rik	RIKEN cDNA 2410104I19 gene	0.7244	4	1.1497	0.7091
162250_f_at	Info	AV173341	NA	0.7236	5	0.3104	0.1918
97797_at	Info	2210409M21Rik	RIKEN cDNA 2210409M21 gene	0.7234	9	1.8655	1.1535
97559_at	Info	Eef2	eukaryotic translation elongation factor 2	0.7215	12	0.7882	0.4896
160707_at	Info	C430041I18Rik	RIKEN cDNA C430041I18 gene	0.7208	9	1.2059	0.7504
96837_at	Info	ORF61	open reading frame 61	0.7204	10	0.7945	0.495
93609_at	Info	AI840044	expressed sequence AI840044	0.7203	6	0.1613	0.1005
162350_at	Info	D330001F17Rik	RIKEN cDNA D330001F17 gene	0.7196	7	1.1788	0.7357
161889_f_at	Info	Aldo1	aldolase 1, A isoform	0.7193	12	0.6515	0.4069
92630_r_at	Info	Hdgf	hepatoma-derived growth factor	0.719	12	0.9714	0.6072
92784_at	Info	Gba2	glucosidase beta 2	0.7183	8	1.5739	0.9857
104108_at	Info	Rab6ip1	Rab6 interacting protein 1	0.718	10	1.4685	0.9203
96577_i_at	Info	4932431F02Rik	RIKEN cDNA 4932431F02 gene	0.7175	7	1.3691	0.8591
95215_f_at	Info	Ubc	ubiquitin C	0.7166	12	0.5505	0.3462
97944_f_at	Info	Tcra	T-cell receptor alpha chain	0.7166	4	0.1714	0.1078
98498_at	Info	Casp7	caspase 7	0.7164	12	1.6863	1.061
101079_at	Info	Nxf1	nuclear RNA export factor 1 homolog (S. cerevisiae)	0.7163	12	1.8284	1.1508
97318_at	Info	Hars2	histidyl tRNA synthetase 2	0.7157	7	0.1875	0.1182
98468_r_at	Info	LOC223770	hypothetical protein LOC223770	0.7147	9	0.8956	0.5658
160431_at	Info	Mrpl12	mitochondrial ribosomal protein L12	0.7145	12	1.1643	0.7361
162457_f_at	Info	Hba-a1	hemoglobin alpha, adult chain 1	0.7142	10	0.2353	0.1488
98388_at	Info	9130004K12Rik	RIKEN cDNA 9130004K12 gene	0.7142	4	1.6349	1.0342
97489_at	Info	Pygb	brain glycogen phosphorylase	0.714	4	0.1684	0.1066
104583_at	Info	Zdhhc6	zinc finger, DHHC domain containing 6	0.7139	4	0.4368	0.2766
160686_at	Info	5730555F13Rik	RIKEN cDNA 5730555F13 gene	0.7137	6	0.2653	0.1681
162466_at	Info	1810004D07Rik	RIKEN cDNA 1810004D07 gene	0.7136	6	1.0043	0.6362
104716_at	Info	Rbp1	retinol binding protein 1, cellular	0.7132	10	1.5848	1.005
93081_at	Info	Rbbp7	retinoblastoma binding protein 7	0.713	12	1.1975	0.7598
97424_at	Info	Arl6ip5	ADP-ribosylation-like factor 6 interacting protein 5	0.713	4	0.5219	0.3312
160333_at	Info	1110008F13Rik	RIKEN cDNA 1110008F13 gene	0.7117	12	1.1945	0.7602
160361_at	Info	Sbdn	synbindin	0.7114	12	1.0509	0.6693
97758_at	Info	Prdx1	peroxiredoxin 1	0.7113	12	0.6498	0.4139
99851_at	Info	Zfp292	zinc finger protein 292	0.7111	11	0.5814	0.3705
97450_s_at	Info	Aldh7a1	aldehyde dehydrogenase family 7, member A1	0.7105	9	0.6936	0.4427
93283_at	Info	Aprt	adenine phosphoribosyl transferase	0.71	10	0.3827	0.2446
101502_at	Info	Tgif	TG interacting factor	0.7097	4	1.1065	0.7077
99546_at	Info	Fkbp2	FK506 binding protein 2	0.7096	7	1.4388	0.9204
160848_at	Info	Zhx1	zinc fingers and homeoboxes protein 1	0.7095	7	0.8983	0.5749
95574_f_at	Info	Cggbp1	CGG triplet repeat binding protein 1	0.709	9	0.6968	0.4464
160078_at	Info	Ppp1r14b	protein phosphatase 1, regulatory (inhibitor) subunit 14B	0.7084	12	1.9785	1.2695
95061_at	Info	Bcas2	breast carcinoma amplified sequence 2	0.7078	12	2.0318	1.3054
160778_at	Info	4732477C12Rik	RIKEN cDNA 4732477C12 gene	0.7075	12	0.256	0.1646
95282_at	Info	Hspca	heat shock protein 1, alpha	0.7074	12	0.477	0.3068
104257_g_at	Info	Pscdbp	pleckstrin homology, Sec7 and coiled-coil domains, binding protein	0.707	12	2.2845	1.4706
160600_at	Info	1700009P03Rik	RIKEN cDNA 1700009P03 gene	0.707	5	1.0491	0.6753
93453_at	Info	Rom1	rod outer segment membrane protein 1	0.7063	4	0.9775	0.6303
96255_at	Info	Bnip3l	BCL2/adenovirus E1B 19kDa-interacting protein 3-like	0.7051	12	2.4233	1.5672
104573_at	Info	1110025L05Rik	RIKEN cDNA 1110025L05 gene	0.7044	12	0.8734	0.5659
94297_at	Info	Fkbp5	FK506 binding protein 5	0.7044	4	0.3038	0.1968
162032_f_at	Info	Pkm2	pyruvate kinase, muscle	0.7038	12	0.6075	0.3941
98882_s_at	Info	Ndel1	nuclear distribution gene E-like homolog 1 (A. nidulans)	0.7038	5	0.6959	0.4515
101977_at	Info	Nudt3	nudix (nucleotide diphosphate linked moiety X)-type motif 3	0.7031	11	0.3961	0.2574
161471_f_at	Info	5730409O11	hypothetical protein 5730409O11	0.7029	6	0.4905	0.3189
101971_at	Info	2500002L14Rik	RIKEN cDNA 2500002L14 gene	0.7028	4	0.1514	0.0985
95153_at	Info	2810404F18Rik	RIKEN cDNA 2810404F18 gene	0.7027	11	0.6803	0.4424
94897_at	Info	Gpx4	glutathione peroxidase 4	0.7026	12	1.286	0.8367
99833_at	Info	Capn9	calpain 9 (nCL-4)	0.7021	4	0.1605	0.1046
104311_at	Info	1300013G12Rik	RIKEN cDNA 1300013G12 gene	0.7014	8	1.0289	0.6713
103394_at	Info	Fxyd5	FXYD domain-containing ion transport regulator 5	0.701	12	1.0176	0.6645
104341_at	Info	2310014H01Rik	RIKEN cDNA 2310014H01 gene	0.6989	12	1.148	0.7535
94441_at	Info	AA960287	expressed sequence AA960287	0.6985	12	1.2978	0.8527
160445_at	Info	2610005H11Rik	RIKEN cDNA 2610005H11 gene	0.698	4	0.4923	0.3238
AFFX-18SRNAMur/X00686_3_at	Info	Rn18s	18S RNA	0.6973	8	0.3008	0.1982
93038_f_at	Info	Anxa1	annexin A1	0.6972	8	0.097	0.0639
99635_at	Info	Ing4	inhibitor of growth family, member 4	0.697	11	1.7129	1.1293
103910_at	Info	Taf10	TAF10 RNA polymerase II, TATA box binding protein (TBP)-associated factor	0.6969	12	2.0937	1.3809
93775_at	Info	D12Ertd647e	DNA segment, Chr 12, ERATO Doi 647, expressed	0.6967	12	1.6138	1.0647
95533_at	Info	Zfp106	zinc finger protein 106	0.6966	4	0.3888	0.2566
94206_at	Info	Bcap37	B-cell receptor-associated protein 37	0.6964	12	1.4655	0.9675
101078_at	Info	Bsg	basigin	0.696	12	0.778	0.5142
104348_at	Info	Bre	brain and reproductive organ-expressed protein	0.696	5	1.5713	1.0384
AFFX-BioC-5_at	Info	J04423	NA	0.6952	12	0.4477	0.2964
98587_at	Info	Nap1l1	nucleosome assembly protein 1-like 1	0.6951	10	1.4884	0.9858
103525_at	Info	2810036L13Rik	RIKEN cDNA 2810036L13 gene	0.695	10	1.8926	1.2537
101997_at	Info	Apg12l	autophagy 12-like (S. cerevisiae)	0.6946	11	1.4782	0.9802
98150_at	Info	Rab11b	RAB11B, member RAS oncogene family	0.6939	12	0.5536	0.3677
96024_at	Info	Ahcy	S-adenosylhomocysteine hydrolase	0.6936	11	1.0925	0.7261
103091_at	Info	Relb	avian reticuloendotheliosis viral (v-rel) oncogene related B	0.6936	9	0.7986	0.5307
94530_at	Info	C85417	expressed sequence C85417	0.6935	10	1.1182	0.7434
103068_at	Info	Akr1e1	aldo-keto reductase family 1, member E1	0.6935	6	0.6622	0.4402
100630_f_at	Info	Gstm5	glutathione S-transferase, mu 5	0.693	12	1.1033	0.7342
99431_at	Info	NA	NA	0.6928	5	0.1842	0.1227
102625_f_at	Info	Zfp54	zinc finger protein 54	0.6915	4	0.1268	0.0847
101555_at	Info	Rac1	RAS-related C3 botulinum substrate 1	0.6907	12	0.5915	0.3958
94071_at	Info	Gosr2	golgi SNAP receptor complex member 2	0.6905	12	1.8411	1.2327
102017_at	Info	Prpf4b	PRP4 pre-mRNA processing factor 4 homolog B (yeast)	0.6897	11	0.9041	0.6064
99025_at	Info	Ddx19	DEAD (Asp-Glu-Ala-Asp) box polypeptide 19	0.6894	7	1.3732	0.9217
93366_r_at	Info	Tep1	telomerase associated protein 1	0.6883	8	0.9128	0.6143
161152_r_at	Info	Ubce7ip3-pending	ubiquitin conjugating enzyme 7 interacting protein 3	0.688	6	0.38	0.2559
99598_g_at	Info	Gnai2	guanine nucleotide binding protein, alpha inhibiting 2	0.6868	12	0.8686	0.5866
160630_at	Info	Sms	spermine synthase	0.6866	5	1.8327	1.2382
99106_at	Info	Cops6	COP9 (constitutive photomorphogenic) homolog, subunit 6 (Arabidopsis thaliana)	0.6862	11	1.6422	1.1105
102864_at	Info	Hoxa7	homeo box A7	0.6854	7	0.1837	0.1245
98533_at	Info	Cyb5	cytochrome b-5	0.6848	12	1.148	0.7789
97401_at	Info	1300006C06Rik	RIKEN cDNA 1300006C06 gene	0.6845	10	1.1798	0.801
98768_at	Info	Ptger2	prostaglandin E receptor 2 (subtype EP2)	0.6843	7	0.17	0.1155
98144_f_at	Info	2700085A14Rik	RIKEN cDNA 2700085A14 gene	0.6837	10	0.6761	0.4599
95150_at	Info	Ckip1-pending	CK2 interacting protein 1	0.6837	7	1.5216	1.0349
95480_at	Info	NA	NA	0.6821	8	0.9788	0.6683
160689_r_at	Info	Tradd	TNFRSF1A-associated via death domain	0.6821	6	0.6339	0.4327
160278_at	Info	2810428I15Rik	RIKEN cDNA 2810428I15 gene	0.6813	5	1.8678	1.2774
93782_at	Info	Rnf4	ring finger protein 4	0.6812	12	1.5194	1.0395
103753_at	Info	3110065C23Rik	RIKEN cDNA 3110065C23 gene	0.6806	12	1.4927	1.0225
97261_at	Info	Dnaja1	DnaJ (Hsp40) homolog, subfamily A, member 1	0.6805	12	1.1853	0.8122
160186_at	Info	C030004A17Rik	RIKEN cDNA C030004A17 gene	0.6797	5	0.2462	0.169
99610_at	Info	Ss18	synovial sarcoma translocation, Chromosome 18	0.6793	12	1.9019	1.3069
103672_at	Info	2410141M05Rik	RIKEN cDNA 2410141M05 gene	0.679	12	1.9185	1.319
162279_f_at	Info	Cct6a	chaperonin subunit 6a (zeta)	0.679	12	0.6743	0.4636
97536_at	Info	Ywhah	tyrosine 3-monooxygenase/tryptophan 5-monooxygenase activation protein, eta polypeptide	0.679	4	0.6637	0.4563
95447_at	Info	1810034K20Rik	RIKEN cDNA 1810034K20 gene	0.6783	12	1.6098	1.1087
AFFX-BioDn-5_at	Info	J04423	NA	0.6781	12	0.4798	0.3306
101551_s_at	Info	Tes	testis derived transcript	0.6779	4	0.761	0.5246
100581_at	Info	Cstb	cystatin B	0.6765	6	0.1672	0.1156
103855_at	Info	Plec1	plectin 1	0.6761	10	0.4454	0.3083
98946_at	Info	Wsb1-pending	WD-40-repeat-containing protein with a SOCS box 1	0.676	12	1.3681	0.9471
92839_f_at	Info	Snrpb2	U2 small nuclear ribonucleoprotein B	0.6747	4	0.4555	0.3163
104706_at	Info	Pex7	peroxisome biogenesis factor 7	0.6744	5	0.3313	0.2302
93815_at	Info	0610041L09Rik	RIKEN cDNA 0610041L09 gene	0.6737	12	1.4663	1.0204
96110_at	Info	Cbr1	carbonyl reductase 1	0.6732	10	0.6831	0.476
96037_at	Info	Bri3	brain protein I3	0.6731	12	1.4577	1.0159
102072_g_at	Info	1500034J01Rik	RIKEN cDNA 1500034J01 gene	0.6728	7	0.222	0.1548
102194_at	Info	2810432D09Rik	RIKEN cDNA 2810432D09 gene	0.6728	6	0.7514	0.524
93789_s_at	Info	Sin3b	transcriptional regulator, SIN3B (yeast)	0.6719	10	1.3066	0.913
104071_at	Info	Kpnb2b-pending	karyopherin (importin) beta 2b	0.6709	12	0.5692	0.3987
98125_at	Info	Blp2-pending	BBP-like protein 2	0.6709	6	0.2646	0.1853
101357_at	Info	Ap2a1	adaptor protein complex AP-2, alpha 1 subunit	0.6707	5	0.2532	0.1774
100134_at	Info	Eng	endoglin	0.6702	10	1.376	0.9654
93284_at	Info	Cirbp	cold inducible RNA binding protein	0.6701	10	0.6226	0.4369
100611_at	Info	Lyzs	lysozyme	0.6698	10	1.0325	0.725
93278_at	Info	Scp2	sterol carrier protein 2, liver	0.6698	8	0.3636	0.2553
93424_at	Info	AW546647	expressed sequence AW546647	0.6697	12	1.6677	1.1712
102317_at	Info	Vamp4	vesicle-associated membrane protein 4	0.669	5	0.167	0.1175
101506_at	Info	Snrpa1	small nuclear ribonucleoprotein polypeptide A'	0.6688	12	1.8081	1.2723
95698_at	Info	Ndufb7	NADH dehydrogenase (ubiquinone) 1 beta subcomplex, 7	0.6688	12	1.8281	1.2864
95101_at	Info	Tde1l	tumor differentially expressed 1, like	0.6681	8	0.8254	0.5818
96710_at	Info	H2av-pending	histone H2A.F/Z variant	0.668	12	1.3233	0.933
160664_at	Info	1200004M23Rik	RIKEN cDNA 1200004M23 gene	0.6677	4	0.2483	0.1752
161066_at	Info	Alg5-pending	Alg5 homolog (S. cerevisiae)	0.6675	4	0.2386	0.1684
161551_f_at	Info	Sudd	sudD, suppressor of bimD6 homolog (Aspergillus nidulans)	0.6674	9	0.51	0.36
103362_at	Info	Ptger4	prostaglandin E receptor 4 (subtype EP4)	0.6665	8	1.2784	0.9043
94004_at	Info	Cnn2	calponin 2	0.6655	10	1.4736	1.0448
94367_at	Info	Uck2-pending	uridine-cytidine kinase 2	0.6654	12	0.7832	0.5554
103081_at	Info	Baz1b	bromodomain adjacent to zinc finger domain, 1B	0.6652	12	1.1783	0.8359
97846_at	Info	Cdc5l	cell division cycle 5-like (S. pombe)	0.6652	7	0.2916	0.2069
95118_r_at	Info	Kif22-ps	kinesin family member 22, pseudogene	0.6651	10	0.6213	0.4409
97803_at	Info	Mpp1	membrane protein, palmitoylated	0.6648	9	0.8716	0.6189
98057_at	Info	1110031E24Rik	RIKEN cDNA 1110031E24 gene	0.6646	12	1.2328	0.8758
93336_at	Info	Tmp21-pending	transmembrane trafficking protein	0.6645	12	1.1982	0.8514
93560_at	Info	Acyp1	acylphosphatase 1, erythrocyte (common) type	0.6644	7	1.0831	0.7699
162381_f_at	Info	Sphk2	sphingosine kinase 2	0.6643	11	0.8802	0.6258
100033_at	Info	Msh2	mutS homolog 2 (E. coli)	0.6642	8	1.5296	1.0877
161020_r_at	Info	2900024N03Rik	RIKEN cDNA 2900024N03 gene	0.6641	10	0.7494	0.5329
103460_at	Info	Rtp801-pending	HIF-1 responsive RTP801	0.6635	12	1.2311	0.8767
104221_at	Info	Slc7a5	solute carrier family 7 (cationic amino acid transporter, y+ system), member 5	0.6635	8	1.1256	0.8015
95018_r_at	Info	NA	NA	0.6635	4	0.1163	0.0828
101096_s_at	Info	Hs1bp1	HS1 binding protein	0.6622	10	0.9657	0.6898
160550_i_at	Info	Magoh	mago-nashi homolog, proliferation-associated (Drosophila)	0.6618	12	1.1613	0.8301
160301_at	Info	Sudd	sudD, suppressor of bimD6 homolog (Aspergillus nidulans)	0.6618	8	0.51	0.3646
162009_f_at	Info	Msh2	mutS homolog 2 (E. coli)	0.6613	8	0.4556	0.3261
161698_f_at	Info	BC019977	cDNA sequence BC019977	0.6605	12	1.8677	1.3391
101081_at	Info	Ctbp1	C-terminal binding protein 1	0.6602	12	1.0305	0.7394
160624_at	Info	Sh3yl1	Sh3 domain YSC-like 1	0.6591	11	0.5126	0.3687
93362_at	Info	Ap2m1	adaptor protein complex AP-2, mu1	0.659	12	0.9422	0.6778
94510_at	Info	2610312E17Rik	RIKEN cDNA 2610312E17 gene	0.6589	12	1.7617	1.2676
104219_f_at	Info	Pcbp2	poly(rC) binding protein 2	0.6588	4	0.3159	0.2273
162066_f_at	Info	Rhoip3-pending	Rho interacting protein 3	0.6586	6	0.601	0.4328
98948_at	Info	Ns-pending	nucleostemin	0.6584	12	1.1926	0.859
101542_f_at	Info	Ddx3	DEAD/H (Asp-Glu-Ala-Asp/His) box polypeptide 3	0.658	10	0.9729	0.7013
92208_at	Info	C1qdc1	C1q domain containing 1	0.6579	6	1.9584	1.4121
93441_at	Info	2700099C18Rik	RIKEN cDNA 2700099C18 gene	0.6575	7	1.4034	1.0128
97366_at	Info	MGC37253	hypothetical protein MGC37253	0.6574	12	1.839	1.3276
104413_at	Info	AI834976	expressed sequence AI834976	0.6574	7	1.2124	0.8752
96130_at	Info	Stk2	serine/threonine kinase 2	0.6566	12	1.4582	1.0545
96176_at	Info	Arih2	ariadne homolog 2 (Drosophila)	0.6562	12	1.0585	0.7661
93529_at	Info	Cda08-pending	T-cell immunomodulatory protein	0.656	7	0.4357	0.3155
96012_f_at	Info	Matr3	matrin 3	0.6559	12	1.8946	1.3722
99491_at	Info	Il10rb	interleukin 10 receptor, beta	0.6558	10	1.3086	0.9479
101919_at	Info	Zfx	zinc finger protein X-linked	0.6553	11	1.2069	0.8753
97682_r_at	Info	Gstm3	glutathione S-transferase, mu 3	0.655	11	0.2444	0.1774
161056_at	Info	AW045596	NA	0.6548	4	0.3878	0.2816
160287_at	Info	Map1lc3	microtubule-associated protein 1 light chain 3	0.6546	12	1.1784	0.856
104615_at	Info	Galt	galactose-1-phosphate uridyl transferase	0.6544	6	0.4479	0.3255
102960_at	Info	Rga	recombination activating gene 1 gene activation	0.6537	12	1.4436	1.0508
94299_at	Info	2310042E05Rik	RIKEN cDNA 2310042E05 gene	0.6537	8	0.9582	0.6974
94863_r_at	Info	Dncl2a	dynein, cytoplasmic, light chain 2A	0.6535	12	1.1895	0.8661
95568_at	Info	1500011J06Rik	RIKEN cDNA 1500011J06 gene	0.6534	12	1.3543	0.9864
103699_i_at	Info	MGC37615	hypothetical protein MGC37615	0.6532	12	0.8446	0.6155
95490_at	Info	Kdelr1	KDEL (Lys-Asp-Glu-Leu) endoplasmic reticulum protein retention receptor 1	0.653	12	0.9262	0.6752
92799_g_at	Info	Atp5c1	ATP synthase, H+ transporting, mitochondrial F1 complex, gamma polypeptide 1	0.6528	12	1.0933	0.7973
97838_at	Info	Rnu22	RNA, U22 small nucleolar	0.6527	12	0.6316	0.4607
103711_at	Info	Casp9	caspase 9	0.6524	10	0.2409	0.1759
96725_at	Info	Cic	capicua homolog (Drosophila)	0.6524	4	0.9419	0.6875
104660_at	Info	Sit-pending	SHP2 interacting transmembrane adaptor	0.6522	5	0.1573	0.1148
161409_f_at	Info	Dntt	deoxynucleotidyltransferase, terminal	0.6522	4	0.1749	0.1277
98977_at	Info	Tinf2	Terf1 (TRF1)-interacting nuclear factor 2	0.6521	9	1.2683	0.9264
161106_r_at	Info	AA415014	expressed sequence AA415014	0.652	5	0.1651	0.1206
104312_at	Info	1110013B16Rik	RIKEN cDNA 1110013B16 gene	0.6518	7	0.1839	0.1344
92531_at	Info	3100002M17Rik	RIKEN cDNA 3100002M17 gene	0.6516	4	0.2002	0.1464
96605_at	Info	0610011I04Rik	RIKEN cDNA 0610011I04 gene	0.6515	10	2.2801	1.6675
97060_at	Info	Ywhaq	tyrosine 3-monooxygenase/tryptophan 5-monooxygenase activation protein, theta polypeptide	0.6514	9	0.5307	0.3882
103579_at	Info	Rac2	RAS-related C3 botulinum substrate 2	0.6512	12	0.5673	0.4151
98910_at	Info	1110014K08Rik	RIKEN cDNA 1110014K08 gene	0.6508	8	0.901	0.66
94073_at	Info	Polr2g	polymerase (RNA) II (DNA directed) polypeptide G	0.6501	6	1.4439	1.0593
160204_at	Info	3110013H01Rik	RIKEN cDNA 3110013H01 gene	0.6491	5	0.5073	0.373
93008_at	Info	Lsm4	U6 snRNA-associated SM-like protein 4	0.6488	6	0.6818	0.5016
101489_at	Info	Amd1	S-adenosylmethionine decarboxylase 1	0.6484	12	0.9911	0.7298
99559_at	Info	Aldh3a2	aldehyde dehydrogenase family 3, subfamily A2	0.6482	11	0.669	0.4929
160746_at	Info	Rock1	Rho-associated coiled-coil forming kinase 1	0.6474	4	0.3749	0.2767
103393_at	Info	Pspc1	paraspeckle protein 1	0.6471	8	1.5191	1.1219
162260_at	Info	6330407G11Rik	RIKEN cDNA 6330407G11 gene	0.6469	10	0.5579	0.4122
162462_r_at	Info	9130022B02Rik	RIKEN cDNA 9130022B02 gene	0.6468	12	0.5076	0.3751
93310_at	Info	Psmc6	proteasome (prosome, macropain) 26S subunit, ATPase, 6	0.6467	12	1.6794	1.2413
160389_r_at	Info	Rps27l	ribosomal protein S27-like	0.6465	7	0.2132	0.1576
93583_s_at	Info	Igh-6	immunoglobulin heavy chain 6 (heavy chain of IgM)	0.6459	4	0.2034	0.1506
101525_at	Info	Ndufb10	NADH dehydrogenase (ubiquinone) 1 beta subcomplex, 10	0.6454	12	1.428	1.0586
100429_at	Info	Ppox	protoporphyrinogen oxidase	0.6453	7	1.0719	0.7946
96125_at	Info	Daxx	Fas death domain-associated protein	0.645	8	0.1454	0.1079
96951_at	Info	Atp6v1d	ATPase, H+ transporting, V1 subunit D	0.6449	12	1.4131	1.0486
102781_at	Info	Ccnl2	cyclin L2	0.6445	12	1.2264	0.9108
101484_at	Info	Nbr1	neighbor of Brca1 gene 1	0.6441	12	1.0951	0.814
96615_at	Info	0610043B10Rik	RIKEN cDNA 0610043B10 gene	0.6437	12	0.6126	0.4558
162299_f_at	Info	Pbp	phosphatidylethanolamine binding protein	0.6431	12	0.5795	0.4317
92338_f_at	Info	AI957030	NA	0.6428	12	1.6465	1.2274
92887_at	Info	Ddah2	dimethylarginine dimethylaminohydrolase 2	0.6428	9	0.2216	0.1651
161487_f_at	Info	Atp5g1	ATP synthase, H+ transporting, mitochondrial F0 complex, subunit c (subunit 9), isoform 1	0.6425	10	0.4368	0.3258
161303_at	Info	Sap18	Sin3-associated polypeptide 18	0.6423	7	0.4098	0.3059
160588_at	Info	Zfp131	zinc finger protein 131	0.6421	9	0.1131	0.0844
93924_f_at	Info	Tuba7	tubulin, alpha 7	0.642	9	0.4566	0.341
96342_at	Info	1700006C06Rik	RIKEN cDNA 1700006C06 gene	0.6418	9	0.7382	0.5515
96007_at	Info	0610038P07Rik	RIKEN cDNA 0610038P07 gene	0.641	10	0.6336	0.4742
103993_at	Info	Bcap37	B-cell receptor-associated protein 37	0.6408	8	0.6768	0.5067
97380_at	Info	1700016A15Rik	RIKEN cDNA 1700016A15 gene	0.6405	12	1.1056	0.8283
160674_at	Info	Trfr2	transferrin receptor 2	0.6405	6	1.1149	0.8353
162372_f_at	Info	Relb	avian reticuloendotheliosis viral (v-rel) oncogene related B	0.6404	9	0.6485	0.486
93089_at	Info	Eif4a2	eukaryotic translation initiation factor 4A2	0.6393	12	0.7741	0.5815
102279_at	Info	1300004C08Rik	RIKEN cDNA 1300004C08 gene	0.6389	12	1.4198	1.0673
98928_at	Info	Coro1b	coronin, actin binding protein 1B	0.6389	9	0.9842	0.7399
101458_at	Info	Wee1	wee 1 homolog (S. pombe)	0.6389	8	0.8637	0.6492
102117_at	Info	2600013G09Rik	RIKEN cDNA 2600013G09 gene	0.6379	9	0.3311	0.2495
160088_at	Info	Fmo5	flavin containing monooxygenase 5	0.6379	4	1.0412	0.7844
96899_at	Info	Ndufs3	NADH dehydrogenase (ubiquinone) Fe-S protein 3	0.6377	11	1.6405	1.2366
96640_at	Info	3110001A13Rik	RIKEN cDNA 3110001A13 gene	0.6373	10	0.9296	0.7013
160538_at	Info	Cdk4	cyclin-dependent kinase 4	0.6372	12	1.3453	1.0151
160632_at	Info	Prkcn	protein kinase C, nu	0.6369	10	1.0334	0.7803
101914_at	Info	D1Ertd396e	DNA segment, Chr 1, ERATO Doi 396, expressed	0.6365	9	1.4621	1.1048
93731_at	Info	Fkbp9	FK506 binding protein 9	0.6364	8	0.9124	0.6897
95415_f_at	Info	C1r	complement component 1, r subcomponent	0.6364	6	0.2411	0.1823
96628_at	Info	Eprs	glutamyl-prolyl-tRNA synthetase	0.6363	12	1.1959	0.9041
93491_f_at	Info	1100001F19Rik	RIKEN cDNA 1100001F19 gene	0.6361	7	0.1162	0.0879
104735_at	Info	AW538430	expressed sequence AW538430	0.6359	12	1.2426	0.9404
98032_at	Info	Zfp35	zinc finger protein 35	0.6354	5	1.252	0.9484
96084_at	Info	Hnrpdl	heterogeneous nuclear ribonucleoprotein D-like	0.635	12	1.6262	1.2331
96669_at	Info	2400003C14Rik	RIKEN cDNA 2400003C14 gene	0.6346	12	1.5684	1.1901
103916_at	Info	8430420C20Rik	RIKEN cDNA 8430420C20 gene	0.6346	8	1.678	1.2733
93536_at	Info	Bax	Bcl2-associated X protein	0.6342	8	1.429	1.0854
161617_f_at	Info	2410001E19Rik	RIKEN cDNA 2410001E19 gene	0.6341	9	0.4796	0.3643
103348_at	Info	1110018F06Rik	RIKEN cDNA 1110018F06 gene	0.634	7	0.2277	0.173
94066_at	Info	Rnf14	ring finger protein 14	0.6335	12	1.0909	0.8298
160805_s_at	Info	Sox15	SRY-box containing gene 15	0.6329	8	0.9458	0.7204
162499_f_at	Info	Ube2d2	ubiquitin-conjugating enzyme E2D 2	0.6326	11	1.0499	0.8
94378_at	Info	Rgs16	regulator of G-protein signaling 16	0.6325	4	0.1541	0.1175
98917_at	Info	5730414C17Rik	RIKEN cDNA 5730414C17 gene	0.6324	6	0.5943	0.4531
101697_f_at	Info	AI844607	NA	0.6319	12	1.3042	0.9953
95577_at	Info	AI314180	expressed sequence AI314180	0.6316	10	0.9725	0.7427
97976_at	Info	Ktn1	kinectin 1	0.6311	8	0.7243	0.5538
93758_at	Info	Incenp	inner centromere protein	0.6308	10	1.1616	0.8887
160474_at	Info	2610511E03Rik	RIKEN cDNA 2610511E03 gene	0.6302	5	0.848	0.6496
94255_g_at	Info	Clic4	chloride intracellular channel 4 (mitochondrial)	0.6295	10	1.6566	1.2709
98530_at	Info	Gas5	growth arrest specific 5	0.6294	12	0.7529	0.5778
97843_at	Info	Ncoa4	nuclear receptor coactivator 4	0.6293	12	1.0343	0.7938
96165_at	Info	4732477C12Rik	RIKEN cDNA 4732477C12 gene	0.629	12	1.6091	1.2357
161192_at	Info	AV252273	NA	0.629	6	0.3181	0.2443
104299_at	Info	Zdhhc14	zinc finger, DHHC domain containing 14	0.6288	4	0.2363	0.1816
160833_at	Info	Mbd2	methyl-CpG binding domain protein 2	0.6285	10	0.9429	0.725
101371_at	Info	Cpsf4	cleavage and polyadenylation specific factor 4	0.6275	12	0.9461	0.729
104558_at	Info	5730409O11	hypothetical protein 5730409O11	0.6264	10	1.0435	0.8059
161311_at	Info	Snrpe	small nuclear ribonucleoprotein E	0.6259	12	0.4221	0.3263
103206_at	Info	5430405C01Rik	RIKEN cDNA 5430405C01 gene	0.625	8	0.2348	0.1819
96668_at	Info	Timm17b	translocator of inner mitochondrial membrane b	0.6248	10	1.3198	1.0228
97933_at	Info	2300006M17Rik	RIKEN cDNA 2300006M17 gene	0.6245	8	1.2748	0.9884
161304_r_at	Info	Gna-rs1	guanine nucleotide binding protein, related sequence 1	0.6244	9	0.4556	0.3533
160484_at	Info	Rtn4	reticulon 4	0.6243	12	1.2912	1.0017
93071_at	Info	Trim28	tripartite motif protein 28	0.6242	10	1.3197	1.0239
160188_at	Info	4933436C10Rik	RIKEN cDNA 4933436C10 gene	0.6242	6	0.5359	0.4158
100342_i_at	Info	Tuba1	tubulin, alpha 1	0.6239	12	0.7449	0.5784
93830_at	Info	Nono	non-POU-domain-containing, octamer binding protein	0.6237	12	1.7519	1.3607
161950_at	Info	Sfrs14	arginine/serine-rich 14 splicing factor	0.6235	4	0.4509	0.3504
160169_at	Info	Plaa	phospholipase A2, activating protein	0.623	8	0.9717	0.7559
94821_at	Info	Xbp1	X-box binding protein 1	0.6229	10	1.1297	0.879
100595_at	Info	Ptp4a2	protein tyrosine phosphatase 4a2	0.6227	12	0.5542	0.4313
95679_at	Info	D19Ertd144e	DNA segment, Chr 19, ERATO Doi 144, expressed	0.6227	8	0.8326	0.6481
93293_at	Info	Calm2	calmodulin 2	0.6223	12	1.1057	0.8615
101901_at	Info	Mpdu1	mannose-P-dolichol utilization defect 1	0.6216	8	0.9269	0.7232
99970_at	Info	Ptpn21	protein tyrosine phosphatase, non-receptor type 21	0.6214	12	0.8814	0.6879
97254_at	Info	Rbm8	RNA binding motif protein	0.6213	12	1.1121	0.8682
160231_at	Info	0610012A19Rik	RIKEN cDNA 0610012A19 gene	0.6213	9	0.6732	0.5256
103893_at	Info	6030410I24Rik	RIKEN cDNA 6030410I24 gene	0.6206	8	0.2328	0.182
92614_at	Info	Idb3	inhibitor of DNA binding 3	0.6197	5	0.4081	0.3197
103545_at	Info	2610019E17Rik	RIKEN cDNA 2610019E17 gene	0.6195	12	1.5095	1.1831
104456_at	Info	Mettl3	methyltransferase-like 3	0.6195	4	0.1374	0.1077
96699_at	Info	Hmgn1	high mobility group nucleosomal binding domain 1	0.6189	12	0.9345	0.7334
104396_at	Info	AI019327	NA	0.6187	5	1.0979	0.8619
100890_at	Info	Chaf1b	chromatin assembly factor 1, subunit B (p60)	0.6185	10	0.1439	0.113
98554_at	Info	Ndr3	N-myc downstream regulated 3	0.6185	4	0.6742	0.5295
161627_r_at	Info	AI325941	expressed sequence AI325941	0.6176	7	0.2222	0.1748
160497_at	Info	1810059G22Rik	RIKEN cDNA 1810059G22 gene	0.6175	9	0.5981	0.4707
99448_at	Info	Tln	talin	0.6171	5	0.8642	0.6807
160592_at	Info	D11Ertd204e	DNA segment, Chr 11, ERATO Doi 204, expressed	0.6167	7	0.9404	0.7414
94953_at	Info	Racgap1	Rac GTPase-activating protein 1	0.6159	8	0.4936	0.3898
101875_at	Info	Ppp2r5d	protein phosphatase 2, regulatory subunit B (B56), delta isoform	0.6155	6	0.6727	0.5317
160779_at	Info	D19Ertd703e	DNA segment, Chr 19, ERATO Doi 703, expressed	0.6153	12	0.9136	0.7225
103614_at	Info	Nfkb2	nuclear factor of kappa light polypeptide gene enhancer in B-cells 2, p49/p100	0.6147	8	1.3155	1.0415
94939_at	Info	Cd53	CD53 antigen	0.6137	12	1.3512	1.0719
92640_at	Info	Vps35	vacuolar protein sorting 35	0.6135	12	1.6014	1.2711
160468_at	Info	Mtpn	myotrophin	0.6122	12	1.139	0.9066
96870_at	Info	Aco2	aconitase 2, mitochondrial	0.611	10	0.405	0.3231
94426_at	Info	6330575P11Rik	RIKEN cDNA 6330575P11 gene	0.6104	9	0.7235	0.578
98951_at	Info	Nulp1-pending	nuclear localized protein 1	0.6098	5	0.1906	0.1524
98926_at	Info	Vamp2	vesicle-associated membrane protein 2	0.6094	12	1.1134	0.8914
160728_r_at	Info	D8Ertd69e	DNA segment, Chr 8, ERATO Doi 69, expressed	0.6093	4	0.1788	0.1432
99100_at	Info	Stat3	signal transducer and activator of transcription 3	0.6091	12	0.8911	0.7138
160205_f_at	Info	Rnf11	ring finger protein 11	0.608	12	1.7838	1.4322
99095_at	Info	Max	Max protein	0.6078	8	0.4206	0.3379
104447_r_at	Info	4933428G09Rik	RIKEN cDNA 4933428G09 gene	0.6072	6	1.0854	0.8731
160799_at	Info	1300007C21Rik	RIKEN cDNA 1300007C21 gene	0.6072	4	0.2106	0.1694
96120_at	Info	Dnajb6	DnaJ (Hsp40) homolog, subfamily B, member 6	0.6065	12	1.6267	1.3104
102338_at	Info	Pde9a	phosphodiesterase 9A	0.6065	5	0.1641	0.1322
96354_at	Info	Mbnl	muscleblind-like (Drosophila)	0.6063	12	0.6127	0.4937
100027_s_at	Info	Pex14	peroxisomal biogenesis factor 14	0.6062	4	0.4419	0.3562
95659_at	Info	Baf53a-pending	BRG1/brm-associated factor 53A	0.6061	7	0.4576	0.3689
99600_at	Info	Ptov1	prostate tumor over expressed gene 1	0.6056	9	1.3645	1.1013
103406_at	Info	Mbdin-pending	methyl-CpG binding domain protein 2 interacting protein	0.6056	6	1.2039	0.9715
101083_s_at	Info	Clic1	chloride intracellular channel 1	0.6055	10	1.0541	0.8508
100596_at	Info	Selenbp1	selenium binding protein 1	0.6049	8	1.8392	1.4865
102994_at	Info	Stat4	signal transducer and activator of transcription 4	0.6045	11	1.164	0.9415
160521_at	Info	Ncl	nucleolin	0.6045	9	0.7712	0.6239
99121_at	Info	Fxr1h	fragile X mental retardation gene 1, autosomal homolog	0.6045	9	1.2868	1.0407
95571_at	Info	Slc30a4	solute carrier family 30 (zinc transporter), member 4	0.6043	10	1.3941	1.1281
101664_at	Info	Rps3a	ribosomal protein S3a	0.6041	12	0.404	0.3271
93511_at	Info	Itm2a	integral membrane protein 2A	0.6041	12	1.7018	1.3776
103560_at	Info	2210402C18Rik	RIKEN cDNA 2210402C18 gene	0.6036	4	1.3136	1.0644
93017_at	Info	Sdcbp	syndecan binding protein	0.603	8	1.1769	0.955
94438_at	Info	Pfkm	phosphofructokinase, muscle	0.6025	8	0.1604	0.1303
93058_at	Info	Eif1a	eukaryotic translation initiation factor 1A	0.601	8	0.4511	0.3675
98526_r_at	Info	AI854606	NA	0.6007	12	0.816	0.6653
93476_at	Info	Prkdc	protein kinase, DNA activated, catalytic polypeptide	0.6005	8	0.2471	0.2016
95549_at	Info	Prim2	DNA primase, p58 subunit	0.6001	5	0.106	0.0866
99953_at	Info	Col11a2	procollagen, type XI, alpha 2	0.6	7	1.1235	0.9173
160440_at	Info	Madh4	MAD homolog 4 (Drosophila)	0.5999	12	1.2601	1.0291
103849_at	Info	Crkl	v-crk sarcoma virus CT10 oncogene homolog (avian)-like	0.5994	4	0.2009	0.1642
160127_at	Info	Ccng1	cyclin G1	0.5987	9	0.7277	0.5958
104140_s_at	Info	NA	NA	0.5953	7	0.2154	0.1776
98569_at	Info	Mcsc-pending	mitochondrial Ca2+-dependent solute carrier	0.5935	5	0.6282	0.5199
97285_f_at	Info	Ubxdc2	UBX domain-containing 2	0.5924	10	0.8649	0.7174
100343_f_at	Info	Tuba1	tubulin, alpha 1	0.5922	12	0.7953	0.6599
96266_at	Info	2610023M21Rik	RIKEN cDNA 2610023M21 gene	0.5922	12	1.0518	0.8729
93819_at	Info	Rnp24-pending	coated vesicle membrane protein	0.592	8	0.2318	0.1924
93826_at	Info	2310028N02Rik	RIKEN cDNA 2310028N02 gene	0.5911	12	0.7407	0.6161
103876_at	Info	Crlz1	charged amino acid rich leucine zipper 1	0.5905	10	1.0375	0.8641
99620_at	Info	Sfpq	splicing factor proline/glutamine rich (polypyrimidine tract binding protein associated)	0.5892	6	1.9002	1.5867
103503_at	Info	Plcg2	phospholipase C, gamma 2	0.589	9	0.4426	0.3698
92592_at	Info	Gpd1	glycerol-3-phosphate dehydrogenase 1 (soluble)	0.5888	4	0.3616	0.3021
98580_at	Info	Ppm1a	protein phosphatase 1A, magnesium dependent, alpha isoform	0.5885	10	1.3523	1.1307
98492_at	Info	AI481279	expressed sequence AI481279	0.5882	8	0.8133	0.6806
102379_at	Info	Rassf1	Ras association (RalGDS/AF-6) domain family 1	0.5881	5	0.9045	0.7569
161738_f_at	Info	Ilvbl	ilvB (bacterial acetolactate synthase)-like	0.5879	12	0.9061	0.7587
101212_at	Info	Rps7	ribosomal protein S7	0.5876	12	0.1369	0.1147
160836_at	Info	Sema4d	sema domain, immunoglobulin domain (Ig), transmembrane domain (TM) and short cytoplasmic domain, (semaphorin) 4D	0.5873	5	1.2794	1.0725
160532_at	Info	Tpm1	tropomyosin 1, alpha	0.5872	8	0.405	0.3396
100539_at	Info	Bach-pending	brain acyl-CoA hydrolase	0.587	6	1.3699	1.1492
97274_at	Info	Psmd14	proteasome (prosome, macropain) 26S subunit, non-ATPase, 14	0.5865	8	1.1505	0.9661
104738_at	Info	Zrf2	zuotin related factor 2	0.5861	12	1.6387	1.3772
95072_at	Info	Cyc1	cytochrome c-1	0.5854	12	1.4696	1.2368
AFFX-BioDn-5_st	Info	J04423	NA	0.5853	11	0.5277	0.4443
93471_at	Info	Slc4a7	solute carrier family 4, sodium bicarbonate cotransporter, member 7	0.5852	6	0.1412	0.1189
100984_at	Info	Atf1	activating transcription factor 1	0.585	5	0.2013	0.1696
98433_at	Info	Bid	BH3 interacting domain death agonist	0.5848	6	0.1671	0.1408
93360_at	Info	Pmm1	phosphomannomutase 1	0.5848	4	0.9599	0.8088
96353_at	Info	1110021D01Rik	RIKEN cDNA 1110021D01 gene	0.5845	8	1.0029	0.8455
100963_at	Info	NA	NA	0.5843	5	0.7965	0.6718
160215_at	Info	Aes	amino-terminal enhancer of split	0.5841	12	0.5434	0.4586
92310_at	Info	Snk	serum-inducible kinase	0.5841	10	0.4571	0.3857
93798_at	Info	Atp1a1	ATPase, Na+/K+ transporting, alpha 1 polypeptide	0.5841	7	1.0169	0.8581
96118_at	Info	H2-Ke2	H2-K region expressed gene 2	0.5839	4	0.2881	0.2432
102219_at	Info	Rfx2	vregulatory factor X, 2 (influences HLA class II expression)	0.5835	5	0.2505	0.2116
98147_at	Info	Bcap37	B-cell receptor-associated protein 37	0.5834	7	0.7083	0.5986
97535_at	Info	Ywhah	tyrosine 3-monooxygenase/tryptophan 5-monooxygenase activation protein, eta polypeptide	0.5832	11	1.5702	1.3274
98128_at	Info	Atp5j	ATP synthase, H+ transporting, mitochondrial F0 complex, subunit F	0.5821	12	0.339	0.2873
101505_at	Info	2810442O16Rik	RIKEN cDNA 2810442O16 gene	0.5819	12	1.2122	1.0276
101523_at	Info	MGC37309	hypothetical protein MGC37309	0.5817	12	0.4831	0.4096
97393_at	Info	Vrk1	vaccinia related kinase 1	0.5812	4	0.2787	0.2366
97498_at	Info	Fhl1	four and a half LIM domains 1	0.5796	6	2.0314	1.73
94456_at	Info	Set	SET translocation	0.5794	12	1.0676	0.9095
96700_r_at	Info	Rap1b	RAS related protein 1b	0.5794	12	0.7895	0.6727
99668_at	Info	Bin1	bridging integrator 1	0.5794	7	0.3664	0.3122
99847_at	Info	Siat4a	sialyltransferase 4A (beta-galactosidase alpha-2,3-sialytransferase)	0.5794	6	0.206	0.1755
100088_at	Info	Ppp1cb	protein phosphatase 1, catalytic subunit, beta isoform	0.5788	12	0.9919	0.8463
102924_at	Info	Dtx1	deltex 1 homolog (Drosophila)	0.5769	4	0.1628	0.1394
103878_at	Info	Ap3b1	adaptor-related protein complex 3, beta 1 subunit	0.5767	11	0.8477	0.7263
93029_at	Info	Idh3g	isocitrate dehydrogenase 3 (NAD+), gamma	0.5762	10	1.2112	1.0388
160554_at	Info	Eif3s6	eukaryotic translation initiation factor 3, subunit 6	0.576	12	0.7103	0.6094
94371_at	Info	Pld2	phospholipase D2	0.5754	4	0.2008	0.1725
103710_at	Info	AI037032	NA	0.5749	7	1.4965	1.2868
97479_at	Info	Ube2l3	ubiquitin-conjugating enzyme E2L 3	0.5748	11	1.0842	0.9326
100307_at	Info	Nfix	nuclear factor I/X	0.5746	4	0.8921	0.7676
161073_at	Info	C630002B14Rik	RIKEN cDNA C630002B14 gene	0.5745	12	0.9604	0.8265
95296_r_at	Info	Flt3	FMS-like tyrosine kinase 3	0.5744	9	0.2531	0.2179
102642_at	Info	Slc11a2	solute carrier family 11 (proton-coupled divalent metal ion transporters), member 2	0.574	4	0.2094	0.1804
104621_at	Info	F830029L24Rik	RIKEN cDNA F830029L24 gene	0.5739	10	1.5605	1.3447
160479_at	Info	Cat	catalase	0.5739	10	0.4939	0.4255
103471_at	Info	4432405K22Rik	RIKEN cDNA 4432405K22 gene	0.5737	10	2.0052	1.7286
160384_at	Info	Bat1a	HLA-B-associated transcript 1A	0.5736	12	1.3948	1.2027
94001_at	Info	Elavl1	ELAV (embryonic lethal, abnormal vision, Drosophila)-like 1 (Hu antigen R)	0.5733	12	1.0436	0.9004
98573_r_at	Info	Ranbp1	RAN binding protein 1	0.573	12	1.6597	1.4328
99051_at	Info	S100a4	S100 calcium binding protein A4	0.5728	12	1.2837	1.1085
92392_at	Info	Kcna3	potassium voltage-gated channel, shaker-related subfamily, member 3	0.5727	11	0.766	0.6617
162138_s_at	Info	1200009K17Rik	RIKEN cDNA 1200009K17 gene	0.5723	12	1.6209	1.4011
99800_at	Info	L1cam	L1 cell adhesion molecule	0.5722	4	0.1499	0.1296
160888_at	Info	Reps1	RalBP1 associated Eps domain containing protein	0.5699	5	0.4923	0.4277
104318_at	Info	Pex5	peroxin 5	0.5692	5	0.1241	0.108
92760_at	Info	Was	Wiskott-Aldrich syndrome homolog (human)	0.5691	12	1.5239	1.326
97923_at	Info	1110004B15Rik	RIKEN cDNA 1110004B15 gene	0.5691	12	1.1461	0.9974
92623_at	Info	NA	NA	0.5688	12	0.9767	0.8503
161359_s_at	Info	Apoa1bp	apolipoprotein A-I binding protein	0.5687	10	1.8627	1.6223
98168_at	Info	Surf1	surfeit gene 1	0.5682	12	0.3512	0.3062
160192_at	Info	Rbmxrt	RNA binding motif protein, X chromosome retrogene	0.5678	10	1.455	1.2695
100877_at	Info	1810058I24Rik	RIKEN cDNA 1810058I24 gene	0.5672	12	1.8166	1.5868
96762_at	Info	LOC238799	hypothetical protein LOC238799	0.5669	12	0.7934	0.6935
95564_at	Info	AU018638	expressed sequence AU018638	0.5668	9	0.6543	0.572
93619_at	Info	Per1	period homolog 1 (Drosophila)	0.5667	8	0.7086	0.6196
97971_at	Info	Phkg2	5phosphorylase kinase, gamma 2 (testis)	0.5652	12	1.2428	1.09
93165_at	Info	2610022K04Rik	RIKEN cDNA 2610022K04 gene	0.5648	10	0.1927	0.1691
92621_at	Info	Pcbp2	poly(rC) binding protein 2	0.5642	12	0.6355	0.5586
101382_at	Info	Pbx2	pre B-cell leukemia transcription factor 2	0.5641	4	0.1556	0.1368
94266_at	Info	Tnfrsf12a	tumor necrosis factor receptor superfamily, member 12a	0.5639	12	1.404	1.2347
93971_f_at	Info	Psmd12	proteasome (prosome, macropain) 26S subunit, non-ATPase, 12	0.5639	8	1.108	0.9743
104340_at	Info	Mbd1	methyl-CpG binding domain protein 1	0.5631	12	0.8736	0.7696
93440_at	Info	4930564D15Rik	RIKEN cDNA 4930564D15 gene	0.5628	7	0.8058	0.7101
95090_at	Info	2410001H17Rik	RIKEN cDNA 2410001H17 gene	0.5625	12	1.1491	1.0134
97107_at	Info	1700007D05Rik	RIKEN cDNA 1700007D05 gene	0.5625	10	0.8395	0.7404
96098_at	Info	Mrpl36	mitochondrial ribosomal protein L36	0.562	4	0.705	0.6224
100306_at	Info	2700007P21Rik	RIKEN cDNA 2700007P21 gene	0.5614	4	0.1271	0.1123
94532_at	Info	Atp6v1e1	ATPase, H+ transporting, V1 subunit E isoform 1	0.5606	10	0.9076	0.8036
161329_f_at	Info	Capzb	capping protein (actin filament) muscle Z-line, beta	0.5595	8	0.4364	0.3872
102046_at	Info	Nssr	neural-salient serine/arginine-rich	0.5576	9	1.3246	1.1798
92848_at	Info	Oat	ornithine aminotransferase	0.5573	12	0.9126	0.8134
95444_at	Info	4930579A11Rik	RIKEN cDNA 4930579A11 gene	0.5569	12	1.2905	1.151
160115_at	Info	Txnl	thioredoxin-like	0.5567	12	0.1609	0.1435
160285_at	Info	Dhx40	DEAH (Asp-Glu-Ala-His) box polypeptide 40	0.5564	9	1.5556	1.3891
95434_at	Info	Arpc3	actin related protein 2/3 complex, subunit 3	0.5558	12	0.9199	0.8225
98076_at	Info	Erp29	endoplasmic reticulum protein 29	0.5558	12	1.098	0.9816
96239_at	Info	AI428238	expressed sequence AI428238	0.5552	12	1.6206	1.4506
96716_at	Info	1110003E01Rik	RIKEN cDNA 1110003E01 gene	0.5551	4	0.2345	0.2099
160398_at	Info	2210008F15Rik	RIKEN cDNA 2210008F15 gene	0.554	8	0.8438	0.7571
104560_at	Info	Mrs3/4-pending	putative mitochondrial solute carrier	0.5533	10	0.7266	0.6529
95074_at	Info	Pxf	peroxisomal farnesylated protein	0.5533	8	0.7825	0.7031
161423_r_at	Info	Capn1	calpain 1	0.5532	4	0.267	0.24
103695_f_at	Info	C330007P06Rik	RIKEN cDNA C330007P06 gene	0.5526	12	1.4143	1.2726
100559_at	Info	Dhx16	DEAH (Asp-Glu-Ala-His) box polypeptide 16	0.5525	8	0.2097	0.1887
100568_at	Info	Abce1	ATP-binding cassette, sub-family E (OABP), member 1	0.5519	12	0.7822	0.7047
102789_at	Info	Gata2	GATA binding protein 2	0.5516	5	0.3461	0.312
94882_at	Info	2010200I23Rik	RIKEN cDNA 2010200I23 gene	0.5514	12	0.696	0.6277
102787_at	Info	Gpr56	G protein-coupled receptor 56	0.5513	10	0.7141	0.6443
162083_f_at	Info	Ntan1	N-terminal Asn amidase	0.5512	11	0.6796	0.6132
101487_f_at	Info	Ly6e	lymphocyte antigen 6 complex, locus E	0.5508	12	0.484	0.4371
161181_f_at	Info	Dusp16	dual specificity phosphatase 16	0.55	10	0.5739	0.5192
160942_at	Info	1200009K17Rik	RIKEN cDNA 1200009K17 gene	0.5491	9	0.3274	0.2967
92388_at	Info	AW045528	NA	0.5488	8	0.6544	0.5934
160400_at	Info	2810422B04Rik	RIKEN cDNA 2810422B04 gene	0.5485	9	0.9767	0.886
102996_at	Info	Ell	eleven-nineteen lysine-rich leukemia gene	0.5474	10	0.5358	0.4872
104149_at	Info	Nfkbia	nuclear factor of kappa light chain gene enhancer in B-cells inhibitor, alpha	0.547	12	0.938	0.8537
160691_at	Info	1700047I17Rik	RIKEN cDNA 1700047I17 gene	0.5469	4	0.3918	0.3566
101385_at	Info	Mbd3	methyl-CpG binding domain protein 3	0.5468	10	1.028	0.9358
104365_at	Info	Scamp2	secretory carrier membrane protein 2	0.5467	11	0.8413	0.7662
94492_at	Info	Dstn	destrin	0.5456	10	1.6617	1.5165
95696_at	Info	Txnl2	thioredoxin-like 2	0.5454	12	1.2749	1.164
161301_f_at	Info	Lgals9	lectin, galactose binding, soluble 9	0.5454	11	0.355	0.3242
93092_at	Info	H2-DMa	histocompatibility 2, class II, locus DMa	0.5449	12	1.4351	1.3114
160935_at	Info	4921528E07Rik	RIKEN cDNA 4921528E07 gene	0.5439	4	0.2759	0.2527
161221_f_at	Info	Asns	asparagine synthetase	0.5432	8	0.3236	0.2967
94504_at	Info	4930570C03Rik	RIKEN cDNA 4930570C03 gene	0.5428	4	0.1993	0.1829
104053_at	Info	Trio	triple functional domain (PTPRF interacting)	0.5424	6	0.1317	0.121
160562_at	Info	Cct7	chaperonin subunit 7 (eta)	0.5423	12	1.0378	0.9533
101890_f_at	Info	Dnajc2	DnaJ (Hsp40) homolog, subfamily C, member 2	0.5423	10	1.2145	1.1157
101476_at	Info	Pabpn1	poly(A) binding protein, nuclear 1	0.542	12	0.8347	0.7673
100607_at	Info	Pld3	phospholipase D3	0.5419	7	0.2722	0.2503
101023_f_at	Info	0610010E21Rik	RIKEN cDNA 0610010E21 gene	0.5415	12	1.6136	1.4848
160758_at	Info	Sec13l-pending	sec13-like protein	0.5413	5	0.3147	0.2896
162099_f_at	Info	Cd2bp2	CD2 antigen (cytoplasmic tail) binding protein 2	0.5413	5	0.4718	0.4343
AFFX-BioDn-3_at	Info	J04423	NA	0.541	12	0.2525	0.2325
93738_at	Info	Slc2a1	solute carrier family 2 (facilitated glucose transporter), member 1	0.541	4	0.1287	0.1186
92547_at	Info	Hip2	huntingtin interacting protein 2	0.5409	6	0.2724	0.251
94046_at	Info	Csk	c-src tyrosine kinase	0.5408	12	1.1548	1.064
94845_at	Info	5730454B08Rik	RIKEN cDNA 5730454B08 gene	0.5407	11	1.081	0.9963
101292_f_at	Info	Snrp1c-ps2	U1 small nuclear ribonucleoprotein 1C, pseudogene 2	0.5404	6	0.2798	0.2581
160386_at	Info	Crr9-pending	cisplatin resistance related protein CRR9p	0.5396	12	0.7383	0.682
94556_at	Info	Snx10	sorting nexin 10	0.5393	10	0.9302	0.8597
99632_at	Info	Mad2l1	MAD2 (mitotic arrest deficient, homolog)-like 1 (yeast)	0.5386	11	0.4947	0.4579
160391_at	Info	0710001O03Rik	RIKEN cDNA 0710001O03 gene	0.5378	10	1.1405	1.0574
95449_at	Info	2310075G12Rik	RIKEN cDNA 2310075G12 gene	0.5375	12	0.808	0.7494
100924_at	Info	Gata3	GATA binding protein 3	0.5373	10	1.1555	1.0723
160229_at	Info	Osbpl9	oxysterol binding protein-like 9	0.5373	8	0.1971	0.1829
97710_f_at	Info	C530046L02Rik	RIKEN cDNA C530046L02 gene	0.5373	4	0.6283	0.5831
98034_at	Info	H2-DMb1	histocompatibility 2, class II, locus Mb1	0.5373	4	0.2046	0.1898
95432_f_at	Info	D16Ium22e	DNA segment, Chr 16, Indiana University Medical 22, expressed	0.5371	10	1.529	1.4193
92196_f_at	Info	Amh	anti-Mullerian hormone	0.537	12	1.1719	1.0881
160503_at	Info	Fbl	fibrillarin	0.5357	12	1.3019	1.212
104095_at	Info	AU040320	expressed sequence AU040320	0.5354	7	0.7785	0.7252
95405_at	Info	Mesdc2	mesoderm development candiate 2	0.5353	10	1.1823	1.1016
104391_s_at	Info	Clcn7	chloride channel 7	0.5349	4	0.2253	0.2101
160112_at	Info	1190006E07Rik	RIKEN cDNA 1190006E07 gene	0.5347	6	0.7123	0.6644
102860_at	Info	Serpina3g	serine (or cysteine) proteinase inhibitor, clade A, member 3G	0.5342	12	1.4983	1.399
94471_r_at	Info	Slc30a5	solute carrier family 30 (zinc transporter), member 5	0.534	4	0.2146	0.2005
97909_at	Info	Stmn1	stathmin 1	0.5338	11	1.9076	1.7828
99486_at	Info	Cenpb	centromere autoantigen B	0.5335	6	0.378	0.3535
93382_at	Info	Pde1b	phosphodiesterase 1B, Ca2+-calmodulin dependent	0.533	8	1.8902	1.7693
160308_at	Info	Msn	moesin	0.5327	12	1.0554	0.9886
95470_at	Info	Gdpd1	glycerophosphodiester phosphodiesterase domain containing 1	0.5327	9	1.0586	0.9915
100380_at	Info	H3f3a	H3 histone, family 3A	0.5321	12	0.4518	0.4236
103985_at	Info	Map4k2	mitogen activated protein kinase kinase kinase kinase 2	0.5315	5	0.9453	0.8876
103359_at	Info	LOC228019	similar to hypothetical protein FLJ13984	0.5302	6	0.2175	0.2047
92926_at	Info	Mpl	myeloproliferative leukemia virus oncogene	0.5297	10	0.8708	0.8205
100079_at	Info	Ndufb9	NADH dehydrogenase (ubiquinone) 1 beta subcomplex, 9	0.5295	12	1.6784	1.5821
94967_at	Info	MGC28180	hypothetical protein MGC28180	0.5295	7	1.4338	1.3517
100418_at	Info	Gng2	guanine nucleotide binding protein (G protein), gamma 2 subunit	0.5292	7	0.6677	0.6298
103449_at	Info	9430078B04	hypothetical protein 9430078B04	0.5278	12	1.5569	1.4725
103588_at	Info	Adam15	a disintegrin and metalloproteinase domain 15 (metargidin)	0.5272	6	0.145	0.1373
93980_at	Info	BC019943	cDNA sequence BC019943	0.527	9	0.9647	0.9139
103667_at	Info	Cdkn2b	cyclin-dependent kinase inhibitor 2B (p15, inhibits CDK4)	0.527	6	0.164	0.1553
97203_at	Info	Mlp	MARCKS-like protein	0.5266	12	0.929	0.8807
160277_at	Info	Stx12	syntaxin 12	0.5265	10	1.2084	1.146
162290_f_at	Info	AV376843	NA	0.5262	8	0.279	0.2648
100917_at	Info	2410080P20Rik	RIKEN cDNA 2410080P20 gene	0.526	5	0.7721	0.7329
98460_at	Info	Fto	fatso	0.526	4	0.1949	0.185
92250_s_at	Info	Prcc	papillary renal cell carcinoma (translocation-associated)	0.5256	6	0.1042	0.099
94254_at	Info	Clic4	chloride intracellular channel 4 (mitochondrial)	0.5254	8	0.8119	0.7716
102002_at	Info	Ubqln2	ubiquilin 2	0.5252	8	0.2483	0.2361
99184_at	Info	Csad	cysteine sulfinic acid decarboxylase	0.5251	8	1.2432	1.1822
97818_at	Info	Snx4	sorting nexin 4	0.5241	9	1.2018	1.1453
98911_at	Info	Jak1	Janus kinase 1	0.524	12	1.411	1.3449
93991_at	Info	Mor1	malate dehydrogenase, mitochondrial	0.5223	12	1.3055	1.2484
94871_r_at	Info	2310075M17Rik	RIKEN cDNA 2310075M17 gene	0.5223	10	0.867	0.8291
95414_i_at	Info	C1r	complement component 1, r subcomponent	0.5221	8	0.3484	0.3333
101366_f_at	Info	1200009I24Rik	RIKEN cDNA 1200009I24 gene	0.522	4	0.4192	0.4012
99604_at	Info	1810015H18Rik	RIKEN cDNA 1810015H18 gene	0.5219	12	1.4177	1.357
94861_at	Info	4930453N24Rik	RIKEN cDNA 4930453N24 gene	0.5215	6	0.1008	0.0965
93569_f_at	Info	2610042L04Rik	RIKEN cDNA 2610042L04 gene	0.5214	10	0.1527	0.1463
97927_at	Info	Arhg	ras homolog gene family, member G	0.521	6	1.3736	1.3171
100115_at	Info	2610028H07Rik	RIKEN cDNA 2610028H07 gene	0.5207	11	0.348	0.3338
96236_at	Info	Cdc16	CDC16 cell division cycle 16 homolog (S. cerevisiae)	0.5204	11	0.8751	0.8402
92831_at	Info	Sfxn1	sideroflexin 1	0.5198	9	0.7685	0.7386
97833_at	Info	Pfkp	phosphofructokinase, platelet	0.5196	6	0.1586	0.1525
104740_at	Info	D1Ertd251e	DNA segment, Chr 1, ERATO Doi 251, expressed	0.5194	12	1.0689	1.0283
93571_at	Info	Spnb2	spectrin beta 2	0.5193	12	1.5322	1.4743
97342_at	Info	Mrps14	mitochondrial ribosomal protein S14	0.519	7	1.7202	1.6561
101088_f_at	Info	Cnbp	cellular nucleic acid binding protein	0.5189	12	0.4707	0.4532
99606_at	Info	Limk2	LIM motif-containing protein kinase 2	0.5187	4	0.1853	0.1785
100123_f_at	Info	Itgb1	integrin beta 1 (fibronectin receptor beta)	0.5182	12	0.8285	0.7989
101992_at	Info	Psmb6	proteasome (prosome, macropain) subunit, beta type 6	0.5182	12	0.8462	0.816
161364_f_at	Info	Faf1	Fas-associated factor 1	0.5172	9	0.443	0.4281
98402_at	Info	Macf1	microtubule-actin crosslinking factor 1	0.5167	12	1.1942	1.1549
102415_r_at	Info	Dnajc3	DnaJ (Hsp40) homolog, subfamily C, member 3	0.5166	6	1.2125	1.173
102099_f_at	Info	NA	NA	0.5164	11	0.7945	0.7689
99038_at	Info	Adss2	adenylosuccinate synthetase 2, non muscle	0.5159	4	0.4137	0.4008
93568_i_at	Info	2610042L04Rik	RIKEN cDNA 2610042L04 gene	0.5158	12	0.1924	0.1864
97437_f_at	Info	2310061P20Rik	RIKEN cDNA 2310061P20 gene	0.5154	8	0.2423	0.2349
103379_at	Info	Fbxo3	F-box only protein 3	0.5153	12	1.0077	0.9773
96277_at	Info	Arpc5	actin related protein 2/3 complex, subunit 5	0.5128	7	0.2811	0.274
160152_at	Info	Psmc1	protease (prosome, macropain) 26S subunit, ATPase 1	0.5127	6	1.5305	1.4922
96017_at	Info	0610006I08Rik	RIKEN cDNA 0610006I08 gene	0.5117	10	1.3609	1.3294
101179_at	Info	Ddx6	DEAD (Asp-Glu-Ala-Asp) box polypeptide 6	0.5115	7	0.6412	0.6267
95184_f_at	Info	AA419684	NA	0.5114	6	0.2994	0.2926
160109_at	Info	Sox4	SRY-box containing gene 4	0.5101	5	0.4489	0.44
97740_at	Info	Dusp16	dual specificity phosphatase 16	0.5096	10	1.6264	1.5954
99990_at	Info	Rbbp6	retinoblastoma binding protein 6	0.5091	10	1.7013	1.6706
100151_at	Info	Tde1	tumor differentially expressed 1	0.5077	12	0.4344	0.4277
96866_at	Info	2310008N12Rik	RIKEN cDNA 2310008N12 gene	0.5077	4	0.8847	0.8713
100915_at	Info	Myh9	myosin heavy chain IX	0.5073	10	0.1928	0.19
94034_at	Info	Smfn	small fragment nuclease	0.5066	5	0.7801	0.77
161990_f_at	Info	BC012974	hypothetical gene supported by BC012974	0.5065	10	0.6115	0.6036
97384_at	Info	Gmfg	glia maturation factor, gamma	0.5062	12	1.065	1.0519
104263_at	Info	D4Wsu24e	DNA segment, Chr 4, Wayne State University 24, expressed	0.5061	7	0.6353	0.6276
92703_at	Info	2310032M22Rik	RIKEN cDNA 2310032M22 gene	0.5058	8	0.9708	0.9597
160435_at	Info	Mic2l1	MIC2 (monoclonal Imperial Cancer Research Fund 2)-like 1	0.5054	4	0.1384	0.1369
94365_at	Info	1190005L05Rik	RIKEN cDNA 1190005L05 gene	0.5047	10	1.9024	1.8845
104342_i_at	Info	Pla2g12	phospholipase A2, group XII	0.5047	7	1.2291	1.2176
AFFX-CreX-5_at	Info	X03453	NA	0.5038	12	0.1869	0.1855
104000_at	Info	2210023G05Rik	RIKEN cDNA 2210023G05 gene	0.5031	4	0.4298	0.4272
104267_at	Info	Slc23a2	solute carrier family 23 (nucleobase transporters), member 2	0.503	5	0.4093	0.4069
93558_at	Info	Slc35a2	solute carrier family 35 (UDP-galactose transporter), member 2	0.5017	6	0.1915	0.1908
102836_at	Info	Pps	putative phosphatase	0.5014	10	0.9988	0.9959
162221_i_at	Info	Blmh	bleomycin hydrolase	0.5014	6	0.7699	0.7678
96608_at	Info	Phyh	phytanoyl-CoA hydroxylase	0.5012	10	1.0073	1.005
100126_at	Info	Chrac1	chromatin accessibility complex 1	0.5009	12	1.9027	1.8991
96678_at	Info	Dhrs4	dehydrogenase/reductase (SDR family) member 4	0.5009	10	0.3821	0.3813
160651_at	Info	Tacstd2	tumor-associated calcium signal transducer 2	0.5008	10	1.5861	1.5835
93983_at	Info	1110021N07Rik	RIKEN cDNA 1110021N07 gene	0.5008	10	0.8382	0.8369
160883_at	Info	AI325464	expressed sequence AI325464	0.5005	9	0.3778	0.3774
103780_at	Info	1700021F05Rik	RIKEN cDNA 1700021F05 gene	0.4993	5	0.1363	0.1365
100621_at	Info	Rnh1	ribonuclease/angiogenin inhibitor 1	0.4979	6	1.0902	1.0947
97904_at	Info	Actr3	ARP3 actin-related protein 3 homolog (yeast)	0.4976	12	1.0918	1.097
162347_f_at	Info	Bgn	biglycan	0.4967	9	0.4136	0.4164
94966_at	Info	G6pdx	glucose-6-phosphate dehydrogenase X-linked	0.4964	12	0.6382	0.6428
95655_at	Info	5830411E10Rik	RIKEN cDNA 5830411E10 gene	0.4962	7	0.214	0.2156
161923_at	Info	Psmb1	proteasome (prosome, macropain) subunit, beta type 1	0.4948	9	0.8315	0.8403
92642_at	Info	Car2	carbonic anhydrase 2	0.4944	4	0.7958	0.8048
161250_at	Info	Ipo4	importin 4	0.4937	8	0.3181	0.3221
100577_at	Info	Snrpd1	small nuclear ribonucleoprotein D1	0.4933	12	0.5793	0.5871
99584_at	Info	Kai1	kangai 1 (suppression of tumorigenicity 6, prostate)	0.4932	4	0.5901	0.5982
104524_at	Info	Gltp-pending	glycolipid transfer protein	0.4928	4	0.1984	0.2013
96167_at	Info	Bag3	Bcl2-associated athanogene 3	0.4928	4	0.1621	0.1644
93600_at	Info	Obrgrp	leptin receptor gene-related protein	0.4922	12	0.5768	0.5859
99378_f_at	Info	4921504P20Rik	RIKEN cDNA 4921504P20 gene	0.4921	5	0.2622	0.2664
160931_at	Info	Dnm1l	dynamin 1-like	0.4911	12	1.5184	1.5455
95428_at	Info	Imp4-pending	U3 snoRNP protein 4 homolog (yeast)	0.4897	10	1.1517	1.1758
94022_at	Info	Gltscr2	glioma tumor suppressor candidate region gene 2	0.4896	12	0.2456	0.2508
100041_at	Info	D11Ertd333e	DNA segment, Chr 11, ERATO Doi 333, expressed	0.4894	12	1.5193	1.5519
103816_at	Info	F11r	F11 receptor	0.4889	10	1.3322	1.3621
103947_at	Info	Ppp6c	protein phosphatase 6, catalytic subunit	0.4881	10	1.1483	1.1761
96348_at	Info	0610039C21Rik	RIKEN cDNA 0610039C21 gene	0.4877	12	1.3176	1.3505
161401_f_at	Info	Aldh3a2	aldehyde dehydrogenase family 3, subfamily A2	0.4875	10	0.6311	0.6471
99330_at	Info	Csf2ra	colony stimulating factor 2 receptor, alpha, low-affinity (granulocyte-macrophage)	0.4872	6	0.8864	0.9094
93962_at	Info	Rap1a	RAS-related protein-1a	0.4863	10	0.7031	0.7225
103020_s_at	Info	Map3k1	mitogen activated protein kinase kinase kinase 1	0.4861	7	1.4278	1.4682
161006_at	Info	R75096	expressed sequence R75096	0.4859	7	0.1009	0.1038
98132_at	Info	Cycs	cytochrome c, somatic	0.4858	12	1.111	1.143
160291_at	Info	Sec61a	SEC61, alpha subunit (S. cerevisiae)	0.4846	12	1.5363	1.5845
103643_at	Info	Zdhhc16	zinc finger, DHHC domain containing 16	0.484	5	1.308	1.3506
94895_at	Info	9430020E02Rik	RIKEN cDNA 9430020E02 gene	0.4828	12	1.623	1.6798
94470_i_at	Info	Slc30a5	solute carrier family 30 (zinc transporter), member 5	0.4823	5	0.1628	0.1687
96331_at	Info	Snx2	sorting nexin 2	0.4816	11	0.6992	0.7255
98927_at	Info	NA	NA	0.4812	12	1.1398	1.1834
94862_i_at	Info	Dncl2a	dynein, cytoplasmic, light chain 2A	0.4807	12	1.0051	1.0446
94388_at	Info	Ap3s2	adaptor-related protein complex 3, sigma 2 subunit	0.4805	6	0.1021	0.1062
104750_at	Info	Ifi47	interferon gamma inducible protein	0.4795	11	0.8565	0.8924
93901_at	Info	Hps1	Hermansky-Pudlak syndrome 1 homolog (human)	0.4789	4	0.5818	0.6069
101609_at	Info	Kst1-pending	sodium/myo-inositol cotransporter 2	0.4786	4	0.1894	0.1977
103071_at	Info	2810429C13Rik	RIKEN cDNA 2810429C13 gene	0.4775	10	0.8525	0.8917
95416_at	Info	Usp15	ubiquitin specific protease 15	0.4772	9	1.2096	1.266
96759_r_at	Info	Sec14l2	SEC14-like 2 (S. cerevisiae)	0.477	6	0.2479	0.2596
95102_at	Info	Scotin-pending	scotin gene	0.4769	12	0.9787	1.0249
98886_at	Info	2810410M20Rik	RIKEN cDNA 2810410M20 gene	0.4767	7	0.5645	0.5914
96856_at	Info	C1qbp	complement component 1, q subcomponent binding protein	0.4764	6	0.241	0.2527
161787_f_at	Info	Ris2	retroviral integration site 2	0.4763	9	0.7698	0.8072
160911_at	Info	Sos1	Son of sevenless homolog 1 (Drosophila)	0.4757	4	0.4193	0.4401
103322_at	Info	Rpia	ribose 5-phosphate isomerase A	0.4754	11	0.8004	0.8408
102029_at	Info	Il16	interleukin 16	0.4754	4	0.2896	0.3043
160198_at	Info	C530050O22Rik	RIKEN cDNA C530050O22 gene	0.474	6	0.1228	0.1294
92970_at	Info	Hoxa10	homeo box A10	0.474	6	0.1304	0.1374
92575_at	Info	Aip	aryl-hydrocarbon receptor-interacting protein	0.4737	10	0.8385	0.8839
104304_r_at	Info	1500004O14Rik	RIKEN cDNA 1500004O14 gene	0.4727	6	0.1451	0.1533
101048_at	Info	Ptprc	protein tyrosine phosphatase, receptor type, C	0.4726	12	1.0619	1.1218
102893_at	Info	Pou2f1	POU domain, class 2, transcription factor 1	0.4719	4	0.1451	0.1535
160416_at	Info	Fkbp3	FK506 binding protein 3	0.4717	12	0.6272	0.6638
AFFX-GapdhMur/M32599_M_at	Info	Gapd	glyceraldehyde-3-phosphate dehydrogenase	0.4717	12	0.8236	0.8716
92810_at	Info	Pdk3	pyruvate dehydrogenase kinase, isoenzyme 3	0.4711	12	1.9563	2.073
97783_at	Info	Ccl17	chemokine (C-C motif) ligand 17	0.4708	4	0.1551	0.1645
102124_f_at	Info	Cox4a	cytochrome c oxidase, subunit IVa	0.4701	9	0.2197	0.2332
160995_at	Info	E430037F08Rik	RIKEN cDNA E430037F08 gene	0.47	5	0.3175	0.3372
97573_at	Info	Tyk2	tyrosine kinase 2	0.4693	11	0.1361	0.1447
98119_at	Info	Rpl30	ribosomal protein L30	0.4687	12	0.3191	0.3398
98493_at	Info	3200002M19Rik	RIKEN cDNA 3200002M19 gene	0.4687	4	0.9623	1.0245
94459_at	Info	AI462493	expressed sequence AI462493	0.4683	11	1.3072	1.3928
104541_at	Info	Prtn3	proteinase 3	0.4672	7	0.4753	0.5075
160249_at	Info	Tpd52	tumor protein D52	0.4671	12	1.0596	1.1317
103367_at	Info	Galgt1	UDP-N-acetyl-alpha-D-galactosamine:(N-acetylneuraminyl)-galactosylglucosylceramide-beta-1, 4-N-acetylgalactosaminyltransferase	0.4662	8	0.7185	0.7688
98084_at	Info	Arl2bp	ADP-ribosylation-like 2 binding protein	0.4657	11	0.9659	1.0346
103585_at	Info	Spg4	spastic paraplegia 4 homolog (human)	0.4653	11	1.3323	1.4283
97329_at	Info	C77668	expressed sequence C77668	0.4652	10	0.9482	1.0166
94976_at	Info	AL022610	expressed sequence AL022610	0.4651	11	0.5785	0.6205
102838_at	Info	Sell	selectin, lymphocyte	0.4648	4	0.1834	0.1967
93111_at	Info	Kpnb1	karyopherin (importin) beta 1	0.4647	12	0.6716	0.7209
96271_at	Info	2310075C12Rik	RIKEN cDNA 2310075C12 gene	0.4647	11	1.0061	1.0799
100404_at	Info	TgN737Rpw	transgene insert site 737, insertional mutation, polycystic kidney disease	0.4643	4	0.1799	0.1933
103596_at	Info	Dgka	diacylglycerol kinase, alpha	0.4628	11	0.3586	0.3863
160800_at	Info	D7Wsu87e	DNA segment, Chr 7, Wayne State University 87, expressed	0.4628	10	1.152	1.2411
103629_g_at	Info	Lef1	lymphoid enhancer binding factor 1	0.4618	9	0.1478	0.1596
100633_at	Info	2810484M10Rik	RIKEN cDNA 2810484M10 gene	0.4616	11	0.8537	0.922
93595_at	Info	Cln2	ceroid-lipofuscinosis, neuronal 2	0.461	9	0.9603	1.0385
161766_i_at	Info	6330580J24Rik	RIKEN cDNA 6330580J24 gene	0.4608	5	0.1973	0.2135
160471_at	Info	Slbp	stem-loop binding protein	0.4607	12	0.7451	0.8061
97419_at	Info	2310010I22Rik	RIKEN cDNA 2310010I22 gene	0.46	5	0.6493	0.7035
160669_at	Info	2600017A12Rik	RIKEN cDNA 2600017A12 gene	0.4592	11	0.9791	1.0625
95502_at	Info	Sirt2	sirtuin 2 (silent mating type information regulation 2, homolog) 2 (S. cerevisiae)	0.4588	5	0.6272	0.6811
104241_at	Info	2210408E11Rik	RIKEN cDNA 2210408E11 gene	0.4586	12	0.9996	1.0862
95565_at	Info	Mad2lbp	MAD2L1 binding protein	0.4582	12	1.0052	1.093
161740_r_at	Info	Rag1	recombination activating gene 1	0.4576	4	0.1367	0.1489
95716_at	Info	Ywhag	3-monooxgenase/tryptophan 5-monooxgenase activation protein, gamma polypeptide	0.4575	12	1.2481	1.3592
161525_f_at	Info	Rom1	rod outer segment membrane protein 1	0.4575	10	1.2233	1.3321
95457_at	Info	1110001C20Rik	RIKEN cDNA 1110001C20 gene	0.4574	10	1.266	1.3788
94997_at	Info	Emcn-pending	endomucin	0.4569	10	1.9191	2.0925
98579_at	Info	Egr1	early growth response 1	0.4566	6	0.6469	0.7057
103651_r_at	Info	Gtf2f2	general transcription factor IIF, polypeptide 2	0.4563	6	0.1419	0.1548
104491_at	Info	1110054G21Rik	RIKEN cDNA 1110054G21 gene	0.4557	8	0.8434	0.9218
101578_f_at	Info	Actb	actin, beta, cytoplasmic	0.4541	12	0.2074	0.2274
101858_at	Info	Rfng	radical fringe gene homolog (Drosophila)	0.454	12	1.1647	1.2772
104380_at	Info	Slc35a1	solute carrier family 35 (CMP-sialic acid transporter), member 1	0.4539	7	0.8457	0.9276
97247_at	Info	2610034N03Rik	RIKEN cDNA 2610034N03 gene	0.4535	11	0.4536	0.4979
96016_at	Info	2700094K13Rik	RIKEN cDNA 2700094K13 gene	0.4533	12	0.8372	0.9193
104680_at	Info	Ramp1	receptor (calcitonin) activity modifying protein 1	0.4533	10	1.564	1.7175
95069_at	Info	Ssrp1	structure specific recognition protein 1	0.4532	12	1.4839	1.6299
160727_at	Info	2410002F23Rik	RIKEN cDNA 2410002F23 gene	0.4531	9	1.5404	1.6925
162415_f_at	Info	Shapy-pending	Ca2+-dependent endoplasmic reticulum nucleoside diphosphatase	0.4525	10	0.3504	0.3855
162400_f_at	Info	Mms19l	MMS19 (MET18 S. cerevisiae)-like	0.452	7	0.5033	0.5541
93743_at	Info	Hsbp1	heat shock factor binding protein 1	0.4514	12	0.904	0.9965
93217_at	Info	2610017J04Rik	RIKEN cDNA 2610017J04 gene	0.4513	8	0.6055	0.6677
101065_at	Info	Pcna	proliferating cell nuclear antigen	0.4507	10	0.351	0.3874
162420_r_at	Info	Selk-pending	selenoprotein K	0.4505	9	0.2391	0.2641
160106_at	Info	Capg	capping protein (actin filament), gelsolin-like	0.4505	4	1.092	1.206
93968_at	Info	Pdcd5	programmed cell death 5	0.4503	12	0.8775	0.9696
94060_at	Info	AW536343	expressed sequence AW536343	0.45	8	1.0768	1.1905
96075_at	Info	Wdr1	WD repeat domain 1	0.4497	7	0.3311	0.3663
92198_s_at	Info	Daf2	decay accelerating factor 2	0.4495	7	0.2045	0.2263
96827_at	Info	2410008J01Rik	RIKEN cDNA 2410008J01 gene	0.4489	8	0.1818	0.2014
93519_s_at	Info	Nedd8	neural precursor cell expressed, developmentally down-regulated gene 8	0.4487	12	1.5664	1.7362
96262_at	Info	Rab5c	RAB5C, member RAS oncogene family	0.4476	12	1.4778	1.6418
101906_at	Info	Smc4l1	SMC4 structural maintenance of chromosomes 4-like 1 (yeast)	0.4466	12	0.8904	0.9912
162358_i_at	Info	Slc25a1	solute carrier family 25 (mitochondrial carrier; citrate transporter), member 1	0.4464	10	0.9384	1.0449
95666_at	Info	9430009J09Rik	RIKEN cDNA 9430009J09 gene	0.4459	10	1.2506	1.3941
103912_at	Info	2410091N08Rik	RIKEN cDNA 2410091N08 gene	0.4459	8	0.2724	0.3037
[truncated: 2,480 more rows]
