# Supplementary material for: Evidence for Diversity in Transcriptional Profiles of Single Hematopoietic Stem Cells
Source: PLoS Genet. 2006 Sep 29;2(9):e159. doi: 10.1371/journal.pgen.0020159 (PMC1584276; doi:10.1371/journal.pgen.0020159)
Supplement: Table S5 — (9.2 MB XLS) [file pgen.0020159.st005.xls]

## Sheet: All Chips RMA
Table S5. RMA expression levels in each of the samples amplified with GSC RT-PCR followed by oligonucleotide microarray analysis
(See Table S6 for present/absent calls)
				Lower SP (10 cells)						Upper SP (10 cells)						CD8 T lymphocytes (10 cells)						SP tip (single cells)												Single SP cell equivalents
probe set	link	symbol	gene	LA1	LA2	LB1	LB2	LM1	LM2	UN1	UN2	UO1	UO2	UZ1	UZ2	XB1	XB2	XC1	XC2	XD1	XD2	HSA	HSB	HSC	HSD	HSE	HSF	HSG	HSH	HSI	HSJ	HSK	HSL	HWA	HWB	HWC	HWD	HWE
100001_at	Info	Cd3g	CD3 antigen, gamma polypeptide	3.606	4.111	3.617	3.951	4.423	3.925	4.702	4.654	4.336	3.792	3.81	4.039	8.398	8.358	8.322	8.095	8.465	8.469	4.49	5.111	4.504	4.932	5.183	5.41	5.045	5.065	5.45	5.307	4.669	5.63	5.022	4.842	4.828	5.122	4.829
100002_at	Info	Itih3	inter-alpha trypsin inhibitor, heavy chain 3	2.84	3.069	3.157	2.981	3.011	3.137	3.056	3.027	3.022	3.202	3.352	3.124	3.067	3.209	3.371	3.023	3.083	2.803	3.318	3.315	3.564	3.34	3.574	3.339	3.896	3.608	3.554	3.566	3.541	3.634	3.411	3.537	3.247	3.373	3.291
100003_at	Info	Ryr1	ryanodine receptor 1, skeletal muscle	2.766	2.927	2.597	2.747	3.452	2.371	3.141	2.818	2.891	2.672	3.052	3.129	3.095	2.895	3.676	4.261	2.718	3.015	2.975	3.644	3.389	3.238	3.17	3.277	3.126	3.338	3.219	3.458	3.195	3.317	3.341	3.34	3.505	3.107	3.346
100004_at	Info	5930412E23Rik	RIKEN cDNA 5930412E23 gene	4.747	4.397	2.286	3.268	2.427	3.349	2.993	2.118	2.287	3.216	3.875	3.893	4.939	5.265	3.181	3.279	4.984	4.833	2.613	2.62	2.723	3.296	2.487	2.576	2.568	2.703	2.839	5.21	2.612	2.851	2.666	2.735	2.721	2.459	2.727
100005_at	Info	Traf4	Tnf receptor associated factor 4	4.545	4.664	4.24	4.442	4.086	4.023	4.451	4.549	4.469	4.659	4.446	4.661	3.943	4.007	3.921	3.827	4.17	3.837	4.136	3.923	4.352	4.671	4.219	4.236	4.537	4.439	4.295	4.529	4.362	4.588	4.645	4.174	5.398	4.448	4.137
100006_at	Info	Cdh11	cadherin 11	2.034	1.861	2.255	1.885	2.444	2.172	2.135	2.187	2.238	2.096	2.108	2.489	2.078	2.191	2.192	2.072	2.254	2.259	2.504	2.484	2.543	2.825	2.373	2.255	2.28	2.323	2.29	2.154	2.145	2.402	2.3	2.28	2.303	2.187	2.286
100007_at	Info	6330414O09Rik	RIKEN cDNA 6330414O09 gene	7.862	7.103	6.408	6.231	6.848	6.51	6.902	6.746	7.432	7.647	6.978	7.013	7.725	7.886	7.923	7.818	6.827	6.555	4.988	4.487	6.581	7.987	5.086	7.179	4.786	8.363	4.765	6.533	7.782	6.827	5.616	5.568	5.822	4.871	5.337
100009_r_at	Info	Sox2	SRY-box containing gene 2	1.613	1.811	1.859	1.808	1.747	1.772	1.732	1.899	1.724	1.779	1.774	1.892	1.755	1.737	1.73	1.564	1.588	1.733	1.788	1.888	2.019	2.028	1.984	1.724	1.785	1.76	1.725	1.924	1.851	1.72	1.874	1.982	1.677	1.77	1.907
100010_at	Info	Klf3	Kruppel-like factor 3 (basic)	2.328	2.713	3.475	3.609	2.7	3.005	3.716	3.966	3.578	3.053	3.295	3.646	3.316	2.464	3.337	3.285	2.81	2.839	2.934	2.971	2.523	2.555	3.237	3.542	2.496	3.982	3.679	3.219	3.149	3.076	4.127	3.084	3.677	2.799	3.814
100011_at	Info	9930027G08Rik	RIKEN cDNA 9930027G08 gene	2.648	2.61	3.066	3.174	3.965	3.67	3.136	3.2	2.688	2.548	2.829	3.277	2.706	2.434	4.654	5.253	4.818	4.466	2.574	2.228	2.311	2.133	2.197	2.668	2.084	2.872	2.361	2.069	2	2.227	4.845	2.126	2.186	2.13	2.313
100012_at	Info	Laptm5	lysosomal-associated protein transmembrane 5	8.761	8.825	7.652	7.454	8.937	9.032	8.791	8.592	8.764	8.641	7.717	7.742	9.238	9.348	9.818	9.776	9.625	9.617	5.57	9.154	9.342	8.228	9.71	9.368	8.761	6.791	5.512	8.566	7.527	9.342	8.892	8.734	5.284	8.026	8.909
100013_at	Info	2010008K16Rik	RIKEN cDNA 2010008K16 gene	7.923	7.85	5.641	5.061	4.05	4.108	4.291	4.026	4.406	4.474	6.075	6.134	9.137	9.129	8.246	8.569	8.518	8.422	7.617	5.098	4.498	5.865	6.617	5.284	5.683	5.782	5.545	5.211	5.301	4.861	5.295	5.435	9.014	7.836	4.771
100014_at	Info	Tlk2	tousled-like kinase 2 (Arabidopsis)	8.295	8.447	8.274	8.59	9.027	8.562	2.707	3.075	4.401	4.684	4.939	5.544	6.691	6.595	6.842	6.813	7.318	7.349	2.36	5.424	2.914	2.845	2.868	2.324	2.474	2.861	2.59	3.025	4.107	2.802	2.371	2.964	4.683	2.424	2.384
100015_at	Info	Yes	Yamaguchi sarcoma viral (v-yes) oncogene homolog	2.061	2.177	2.653	2.366	2.716	2.445	2.366	2.197	2.452	2.294	2.254	2.301	2.431	2.377	2.279	2.199	2.203	2.241	2.736	2.624	2.797	2.858	2.824	2.654	2.881	2.676	2.779	2.691	2.55	2.723	2.626	2.822	2.605	2.807	2.866
100016_at	Info	Mmp11	matrix metalloproteinase 11	3.303	3.168	3.144	3.019	3.367	3.594	3.108	3.031	3.806	3.942	3.808	3.603	3.429	3.306	3.26	3.45	3.044	3.102	3.532	3.474	3.873	3.38	3.393	3.195	3.252	3.822	3.226	3.288	3.417	3.827	3.612	3.349	3.305	3.191	3.18
100017_at	Info	Mybph	myosin binding protein H	3.638	3.447	3.148	3.197	3.692	3.226	3.472	3.538	3.163	3.237	3.415	3.089	3.401	3.39	3.464	3.59	3.451	3.487	3.823	3.951	3.897	4.28	4.089	4.016	4.021	4.316	4.137	4.135	3.824	4.339	4.075	4.041	3.863	4.201	4.099
100018_at	Info	Mtf1	metal response element binding transcription factor 1	4.443	4.627	5.44	5.834	5.358	5.056	4.752	5.188	4.869	4.824	4.823	4.919	6.012	5.978	4.729	4.646	6.174	6.249	4.907	5.135	7.424	5.103	5.26	5.29	5.598	5.15	5.24	5.705	5.06	5.773	5.167	5.304	4.817	5.343	5.237
100019_at	Info	Cspg2	chondroitin sulfate proteoglycan 2	2.106	2.344	2.538	2.201	2.695	2.769	2.254	2.381	2.662	2.38	2.388	2.292	2.185	2.201	2.43	2.298	2.56	2.389	2.764	2.909	3.021	2.549	2.529	2.448	2.999	2.856	2.889	2.921	2.559	2.779	2.632	2.584	2.653	2.788	2.889
100020_at	Info	Slc4a2	solute carrier family 4 (anion exchanger), member 2	8.361	8.251	6.996	7.301	6.573	6.852	8.871	8.626	9.304	9.293	8.253	8.367	8.088	7.996	7.091	7.022	7.158	7.208	9.474	6.278	6.277	6.168	6.107	6.483	9.469	5.867	8.738	6.721	6.299	7.523	6.617	6.631	6.151	6.462	6.51
100021_at	Info	Chrna1	cholinergic receptor, nicotinic, alpha polypeptide 1 (muscle)	2.591	2.564	2.482	2.564	2.438	2.188	2.688	2.788	2.731	2.899	2.393	2.41	2.628	2.58	2.71	2.804	2.749	2.845	3.15	3.347	3.204	2.885	3.231	3.367	3.613	3.121	3.119	3.085	3.272	3.242	3.069	3.247	3.244	2.945	2.998
100022_at	Info	Cish	cytokine inducible SH2-containing protein	6.356	6.198	6.544	6.98	6.528	6.664	7.473	7.815	6.325	6.618	7.221	7.401	6.213	6.068	6.354	6.447	5.977	6.035	7.951	7.671	6.952	6.515	7.525	6.693	6.291	8.08	6.453	6.761	6.527	6.543	7.025	7.851	7.809	6.545	6.803
100023_at	Info	Mybl2	myeloblastosis oncogene-like 2	4.213	4.739	4.619	4.579	4.824	5.069	4.257	4.432	4.608	4.323	4.375	4.082	4.242	4.244	3.99	3.925	3.986	4.068	4.28	4.485	4.295	4.572	4.302	4.587	4.631	4.779	4.761	4.704	4.33	4.353	4.361	4.479	4.378	4.497	4.276
100024_at	Info	Shrm	shroom	1.914	1.796	7.469	8.058	3.17	2.523	2.307	1.97	2.06	1.937	2.062	2.144	2.042	2.036	1.922	2.002	2.15	2.194	2.59	2.565	2.543	2.538	2.436	2.116	2.137	2.343	2.259	2.43	2.464	2.499	2.141	2.215	2.213	2.277	2.115
100026_at	Info	Bcat1	branched chain aminotransferase 1, cytosolic	3.999	4.006	4.125	4.088	3.908	4.466	4.007	4.007	3.952	3.948	4.243	4.075	3.955	4.031	4.026	3.723	3.872	3.685	4.143	4.208	4.105	4.25	4.238	4.221	4.202	4.28	4.174	4.006	3.75	3.993	4.053	3.929	3.831	4.041	4.057
100027_s_at	Info	Pex14	peroxisomal biogenesis factor 14	5.548	5.727	6.396	6.495	6.269	5.878	5.829	5.609	5.947	6.322	6.178	5.84	6.274	6.206	7.064	7.113	6.9	6.775	5.457	5.998	5.049	5.284	5.16	6.127	5.7	7.234	5.406	5.693	5.968	5.424	6.175	5.44	6.077	6.14	5.4
100028_r_at	Info	Pex14	peroxisomal biogenesis factor 14	5.482	6.163	6.111	6.038	6.144	6.349	5.701	6.124	5.818	5.961	5.801	5.842	5.812	5.611	5.37	5.257	5.309	5.483	6.088	6.512	6.386	6.584	6.508	6.567	6.666	6.67	6.715	6.659	6.177	6.544	6.677	6.731	6.307	6.973	6.648
100029_at	Info	Pex14	peroxisomal biogenesis factor 14	4.366	4.282	4.412	4.477	4.564	4.806	4.168	4.265	4.315	4.097	4.631	4.55	4.956	4.716	4.306	4.136	4.503	4.492	5.134	5.201	5.003	4.537	4.834	5.207	5.459	4.848	5.018	4.81	4.945	5.173	5.325	4.715	5.327	5.028	4.96
100030_at	Info	Upp	uridine phosphorylase	4.044	4.398	3.449	3.317	7.146	7.142	6.009	5.618	3.815	3.688	3.686	3.546	4.064	3.966	3.813	3.486	3.793	3.672	4.132	8.662	6.525	4.179	4.244	4.473	4.348	4.196	4.951	4.408	4.006	4.348	4.13	4.911	4.426	4.061	7.557
100032_at	Info	Sp1	trans-acting transcription factor 1	4.801	4.865	7.549	7.528	4.392	4.627	3.095	2.975	2.602	2.852	2.316	3.349	6.624	6.69	6.358	6.248	4.528	4.375	3.291	8.162	3.279	5.052	2.839	6	8.649	8.988	3.275	7.513	3.191	3.041	3.317	3.274	7.743	3.796	7.334
100033_at	Info	Msh2	mutS homolog 2 (E. coli)	7.411	6.799	7.616	7.785	4.288	4.142	5.849	5.54	6.55	6.454	3.987	4.507	7.416	7.476	6.376	6.482	6.758	6.785	3.321	3.639	3.178	2.606	3.759	3.181	3.361	3.389	3.281	8.305	3.24	8.238	3.587	3.173	3.3	3.479	6.071
100034_at	Info	Serpinb5	serine (or cysteine) proteinase inhibitor, clade B, member 5	2.321	2.364	2.268	2.496	2.207	2.537	2.327	2.676	2.342	2.509	2.523	2.293	2.309	2.795	2.54	2.538	2.317	2.344	2.667	2.917	2.916	2.871	2.947	2.792	3.087	2.799	3.131	2.823	2.761	2.83	2.894	2.65	2.744	2.725	2.967
100035_at	Info	Npr1	natriuretic peptide receptor 1	2.131	2.379	2.153	2.3	2.431	2.452	2.201	2.172	2.266	2.113	2.055	2.187	2.101	2.145	2.043	2.053	2.23	2.081	2.322	2.326	2.582	2.25	2.373	2.618	2.343	2.227	2.214	2.211	2.126	2.403	2.231	2.214	2.419	2.404	2.334
100037_at	Info	Ddx18	DEAD (Asp-Glu-Ala-Asp) box polypeptide 18	2.564	2.429	2.734	2.507	2.588	2.342	2.59	2.759	2.693	2.821	2.872	2.739	2.741	2.669	2.657	2.621	2.409	2.486	3.182	2.747	3.099	2.754	2.546	3.322	2.777	3.068	2.799	2.882	2.761	3.16	3.009	3.068	2.689	2.938	3.035
100039_at	Info	Tmem4	transmembrane protein 4	6.034	5.687	5.874	5.412	7.866	7.484	6.933	6.985	7.263	7.281	6.065	5.9	5.262	5.45	6.777	6.868	6.914	6.756	4.158	3.748	5.068	3.588	3.581	3.184	5.02	4.75	7.834	5.757	4.48	4.885	3.812	4.912	7.57	3.786	4.477
100040_at	Info	Mrpl17	mitochondrial ribosomal protein L17	4.849	4.346	6.586	6.34	3.826	3.919	4.835	4.37	4.548	4.543	4.864	5.265	6.73	6.732	3.916	3.979	7.008	6.832	4.223	4.26	5.716	5.452	4.044	5.182	4.326	6.076	4.086	4.444	4.366	4.266	4.012	4.453	4.357	4.753	4.333
100041_at	Info	D11Ertd333e	DNA segment, Chr 11, ERATO Doi 333, expressed	9.687	9.85	9.677	9.752	10.107	10.099	9.23	9.19	9.129	8.882	9.744	9.825	9.452	9.475	9.378	9.38	10.11	10.04	6.213	4.096	9.647	7.572	10.133	9.112	5.903	10.35	8.367	4.866	9.012	6.899	10.422	8.112	10.6	8.192	10.494
100042_at	Info	Hagh	hydroxyacyl glutathione hydrolase	4.818	4.857	6.309	5.579	5.023	5.27	4.772	4.945	4.8	5.383	5.043	4.785	5.275	5.001	4.927	4.929	5.587	5.435	7.593	5.175	4.802	4.85	5.339	5.333	5.634	5.225	5.445	5.356	4.995	5.141	5.005	5.654	4.997	5.361	5.189
100043_f_at	Info	2310020A21Rik	RIKEN cDNA 2310020A21 gene	4.112	4.121	4.042	4.159	3.955	3.907	4.189	4.147	4.106	3.589	4.106	4.08	3.947	3.889	3.826	4.018	3.656	3.818	4.471	4.868	4.871	4.493	4.673	4.74	4.897	4.569	4.814	4.594	4.469	4.708	4.878	4.601	4.754	4.532	4.711
100044_at	Info	Cldn11	claudin 11	2.019	1.928	2.054	2.045	1.958	2.014	2.131	2.058	1.98	1.826	2.197	2.205	1.807	2.119	1.854	1.801	1.983	1.924	2.04	2.192	2.639	2.317	2.216	2.072	3.003	1.881	2.002	2.017	1.97	2.018	2.112	2.14	2.143	2.134	1.898
100046_at	Info	Mthfd2	methylenetetrahydrofolate dehydrogenase (NAD+ dependent), methenyltetrahydrofolate cyclohydrolase	7.531	7.711	4.283	3.858	6.347	5.252	8.527	8.289	7.255	7.198	8.778	8.78	5.971	5.978	7.405	7.361	6.941	7.027	2.766	2.976	4.79	3.028	3.135	2.982	2.776	2.687	3.043	6.469	7.963	8.714	7.373	4.387	2.583	2.863	2.711
100047_at	Info	Snap25	synaptosomal-associated protein 25	2.824	2.957	2.888	2.517	2.775	2.288	3.091	3.146	2.645	2.715	2.829	2.607	3.164	2.722	2.632	2.836	2.49	2.376	3.072	2.761	2.893	2.376	2.798	2.87	3.057	3.098	2.855	3.177	2.974	2.824	2.798	2.991	2.949	3.141	3.373
100048_at	Info	Rap1a	RAS-related protein-1a	2.414	2.16	2.411	2.069	2.159	2.295	2.193	1.998	2.169	2.187	2.354	2.349	2.121	2.585	2.284	2.012	1.887	1.997	2.326	2.371	2.118	2.857	2.317	2.228	2.305	2.385	2.34	2.034	2.355	2.257	2.623	2.443	2.338	2.272	2.256
100049_at	Info	Hmga1	high mobility group AT-hook 1	2.169	2.221	2.886	2.408	2.368	2.96	2.433	2.463	2.185	2.487	2.376	2.269	2.053	1.992	2.099	2.067	1.751	1.885	2.329	2.594	2.637	2.998	2.497	2.239	2.587	2.984	2.304	2.528	2.37	2.331	2.483	2.311	2.452	2.334	2.518
100050_at	Info	Idb1	inhibitor of DNA binding 1	5.138	5.149	5.15	4.724	4.549	3.874	4.519	4.533	4.18	4.182	4.972	4.939	4.335	3.869	3.955	4.165	3.952	3.958	4.053	4.604	4.054	3.876	6.926	4.535	4.311	4.365	4.341	4.303	4.363	4.147	4.384	6.001	4.139	5.125	4.474
100051_at	Info	Epb7.2	erythrocyte protein band 7.2	5.426	5.342	5.175	5.1	5.476	5.006	5.936	5.659	6.672	6.484	5.32	5.04	4.747	4.721	4.752	4.568	4.326	4.631	5.235	5.136	5.205	4.539	5.357	5.585	5.356	5.163	8.444	5.52	5.149	5.661	5.26	5.391	4.93	5.296	5.123
100052_at	Info	Epb7.2	erythrocyte protein band 7.2	3.348	2.991	3.069	3.493	3.211	3.807	3.218	3.469	3.428	3.298	3.289	3.421	3.24	3.118	3.256	3.233	2.99	2.64	3.034	3.283	2.689	2.749	2.924	3.052	3.087	3.353	3.173	3.289	2.693	2.686	3.01	2.601	2.855	2.885	2.706
100054_s_at	Info	D2Wsu81e	DNA segment, Chr 2, Wayne State University 81, expressed	8.253	8.091	3.851	3.888	6.397	6.059	8.157	8.263	5.422	5.626	5.749	5.73	8.684	8.511	8.622	8.927	7.963	7.968	5.08	8.415	4.627	4.733	5.195	5.383	5.294	4.811	4.866	4.953	4.394	4.957	5.578	5.604	10.17	5.627	5.489
100056_at	Info	Fbxw2	F-box and WD-40 domain protein 2	8.089	8.07	5.066	5.375	5.324	5.109	6.904	6.987	8.182	8.325	5.344	5.377	7.621	7.474	6.899	7.042	9.938	9.901	6.044	6.011	5.634	8.8	5.725	6.317	6.609	5.834	6.371	9.104	5.865	6.09	7.027	6.141	6.025	5.752	8.765
100057_at	Info	2510027N19Rik	RIKEN cDNA 2510027N19 gene	7.521	7.431	5.154	4.765	7.661	7.564	4.808	5.494	6.37	6.782	4.496	4.47	8.775	8.946	9.253	9.213	9.081	8.9	4.119	4.286	3.737	4.138	3.988	4.238	4.188	4.047	4.44	4.309	3.85	4.267	4.069	4.174	4.347	4.196	8.732
100058_at	Info	2810453I06Rik	RIKEN cDNA 2810453I06 gene	2.798	3.114	2.184	2.751	2.855	2.706	2.768	2.864	2.715	2.966	3.353	3.163	2.79	3.138	2.849	2.599	2.968	2.731	3.326	3.012	3.319	3.199	3.442	3.229	3.18	3.018	2.904	3.272	2.895	3.035	3.54	3.352	3.076	3.361	3.113
100059_at	Info	Cyba	cytochrome b-245, alpha polypeptide	5.682	5.556	5.551	5.164	5.908	6.566	4.733	5.038	6.392	6.656	7.204	7.053	8.264	8.388	8.591	8.593	8.663	8.67	4.189	4.748	4.706	4.844	3.845	4.318	4.489	8.595	4.3	3.978	3.981	7.553	5.389	4.979	4.277	4.794	8.427
100060_i_at	Info	Klk6	kallikrein 6	2.555	2.482	2.559	2.442	2.7	2.196	2.35	2.787	2.919	2.455	2.246	2.31	2.611	2.476	2.767	2.435	2.562	2.376	2.782	3.235	3.246	3.136	2.785	3.007	3.696	3.317	3.282	3.123	3.509	3.196	3.323	3.081	3.167	3.178	3.221
100061_f_at	Info	Klk6	kallikrein 6	4.054	4.333	4.158	4.244	4.457	4.107	4.385	4.335	4.204	4.274	4.36	4.021	4.051	4.15	3.993	4.388	4.334	4.294	4.394	4.585	4.373	4.45	4.096	5.089	4.999	4.617	4.382	4.918	4.695	4.868	4.722	4.43	4.545	4.341	4.565
100062_at	Info	Mcm3	minichromosome maintenance deficient 3 (S. cerevisiae)	4.073	3.964	4.919	4.672	2.951	3.073	5.271	5.464	5.686	5.037	5.261	5.672	3.83	3.986	3.326	3.432	3.156	3.226	2.519	3.326	2.496	2.819	3.671	3.493	2.802	3.166	3.328	2.519	3.657	3.004	3.348	2.7	3.881	2.905	2.847
100064_f_at	Info	Gja1	gap junction membrane channel protein alpha 1	1.831	1.82	1.653	1.754	2.132	2.307	1.982	1.73	2.006	1.911	1.858	1.932	1.681	1.66	1.895	1.636	1.715	1.809	1.796	2.1	2.387	1.973	2.057	1.83	2.052	2.099	1.732	2.071	1.795	1.894	1.905	1.912	2.038	2.019	1.815
100065_r_at	Info	Gja1	gap junction membrane channel protein alpha 1	1.708	1.764	1.755	1.631	1.737	1.855	1.909	1.993	1.703	2.131	1.775	1.766	1.646	2.039	1.706	1.732	1.918	1.796	1.751	2.105	2.126	2.005	1.518	1.802	1.944	1.797	1.794	1.92	1.734	1.887	1.744	1.718	1.745	1.55	1.965
100066_at	Info	Gart	phosphoribosylglycinamide formyltransferase	7.192	7.285	5.344	4.815	4.603	3.195	6.994	6.882	6.245	6.62	6.512	6.667	6.994	7.186	6.28	6.476	5.809	5.629	4.02	4.2	4.278	3.455	4.548	4.093	6.189	4.589	4.489	4.587	8.307	4.596	4.612	5.556	7.103	4.295	4.462
100067_at	Info	Akr1b3	aldo-keto reductase family 1, member B3 (aldose reductase)	3.42	3.506	3.429	3.394	4.049	3.228	3.59	3.688	3.296	3.196	3.372	3.29	3.464	3.537	3.392	3.553	3.215	3.351	3.443	3.365	3.251	3.219	3.174	2.945	3.255	3.485	3.822	3.892	3.373	3.668	3.504	3.739	3.249	3.588	3.418
100068_at	Info	Aldh1a1	aldehyde dehydrogenase family 1, subfamily A1	6.561	7.181	2.3	2.215	1.846	2.192	1.741	1.789	1.86	2.213	1.863	2.23	2.103	1.836	1.898	1.863	1.901	1.952	2.075	2.198	2.274	2.105	2.01	2.243	2.649	2.119	2.031	2.102	2.083	2.283	2.242	1.988	8.51	1.978	2.4
100069_at	Info	Cyp2f2	cytochrome P450, family 2, subfamily f, polypeptide 2	3.223	3.469	3.406	3.588	3.721	3.512	3.536	3.466	3.277	3.314	3.575	3.409	3.174	2.914	3.329	3.239	3.223	3.348	3.74	3.838	3.621	3.736	3.916	3.687	4.027	3.697	3.965	3.926	3.76	3.941	4.076	3.756	3.524	3.978	3.741
100071_at	Info	Mup2	major urinary protein 2	3.743	3.77	4.027	4.326	3.801	4.268	3.946	4.13	3.65	3.713	4.045	3.954	3.706	3.79	3.805	3.568	3.678	3.382	4.058	3.922	4.294	3.647	4.038	4.247	4.431	4.094	4.241	4.37	4.242	3.925	4.127	4.07	3.84	4.126	3.979
100072_at	Info	Ciao1-pending	WD40 protein Ciao1	5.911	5.782	4.249	4.965	4.546	4.547	5.262	5.646	4.758	4.666	6.329	6.253	4.829	4.431	4.692	4.546	4.879	4.73	4.75	5.059	8.629	4.521	4.908	5.372	5.183	4.745	5.426	5.416	4.741	4.926	4.853	4.669	4.415	4.903	4.851
100073_at	Info	2510005D08Rik	RIKEN cDNA 2510005D08 gene	2.588	2.817	2.742	2.556	3.873	3.6	7.455	7.111	2.696	3.316	2.766	2.61	3.812	4.762	4.781	5.06	6.196	6.133	2.562	4.833	2.94	2.992	3.128	2.75	3.337	2.838	2.983	3.006	2.82	2.705	2.984	3.141	2.841	3.497	2.768
100074_at	Info	2400003B06Rik	RIKEN cDNA 2400003B06 gene	4.097	3.643	3.757	4.059	4.286	3.963	4.053	3.691	4.182	4.047	4.158	3.92	4.018	3.927	4.025	4.193	6.471	6.251	4.286	4.892	4.621	4.606	4.911	4.716	4.097	4.587	4.803	4.436	4.588	4.778	4.856	5.01	7.614	4.633	4.715
100078_at	Info	Apoa4	apolipoprotein A-IV	4.117	4.252	4.053	4.185	4.264	4.454	4.01	4.318	4.36	3.967	4.089	4.076	4.535	4.11	4.1	4.326	4.128	3.79	4.543	4.787	4.701	4.554	4.625	4.606	4.622	4.62	4.884	4.846	4.87	4.758	4.693	4.808	4.676	4.941	4.528
100079_at	Info	Ndufb9	NADH dehydrogenase (ubiquinone) 1 beta subcomplex, 9	7.484	6.997	7.14	7.016	6.347	6.097	5.536	5.946	6.97	6.889	6.781	6.961	7.951	8.141	7.996	7.874	7.851	7.858	8.963	8.4	9.188	3.652	9.161	4.743	4.067	3.734	9.209	8.058	6.007	4.826	8.339	9.276	7.555	8.25	4.886
100080_at	Info	Psp	parotid secretory protein	2.016	2.408	2.361	2.312	2.519	2.491	2.369	2.731	2.382	2.578	2.526	2.326	2.327	2.304	2.409	2.37	2.172	2.298	2.545	2.498	2.202	2.316	2.622	3.058	2.579	2.171	2.641	2.587	2.444	2.862	2.431	2.322	2.456	2.566	2.712
100081_at	Info	Stip1	stress-induced phosphoprotein 1	4.736	4.412	2.503	2.66	2.748	2.326	3.239	2.609	2.838	2.373	3.889	4.064	2.748	2.799	6.41	6.554	2.827	2.479	2.43	3.017	2.698	2.278	3.135	2.784	3.255	2.555	2.641	2.568	2.545	2.659	2.545	2.597	2.768	2.579	2.252
100082_at	Info	Tcf1	transcription factor 1	4.731	4.98	4.391	4.594	4.757	4.846	6.121	5.9	4.402	4.312	4.572	4.421	4.26	4.565	4.546	4.272	4.502	4.498	4.898	5.54	4.68	4.548	5.112	5.126	5.382	5.379	5.091	5.138	4.78	5.068	5.043	5.077	5.065	5.156	5.092
100084_at	Info	Vil2	villin 2	5.005	5.034	6.36	6.12	6.687	6.552	5.189	4.647	6.148	5.906	4.863	5.013	7	7.267	6.997	6.851	7.456	7.419	3.673	3.593	3.862	4.377	3.744	3.535	4.351	3.962	3.71	6.006	5.89	3.834	4.697	3.903	3.683	3.633	4.214
100085_at	Info	Ggt1	gamma-glutamyltransferase 1	2.391	2.683	2.533	2.689	3.751	4.128	2.324	2.705	2.627	3.059	2.634	2.607	2.497	2.381	3.457	2.823	3.549	3.387	2.861	2.958	2.851	3.173	2.936	2.752	3.275	2.675	2.898	3.139	2.731	2.875	3.042	2.852	2.629	2.768	2.912
100086_at	Info	Lrpap1	low density lipoprotein receptor-related protein associated protein 1	4.968	4.295	2.795	3.181	4.686	3.317	3.423	3.492	3.494	3.389	3.549	3.917	3.672	3.379	3.1	3.409	2.968	3.254	3.556	4.593	3.592	3.834	4.26	4.185	4.318	3.7	3.907	3.939	3.496	4.317	3.88	4.058	6.941	4.13	3.76
100088_at	Info	Ppp1cb	protein phosphatase 1, catalytic subunit, beta isoform	6.1	5.438	6.856	7.396	7.246	6.047	6.624	6.32	6.494	5.823	7.352	7.531	6.729	6.794	7.125	6.594	6.88	6.884	6.144	5.452	5.224	4.184	5.421	2.289	2.484	5.482	6.561	3.909	5.455	4.11	4.288	5.571	6.004	5.613	3.887
100089_at	Info	Ppic	peptidylprolyl isomerase C	4.586	4.7	5.235	5.333	3.666	3.432	5.17	4.793	5.798	5.268	2.658	3.524	3.136	3.468	2.87	3.069	3.007	2.819	3.433	2.941	2.645	3.314	2.671	2.525	2.683	2.693	2.565	3.424	3.218	2.71	4.152	4.76	2.608	3.873	2.441
100091_at	Info	Ugalt2	UDP-galactose translocator 2	6.584	6.922	4.84	4.058	4.073	4.336	3.161	3.138	3.389	3.871	3.522	3.19	5.963	6.336	3.903	4.09	4.795	4.966	3.961	8.033	3.226	2.338	3.372	8.127	2.925	7.975	4.19	3.403	3.275	3.299	3.231	3.22	4.889	3.53	3.121
100093_at	Info	Pctk1	PCTAIRE-motif protein kinase 1	3.479	3.735	3.976	4.255	4.021	4.437	4.108	4.021	3.628	3.553	3.723	3.523	3.751	3.802	3.62	3.858	4.276	3.93	3.843	6.257	3.998	3.705	4.18	4.241	4.371	3.964	4.229	4.529	4.014	4.397	4.95	3.767	3.914	4.059	4.16
100094_at	Info	Supt5h	suppressor of Ty 5 homolog (S. cerevisiae)	4.123	4.519	4.329	4.476	4.439	4.553	9.247	8.719	4.649	4.487	4.935	5.197	5.025	5.327	7.213	7.649	5.296	5.279	4.5	4.77	5.001	4.464	4.808	4.743	4.566	4.624	4.598	5.68	4.338	4.755	4.682	4.661	4.473	4.756	5.535
100095_at	Info	Scarb1	scavenger receptor class B, member 1	4.428	4.469	3.836	4.126	3.261	4.049	3.316	3.782	5.445	5.415	4.303	4.568	3.466	3.431	3.421	3.387	3.454	3.663	3.642	3.893	3.205	7.391	3.548	3.813	3.406	3.629	4.142	3.727	3.499	3.652	3.797	4.006	3.371	5.104	7.925
100099_at	Info	Smpd1	sphingomyelin phosphodiesterase 1, acid lysosomal	6.491	6.579	7.531	7.349	8.185	7.757	3.236	3.195	8.365	7.994	3.628	3.471	4.945	5.038	7.167	7.231	6.737	6.837	3.917	9.096	4.097	9.443	4.13	3.989	4.239	4.162	3.945	7.388	4.021	4.2	3.67	3.79	3.834	4.059	4.825
100100_at	Info	Serpinb1a	serine (or cysteine) proteinase inhibitor, clade B (ovalbumin), member 1a	2.29	2.423	2.263	1.911	2.494	2.487	2.41	2.637	2.436	2.699	2.21	2.592	2.434	2.203	2.625	2.081	2.269	2.43	2.8	2.716	2.981	2.914	2.879	2.736	3.578	2.819	3.032	3.065	2.816	3.359	2.96	3.211	2.495	2.605	2.797
100101_at	Info	Snrpa	small nuclear ribonucleoprotein polypeptide A	7.478	7.128	3.867	3.577	6.823	6.664	7.599	7.527	7.454	7.524	4.98	4.539	7.275	7.32	6.529	6.752	6.731	6.823	4.951	4.94	8.792	5.693	8.349	6.154	4.631	5.309	8.982	5.175	8.247	5.319	4.977	8.351	7.4	5.033	6.989
100103_f_at	Info	Dbhl1-pending	dopamine beta-hydroxylase-like 1	3.241	3.44	3.539	3.398	3.453	3.883	3.667	3.522	3.481	3.423	3.449	3.521	3.434	3.23	3.323	3.432	3.327	3.435	4.025	4.475	4.071	4.026	4.014	4.147	4.255	4.132	4.042	3.76	4.077	4.475	4.045	4.116	4.113	4.039	3.862
100104_r_at	Info	2210010C04Rik	RIKEN cDNA 2210010C04 gene	1.843	1.948	1.911	1.934	1.927	1.88	1.862	1.877	1.778	2.101	1.873	1.754	1.852	2.116	2.016	2.2	2.292	2.652	2.515	2.363	2.442	2.474	2.12	2.595	2.315	2.346	2.831	2.509	2.541	2.777	2.268	2.476	2.283	2.203	2.355
100106_at	Info	Tff3	trefoil factor 3, intestinal	4.202	4.537	4.248	4.37	4.636	4.63	4.395	4.087	4.487	4.137	5.222	4.759	4.399	4.246	4.261	4.233	4.2	4.115	4.554	4.566	4.735	4.514	4.652	4.632	5.062	5.092	4.8	4.654	4.411	5.06	4.729	4.608	4.466	4.422	4.554
100109_s_at	Info	Krt1-13	keratin complex 1, acidic, gene 13	4.834	4.902	4.881	4.887	5.055	4.983	5.123	5.19	4.819	4.784	5.195	5.146	5.568	5.676	5.484	5.932	5.908	5.797	6.288	6.574	6.607	6.261	6.356	6.651	6.172	6.369	6.342	6.439	6.109	6.573	6.114	6.446	6.346	5.832	6.003
100112_at	Info	Cxcl12	chemokine (C-X-C motif) ligand 12	2.855	2.95	3.166	2.71	3.057	3.113	3.042	3.063	2.828	2.635	2.703	3.077	6.458	6.517	2.751	2.87	3.005	2.521	3.412	3.456	3.359	3.158	3.149	3.257	3.348	3.288	3.198	3.462	3.146	3.412	3.289	3.21	2.822	3.111	2.892
100113_s_at	Info	Kifap3	kinesin-associated protein 3	2.413	2.427	4.11	4.189	2.731	2.178	2.501	2.321	6.591	5.245	2.286	2.382	3.405	3.713	2.149	2.362	2.22	2.338	2.592	2.581	2.567	2.597	2.133	2.495	2.16	2.529	2.207	2.204	6.84	2.375	2.251	2.37	2.368	3.488	2.302
100115_at	Info	2610028H07Rik	RIKEN cDNA 2610028H07 gene	5.074	5.108	5.967	5.59	5.798	5.388	5.213	5.08	5.333	5.327	4.999	5.153	5.435	5.47	5.404	5.371	5.367	5.315	4.678	4.849	6.221	5.41	5.563	6.42	5.528	5.509	6.1	5.532	5.535	5.492	5.629	5.18	6.03	5.95	5.333
100116_at	Info	2810417H13Rik	RIKEN cDNA 2810417H13 gene	3.51	3.968	2.668	2.836	2.766	3.092	2.959	3.331	2.975	3.395	3.27	3.135	2.737	2.784	2.747	2.662	2.574	2.996	2.234	2.021	2.758	2.242	2.294	2.197	2.38	2.717	2.246	2.274	2.684	2.419	2.246	2.282	2.326	2.182	4.496
100117_at	Info	Smac-pending	second mitochondria-derived activator of caspase	2.606	2.696	2.452	2.77	2.573	3.051	2.687	2.541	2.375	2.474	2.567	2.483	2.281	2.499	2.501	2.529	2.671	2.652	2.726	2.571	2.64	3.341	2.803	2.778	3.025	2.532	2.691	2.842	2.535	2.837	2.769	2.623	2.667	2.781	2.639
100120_at	Info	Nid1	nidogen 1	2.148	2.382	2.366	2.421	2.429	2.33	2.281	2.254	2.402	2.259	2.382	2.315	2.396	2.291	2.245	2.564	2.367	2.567	2.595	2.884	3.14	3.078	2.71	2.837	3.059	3.343	3.159	3.219	3.053	3.109	2.709	2.733	2.526	2.593	2.823
100122_at	Info	Gnb5	guanine nucleotide binding protein, beta 5	4.221	4.318	4.062	4.271	4.534	4.232	3.429	3.781	3.779	3.864	3.745	3.867	3.846	3.815	3.99	3.722	4.175	4.203	4.35	4.632	4.283	5.657	4.493	4.716	4.761	4.713	5.034	4.831	4.343	5.174	4.995	4.802	5.118	4.866	4.964
100123_f_at	Info	Itgb1	integrin beta 1 (fibronectin receptor beta)	5.597	5.188	7.242	7.206	6.536	4.624	6.841	6.646	4.601	4.491	7.199	7.102	4.232	4.272	4.272	4.729	4.099	3.899	2.987	3.369	3.641	3.623	3.207	2.399	3.909	2.914	3.034	2.631	6.562	3.117	4.634	3.751	4.872	4.35	5.301
100124_r_at	Info	Itgb1	integrin beta 1 (fibronectin receptor beta)	4.187	4.637	5.679	5.748	4.489	4.367	4.262	4.148	3.434	3.532	4.819	5.237	3.201	3.268	3.027	2.779	2.881	2.883	2.917	3.062	3.235	3.994	2.994	2.996	3.021	2.884	2.999	3.113	3.1	2.787	2.891	2.801	2.697	3.099	3.343
100125_at	Info	Pa2g4	proliferation-associated 2G4	4.034	4.228	2.492	2.016	2.878	3.067	5.78	5.421	5.985	5.639	4.772	5.035	3.871	4.021	3.7	3.297	3.243	3.353	1.887	2.019	2.058	2.499	2.315	1.867	2.306	1.804	1.978	3.53	1.744	2.016	1.762	1.765	1.868	1.845	1.945
100126_at	Info	Chrac1	chromatin accessibility complex 1	6.929	6.828	8.032	8.094	8.241	8.192	6.113	5.992	7.958	7.919	6.668	6.909	7.759	7.88	7.656	7.822	8.297	8.055	8.786	3.686	8.434	3.636	3.067	9.052	3.622	3.684	9.745	3.578	9.141	4.634	8.084	3.792	5.354	8.642	7.759
100127_at	Info	Crabp2	cellular retinoic acid binding protein II	2.838	3.009	3.057	3.349	3.742	3.071	3.367	3.238	3.117	2.777	3.192	3.047	4.261	3.902	3.375	3.636	3.52	3.436	3.868	4.624	3.899	3.597	4.408	4.595	4.716	4.535	4.294	5.063	4.345	4.179	4.24	4.61	4.58	4.581	3.684
100128_at	Info	Cdc2a	cell division cycle 2 homolog A (S. pombe)	3.485	3.628	3.397	3.495	3.506	3.859	3.59	3.839	3.5	3.588	3.434	3.808	3.188	2.737	2.918	3.245	3.018	3.007	3.703	4.071	3.738	4.488	3.857	3.759	3.99	3.807	3.787	3.963	3.819	3.728	3.899	3.859	3.641	3.792	3.94
100130_at	Info	Jun	Jun oncogene	5.702	5.453	7.49	7.55	4.395	4.971	4.32	4.645	8.264	7.993	7.36	7.39	4.729	4.583	4.314	4.665	4.323	4.534	5.663	5.79	5.982	5.635	9.223	5.604	5.711	6.94	5.464	5.805	7.814	8.148	8.543	8.741	7.871	5.316	5.211
100131_at	Info	Sgne1	secretory granule neuroendocrine protein 1, 7B2 protein	2.268	2.377	2.407	2.226	2.442	2.466	2.227	2.454	2.455	2.851	2.122	2.29	2.572	2.167	2.387	2.26	2.051	2.517	2.364	2.392	2.613	2.412	2.472	2.795	2.619	2.448	2.928	2.601	2.448	2.617	2.264	2.443	2.315	2.559	2.497
100133_at	Info	Fyn	Fyn proto-oncogene	2.601	2.634	2.728	3.148	3.256	2.644	2.782	2.606	3.467	3.835	2.62	2.609	3.726	3.832	5.108	4.905	5.576	5.454	2.757	2.7	2.44	2.411	2.6	2.593	2.744	2.74	2.547	2.745	2.811	2.707	2.549	2.444	2.912	2.509	2.589
100134_at	Info	Eng	endoglin	8.591	8.579	6.415	6.427	6.512	6.823	7.032	7.306	7.17	7.619	7.673	7.431	4.38	4.017	6.269	6.571	8.099	8.042	7.722	9.938	10.357	10.134	10.493	6.847	6.766	8.833	10.818	7.561	5.592	9.433	8.31	7.232	9.362	7.666	9.735
100136_at	Info	Lamp2	lysosomal membrane glycoprotein 2	5.458	4.717	5.538	5.741	2.279	2.691	6.23	5.323	4.736	4.589	2.26	2.332	3.776	4.099	2.594	2.394	3.052	3.027	2.958	2.026	2.291	2.744	2.706	2.215	2.431	2.132	2.87	2.549	2.341	2.233	2.57	2.135	6.855	2.446	2.241
100138_f_at	Info	Rbm14	RNA binding motif protein 14	7.999	7.765	7.689	7.957	7.321	7.366	8.094	7.814	8.792	8.842	8.552	8.855	7.275	7.279	6.94	6.961	4.862	5.25	8.254	7.161	6.659	4.59	6.169	8.545	5.516	7.854	7.835	5.305	8.24	5.821	7.041	5.616	6.658	8.045	8.825
100139_at	Info	Pcsk1n	proprotein convertase subtilisin/kexin type 1 inhibitor	4.559	4.946	4.76	4.863	4.814	4.947	4.469	4.896	5.005	4.535	4.809	4.766	4.406	4.734	4.184	4.181	4.216	4.005	4.947	5.108	5.062	4.772	5.014	4.889	5.181	5.128	5.183	5.262	4.826	5.202	5.284	5.094	4.586	5.494	5.31
100141_at	Info	Fau	Finkel-Biskis-Reilly murine sarcoma virus (FBR-MuSV) ubiquitously expressed (fox derived)	2.872	3.28	3.554	2.84	3.688	2.89	3.075	3.398	3.508	3.223	3.437	2.908	3.168	2.937	2.933	2.948	2.894	3.129	3.184	3.438	3.36	3.208	3.504	3.433	3.509	3.314	3.476	3.54	3.11	3.094	3.164	2.96	2.848	3.128	3.42
100142_at	Info	Dgcr2	DiGeorge syndrome critical region gene 2	8.019	8.07	6.908	6.086	6.506	6.606	4.36	4.229	6.927	7.081	6.54	6.544	7.487	7.6	6.553	6.529	6.429	6.279	5.666	5.957	5.962	5.838	5.639	6.023	6.528	5.463	5.882	8.237	5.687	5.996	7.492	6.714	7.879	7.945	7.818
100143_at	Info	Zyx	zyxin	3.303	3.358	3.564	3.383	3.277	4.599	3.332	3.751	3.258	3.901	3.371	3.006	3.246	3.204	3.281	2.887	2.823	3.074	2.982	3.551	3.29	3.258	3.235	3.372	3.31	3.143	3.244	3.06	3.013	3.026	3.069	3.224	3.135	2.915	2.906
100144_at	Info	Ncl	nucleolin	9.546	9.114	9.847	9.867	9.994	9.654	10.04	9.803	9.881	9.769	9.809	9.933	9.703	9.889	10.26	10.051	10.225	10.283	9.734	9.986	9.414	8.699	10.661	10.092	4.873	10.257	9.22	5.533	9.922	10.594	10.195	10.741	10.216	10.222	6.221
100147_at	Info	Aco1	aconitase 1	2.679	2.637	2.44	2.36	2.644	2.935	2.531	2.63	2.608	2.45	2.79	2.286	2.492	2.519	2.63	2.373	2.507	2.396	2.554	3.236	2.818	2.785	2.853	2.79	3.558	2.962	2.867	2.971	2.699	2.962	3.112	2.718	2.712	2.787	3.069
100148_at	Info	Ctcf	CCCTC-binding factor	6.866	6.578	5.215	5.515	4.773	4.53	6.166	5.717	7.492	6.977	4.847	5.41	5.005	5.038	5.204	5.254	5.747	5.279	2.846	2.47	2.581	3.399	2.62	2.484	2.898	2.939	2.802	2.69	2.503	2.635	3.343	3.436	2.358	2.834	3.101
100149_at	Info	Mcm6	minichromosome maintenance deficient 6 (MIS5 homolog, S. pombe) (S. cerevisiae)	2.263	2.352	2.41	2.701	2.504	2.514	2.473	2.478	2.624	2.949	2.59	2.893	2.494	2.391	2.418	2.215	2.33	2.552	2.602	2.594	3.065	2.691	2.675	2.905	3.159	2.594	2.635	2.798	2.814	3.113	2.724	2.736	2.724	2.804	2.69
100150_f_at	Info	Ins2	insulin II	2.4	2.442	2.26	2.481	2.633	2.186	2.641	2.411	2.616	2.306	2.331	2.335	2.559	2.844	2.571	2.599	2.224	2.353	3.201	3.378	3.067	3.443	3.157	3.339	3.315	2.968	3.494	3.792	3.024	3.524	3.167	3.152	3.047	3.219	3.135
100151_at	Info	Tde1	tumor differentially expressed 1	7.547	7.518	7.862	8.654	8.907	8.26	8.061	7.644	8.298	8.066	8.464	8.537	8.127	8.012	7.749	7.475	6.849	6.692	7.069	7.284	5.321	6.504	6.339	6.694	6.802	7.17	5.528	6.174	6.94	6.498	6.473	7.487	7.129	6.529	6.716
100152_at	Info	Ncam1	neural cell adhesion molecule 1	2.84	2.831	3.273	3.004	3.259	2.95	2.967	3.082	2.98	2.919	3.092	2.972	2.957	2.693	3.042	2.916	2.838	3.091	3.093	3.274	3.2	3.535	3.325	3.567	3.594	3.46	3.218	3.745	3.208	3.297	3.176	3.46	3.198	3.19	3.287
100153_at	Info	Ncam1	neural cell adhesion molecule 1	3.643	4.102	3.943	4.195	4.148	4.046	4.057	4.321	3.911	3.997	4.095	3.769	4.274	4.221	4.057	3.722	4.017	4.028	4.909	5.18	4.579	5.124	4.658	5.017	5.568	5.11	5.281	6.003	5.013	5.139	4.928	5.16	4.894	4.73	5.082
100154_at	Info	Tapbp	TAP binding protein	8.334	8.217	7.605	7.324	7.607	7.059	8.699	8.808	8.093	8.093	8.368	8.547	8.702	8.606	8.546	8.524	8.762	8.821	3.344	3.15	3.36	3.405	8.255	3.786	2.781	3.381	8.993	3.642	3.4	3.783	2.745	7.791	6.606	7.357	3.148
100155_at	Info	Ddr1	discoidin domain receptor family, member 1	4.374	4.337	4.432	4.089	4.692	4.02	4.296	4.793	4.337	4.035	4.37	4.25	4.726	4.72	4.379	4.7	4.098	4.015	7.066	4.9	4.255	5.204	4.591	4.745	5.202	4.508	4.737	4.695	4.319	4.812	4.346	4.574	4.509	4.647	4.314
100156_at	Info	Mcm5	minichromosome maintenance deficient 5, cell division cycle 46 (S. cerevisiae)	8.331	8.364	3.552	3.782	3.446	3.61	8.653	8.698	6.187	6.814	4.113	3.205	4.479	4.278	2.749	3.036	2.954	3.085	2.978	3.132	2.882	3.009	3.275	2.946	3.609	3.038	3.058	2.77	2.907	2.994	3.699	3.028	2.73	3.401	3.271
100213_f_at	Info	Rpl41	ribosomal protein L41	10.24	10.171	10.284	10.623	10.477	10.452	10.037	9.996	9.974	9.938	10.583	10.242	11.097	11.005	10.918	11.343	11.293	11.121	10.753	11.109	11.157	10.932	10.848	11.03	11.097	11.154	11.232	11.206	11.178	11.074	10.566	10.588	10.54	11.434	10.434
100225_f_at	Info	Psmc3	proteasome (prosome, macropain) 26S subunit, ATPase 3	8.11	8.089	8.258	8.396	8.159	7.906	7.532	7.636	8.199	8.093	8.21	8.214	8.621	8.827	7.468	7.441	8.561	8.68	6.74	5.384	8.839	4.406	7.478	4.652	8.287	8.473	8.84	10.257	8.343	5.069	7.411	8.929	7.888	7.329	8.815
100272_at	Info	Smcy	selected mouse cDNA on the Y	3.389	3.213	3.256	3.038	3.459	3.659	3.338	3.47	3.197	2.922	3.152	3.019	3.832	3.552	3.419	3.685	3.448	3.26	4.066	4.321	4.192	4.235	4.313	4.373	4.386	4.39	4.363	4.3	4.076	4.348	4.574	4.358	4.247	4.388	3.99
100277_at	Info	Inhba	inhibin beta-A	2.422	2.262	2.478	3.209	2.911	3.041	2.483	2.545	2.437	2.312	2.428	2.637	2.368	2.156	2.468	2.368	2.405	2.626	2.773	2.572	2.454	2.885	2.818	2.786	2.649	2.116	2.34	2.287	2.288	2.357	2.68	2.39	2.212	2.235	2.48
100278_at	Info	Cdkn1b	cyclin-dependent kinase inhibitor 1B (P27)	2.916	3.232	3.436	2.777	3.055	3.718	2.994	3.378	2.887	2.935	3.4	2.849	3.555	3.159	3.19	3.327	3.296	3.389	3.802	4.059	4.093	4.101	4.344	4.46	4.098	4.095	3.993	4.187	3.582	4.018	3.628	4.03	3.964	4.084	5.036
100279_at	Info	Siat5	sialyltransferase 5	2.862	2.842	2.663	3.262	2.946	3.175	3.052	2.795	2.848	2.864	2.834	3.072	3.148	2.835	3.012	2.952	2.902	2.909	3.12	3.371	2.758	2.965	3.104	3.282	3.095	2.789	2.943	2.927	3.002	3.053	3.186	2.689	3.054	3.123	2.926
100280_at	Info	Hist1h1t	histone 1, H1t	3.488	3.494	3.459	3.752	3.584	4.174	3.621	3.641	3.54	3.631	3.508	3.705	3.624	3.355	3.747	3.597	3.473	3.676	4.169	4.4	4.201	4.553	4.377	4.321	4.586	4.269	4.419	4.753	4.167	4.116	4.59	4.306	4.195	4.48	4.559
100281_at	Info	Gcl	germ cell-less homolog (Drosophila)	2.937	2.943	3.004	2.733	2.956	3.19	2.913	3.098	3.088	3.008	3.164	3.239	2.99	3.009	2.911	2.817	2.747	2.76	3.159	3.062	3.294	3.263	2.989	3.29	3.546	3.168	3.035	3.123	3.056	3.202	3.23	3.022	3.062	3.03	3.106
100282_at	Info	Htr7	5-hydroxytryptamine (serotonin) receptor 7	4.354	4.328	4.151	4.396	4.563	4.528	4.677	4.75	4.635	4.531	4.892	4.472	4.716	4.422	4.645	4.672	4.721	4.623	5.519	5.864	5.07	5.056	5.567	5.48	5.776	5.22	5.46	5.157	5.382	5.398	5.672	5.406	5.494	5.409	5.487
100283_at	Info	Sox10	SRY-box containing gene 10	5.072	5.103	5.302	5.357	5.324	5.464	5.105	5.54	5.182	5.073	5.462	5.132	5.817	5.33	5.277	5.64	5.062	5.172	5.975	6.358	5.872	5.963	6.378	6.459	7.016	6.45	6.512	6.478	5.97	6.331	6.394	6.179	6.245	6.271	6.065
100284_at	Info	Zic4	zinc finger protein of the cerebellum 4	2.872	2.866	2.757	3.303	2.756	3.547	2.689	3.142	2.832	2.933	3.039	2.951	3.036	2.693	2.714	2.808	2.891	3.005	3.429	3.173	3.568	3.292	3.129	2.991	3.101	3.128	3.321	3.521	3.228	3.146	3.521	3.658	2.971	3.358	3.93
100285_at	Info	Col4a3	procollagen, type IV, alpha 3	2.242	2.194	2.169	2.078	2.317	2.274	2.23	2.222	2.181	2.291	2.105	2.219	2.376	2.235	2.512	2.327	2.272	2.106	2.62	2.847	2.392	2.628	2.618	2.374	2.816	2.486	2.688	2.72	2.483	2.547	2.729	2.715	2.579	2.683	2.456
100286_at	Info	Mst1	macrophage stimulating 1 (hepatocyte growth factor-like)	3.486	3.457	3.588	3.488	3.748	3.684	3.6	3.676	3.85	3.917	3.81	3.744	6.763	7.178	3.571	3.769	7.964	7.932	3.216	3.289	3.486	2.957	3.054	3.595	3.358	3.67	3.379	3.507	3.313	3.508	3.67	3.94	3.633	3.468	3.27
100287_at	Info	Igbp1b-pending	immunoglobulin (CD79A) binding protein 1b	3.073	2.904	3.31	3.418	3.164	3.203	2.79	3.561	2.797	2.898	3.114	2.831	3.121	3.407	3.127	3.222	3.141	3.165	3.751	3.287	3.311	3.955	3.908	3.735	3.14	3.387	3.166	3.326	3.112	3.421	3.25	3.55	3.415	3.282	2.864
100289_at	Info	Efna3	ephrin A3	4.594	5.051	4.633	4.685	5.412	5.323	4.964	5.184	5.034	4.648	5.021	5	4.773	4.619	4.351	4.213	4.408	4.48	5.286	5.523	5.157	4.909	5.319	5.643	5.729	5.586	5.903	5.626	5.283	5.221	5.43	5.35	5.304	5.596	5.68
100290_f_at	Info	6230416J20Rik	RIKEN cDNA 6230416J20 gene	3.149	3.002	2.882	3.658	2.331	2.56	2.573	2.794	2.606	2.083	1.945	2.348	2.783	2.527	2.344	2.199	2.021	2.58	2.305	2.27	2.255	2.727	2.657	2.062	2.652	2.087	2.226	2.299	1.974	2.226	2.837	2.721	2.183	2.293	1.987
100291_at	Info	Cbl	Casitas B-lineage lymphoma	2.647	2.915	2.65	2.853	3.055	3.166	7.566	7.261	2.229	2.756	2.677	2.791	2.82	2.419	2.621	2.829	2.815	2.23	3.324	3.313	3.004	3.225	2.976	3.53	3.058	3.171	3.302	3.298	3.004	3.486	3.162	3.354	3.207	3.255	3.115
100292_at	Info	Sh2d2a	SH2 domain protein 2A	4.334	4.363	4.726	4.532	4.43	4.043	4.357	4.723	4.728	4.678	4.659	4.705	8.943	8.945	8.413	8.836	8.293	8.224	4.181	4.564	4.474	4.405	4.58	4.671	4.252	4.768	4.808	4.411	4.678	4.967	4.736	4.532	4.651	4.474	4.903
100293_at	Info	2210039B01Rik	RIKEN cDNA 2210039B01 gene	2.049	2.42	2.49	2.356	2.263	2.676	2.444	2.361	2.042	2.629	2.484	2.487	1.939	2.303	2.384	1.979	2.19	2.097	1.978	2.524	2.151	3.948	6.536	2.491	3.023	2.323	2.526	2.298	2.106	2.083	2.451	2.264	2.173	2.249	2.319
100294_at	Info	Dffb	DNA fragmentation factor, beta subunit	2.794	3.125	3.202	2.984	3.184	3.158	2.91	3.105	2.83	3.228	3.149	2.894	3.238	2.633	3.01	3.026	2.942	2.937	3.49	3.711	3.036	3.295	2.776	3.117	3.242	3.341	3.426	3.457	2.931	3.598	3.33	3.551	3.198	3.288	2.972
100295_at	Info	2010309G21Rik	RIKEN cDNA 2010309G21 gene	3.055	2.925	2.789	2.956	2.931	3.287	2.939	2.931	3.177	2.607	2.947	3.302	3.297	2.699	2.917	2.857	2.456	2.67	3.241	3.635	2.928	2.711	2.991	3.372	3.514	3.402	3.214	3.049	3.168	3.156	3.019	3.123	3.462	3.256	3.029
100296_at	Info	Tex2	testis expressed gene 2	3.957	4.357	4.264	4.489	4.336	4.787	4.318	4.27	4.268	4.259	4.637	4.336	4.17	4.245	4.253	4.002	3.998	4.101	4.727	4.714	4.464	4.085	4.194	4.732	4.801	3.993	4.552	4.431	4.294	4.698	4.518	4.464	4.344	4.316	4.775
100297_at	Info	1600024A01Rik	RIKEN cDNA 1600024A01 gene	7.706	7.421	7.63	8.079	5.706	4.388	3.594	3.658	4.778	4.366	7.814	7.762	2.792	3.191	2.985	2.855	2.897	2.706	8.485	2.86	2.907	3.551	7.002	3.544	2.532	3.619	3.208	3.023	3.455	3.469	2.67	3.385	7.593	3.503	3.347
100298_at	Info	Pspn	persephin	5.342	5.474	5.502	5.472	5.519	5.832	5.168	5.509	5.479	5.575	5.532	5.474	5.647	5.45	5.389	5.313	5.402	5.223	5.78	6.108	5.659	5.73	5.944	6.208	6.691	6.079	6.095	6.277	5.798	6.01	5.825	5.98	5.664	5.914	6.194
100299_f_at	Info	Igk-V28	immunoglobulin kappa chain variable 28 (V28)	3.21	3.189	3.105	2.637	3.335	3.676	2.988	3.217	3.228	2.912	3.017	2.739	3.758	3.299	3.476	3.477	3.113	3.25	4.134	4.299	3.493	3.888	3.924	4.526	4.047	4.293	4.155	4.045	3.804	3.997	3.803	4.126	3.936	3.817	3.964
100300_at	Info	Cybb	cytochrome b-245, beta polypeptide	2.384	2.367	2.518	2.369	2.706	3.127	2.64	2.543	2.587	2.922	2.836	2.602	2.767	2.795	2.556	2.517	2.743	2.646	2.887	3.154	2.984	3.107	2.889	3.145	3.764	2.977	3.346	3.197	2.835	3.176	3.021	3.328	2.824	2.725	2.767
100301_at	Info	Esrrb	estrogen related receptor, beta	3.823	4.088	3.748	4.168	4.028	3.915	4.054	4.03	3.801	4.034	4.285	3.78	4.108	3.954	4.061	3.819	3.666	3.469	4.865	4.975	5.05	4.609	4.851	4.677	4.85	4.926	5.259	4.991	4.827	4.718	4.677	4.63	4.36	4.862	5.158
100302_at	Info	Maff	v-maf musculoaponeurotic fibrosarcoma oncogene family, protein F (avian)	4.173	4.543	4.402	4.324	3.687	3.954	3.986	4.07	4.088	4.318	4.006	3.781	3.532	3.67	3.71	3.493	3.427	3.486	3.088	3.162	4.028	2.587	3.141	3.64	3.563	3.645	3.781	3.795	3.358	3.413	3.385	3.391	3.117	3.93	4.473
100303_at	Info	H2-M10.1	histocompatibility 2, M region locus 10.1	2.941	2.992	3.154	2.959	3.434	3.221	2.89	2.995	3.245	3.08	2.845	2.933	2.772	2.879	2.956	2.959	3.112	2.938	3.418	3.929	3.236	3.225	3.64	3.401	3.595	3.835	3.652	3.499	3.423	3.389	3.851	3.802	3.63	3.577	3.693
100304_at	Info	Krt2-1	keratin complex 2, basic, gene 1	4.058	3.961	4.114	3.986	4.162	3.95	4.083	4.404	4.394	4.066	4.175	4.09	4.091	4.151	4.044	3.984	4.045	3.795	4.254	4.312	4.177	4.79	4.157	4.132	4.696	4.178	4.299	4.372	4.145	4.558	4.139	4.113	4.129	4.395	4.133
100305_g_at	Info	H2-M10.1	histocompatibility 2, M region locus 10.1	4.501	4.768	4.719	5.033	4.895	4.755	4.751	4.883	4.615	4.222	5.022	4.81	5.027	4.735	4.751	4.792	4.67	4.866	5.352	4.987	5.092	5.152	4.908	5.854	5.106	5.22	5.547	5.462	5.001	5.472	5.456	5.103	4.985	5.085	5.25
100306_at	Info	2700007P21Rik	RIKEN cDNA 2700007P21 gene	2.599	2.335	2.107	2.567	2.761	2.696	2.626	2.365	2.765	2.583	6.537	6.55	4.244	4.224	5.461	5.663	2.934	2.936	3.424	3.634	3.58	3.443	3.145	3.258	3.572	3.543	3.408	3.822	3.443	3.472	3.566	3.466	3.401	3.234	3.438
100307_at	Info	Nfix	nuclear factor I/X	6.612	7.371	7.853	7.561	2.891	2.43	3.869	3.508	2.578	2.864	2.522	2.277	2.383	2.025	2.245	2.185	2.207	2.69	2.772	2.458	2.662	2.89	2.291	2.619	2.602	6.462	2.534	4.544	2.532	2.395	2.321	2.465	2.527	2.343	4.292
100308_at	Info	Col8a1	procollagen, type VIII, alpha 1	3.516	3.718	3.589	3.651	3.912	4.329	3.638	3.79	3.977	3.479	3.658	3.823	4.035	3.919	3.406	3.669	3.489	3.561	3.54	3.564	3.711	3.626	3.825	3.91	3.691	3.658	3.931	3.774	3.551	3.955	3.601	3.535	3.69	3.589	3.602
100309_at	Info	Met	met proto-oncogene	2.058	2.126	1.803	2.008	1.984	1.998	2.446	2.041	1.852	1.859	2.135	2.628	2.123	2.16	2.077	2.419	2.387	1.959	2.543	2.908	2.37	2.415	2.415	2.468	2.82	2.574	2.36	2.459	2.445	2.745	2.862	2.442	2.609	2.744	2.61
100311_f_at	Info	Ear1	eosinophil-associated ribonuclease 1	3.128	2.673	2.956	3.029	2.954	2.908	2.55	2.77	2.685	3.14	3.276	2.84	2.961	2.827	2.872	2.817	4.268	3.934	3.272	3.401	3.377	3.312	3.63	3.658	3.464	3.533	3.611	3.397	3.211	3.542	3.483	3.305	3.422	3.41	3.181
100313_at	Info	Itga8	integrin alpha 8	2.378	2.338	2.547	2.459	2.526	2.693	2.519	2.413	2.405	2.434	2.397	2.325	2.422	2.236	2.058	2.386	2.341	2.054	2.712	2.992	2.823	2.25	2.66	2.747	3.248	2.565	2.648	2.832	2.699	2.867	2.519	2.851	2.679	2.713	2.75
100314_f_at	Info	NA	NA	3.429	4.09	3.59	3.282	3.811	4.002	3.627	3.967	3.686	4.124	3.578	3.541	3.548	3.447	3.709	3.744	3.73	3.634	3.927	4.193	3.945	4.252	4.536	4.424	4.536	4.136	4.148	4.556	3.83	4.225	4.058	4.086	4.12	4.05	4.331
100315_at	Info	Atp8a1	ATPase, aminophospholipid transporter (APLT), class I, type 8A, member 1	3.159	3.292	3.569	3.421	3.489	3.35	3.315	3.354	3.474	3.62	3.382	3.271	3.548	3.643	3.457	3.352	3.395	3.416	3.942	3.953	3.955	4.086	4.101	4.245	4.345	4.042	4.334	4.129	4.039	4.296	4.205	3.923	4.244	4.167	4.144
100317_at	Info	Ppef2	protein phosphatase, EF hand calcium-binding domain 2	2.536	2.592	2.492	2.68	2.47	2.459	2.592	2.407	2.515	2.387	2.792	3.089	2.588	2.485	2.414	2.529	2.534	2.436	2.567	2.411	2.311	2.675	2.704	2.411	2.854	2.382	2.652	2.379	2.65	2.656	2.436	2.51	2.632	2.666	2.338
100318_at	Info	1700014P03Rik	RIKEN cDNA 1700014P03 gene	2.41	2.702	3.191	2.906	2.877	2.424	2.596	2.842	2.794	2.494	2.601	2.738	2.665	2.857	2.622	2.626	5.022	4.912	2.574	2.81	2.317	2.656	2.507	2.587	3.028	2.812	2.458	2.684	2.469	2.535	2.917	2.548	2.61	2.64	2.406
100319_at	Info	Il10	interleukin 10	2.302	2.308	2.309	2.75	2.387	2.368	2.46	2.105	2.556	2.185	3.245	3.112	2.475	2.291	2.155	2.132	2.07	2.288	2.559	2.349	2.46	2.432	2.422	2.355	2.598	2.588	2.462	2.233	2.361	2.302	2.321	2.273	2.373	2.374	2.251
100320_at	Info	Kpna4	karyopherin (importin) alpha 4	2.605	2.883	3.312	2.819	2.934	3.314	2.85	2.76	2.974	2.751	3.288	2.704	3.029	2.954	3.208	3.064	2.734	2.835	3.712	3.786	3.403	3.267	3.761	3.958	3.564	3.691	3.891	4.036	3.721	3.948	3.63	3.63	3.554	3.72	3.706
100321_f_at	Info	2210418O10Rik	RIKEN cDNA 2210418O10 gene	1.835	2.086	2.324	2.261	3.002	2.248	1.79	2.034	2.038	2.007	2.099	1.978	1.92	2.076	1.965	2.019	2.114	1.987	1.899	1.978	2.327	2.842	2.123	2.178	1.834	1.993	2.026	2.083	2.027	2.09	1.93	2.132	1.908	1.847	1.96
100322_at	Info	Igh-4	immunoglobulin heavy chain 4 (serum IgG1)	2.606	2.589	2.465	2.857	2.688	2.623	2.675	2.905	2.464	2.533	2.639	2.882	3.328	3.137	2.638	2.674	2.449	2.33	3.729	3.749	3.773	3.992	3.839	3.763	4.199	3.666	3.66	3.671	3.579	3.616	4.175	3.927	3.767	4.192	3.899
100323_at	Info	Amd2	S-adenosylmethionine decarboxylase 2	2.521	2.378	4.937	4.23	2.555	2.673	2.219	2.361	2.369	2.259	2.422	2.605	6.795	6.805	2.37	2.328	2.244	2.443	2.675	2.369	2.726	2.662	8.338	2.601	2.951	2.653	5.535	2.688	2.63	2.702	2.613	2.664	2.685	2.673	6.319
100324_g_at	Info	Amd2	S-adenosylmethionine decarboxylase 2	2.672	2.466	2.591	2.482	2.35	2.326	1.873	2.189	3.517	3.693	2.17	1.907	2.211	2.492	2.105	2.222	2.171	2.253	2.517	2.583	2.83	2.378	6.796	2.703	2.561	2.681	2.681	2.862	2.371	2.583	2.413	2.382	2.344	2.247	3.932
100325_at	Info	Gp49a	glycoprotein 49 A	1.884	1.754	1.818	1.833	2.157	2.159	1.924	1.839	5.897	5.854	2.081	2.217	3.721	3.724	1.976	1.754	1.815	2.12	1.644	2.037	1.899	2.25	1.973	1.809	2.041	1.881	1.89	1.743	1.798	1.745	5.079	1.894	5.378	4.95	1.893
100326_f_at	Info	Klra8	killer cell lectin-like receptor, subfamily A, member 8	2.088	1.968	2.074	2.213	1.967	2.485	2.241	2.186	2.189	2.08	2.149	2.469	2.384	2.291	3.562	3.252	2.538	2.802	2.56	2.833	2.827	2.871	2.488	3.152	2.876	2.487	2.809	2.416	2.683	2.863	2.601	2.632	2.659	2.417	2.855
100327_at	Info	Lta	lymphotoxin A	2.189	2.079	2.787	2.651	2.258	3.093	2.546	2.074	2.167	2.232	2.607	2.525	2.755	2.415	2.75	2.492	2.398	2.719	2.885	2.796	2.676	3.046	2.447	2.612	3.223	2.707	2.967	2.932	2.635	3.591	2.358	2.721	2.577	2.575	2.729
100328_s_at	Info	Pira3	paired-Ig-like receptor A3	3.008	3.543	3.303	3.387	3.514	3.553	3.215	3.079	3.162	3.387	3.461	2.97	3.316	3.541	3.325	3.21	3.444	3.266	4.809	4.725	4.873	4.494	4.729	4.871	4.732	4.596	4.939	5.084	4.438	5.339	4.666	4.717	4.638	4.388	4.669
100329_at	Info	Spi1-6	serine protease inhibitor 1-6	3.302	3.52	3.304	3.714	3.824	2.826	3.205	3.57	3.579	3.361	3.624	3.643	3.795	3.205	3.548	3.692	3.302	3.11	3.481	3.841	3.338	3.096	3.855	3.85	3.74	4.192	4.225	4.255	3.706	3.719	3.878	4.2	3.823	4.179	3.876
100330_at	Info	Tdpx-ps1	thioredoxin peroxidase, pseudogene 1	2.383	2.292	2.471	2.292	2.362	2.096	2.366	2.638	2.203	2.618	2.489	2.39	2.331	2.4	2.271	2.335	2.368	2.427	2.069	2.386	2.256	2.191	2.136	2.562	2.424	2.114	2.238	2.172	2.32	2.356	2.195	2.291	2.289	2.232	2.646
100331_g_at	Info	Tdpx-ps1	thioredoxin peroxidase, pseudogene 1	8.875	9.023	9.171	9.121	8.361	8.502	8.97	9.056	8.996	8.938	8.735	8.796	8.7	8.827	8.985	8.707	8.271	8.213	9.662	9.104	9.353	9.898	8.316	9.788	9.361	9.272	8.707	8.638	8.487	8.017	8.292	9.841	7.735	7.428	9.075
100332_s_at	Info	Prdx6	peroxiredoxin 6	4.822	4.553	2.551	2.659	6.449	6.098	3.408	2.701	3.221	2.658	2.363	2.681	4.021	4.331	5.537	6.045	2.928	3.135	3.889	4.195	4.154	3.119	3.847	3.694	3.588	4.105	4.257	3.87	3.753	3.609	5.858	4.094	6.035	8.261	3.894
100333_at	Info	Saa1	serum amyloid A 1	5.477	5.669	5.312	5.271	5.671	5.013	5.498	5.785	5.259	5.313	5.778	5.619	5.875	6.086	5.814	6.054	5.792	6.065	6.55	7.282	6.766	6.859	6.794	6.91	7.407	7.026	6.991	7.006	6.811	7.302	7.232	6.74	6.867	6.759	7.053
100334_f_at	Info	Klk13	kallikrein 13	2.798	3.043	2.866	3.31	3.366	2.917	2.884	3.063	3.034	2.716	3.034	2.978	3.11	2.894	2.754	3.038	2.686	2.918	3.594	3.426	3.587	3.238	3.849	3.646	3.507	3.536	3.685	3.799	3.512	3.63	3.375	3.425	3.567	3.391	3.544
100335_at	Info	Atp7b	ATPase, Cu++ transporting, beta polypeptide	4.5	4.898	4.695	4.457	4.87	4.379	4.788	4.639	4.725	4.942	5.107	4.65	5.269	5.087	4.69	4.862	4.645	4.222	4.845	5.176	4.963	4.6	4.849	4.914	5.033	5.205	5.003	5.08	4.648	5.196	4.795	5.148	4.74	5.012	5.065
100336_s_at	Info	Bglap1	bone gamma carboxyglutamate protein 1	4.4	4.686	3.984	4.425	4.597	4.607	4.442	4.421	4.437	3.816	4.861	4.513	4.816	4.287	4.527	4.383	4.485	4.423	5.239	5.456	5.446	5.686	5.827	5.357	6.059	5.323	5.712	5.67	5.252	5.594	5.834	5.707	5.051	5.597	5.887
100337_at	Info	Cacna1e	calcium channel, voltage-dependent, R type, alpha 1E subunit	4.119	4.387	4.347	4.43	4.506	4.262	4.104	4.671	4.09	4.483	4.251	4.122	4.258	3.918	3.843	3.951	3.808	4.018	4.671	4.845	4.694	4.668	4.465	4.52	4.732	4.936	4.783	4.788	4.438	4.402	4.814	4.807	4.539	4.758	4.663
100338_s_at	Info	Cacna1e	calcium channel, voltage-dependent, R type, alpha 1E subunit	3.751	3.939	3.698	3.979	3.608	3.915	3.353	3.777	3.537	3.77	3.452	3.557	3.992	3.816	3.704	3.818	3.766	3.421	3.891	4.229	3.988	3.295	4.286	4.383	4.403	4.111	4.12	4.196	3.931	4.194	4.501	4.147	3.954	4.178	4.418
100339_at	Info	Slc10a1	solute carrier family 10 (sodium/bile acid cotransporter family), member 1	2.79	2.637	2.671	2.828	2.69	2.81	3.007	2.743	2.675	2.878	3.124	3.021	2.999	2.816	2.771	2.692	3.04	2.969	3.271	3.728	3.215	3.352	3.371	3.621	3.749	3.312	3.4	3.799	3.335	3.524	3.098	3.336	3.359	3.489	3.54
100340_at	Info	Slc10a1	solute carrier family 10 (sodium/bile acid cotransporter family), member 1	1.829	2	1.951	1.831	1.881	2.354	1.751	1.824	1.913	1.776	1.758	2.049	1.865	1.981	1.841	1.887	1.823	1.729	1.931	2.094	1.966	2.33	1.88	2.161	1.796	1.937	2.064	1.774	1.943	2.018	1.999	1.74	1.83	1.937	2.041
100341_g_at	Info	Slc10a1	solute carrier family 10 (sodium/bile acid cotransporter family), member 1	2.227	2.32	2.375	2.493	2.58	2.51	2.416	2.435	2.532	2.144	2.465	2.381	2.377	2.286	2.253	2.417	2.409	2.276	2.235	2.645	2.339	2.411	2.386	2.566	2.638	2.972	2.566	2.531	2.604	2.526	2.535	2.327	2.34	2.659	2.54
100342_i_at	Info	Tuba1	tubulin, alpha 1	8.375	8.56	8.974	8.971	9.406	9.139	9.334	9.133	9.327	9.249	9.334	9.319	8.663	8.79	8.878	8.516	8.738	8.842	6.919	7.443	7.165	7.602	6.838	6.899	6.882	9.798	8.39	7.317	9.296	7.664	7.437	8.184	6.838	7.001	8.202
100343_f_at	Info	Tuba1	tubulin, alpha 1	8.175	8.152	8.496	8.437	8.677	8.494	8.006	8.139	8.222	8.118	8.615	8.673	8.632	8.758	8.558	8.448	8.846	8.808	8.439	8.411	9.029	6.45	8.164	7.647	6.444	8.439	7.365	6.646	8.372	9.662	7.777	9.185	8.039	8.471	9.218
100344_at	Info	BC026585	cDNA sequence BC026585	8.326	8.298	8.206	8.395	8.292	8.737	8.149	8.041	8.443	8.567	8.189	8.399	7.765	7.853	7.813	7.741	7.752	7.764	6.147	5.321	5.752	4.924	5.734	5.687	6.415	5.882	5.368	5.374	5.734	5.374	6.287	5.476	5.566	6.775	5.872
100345_f_at	Info	Vamp8	vesicle-associated membrane protein 8	9.304	9.21	9.208	9.309	9.408	9.22	9.482	9.659	9.178	9.311	9.723	9.697	9.295	9.145	8.812	9.116	9.144	9.058	9.487	10.343	9.485	8.014	8.361	8.226	9.205	10.119	9.958	9.645	9.372	9.324	10.122	9.956	9.218	9.656	9.854
100346_at	Info	Fgf9	fibroblast growth factor 9	2.922	2.928	3.184	2.943	2.981	3.359	3.107	3.085	3.028	2.63	2.927	3.169	3.026	3.027	3.138	3.202	3.286	3.066	3.88	3.866	3.868	3.542	3.727	3.909	4.185	3.671	3.733	3.94	3.878	4.311	3.638	3.6	3.508	3.633	3.948
100347_at	Info	D17892	expressed sequence D17892	3.83	3.921	3.981	4.009	3.91	4.218	3.646	3.871	3.928	3.383	4.228	3.926	3.918	4.009	3.846	3.811	3.636	4.144	4.499	3.992	4.647	4.642	4.456	4.839	4.56	4.351	4.59	4.424	4.557	5.017	4.189	4.375	4.413	4.262	4.798
100348_at	Info	X83313	EST X83313	2.659	2.533	2.608	2.716	2.608	2.55	2.629	2.649	2.481	2.461	2.673	2.523	2.542	2.633	2.522	2.804	2.501	2.608	3.094	2.963	3.199	3.206	3.09	3.161	3.494	3.18	3.158	3.16	3.059	3.346	3.12	3.22	3.002	3.224	3.064
100349_at	Info	Rrm2	ribonucleotide reductase M2	2.858	2.972	2.711	3.041	2.881	2.918	3.128	3.136	2.824	2.728	3.055	3.116	2.914	2.82	3.088	2.781	2.955	3.12	3.29	3.34	3.756	3.443	3.212	3.205	3.872	3.054	3.066	3.36	2.87	2.979	3.005	3.056	3.063	2.96	3.155
100350_at	Info	NA	NA	2.494	2.34	2.487	2.53	2.792	2.381	2.632	2.372	2.595	2.359	2.629	2.528	2.88	3.386	2.753	2.605	2.866	2.818	3.529	3.542	3.338	3.143	3.174	4.085	3.513	3.725	3.488	3.28	3.323	3.82	3.154	3.72	3.395	3.374	3.436
100351_f_at	Info	Defcr2	defensin related cryptdin 2	2.483	2.72	2.902	2.756	2.637	2.735	2.576	3.184	2.559	2.892	2.531	2.891	2.801	2.573	2.934	2.874	2.689	2.929	3.782	4.333	3.714	3.916	3.719	3.938	3.898	3.824	3.87	4.412	3.93	4.231	3.882	3.995	3.709	3.766	4.052
100352_at	Info	Hspa4	heat shock protein 4	3.129	3.299	3.446	3.391	3.362	3.051	3.131	3.108	3.017	3.188	3.135	3.137	3.139	3.178	3.216	3.104	2.818	2.691	3.683	3.531	3.446	2.914	3.398	3.656	3.591	3.459	3.857	3.921	3.94	3.8	3.355	3.634	3.171	3.355	3.544
100353_g_at	Info	Hspa4	heat shock protein 4	4.135	4.097	4.096	3.849	4.18	4.513	3.87	4.284	3.984	4.445	4.423	4.17	4.333	4.02	4.086	4.446	4.903	4.364	5.067	5.193	5.005	4.529	4.405	4.921	5.2	5.32	5.003	5.493	5.013	5.426	5.052	5.025	4.814	4.79	4.967
100354_at	Info	Tbx14	T-box 14	3.501	2.983	3.685	3.55	3.02	2.645	3.233	3.394	2.826	3.01	3.325	3.527	2.976	2.697	2.731	2.761	2.557	2.641	2.644	2.843	3.962	2.979	3.037	2.793	2.793	2.842	2.727	3.773	2.664	3.417	2.697	3.707	2.619	3.397	2.778
100355_g_at	Info	Tbx14	T-box 14	2.727	3.084	3.139	3.673	3.437	3.305	2.812	3.86	3.066	3.163	3.116	3.182	3.319	3.109	2.916	3.054	3.141	2.952	3.363	3.366	3.759	3.667	3.637	3.697	3.877	3.535	3.805	3.688	3.585	3.823	3.71	3.644	3.348	3.734	3.572
100356_at	Info	3110031O14Rik	RIKEN cDNA 3110031O14 gene	2.045	2.296	2.155	2.432	2.266	2.216	2.113	2.54	2.143	2.377	2.246	2.332	2.251	2.194	2.029	2.067	1.876	1.783	2.257	2.529	2.854	2.405	2.675	2.631	3.103	2.446	2.399	2.401	2.264	2.143	2.402	2.665	2.574	2.385	2.654
100357_g_at	Info	3110031O14Rik	RIKEN cDNA 3110031O14 gene	4.011	4.13	4.063	4.294	3.72	4.385	3.798	4.402	3.902	4.31	4.23	4.386	4.083	3.822	4.031	4.135	4.115	4.172	4.914	4.716	5.088	4.852	4.395	4.735	5.396	4.883	4.628	4.85	4.786	5.001	4.864	4.871	4.699	4.834	4.889
100358_s_at	Info	Tcp10a	t-complex protein 10a	4.632	4.504	4.271	4.779	5.498	4.95	4.989	5.13	4.332	4.578	4.991	4.725	4.693	4.412	4.601	4.476	4.619	4.245	5.524	5.641	5.348	5.376	5.257	5.599	5.74	5.397	5.408	5.529	5.252	5.778	5.126	5.313	5.261	5.242	5.497
100359_at	Info	Tcp10	t-complex protein-10 complex	2.05	2.152	2.048	2.246	2.153	2.487	2.355	2.03	2.206	1.861	2.559	2.689	2.208	2.103	2.128	2.086	2.067	2.035	2.735	2.584	2.402	2.519	2.477	2.279	2.299	2.435	2.585	2.388	2.177	2.276	2.346	2.393	2.402	2.445	2.706
100360_f_at	Info	NA	NA	4.416	4.312	4.415	4.525	5.218	5.343	5.51	5.42	4.377	4.283	5.023	5.029	4.608	4.414	4.313	4.643	4.545	4.516	5.284	6.16	4.978	5.435	5.542	6.187	5.691	5.576	5.431	5.533	5.264	5.395	5.482	5.098	5.533	5.286	5.277
100361_f_at	Info	Capns1	calpain, small subunit 1	1.945	2.193	2.82	2.116	2.646	2.347	2.249	2.189	2.569	3.014	2.249	2.19	2.069	2.369	2.278	2.117	2.024	2.086	2.266	2.014	2.593	2.29	2.502	2.386	2.534	2.221	2.535	2.398	2.051	2.443	2.367	2.214	2.234	2.132	2.291
100362_f_at	Info	NA	NA	5.217	5.191	5.193	5.666	5.987	5.598	6.08	6.306	5.553	5.296	5.604	5.667	5.599	5.142	5.273	5.235	5.327	5.239	5.8	6.133	5.881	5.721	5.822	5.912	6.107	5.8	6.037	6.177	5.826	5.856	5.662	6.14	5.591	6.145	6.118
100363_at	Info	Syt9	synaptotagmin 9	2.409	2.839	2.342	2.445	2.431	3.065	2.406	2.527	2.382	2.27	2.412	2.334	2.699	2.694	2.768	2.686	2.547	2.612	3.235	3.15	2.928	3.183	3.329	3.182	3.543	3.438	3.292	3.492	3.261	3.152	3.728	3.37	3.157	3.178	3.018
100364_at	Info	Syt6	synaptotagmin 6	2.654	3.026	3.167	3.203	3.49	2.907	2.796	3.395	3.2	3.054	3.223	3.201	3.356	3.363	3.407	3.195	3.081	3.121	3.967	4.385	3.865	3.945	3.925	4.056	4.477	3.967	4.33	4.437	3.845	4.197	4.134	4.041	4.009	3.964	3.965
100365_at	Info	Syt7	synaptotagmin 7	2.767	2.818	2.689	3.218	3.042	2.851	2.861	2.778	2.965	2.561	3.173	2.733	2.734	2.422	2.685	2.731	2.625	2.758	3.18	3.692	2.848	3.48	3.339	3.636	4.223	3.653	3.559	3.659	3.55	3.506	3.682	3.245	3.274	3.438	3.462
100366_at	Info	Casp9	caspase 9	3.24	3.429	3.224	3.377	3.449	3.417	3.087	3.625	3.393	3.386	3.317	3.064	3.801	3.753	3.751	3.612	3.633	3.448	4.333	4.769	4.522	4.017	4.345	4.607	4.611	4.509	4.483	4.397	4.27	4.726	4.452	4.719	4.98	4.5	4.093
100367_g_at	Info	Casp9	caspase 9	2.97	3.378	3.351	3.662	3.444	3.22	3.207	3.643	3.474	3.148	3.468	3.282	3.071	3.166	3.362	3.325	3.226	3.137	3.533	3.665	3.631	3.782	3.926	3.697	3.677	3.698	4.017	4.169	3.628	3.726	3.577	3.989	3.367	3.604	3.809
100368_at	Info	Casp9	caspase 9	3.397	3.607	3.666	4.249	4.2	3.956	3.655	3.864	3.758	3.323	3.972	3.563	3.568	3.239	3.59	3.233	3.41	3.275	5.144	4.046	3.874	4.895	4.044	4.539	4.692	5.397	4.37	4.701	3.843	4.045	3.974	4.1	3.874	4.916	4.757
100369_at	Info	Siat7f	sialytransferase 7 ((alpha-N-acetylneuraminyl 2,3-betagalactosyl-1,3)-N-acetyl galactosaminide alpha-2,6-sialytransferase) F	3.01	3.292	2.867	3.005	2.715	3.024	3.377	3.395	3.24	2.587	3.627	2.853	2.869	2.607	2.891	2.91	2.784	2.498	3.279	3.493	3.353	3.35	3.215	3.481	3.627	3.6	3.471	3.814	3.413	3.396	3.248	3.163	3.336	3.505	3.658
100370_at	Info	Slc12a5	solute carrier family 12, member 5	4.601	4.633	4.3	4.603	5.05	5.406	4.406	4.39	4.561	4.215	4.799	4.962	5.244	5.028	5.012	4.66	4.458	4.463	5.711	5.671	5.666	5.721	5.545	5.651	5.535	5.92	5.97	5.48	5.244	5.635	6.066	5.801	5.492	5.744	5.735
100371_at	Info	Hnrpa1	heterogeneous nuclear ribonucleoprotein A1	3.028	3.136	2.256	2.314	2.616	2.645	2.577	2.681	2.347	2.674	2.432	2.444	3.15	3.153	3.115	3.027	2.891	2.551	3.993	3.901	3.6	3.782	4.051	4.093	4.033	4.475	3.885	4.034	3.834	4.238	3.714	4.01	3.755	3.576	3.328
100372_at	Info	Gabrg1	gamma-aminobutyric acid (GABA-A) receptor, subunit gamma 1	2.193	2.234	2.249	2.468	2.536	2.791	2.403	2.374	2.487	2.428	2.397	2.513	2.055	2.382	2.197	2.081	2.475	2.174	2.553	2.766	2.474	2.89	2.501	2.863	2.595	2.691	2.533	3.113	2.451	2.676	2.245	2.518	2.403	2.486	2.675
100373_at	Info	Slc39a1	solute carrier family 39 (zinc transporter), member 1	3.927	4.511	4.312	4.573	4.682	4.41	4.167	4.851	4.64	4.701	4.696	4.142	4.466	3.986	4.266	4.117	3.919	3.957	4.641	5.159	4.818	4.494	4.954	4.823	4.888	4.971	5.035	5.135	4.613	4.815	4.96	4.896	4.719	4.739	4.968
100374_at	Info	Dmrt1	doublesex and mab-3 related transcription factor 1	2.482	2.275	2.155	2.517	2.126	2.824	2.403	2.532	2.416	2.14	2.42	2.074	2.507	2.894	2.48	2.344	2.349	2.22	3.237	3.274	3.166	3.461	3.177	3.589	3.612	3.663	3.576	3.613	3.091	3.473	3.167	3.294	2.984	3.139	3.187
100375_i_at	Info	NA	NA	1.992	1.81	2.006	2.222	2.257	2.332	1.995	2.306	2.003	1.831	1.963	2.186	2.27	1.926	1.975	2.023	2.184	1.928	2.388	2.212	2.367	2.761	2.241	2.457	2.231	2.491	2.275	2.543	2.333	2.428	2.07	2.292	2.172	2.22	2.14
100376_f_at	Info	NA	NA	3.54	3.724	3.797	4.175	4.128	3.624	3.867	4.227	3.434	3.677	4.128	3.912	3.878	3.672	3.603	3.854	4.007	3.675	4.19	4.642	4.433	4.068	4.498	4.702	4.648	4.86	4.474	4.861	4.478	4.471	4.4	4.283	4.195	4.499	4.489
100377_f_at	Info	Igh-4	immunoglobulin heavy chain 4 (serum IgG1)	3.343	3.156	2.97	2.924	3.564	3.058	3.447	3.2	3.178	3.149	3.176	3.096	3.689	3.186	3.309	3.379	2.97	3.241	3.803	3.563	3.685	3.874	3.656	3.679	3.588	3.638	3.639	3.582	3.539	3.502	3.905	3.792	3.968	3.859	3.667
100378_at	Info	NA	NA	2.751	2.961	2.506	2.54	2.475	2.433	2.801	2.673	3.118	2.631	3.017	3.227	2.616	2.872	2.473	2.569	2.633	2.548	2.649	3.061	2.98	2.995	2.595	2.971	2.941	2.772	2.445	2.426	2.743	3.135	2.705	2.933	2.562	2.848	3.125
100379_f_at	Info	Aqp7	aquaporin 7	9.022	8.626	8.467	8.523	9.03	8.98	8.607	8.436	8.171	8.403	8.475	8.424	9.199	9.154	8.988	9.157	8.915	9.037	9.591	9.666	9.634	9.435	9.305	10.188	9.063	8.975	9.457	9.462	9.256	9.232	8.103	8.629	9.266	9.479	9.127
100380_at	Info	H3f3a	H3 histone, family 3A	6.427	6.325	7.158	7.46	7.876	7.25	6.448	6.534	7.077	6.826	7.257	7.5	6.434	6.59	7.044	6.713	6.998	7.136	7.389	7.515	7.507	6.995	6.613	7.708	5.68	6.177	6.646	6.451	6.962	7.502	5.966	6.861	6.97	6.393	6.955
100381_at	Info	Acta1	actin, alpha 1, skeletal muscle	2.281	2.524	2.447	2.572	2.828	3.298	2.925	2.958	2.868	2.724	2.651	2.78	2.518	2.397	2.397	2.444	2.407	2.44	2.577	2.704	2.7	3.382	2.771	2.941	2.402	2.842	2.692	2.884	2.769	2.612	2.613	2.708	2.371	2.563	2.645
100382_at	Info	Siat7a	sialyltransferase 7 ((alpha-N-acetylneuraminyl 2,3-beta-galactosyl-1,3)-N-acetyl galactosaminde alpha-2,6-sialyltransferase) A	2.762	2.35	2.455	2.863	2.449	2.738	2.574	2.106	2.5	2.259	2.683	2.618	2.638	2.441	2.499	2.545	2.635	2.456	3.121	2.806	3.127	3.122	3.009	3.326	2.742	3.013	3.371	3.292	3.091	3.158	3.194	3.403	3.017	3.387	3.08
100383_at	Info	Zfp179	zinc finger protein 179	4.234	4.276	4.024	4.321	4.633	4.887	3.867	4.585	3.969	4.099	4.229	3.986	4.287	4.509	4.634	4.259	4.102	4.178	4.911	4.937	3.847	4.739	4.949	5.328	5.196	4.714	5.12	5.086	4.397	4.917	4.785	4.871	4.752	5.064	4.915
100384_at	Info	Hsf4	heat shock transcription factor 4	4.122	4.063	3.643	4.169	4.059	4.065	4.204	3.796	4.245	4.008	4.492	4.6	3.994	4.065	3.77	4.135	3.541	3.769	4.794	4.548	4.667	4.494	4.538	4.493	4.58	4.458	4.611	4.764	4.565	4.632	4.078	4.663	4.433	4.626	4.776
100385_at	Info	Glra1	glycine receptor, alpha 1 subunit	3.943	4.29	4.059	4.298	4.388	3.711	4.021	4.386	4.29	4.244	4.399	4.347	4.002	3.9	3.917	4.174	3.876	3.409	4.143	4.21	4.144	4.176	4.618	4.499	4.809	4.315	4.533	4.304	4.201	4.445	4.376	4.381	4.246	4.176	4.199
100386_at	Info	Gnaz	guanine nucleotide binding protein, alpha z subunit	3.951	4.003	3.792	4.367	3.781	4.016	3.819	3.879	4.11	3.732	3.773	3.815	4.082	4.007	3.623	3.84	3.533	3.567	4.55	4.917	4.661	4.216	4.763	4.702	5.103	4.937	4.675	4.751	4.338	4.782	4.572	4.742	4.647	4.834	4.977
100387_f_at	Info	Klra12	killer cell lectin-like receptor subfamily A, member 12	1.92	2.265	1.889	2.26	2.016	2.154	1.831	2.557	2.063	2.373	1.983	2.29	1.874	1.977	2.74	2.877	1.925	2.172	2.069	2.396	2.45	2.382	2.413	2.317	2.159	2.693	2.557	2.706	2.345	2.383	2.208	2.616	2.341	2.332	2.67
100388_at	Info	Gnao	guanine nucleotide binding protein, alpha o	2.455	2.439	2.559	2.445	2.79	2.578	2.619	2.709	2.197	2.22	2.242	2.529	2.442	2.018	2.314	2.334	2.587	2.246	2.691	2.672	2.452	3.028	2.767	2.55	2.487	2.599	2.647	3.125	3.12	2.828	2.495	2.516	2.316	2.795	2.585
100389_at	Info	Colq	collagen-like tail subunit (single strand of homotrimer) of asymmetric acetylcholinesterase	4.672	5.131	4.75	4.7	5.227	5.457	4.748	5.364	5.115	4.785	4.987	4.703	5.248	4.885	4.808	4.82	4.672	4.468	5.585	5.342	5.181	5.288	5.489	5.267	5.829	5.533	5.807	5.525	5.349	5.582	5.633	5.279	5.139	5.717	5.64
100390_s_at	Info	Bfsp1	beaded filament structural protein in lens-CP94	3.647	3.56	3.33	3.14	3.514	3.279	3.711	4.092	3.544	2.971	3.589	3.536	3.803	3.758	3.692	3.627	3.476	3.102	3.802	4.163	3.764	3.91	4.165	4.161	4.291	4.3	4.287	4.135	3.928	4.206	4.377	4.224	3.897	3.897	4.15
100391_at	Info	Mapk8	mitogen activated protein kinase 8	2.317	2.204	2.375	2.368	2.453	2.217	2.39	2.62	2.38	2.452	2.764	2.593	2.481	2.476	2.474	2.563	2.176	2.223	2.558	3.455	3.217	3.228	3.299	3.439	3.618	3.194	2.978	3.189	2.869	3.161	2.905	3.042	2.917	2.939	2.996
100392_at	Info	Apel-pending	apelin	3.755	3.375	3.192	4.073	3.836	3.773	3.996	3.748	3.802	3.605	4.119	4.039	4.318	3.653	3.818	3.96	3.693	3.741	4.298	4.723	3.955	4.095	4.391	4.266	4.226	4.171	4.335	4.071	3.758	4.555	4.686	4.258	4.231	4.477	4.01
100393_at	Info	Vip	vasoactive intestinal polypeptide	2.425	2.573	2.572	2.561	2.646	3.273	2.404	2.737	2.693	2.574	2.815	2.682	2.76	2.48	2.76	2.738	2.59	2.534	3.166	3.01	2.922	3.135	3.041	3.05	3.198	3.039	3.102	3.155	3.033	3.242	3.109	3.093	2.809	3.278	3.504
100394_at	Info	Podxl	podocalyxin-like	3.298	3.407	3.402	3.74	3.689	3.694	3.176	3.596	3.6	3.318	3.138	3.207	3.416	3.496	3.562	3.355	3.372	3.098	3.482	3.658	3.791	3.015	3.599	4.125	3.884	3.597	3.75	3.891	3.535	3.714	3.83	3.865	3.739	3.849	3.562
100395_at	Info	Gli2	GLI-Kruppel family member GLI2	2.739	2.955	3.122	3.201	3.288	3.371	2.837	3.333	3.165	3.287	2.992	2.755	3.372	3.271	3.407	3.394	3.769	2.775	4.15	4.483	4	4.416	4.368	4.503	4.711	4.343	4.329	4.541	4.276	4.459	4.247	4.016	4.118	4.113	4.31
100396_i_at	Info	Tyms-ps	thymidylate synthase, pseudogene	4.144	3.569	3.776	4.211	4.65	4.229	4.28	3.904	4.226	4.492	5.112	5.015	3.756	3.423	3.427	3.856	2.758	3.275	2.663	3.525	3.219	4.014	3.259	3.455	2.964	3.394	2.999	3.12	3.515	2.888	3.144	3.208	3.574	3.52	3.083
100397_at	Info	Tyrobp	TYRO protein tyrosine kinase binding protein	4.489	5.22	7.425	7.296	9.07	9.028	6.098	6.008	8.854	8.733	8.248	8.347	7.671	7.607	5.328	4.428	9.602	9.527	5.073	5.189	5.091	4.632	5.081	9.172	5.302	5.153	5.694	5.572	8.3	5.055	7.212	5.029	9.341	5.416	6.103
100398_at	Info	Kif3a	kinesin family member 3A	3.771	3.801	3.695	3.739	3.975	4.188	3.76	3.617	3.614	3.437	3.458	3.389	3.962	3.858	4.121	3.762	3.488	3.7	4.264	4.832	4.128	3.84	4.429	4.825	4.545	4.459	4.836	4.895	4.441	4.526	4.508	4.622	4.586	4.577	4.42
100400_at	Info	4921531G14Rik	RIKEN cDNA 4921531G14 gene	3.193	3.006	2.497	2.637	2.568	2.579	2.677	3.65	6.608	6.372	3.802	3.91	6.969	7.014	7.558	7.152	7.577	7.453	2.349	3.578	2.105	7.612	2.152	6.893	2.317	2.302	2.084	2.941	4.126	2.285	2.082	2.091	6.358	2.293	2.363
100401_at	Info	Son	Son cell proliferation protein	5.789	5.727	6.143	6.15	7.04	6.608	5.949	5.466	5.779	6.031	6.252	6.2	5.945	5.65	5.586	5.441	5.812	5.879	6.828	5.753	6.729	4.528	5.563	6.11	5.984	4.303	6.201	6.324	5.99	6.238	5.802	4.579	6.651	5.51	6.354
100402_f_at	Info	Zp3r	zona pellucida 3 receptor	2.237	2.128	2.158	2.227	2.358	2.816	2.377	2.021	1.924	2.004	2.249	2.29	2.627	2.185	2.415	2.049	2.479	2.406	2.551	2.35	2.455	2.943	2.651	2.472	2.344	2.224	2.715	2.44	2.305	2.563	2.588	2.429	2.414	2.233	2.183
100403_at	Info	Mylc2a	myosin light chain, regulatory A	3.047	3.43	3.145	3.497	3.031	3.141	3.394	3.412	2.923	2.925	2.91	2.969	3.145	2.961	2.923	3.02	2.799	2.797	3.432	3.197	3.222	3.436	3.127	3.674	3.514	3.452	3.636	3.983	3.191	3.119	3.45	3.103	3.185	3.722	3.345
100404_at	Info	TgN737Rpw	transgene insert site 737, insertional mutation, polycystic kidney disease	5.46	6.013	4.96	5.264	5.629	5.878	6.668	6.637	7.265	7.174	5.479	5.348	5.336	5.103	5.127	4.881	5.498	5.526	5.634	5.738	5.453	5.21	5.812	5.706	6.092	5.75	6.187	5.59	5.648	6.042	6.159	5.726	5.601	5.723	5.812
100405_at	Info	Cbx3	chromobox homolog 3 (Drosophila HP1 gamma)	3.769	4.62	4.744	4.689	4.861	5.122	4.078	4.54	4.84	4.837	4.611	4.548	5.066	5.53	5.02	4.693	4.737	4.469	5.7	5.813	5.598	6.022	5.757	5.795	5.963	5.492	6.219	5.964	5.782	6.197	5.922	5.808	5.379	5.807	5.991
100406_at	Info	Ptpn5	protein tyrosine phosphatase, non-receptor type 5	2.998	2.917	2.827	3.162	3.057	3.634	3.227	3.195	2.901	3.324	3.028	2.979	3.337	3.396	3.137	3.844	3.342	3.576	3.639	4.074	3.387	3.531	3.452	4.115	3.934	3.656	3.744	3.839	3.672	3.99	3.925	3.892	3.624	3.736	3.729
100407_at	Info	Gal	galanin	3.87	4.084	4.1	4.32	4.022	4.457	4.236	4.555	4.31	3.947	4.524	4.619	4.893	3.893	4.276	4.404	4.21	4.167	4.168	4.171	4.234	4.07	3.998	4.498	4.177	4.502	4.115	4.035	3.783	4.187	4.116	4.18	4.157	4.221	4.421
100408_at	Info	Pole3	polymerase (DNA directed), epsilon 3 (p17 subunit)	2.94	2.772	5.651	4.738	2.814	3.023	3.017	3.13	3.265	3.16	4.376	4.5	6.231	6.484	2.693	2.966	5.104	4.768	3.79	3.51	3.594	3.252	7.29	3.841	4.152	9.005	3.635	3.829	3.456	3.736	3.682	3.605	3.592	3.451	3.943
100409_at	Info	Cdh3	cadherin 3	3.424	3.524	3.698	3.5	3.473	3.922	3.814	3.586	3.559	3.215	3.705	3.551	4.035	3.652	3.635	3.485	3.299	3.531	3.736	3.965	3.577	4.175	4.012	4.065	4.157	4.062	3.904	3.952	3.794	3.94	4.379	4.158	4.053	4.044	3.965
100410_at	Info	C330027G06Rik	RIKEN cDNA C330027G06 gene	3.582	3.779	3.319	3.24	3.881	3.769	3.838	3.661	3.505	3.54	3.223	3.995	3.741	3.88	3.491	4.03	3.526	3.257	3.055	3.1	3.251	2.746	2.793	3.278	3.038	3.082	3.323	3.084	3.068	3.219	3.399	3.191	2.758	2.964	3.164
100411_at	Info	Aebp1	AE binding protein 1	2.158	2.134	2.521	2.193	2.089	2.085	2.214	2.197	2.223	2.409	2.164	2.177	2.093	2.373	2.367	2.338	2.821	2.413	2.876	2.432	2.812	2.601	2.642	2.588	2.143	2.646	2.896	2.813	2.769	2.764	2.29	2.489	2.271	2.426	2.584
100412_g_at	Info	Aebp1	AE binding protein 1	3.608	3.888	3.493	3.091	3.655	4.143	3.401	3.767	3.556	3.805	3.602	3.568	3.428	3.206	3.36	3.503	3.143	3.15	3.766	4.343	4.353	3.682	4.4	4.239	4.433	4.362	4.15	4.086	4.066	4.414	4.311	4.117	3.895	3.893	3.955
100413_at	Info	Zap3-pending	ZAP3 protein	3.619	3.434	3.435	4.034	3.856	4.168	3.459	3.109	3.755	3.386	4.107	3.978	3.873	3.985	3.524	3.519	3.338	3.626	4.17	4.144	4.052	4.117	3.8	4.191	3.807	4.02	4.455	3.579	3.968	4.283	3.97	3.91	3.798	3.841	4.277
100414_s_at	Info	Mpo	myeloperoxidase	3.956	3.766	3.944	4.116	4.282	4.477	4.378	4.196	4.1	4.234	4.057	4.058	4.308	3.796	4.22	3.919	3.638	4.019	5.037	4.954	4.622	4.585	4.49	4.836	4.499	4.877	4.673	4.848	4.74	4.56	4.733	4.618	4.711	4.763	4.458
100415_at	Info	Mpo	myeloperoxidase	2.659	2.713	2.715	2.616	2.584	2.912	2.547	2.586	2.447	2.693	2.704	2.768	2.75	2.535	2.634	2.516	2.414	2.642	2.945	2.929	2.935	3.038	3.382	3.206	3.353	2.686	2.784	3.008	2.874	2.994	2.65	2.915	2.896	2.877	3.049
100416_at	Info	Melk	maternal embryonic leucine zipper kinase	2.135	2.219	2.425	2.194	2.286	2.358	2.26	2.369	2.21	2.102	2.225	2.217	2.323	2.421	2.342	2.466	2.697	2.154	3.181	3.387	3.025	3.058	3.148	3.306	2.971	3.153	3.245	3.144	3.086	3.52	2.94	3.335	3.09	3.023	3.292
100417_at	Info	AI643885	expressed sequence AI643885	6.421	6.803	3.712	3.838	4.065	3.648	2.985	3.046	3.69	3.871	4.437	4.124	2.714	2.93	4.98	5.204	2.739	2.574	3.086	2.951	9.075	3.178	8.624	3.193	3.297	3.147	3.5	2.89	3.525	3.139	3.567	3.414	3.197	3.177	3.076
100418_at	Info	Gng2	guanine nucleotide binding protein (G protein), gamma 2 subunit	4.841	4.839	7.011	6.02	4.076	4.045	3.373	3.765	4.971	4.694	4.374	5.003	5.574	5.851	4.988	5.379	5.997	5.776	4.411	4.525	7.682	4.055	4.34	4.973	4.79	5.348	4.87	5.187	4.324	4.773	4.872	4.671	6.406	5.236	5.287
100420_at	Info	Flg	filaggrin	4.872	5.107	4.772	4.611	5.444	5.18	4.908	4.936	4.919	5.243	5.341	5.297	5.342	5.002	5.155	4.78	4.914	5.045	5.555	5.861	5.617	5.639	6.09	5.835	5.956	5.861	5.68	5.831	5.545	5.905	5.934	5.741	5.491	5.672	5.765
100421_at	Info	Krt2-4	keratin complex 2, basic, gene 4	2.728	3.267	3.016	2.965	3.095	2.461	3.087	3.063	3.24	3.023	3.298	3.024	2.645	2.884	2.685	2.624	2.934	2.935	3.188	3.19	3.439	2.796	2.876	2.751	2.894	3.151	3.018	3.042	2.872	2.971	2.616	2.729	2.8	2.86	3.562
100422_i_at	Info	NA	NA	9.931	9.822	8.842	8.766	8.335	8.395	9.157	9.126	9.017	9.007	10.071	10.097	7.41	7.628	7.88	8.152	8.346	8.342	4.807	5.586	7.671	6.043	8.471	7.444	9.553	6.385	5.406	9.187	5.717	5.451	8.165	5.903	5.474	8.618	7.064
100423_f_at	Info	NA	NA	9.929	9.623	9.225	9.461	8.599	8.717	9.394	9.397	9.198	9.313	10.1	9.902	7.288	7.454	7.844	8.242	8.586	8.592	5.745	8.006	8.153	7.096	9.104	7.895	9.286	6.466	7.506	9.661	7.892	9.025	8.208	6.963	6.393	8.669	7.894
100424_at	Info	Ercc1	excision repair cross-complementing rodent repair deficiency, complementation group 1	6.629	6.572	3.614	3.664	3.345	3.343	3.706	3.868	3.251	3.032	4.176	4.143	3.411	3.553	3.753	3.619	5.593	5.663	3.47	3.965	4.301	4.176	3.985	3.876	4.451	3.914	3.566	3.528	3.468	3.368	3.507	3.678	3.269	4.163	8.406
100425_at	Info	Syk	spleen tyrosine kinase	3.928	4.342	3.763	3.858	4.233	4.254	3.858	4.037	3.854	3.679	4.044	3.764	3.629	3.726	3.963	3.667	3.606	4.018	4.462	4.15	3.947	4.132	3.778	4.043	4.027	4.015	3.954	3.886	4.017	4.112	3.957	3.749	3.794	4.005	4.234
100426_s_at	Info	Syk	spleen tyrosine kinase	3.646	3.318	3.354	4.102	3.802	3.08	3.638	3.774	3.53	3.163	3.388	3.447	3.686	3.896	3.639	3.883	3.825	3.311	4.015	4.262	3.933	3.801	3.978	4.051	4.402	3.956	4.26	4.452	3.719	4.036	4.352	4.354	4.253	4.371	4.237
100427_at	Info	Ptpro	protein tyrosine phosphatase, receptor type, O	1.913	2.155	2.321	2.252	2.895	2.263	2.38	2.081	2.319	2.707	2.033	2.349	2.182	2.499	2.377	2.195	2.286	2.173	3.051	3.024	3.832	3.016	2.67	2.967	2.984	3.13	3.06	3.199	3.062	3.11	2.911	2.815	2.702	2.572	3.083
100428_at	Info	Lamc2	laminin, gamma 2	2.67	2.935	2.649	3.01	3.008	2.574	2.537	2.64	2.572	2.64	2.538	2.651	2.48	2.688	2.694	2.424	2.388	2.595	2.643	2.968	2.684	2.687	2.567	2.564	2.682	2.906	2.423	2.767	2.448	2.976	2.669	2.472	2.597	2.64	2.723
100429_at	Info	Ppox	protoporphyrinogen oxidase	6.778	6.255	4.033	4.297	5.918	5.746	4.589	4.292	4.065	4.218	6.509	6.538	6.296	6.177	6.437	6.447	6.66	6.487	7.299	4.785	5.076	3.803	5.077	4.761	4.496	4.99	4.935	4.945	8.892	4.822	5.031	4.77	5.462	5.944	6.982
100430_at	Info	Lepr	leptin receptor	2.003	1.817	2.292	2.049	2.292	2.518	2.117	2.039	2.05	2.37	1.903	2.085	2.059	1.963	1.884	2.049	1.994	2.303	2.323	2.623	2.512	2.729	2.04	2.381	2.56	2.661	2.458	2.489	2.225	2.476	2.293	2.695	2.114	2.125	2.228
100431_at	Info	Lepr	leptin receptor	1.957	2.039	2.126	1.943	2.299	1.894	2.109	2.055	2.095	2.565	2.375	2.09	2.052	1.904	2.067	1.841	1.929	2.055	2.037	2.27	2.401	2.038	2.278	2.044	1.957	2.058	2.115	2.373	2.027	2.02	1.967	2.046	2.131	2.187	2.133
100432_f_at	Info	Mdfi	MyoD family inhibitor	5.488	5.825	5.463	5.481	6.364	5.763	5.845	6.346	5.223	5.825	5.619	5.509	5.041	4.989	4.85	5.183	5.235	5.016	6.739	8.08	9.38	7.073	7.703	7.392	8.157	7.03	8.826	6.958	6.836	6.95	7.533	8.976	7.497	8.059	9.334
100433_r_at	Info	Mdfi	MyoD family inhibitor	4.99	5.151	5.089	5.018	5.65	5.492	4.955	5.486	5.202	4.791	4.564	4.776	4.83	4.849	4.84	4.641	4.382	4.397	5.358	5.622	5.667	5.666	5.672	5.923	5.701	5.805	6.56	6.185	5.824	5.963	5.778	5.579	5.442	5.618	8.03
100434_s_at	Info	Mdfi	MyoD family inhibitor	4.866	5.429	4.873	5.38	5.602	5.399	5.209	5.508	5.018	4.966	5.549	5.354	5.14	4.486	4.812	4.796	4.596	4.593	5.996	6.393	8.175	6.229	6.361	6.207	6.646	6.383	7.979	6.466	6.023	6.091	6.565	8.179	6.296	6.898	8.229
100435_at	Info	Edg2	endothelial differentiation, lysophosphatidic acid G-protein-coupled receptor, 2	3.475	3.659	3.38	3.748	3.356	3.472	3.371	3.51	3.425	3.288	3.477	3.988	3.268	3.075	3.375	3.496	3.545	3.518	4.165	4.701	3.554	4.371	3.978	4.162	4.177	3.993	4.217	4.043	3.923	4.359	3.99	4.513	3.915	3.982	4.261
100436_at	Info	Orm1	orosomucoid 1	2.324	2.314	2.379	2.459	2.831	2.929	2.373	2.41	2.305	2.413	2.318	2.446	2.473	2.472	2.511	2.249	1.889	1.92	2.656	2.389	2.159	2.577	2.65	2.245	2.309	2.422	2.884	2.702	2.451	2.83	2.605	2.635	2.667	2.297	2.479
100437_g_at	Info	Orm1	orosomucoid 1	5.402	5.44	5.433	5.991	5.677	5.573	5.622	5.721	5.495	5.488	5.601	5.689	5.712	5.579	5.225	5.107	5.398	5.081	6.266	6.138	6.43	6.113	6.602	6.432	6.302	6.163	6.512	6.612	6.253	6.102	6.036	6.212	6.239	6.593	6.559
100438_at	Info	Gpr19	G protein-coupled receptor 19	2.682	3.081	3.111	2.912	3.224	3.482	2.927	3.18	4.271	5.218	3.24	2.744	2.598	2.435	2.583	2.821	2.714	2.81	3.002	3.104	3.283	2.92	3.046	3.359	3.558	3.64	3.392	3.411	3.484	3.395	3.048	3.306	2.93	3.084	3.48
100439_i_at	Info	Ank1	ankyrin 1, erythroid	2.366	2.647	2.527	2.697	3.013	3.057	2.457	2.482	2.597	2.384	2.88	2.6	2.905	2.53	2.648	2.609	2.868	2.656	4.359	4.663	4.191	4.28	4.733	4.333	4.493	4.563	4.404	4.221	4.394	4.766	4.084	4.182	4.211	4.137	4.234
100440_f_at	Info	Ank1	ankyrin 1, erythroid	2.666	3.342	2.917	3.277	3.389	3.263	2.748	3.488	3.152	3	3.084	2.963	2.772	2.889	3.086	2.881	3.008	2.625	3.862	3.976	3.899	3.883	3.947	3.997	4.342	4.152	4.071	4.983	3.916	4.208	3.84	3.566	3.941	3.854	4.07
100441_s_at	Info	Ank1	ankyrin 1, erythroid	2.17	2.562	2.186	2.363	2.398	2.479	2.172	2.198	2.177	2.183	2.275	2.097	2.397	2.019	2.124	2.229	2.325	2.04	2.645	2.564	2.318	2.568	3.191	2.66	2.607	2.684	2.605	2.989	2.545	2.656	2.565	2.695	2.448	2.565	2.723
100442_at	Info	Tbrg4	transforming growth factor beta regulated gene 4	4.732	4.535	4.992	4.866	5.25	5.403	4.283	4.306	5.557	5.289	4.49	4.623	4.015	4.12	4.111	4.281	4.691	4.857	3.828	4.171	3.648	3.53	3.446	3.925	3.847	4.094	4.01	3.993	3.892	4.342	3.932	3.796	4.451	3.989	5.04
100443_at	Info	Bcat2	branched chain aminotransferase 2, mitochondrial	5.254	4.738	4.679	4.745	4.085	4.478	5.313	5.022	4.426	3.674	4.476	3.988	5.399	5.424	4.833	4.903	4.757	4.325	4.596	4.6	6.696	4.127	4.544	4.569	4.327	4.36	4.548	4.451	4.497	4.547	4.633	4.651	4.637	4.768	4.647
100444_at	Info	Cdk5	cyclin-dependent kinase 5	4.933	4.948	4.249	4.105	4.023	4.121	9.613	9.607	3.954	3.532	5.266	5.399	5.827	6.292	8.889	8.792	2.874	2.92	9.533	4.617	4.137	4.33	4.028	4.421	4.941	4.499	4.484	4.509	4.22	5.556	4.418	4.422	9.255	4.536	4.502
100445_f_at	Info	Sprr1b	small proline-rich protein 1B	2.177	2.691	2.9	2.607	2.557	2.63	2.322	2.518	2.658	2.28	2.886	2.375	2.273	2.726	2.441	2.561	2.695	2.458	2.498	2.243	3.688	2.501	2.589	3.002	2.94	2.755	3.135	3.079	2.909	2.938	2.278	2.59	3.066	3.029	3.264
100446_r_at	Info	Sprr1b	small proline-rich protein 1B	7.966	8.647	8.242	8.272	8.103	8.609	7.881	8.464	8.352	8.617	8.145	8.069	8.151	8.07	7.85	8.085	8.086	7.932	8.768	8.753	8.629	8.6	8.553	8.903	9.097	8.533	8.959	8.953	8.511	8.917	8.898	9.003	8.561	8.992	9.124
100447_at	Info	Hyal2	hyaluronidase 2	5.317	5.617	5.771	5.604	7.602	7.34	7.433	7.413	5.008	4.666	5.389	5.296	5.269	5.241	4.667	4.695	4.731	4.868	5.46	5.321	6.229	5.425	6.372	5.186	7.214	5.549	5.717	5.646	5.599	5.626	5.949	6.916	5.958	7.33	5.665
100448_at	Info	Acvrl1	activin A receptor, type II-like 1	4.029	4.159	4.133	4.18	4.937	4.42	4.168	4.474	4.324	4.224	4.744	4.284	4.439	4.177	4.401	4.289	4.235	4.168	4.697	4.786	4.852	4.401	4.727	4.742	4.603	4.773	4.77	4.51	4.404	4.813	4.43	4.746	4.492	4.698	4.873
100449_g_at	Info	Acvrl1	activin A receptor, type II-like 1	4.003	3.859	3.643	4.527	4.455	3.991	3.802	3.766	4.122	3.61	4.107	3.964	4.071	4.153	3.605	3.836	3.71	3.593	3.571	3.627	3.368	3.857	3.727	3.651	3.774	3.714	3.995	4.101	3.582	3.563	3.746	3.968	3.633	3.823	3.397
100450_r_at	Info	Acvrl1	activin A receptor, type II-like 1	5.583	6.096	5.5	5.481	5.632	5.675	5.348	5.75	5.588	5.532	5.325	5.152	6.214	5.497	5.675	5.76	5.577	5.361	6.826	6.913	6.192	6.375	6.663	6.912	6.944	6.979	6.749	7.145	6.499	6.654	6.888	6.58	6.593	6.56	6.544
100451_at	Info	Hsf1	heat shock factor 1	4.12	3.92	3.956	4.142	4.241	4.273	5.047	4.642	4.275	3.371	4.175	3.51	4.227	3.643	4.075	3.928	6.696	6.613	4.63	4.532	4.676	4.028	5.031	4.577	4.672	4.827	4.82	5.066	4.816	4.976	4.765	6.323	4.762	4.847	4.961
100452_at	Info	Klf1	Kruppel-like factor 1 (erythroid)	4.58	4.98	5.402	5.194	4.455	4.831	4.604	4.776	4.935	4.923	4.925	4.547	4.461	4.58	4.458	4.376	4.227	4.037	5.566	5.556	5.382	4.858	5.47	5.89	5.612	5.359	5.74	5.786	5.279	5.578	5.449	5.369	5.129	5.541	5.798
100453_at	Info	Camk2b	calcium/calmodulin-dependent protein kinase II, beta	4.047	4.029	4	4.612	4.199	4.447	4.203	4.272	4.049	4.015	4.322	4.338	6.985	7.176	4.262	4.311	4.499	4.74	4.447	4.503	4.503	4.696	4.608	4.291	4.341	4.076	4.519	4.164	4.395	4.732	4.502	4.652	4.147	4.661	4.33
100454_at	Info	Ptprl	protein tyrosine phosphatase, receptor type, L	5.15	5.204	5.55	5.494	6.07	6.425	5.116	4.97	6.596	6.354	5.495	5.345	5.467	5.373	5.089	4.974	4.871	4.98	5.618	5.79	5.724	5.711	5.565	6.107	5.77	5.865	5.982	6.14	5.601	6.007	6.419	5.825	5.935	6.152	5.915
100455_at	Info	Snap91	synaptosomal-associated protein 91	1.808	1.819	2.015	1.876	1.794	1.938	1.768	1.829	1.69	1.972	1.798	1.984	1.867	1.953	1.654	1.701	1.912	2.092	1.913	1.871	2.083	2.439	1.707	1.796	2.162	1.74	1.948	1.905	1.704	1.947	2.071	1.814	2.054	1.801	1.9
100457_at	Info	Selel	selectin, endothelial cell, ligand	4.03	4.353	4.18	4.511	5.046	4.607	5.065	5.721	4.307	4.1	4.208	3.935	4.875	4.657	4.402	4.265	4.127	4.285	5.213	5.607	5.261	5.061	5.492	5.9	5.631	5.408	5.795	5.714	5.214	5.529	5.382	5.424	5.142	5.526	5.267
100458_at	Info	Brp14	brain protein 14	2.733	2.512	2.638	2.721	2.895	2.707	2.506	2.679	2.569	2.612	2.759	2.396	2.838	2.793	2.744	2.811	2.667	2.679	2.283	2.391	2.612	2.709	2.598	2.888	2.495	2.413	2.364	2.397	2.432	2.421	2.354	2.558	2.497	2.505	2.371
100459_at	Info	Rad50	RAD50 homolog (S. cerevisiae)	4.281	4.347	5.555	5.949	3.625	3.865	3.478	3.866	4.268	4.092	4.37	4.535	4.588	4.772	4.822	5.061	4.895	4.885	3.698	3.529	3.383	3.854	3.653	3.75	4.686	3.528	3.648	3.67	3.542	4.597	3.846	3.862	3.512	3.654	3.779
100460_at	Info	Sh2bp1	SH2 domain binding protein 1 (tetratricopeptide repeat containing)	3.37	3.392	4.198	4.147	3.679	3.51	5.566	5.728	3.277	3.332	3.071	3.249	3.888	4.235	3.183	3.39	5.011	5.047	3.876	3.966	3.841	3.738	3.84	4.01	3.772	3.649	3.919	4.135	3.547	3.843	4.265	3.917	3.759	3.813	3.69
100461_at	Info	Polr2j	polymerase (RNA) II (DNA directed) polypeptide J	7.8	7.681	6.087	6.123	6.094	5.994	7.114	7.004	7.509	7.944	7.226	7.166	7.806	7.849	8.24	8.256	8.101	8.01	7.058	3.971	7.262	7.667	4.107	6.501	8.034	6.278	7.979	8.523	8.351	8.387	7.624	4.499	7.665	3.941	4.213
100462_at	Info	Arf6	ADP-ribosylation factor 6	2.052	2.087	2.069	1.982	1.993	2.374	1.978	2.034	2.058	2.227	1.955	2.019	2.059	2.01	2.09	2.101	1.944	2.127	2.445	2.567	2.682	2.972	2.97	2.614	2.431	2.585	2.547	2.471	2.413	2.514	2.471	2.515	2.472	2.338	2.495
100463_at	Info	Csng	casein gamma	2.156	1.885	1.84	1.907	2.523	2.142	2.498	2.321	2.035	2.216	2.132	2.155	2.349	2.632	2.127	2.191	2.286	2.313	2.689	2.348	2.202	2.619	2.709	2.595	2.627	2.522	2.618	2.404	2.151	2.507	2.642	2.597	2.479	2.304	2.354
100464_at	Info	3110043O21Rik	RIKEN cDNA 3110043O21 gene	4.178	2.814	2.381	2.365	3.582	3.372	2.177	2.253	2.311	2.696	4.151	4.137	2.114	2.561	2.333	2.458	2.672	3.006	3.086	2.535	2.488	2.375	2.742	2.831	2.866	2.655	2.678	2.497	2.284	2.643	2.424	3.566	2.648	2.417	2.435
100465_i_at	Info	NA	NA	7.767	7.975	6.228	5.636	4.81	4.325	7.194	7.517	4.27	4.172	4.63	4.672	3.319	3.018	3.364	3.524	6.085	5.619	3.508	3.992	3.18	3.042	3.392	3.675	3.66	3.808	6.18	3.494	3.412	3.383	3.816	3.71	3.663	7.105	3.773
100466_f_at	Info	NA	NA	7.45	7.285	6.946	6.28	5.524	5.876	6.776	6.812	4.902	4.938	6.609	6.308	4.572	4.065	4.255	4.328	5.711	5.744	4.468	4.673	4.743	4.77	4.579	4.581	5.155	4.861	10.207	4.917	4.463	4.352	5.129	6.115	6.148	10.4	4.609
100467_at	Info	Lyl1	lymphoblastomic leukemia	7.544	7.417	6.933	6.837	5.81	5.743	8.59	8.145	8.545	8.514	8.402	8.057	5.234	4.912	4.904	4.849	7.754	7.626	4.839	4.917	4.982	6.147	4.964	4.662	5.637	4.985	5.614	5.204	5.094	6.013	8.128	8.852	5.542	8.551	7.626
100468_g_at	Info	Lyl1	lymphoblastomic leukemia	9.986	9.939	8.314	8.003	8.493	8.796	10.018	9.994	10.23	10.28	10.167	10.051	3.974	4.09	2.804	2.788	9.04	8.912	4.444	3.758	3.635	10.799	4.068	10.942	4.338	7.08	10.641	10.3	7.279	11.08	10.314	11.634	9.071	11.414	10.451
100469_at	Info	Nfya	nuclear transcription factor-Y alpha	2.553	2.87	2.746	2.753	2.781	2.941	2.787	2.988	2.665	2.994	2.775	2.637	3.052	2.867	3.089	3.107	3.519	3.196	3.639	3.59	3.401	3.915	3.581	3.815	4.02	3.51	3.757	3.58	3.506	3.91	3.766	3.589	3.193	3.465	3.516
100470_at	Info	Mapk10	mitogen activated protein kinase 10	2.563	2.452	2.852	2.835	3.11	2.771	2.615	2.769	2.944	2.491	2.981	2.923	3.051	2.893	2.923	2.853	2.801	2.834	3.377	3.545	3.446	3.372	3.524	3.298	3.357	3.636	3.285	3.335	3.254	3.389	3.327	3.129	3.388	3.285	2.821
100471_at	Info	AI413214	expressed sequence AI413214	5.635	5.151	4.096	4.445	4.836	4.23	4.598	4.515	4.523	4.654	4.698	4.753	4.837	4.76	4.615	4.787	4.498	4.682	5.232	5.124	5.696	4.976	5.264	5.377	5.441	5.28	5.839	5.265	5.391	5.744	5.191	5.323	5.309	5.427	5.335
100472_at	Info	NA	NA	2.083	2.133	2.239	2.447	2.104	1.952	1.853	2.194	1.95	1.953	2.046	2.23	4.775	4.796	2.091	1.753	1.856	1.936	2.082	2.138	2.496	2.77	2.539	1.887	2.576	2.002	1.971	2.293	1.825	1.97	2.114	2.533	1.792	1.872	2.11
100473_at	Info	1200006I17Rik	RIKEN cDNA 1200006I17 gene	5.805	5.561	3.924	3.73	3.595	3.738	3.597	3.719	4.983	5.065	5.055	5.274	3.682	4.032	3.871	3.737	4.443	4.202	3.804	3.729	3.954	3.488	3.574	3.679	3.495	3.889	3.996	5.756	7.025	3.739	3.612	3.936	3.819	3.721	3.9
100474_at	Info	Siat8b	sialyltransferase 8 (alpha-2, 8-sialyltransferase) B	2.926	3.081	3.114	3.528	3.075	2.633	2.955	3.216	3.043	2.776	3.28	3.119	2.998	2.848	2.992	2.973	2.956	2.819	2.874	2.947	2.717	3.465	2.997	2.942	2.836	2.726	3.032	2.874	2.743	2.884	3.013	2.847	2.838	3.113	2.699
100475_at	Info	Trim25	tripartite motif protein 25	5.918	5.482	7.032	7.345	7.798	7.35	5.361	4.609	6.731	6.482	6.158	5.873	5.896	5.953	5.644	5.747	6.361	6.342	3.135	7.455	7.397	2.172	5.588	6.202	3.092	6.764	6.212	5.61	5.883	6.863	6.261	3.026	7.012	5.37	5.469
100476_at	Info	Ibsp	integrin binding sialoprotein	1.625	1.945	1.856	1.859	1.905	1.922	1.885	1.975	1.779	1.7	1.711	2.007	3.663	4.049	2.19	1.818	2.051	2.425	2.234	1.945	2.068	2.138	2.321	2.02	1.996	2.06	2.115	2.144	1.831	1.998	2.004	2.305	2.044	1.878	1.919
100477_at	Info	C630002M10Rik	RIKEN cDNA C630002M10 gene	1.98	2.001	1.984	1.999	2.094	2.089	2.253	2.1	2.104	2.582	2.234	2.17	1.981	2.242	2.216	2.102	2.027	2.121	2.132	2.289	2.306	2.087	2.028	2.233	2.459	2.154	1.951	2.163	2.176	2.338	2.165	2.098	1.981	2.336	2.046
100479_at	Info	Dnmt3a	DNA methyltransferase 3A	3.202	3.096	2.736	2.702	2.736	2.782	2.734	2.626	2.794	2.529	3.451	3.046	2.763	2.456	2.528	2.818	3.525	3.212	2.512	3.037	2.47	2.508	2.568	2.541	2.624	2.515	2.78	2.861	2.692	2.648	2.585	2.616	2.375	2.579	2.654
100481_at	Info	Col11a1	procollagen, type XI, alpha 1	2.037	2.098	2.041	2.039	2.311	2.061	2.147	2.014	1.867	1.89	2.124	2.022	1.867	1.96	1.821	1.895	1.838	2.083	2.294	1.957	2.735	2.013	1.954	2.032	2.695	2.131	2.167	2.235	2.05	2.438	2.071	1.892	1.888	2.016	1.996
100482_at	Info	Bdh	3-hydroxybutyrate dehydrogenase (heart, mitochondrial)	7.613	7.466	7.128	7.012	7.266	6.881	7.632	7.27	7.652	7.694	8.447	8.326	7.155	7.045	6.583	6.769	7.116	6.982	8.567	7.844	7.695	7.551	8.372	8.64	7.104	5.841	7.056	5.328	8.45	5.15	7.28	6.916	6.607	6.965	8.165
100483_at	Info	Ifnar1	interferon (alpha and beta) receptor 1	3.373	3.667	3.241	3.665	3.478	3.134	3.257	3.182	3.253	3.878	3.445	3.488	3.368	3.309	3.383	3.273	3.078	3.084	3.688	3.896	3.77	3.629	3.714	3.753	3.748	3.791	3.605	3.572	3.768	3.55	4.14	3.869	3.764	3.983	3.837
100484_at	Info	Mmp13	matrix metalloproteinase 13	2.127	2.401	2.448	2.253	2.53	2.122	2.011	2.288	2.3	2.095	2.115	2.124	2.268	2.226	1.948	2.038	2.174	2.108	2.266	2.243	2.382	2.796	2.612	2.371	2.689	2.12	2.419	2.291	2.091	2.356	2.113	2.219	2.442	2.115	2.173
100486_at	Info	Ezh1	enhancer of zeste homolog 1 (Drosophila)	3.956	4.445	4.101	3.981	4.236	3.85	4.006	4.441	5.788	5.485	4.853	4.567	4.342	4.548	3.96	3.911	7.418	7.464	2.825	2.797	2.904	2.571	2.778	8.716	2.695	4.287	2.867	5.323	2.76	2.754	2.851	2.933	8.167	2.789	2.661
100488_at	Info	Gba	acid beta glucosidase	3.9	4.085	3.849	3.669	4.28	4.659	6.406	6.195	3.823	3.927	5.212	5.295	6.875	7.082	5.863	6.129	3.621	3.802	7.641	4.76	4.799	4.712	4.712	4.671	5.369	4.683	4.931	4.647	4.474	4.938	4.821	4.691	4.222	7.085	4.853
100489_at	Info	Pde7a	phosphodiesterase 7A	7.337	6.571	3.721	3.831	3.095	3.697	6.933	6.862	2.702	2.903	4.437	4.823	7.038	7.299	7.777	7.947	7.786	7.821	3.828	4.044	3.77	5.779	4.541	6.205	3.343	4.741	4.08	3.545	3.837	4.192	3.96	3.712	3.886	6.236	4.525
100491_at	Info	Slc16a2	solute carrier family 16 (monocarboxylic acid transporters), member 2	3.691	3.621	3.739	3.978	3.944	3.714	3.648	3.735	3.625	3.198	3.598	4.032	3.799	3.487	3.628	3.456	3.628	3.493	6.366	3.722	3.883	3.589	3.729	3.967	4.338	6.125	4.21	4.279	7.444	3.663	3.934	3.888	3.604	3.914	3.962
100492_at	Info	NA	NA	7.16	6.909	5.229	4.981	4.815	5.169	5.855	5.184	4.878	4.664	4.407	4.17	5.016	5.039	4.815	4.864	4.745	4.422	5.178	5.291	6.33	4.972	5.417	5.14	5.459	5.231	4.958	4.964	4.861	4.834	4.996	4.965	5.125	4.928	4.986
100493_at	Info	Hsd11b2	hydroxysteroid 11-beta dehydrogenase 2	4.233	4.223	4.356	4.204	4.262	4.679	4.486	4.381	4.254	4.285	4.559	4.703	4.902	4.4	4.267	4.725	4.628	4.625	5.301	5.982	5.439	5.564	5.486	5.648	5.289	5.664	5.617	5.827	5.346	5.369	5.472	5.131	5.375	5.691	5.611
100494_at	Info	Fgf1	fibroblast growth factor 1	2.787	2.608	2.606	3.027	2.6	3.288	2.834	2.472	2.699	2.383	2.816	2.274	2.898	2.722	2.833	3.04	2.592	3.069	3.757	3.796	3.375	3.73	3.552	3.52	4.121	3.822	3.961	4.084	3.816	4.176	3.98	3.916	3.433	3.539	3.455
100495_at	Info	Dvl2	dishevelled 2, dsh homolog (Drosophila)	4.532	4.662	4.195	4.323	2.896	3.591	4.152	3.598	6.522	6.599	4.649	4.356	4.387	4.52	5.163	5.259	3.109	2.363	2.927	3.318	2.643	2.878	3.271	2.818	3.024	3.123	3.226	2.945	4.688	3.039	3.135	2.899	3.15	4.227	3.027
100496_at	Info	Pam	peptidylglycine alpha-amidating monooxygenase	2.343	2.25	2.554	2.91	2.582	3.119	2.39	2.294	2.626	2.382	2.53	2.659	2.303	2.175	2.013	1.832	1.838	1.728	2.587	2.017	3.326	2.494	2.272	2.235	1.828	2.046	1.978	1.873	1.901	1.891	1.865	2.402	2.319	2.02	2.125
100497_at	Info	Stx3	syntaxin 3	3.41	3.37	2.863	3.053	3.309	4.018	3.712	3.513	3.454	3.661	3.243	3.368	3.351	3.532	3.402	3.367	3.444	3.468	3.963	4.229	3.735	4.318	3.697	3.905	4.107	3.687	3.688	3.761	3.854	3.855	4.256	3.91	3.714	3.927	3.907
100498_g_at	Info	Stx3	syntaxin 3	3.094	3.12	2.803	3.119	3.248	3.59	3.239	3.266	3.128	3.134	2.992	3.182	3.465	3.172	3.265	3.086	3.059	3.304	4.329	4.498	4.231	4.351	4.366	4.621	4.571	4.292	4.48	4.586	4.21	4.542	4.174	4.849	4.2	4.368	4.333
100499_at	Info	Stx3	syntaxin 3	5.987	5.619	2.961	2.979	2.738	2.029	2.85	2.561	2.52	2.532	2.576	2.909	3.007	2.815	2.487	2.749	2.764	2.556	2.774	2.836	2.711	3.092	3.114	2.641	2.745	2.719	2.672	3.091	2.594	2.806	4.209	2.455	2.615	2.565	2.362
100500_at	Info	Fadd	Fas (TNFRSF6)-associated via death domain	3.254	3.215	3.302	3.443	3.231	3.749	3.227	3.582	3.182	3.129	3.456	3.738	7.001	7.133	5.642	5.646	4.154	4.143	3.367	3.551	3.598	4.187	3.629	3.589	4.05	3.368	3.537	3.336	3.364	3.274	3.582	3.914	3.49	8.325	3.425
100501_at	Info	Atp4b	ATPase, H+/K+ transporting, beta polypeptide, gastric specific	2.887	3.121	2.909	2.911	2.821	2.822	2.874	3.393	2.9	2.893	3.114	2.954	3.313	2.997	2.863	2.957	3.238	2.831	3.105	3.226	3.189	3.276	3.425	3.525	3.493	3.228	3.346	3.348	3.147	3.401	3.373	3.259	3.459	3.572	3.223
100502_at	Info	Pde1c	phosphodiesterase 1C	2.096	2.235	2.112	2.306	2.631	2.107	2.065	2.497	2.084	2.347	2.455	2.194	2.272	2.376	2.079	2.104	2.257	1.853	2.25	2.265	2.369	2.591	2.821	2.529	2.503	2.247	2.227	2.464	2.266	2.199	2.59	2.361	2.233	2.253	2.442
100505_at	Info	Rit2	Ras-like without CAAX 2	1.85	1.771	1.851	1.969	2.031	2.25	1.948	1.729	1.898	1.893	2.06	1.959	1.844	1.854	1.567	1.826	1.983	2.125	2.022	2.012	2.159	2.205	2.303	2.225	2.106	2.169	2.009	2.113	2.047	2.048	2.386	2.105	2.078	2.094	2.1
100507_at	Info	Nov	nephroblastoma overexpressed gene	2.937	3.264	3.399	3.51	3.543	3.333	3.203	3.531	3.264	3.203	3.359	3.227	3.337	2.862	3.236	3.09	2.993	2.709	3.572	3.765	3.63	3.409	3.603	4.102	3.591	3.994	3.806	3.792	3.69	3.999	3.868	3.735	3.497	3.561	3.723
100508_at	Info	Mfng	manic fringe homolog (Drosophila)	6.532	6.008	6.171	6.148	8.077	8.138	4.812	4.834	5.809	5.888	5.917	6.128	7.157	7.009	6.628	7.098	6.65	6.564	5.729	6.208	5.645	7.13	6.716	6.216	6.386	6.423	5.869	6.015	6.176	7.027	6.919	5.917	6.34	6.846	5.979
100509_at	Info	Rnf19	ring finger protein (C3HC4 type) 19	2.666	2.676	2.359	2.554	6.39	5.692	4.515	3.673	2.049	2.237	2.478	2.805	4.244	4.475	5.325	5.612	4.13	4.203	2.577	2.546	2.37	3.109	4.004	2.089	2.224	4.996	2.355	2.123	2.002	2.128	2.345	2.326	4.045	3.455	3.482
100510_at	Info	Sncb	synuclein, beta	3.793	3.844	4.03	4.403	4.133	4.437	3.917	4.089	4.057	3.823	4.357	4.022	3.888	3.687	3.984	3.554	3.776	3.615	4.495	4.27	4.24	4.034	4.505	4.446	4.214	4.607	4.384	4.543	4.163	4.434	4.618	4.149	3.977	4.484	4.329
100511_at	Info	6330406L22Rik	RIKEN cDNA 6330406L22 gene	6.856	6.614	7.822	8.104	6.113	6.201	7.346	7.24	6.477	6.646	6.919	7.051	8.034	7.909	7.694	7.958	8.126	8.072	6.164	6.029	8.61	8.662	6.976	5.861	6.104	7.018	5.879	5.378	4.691	6.433	5.726	6.044	6.435	6.735	6.545
100512_at	Info	Uchl5	ubiquitin carboxyl-terminal esterase L5	6.659	5.918	6.313	6.99	3.42	2.966	4.435	3.682	3.524	3.271	5.484	4.37	6.567	6.712	6.012	5.716	6.381	6.296	7.111	2.785	3.217	7.516	2.669	6.727	7.637	2.807	2.881	3.718	7.575	6.009	2.787	3.423	4.196	7.255	3.091
100513_at	Info	Ddef1	development and differentiation enhancing	3.308	3.54	3.136	3.051	3.326	3.233	2.947	3.422	3.714	3.565	3.655	3.583	4.48	4.445	5.809	6.196	4.532	4.63	3.774	3.793	3.532	3.672	7.26	3.749	3.918	4	3.734	3.894	4.011	3.891	3.866	4.529	5.053	3.68	3.462
100514_at	Info	Gna13	guanine nucleotide binding protein, alpha 13	7.211	7.341	5.711	5.656	7.836	7.616	7.464	7.639	6.865	6.442	5.796	5.697	7.438	7.522	8.038	7.933	7.792	7.763	4.062	3.965	7.248	4.758	5.553	4.428	3.341	3.88	3.664	3.725	6.546	3.813	3.849	6.839	5.996	3.968	4.327
100515_at	Info	Furin	furin (paired basic amino acid cleaving enzyme)	6.773	7.298	7.469	7.138	7.24	7.359	7.03	7.37	7.783	7.984	7.098	7.524	6.644	6.612	6.467	5.974	6.875	6.622	6.891	5.685	9.208	7.876	7.035	6.394	7.677	6.334	7.492	8.431	6.961	8.775	7.088	7.678	7.909	6.725	7.789
100516_at	Info	Chk	choline kinase	6.027	5.798	5.344	4.648	7.361	7.576	6.559	6.068	4.739	4.988	5.232	4.577	5.022	5.044	5.585	5.764	4.827	4.724	5.67	5.717	5.923	6.776	5.7	5.918	6.165	6.055	6.236	8.36	5.735	5.737	5.529	5.897	5.737	6.179	5.895
100518_at	Info	Arf2	ADP-ribosylation factor 2	3.378	3.51	3.968	3.562	3.971	4.369	3.909	3.664	3.773	4.183	3.772	3.782	3.224	3.442	3.36	3.418	3.466	3.794	3.203	3.513	3.213	3.874	3.661	3.687	3.351	3.6	3.435	3.344	3.302	3.555	3.296	3.256	3.191	3.364	3.771
100521_at	Info	Ovgp1	oviductal glycoprotein 1	6.329	6.462	2.486	2.886	2.678	3.161	4.55	4.354	2.354	2.34	3.604	3.931	3.397	3.193	2.577	2.52	3.836	4.205	2.984	2.875	2.887	3.058	5.808	4.516	3.048	2.777	2.799	2.769	2.809	2.915	3.061	2.959	2.747	2.957	2.942
100522_s_at	Info	Wbp5	WW domain binding protein 5	8.91	8.884	9.375	9.727	9.604	9.231	9.416	9.169	8.732	8.486	9.537	9.547	8.638	8.625	4.875	5.08	6.502	6.543	9.629	10.274	9.77	9.379	9.388	3.358	3.316	3.354	3.654	8.656	9.335	7.381	3.061	8.783	8.854	8.918	8.07
100523_r_at	Info	Wbp5	WW domain binding protein 5	8.359	8.721	9.308	8.99	6.622	6.911	8.347	8.481	6.665	6.842	9.003	9.089	8.639	8.567	5.326	5.272	4.462	4.667	10.047	10.603	10.337	10.072	7.135	6.347	6.635	5.952	6.382	9.289	9.947	6.597	5.698	9.44	9.466	6.821	8.845
100525_at	Info	Htf9c	HpaII tiny fragments locus 9c	6.08	6.452	4.955	4.702	7.454	6.811	5.863	6.26	4.926	5.665	5.498	5.232	6.281	6.628	5.054	5.243	5.873	5.795	3.591	8.452	5.21	3.281	3.57	3.795	3.433	3.737	3.975	7.574	4.621	3.595	3.978	3.767	6.171	4.373	4.283
100526_f_at	Info	Adam3	a disintegrin and metalloprotease domain 3 (cyritestin)	4.297	4.577	4.397	4.511	4.489	4.131	4.437	4.955	4.509	4.646	4.442	4.667	5.216	5.292	5.236	4.935	5.003	4.767	6.167	6.45	6.029	7.058	5.883	6.251	6.882	6.66	6.711	6.74	6.106	6.267	6.374	6.087	5.835	6.189	6.353
100527_at	Info	D11Ertd99e	DNA segment, Chr 11, ERATO Doi 99, expressed	7.101	7.009	3.385	4.064	3.586	4.17	5.267	4.949	3.957	3.24	4.088	3.842	6.999	6.957	7.43	7.633	7.183	7.025	3.524	3.792	3.392	3.42	3.617	3.401	4.116	3.39	3.722	3.701	3.444	3.602	3.82	3.468	3.35	8.234	3.778
100528_at	Info	Ube2h	ubiquitin-conjugating enzyme E2H	3.889	3.665	2.495	2.919	2.919	3.425	2.81	2.586	3.245	3.194	2.626	2.859	4.852	5.243	4.535	4.798	5.222	5.073	3.607	3.064	2.898	2.986	4.254	3.272	3.43	2.962	2.88	3.349	2.844	3.245	3.162	3.151	2.755	3.196	5.802
100529_at	Info	Ube2h	ubiquitin-conjugating enzyme E2H	4.028	4.133	4.103	4.623	4.119	3.981	4.073	3.806	3.889	3.654	4.559	4.569	4.275	4.154	3.806	4.072	3.958	3.999	4.069	4.39	4.413	4.385	4.153	4.33	4.751	4.146	4.218	4.174	4.006	4.033	4.239	4.374	3.765	4.191	3.618
100530_at	Info	Ralgds	ral guanine nucleotide dissociation stimulator	4.551	4.463	3.771	4.636	4.796	4.442	4.411	4.629	4.457	4.171	4.34	4.41	4.639	4.004	4.121	4.259	3.958	3.79	4.696	4.807	4.687	4.05	5.211	4.785	4.978	4.83	4.726	5.738	5.31	4.536	4.541	4.96	4.864	4.953	4.677
100533_s_at	Info	Crem	cAMP responsive element modulator	2.904	2.563	2.469	2.945	2.928	2.789	2.52	2.352	3.748	3.383	3.221	3.578	2.723	2.343	2.444	2.466	2.35	2.514	2.615	2.67	2.819	2.655	2.711	2.489	2.496	2.892	2.901	2.603	2.575	2.628	2.482	2.803	2.536	2.504	2.469
100534_at	Info	Tsnax	translin-associated factor X	6.514	6.21	7.359	7.865	4.886	3.981	7.583	7.422	6.439	5.819	5.005	4.867	6.639	6.774	4.691	4.66	4.853	4.895	3.329	3.212	8.649	3.37	3.644	3.559	3.708	3.597	3.738	3.4	3.283	3.25	3.27	3.515	3.552	3.791	3.329
100535_at	Info	Eif4g2	eukaryotic translation initiation factor 4, gamma 2	5.674	5.816	6.395	6.54	7.353	6.589	6.329	5.932	6.681	6.617	6.562	6.782	5.705	5.851	5.864	5.897	6.013	6.115	7.025	7.188	6.765	6.594	6.617	5.587	5.977	2.908	6.609	4.698	5.085	5.738	6.089	6.641	6.102	6.469	5.898
100536_at	Info	Mobp	myelin-associated oligodendrocytic basic protein	2.969	3.37	3.181	2.929	3.403	3.195	3.328	3.294	3.09	3.098	3.85	2.886	3.903	3.282	3.309	3.822	3.349	3.754	4.285	4.484	4.01	4.135	4.244	4.434	4.532	4.409	4.192	4.455	4.033	4.591	4.396	4.459	4.035	4.277	4.304
100537_at	Info	2310016M24Rik	RIKEN cDNA 2310016M24 gene	3.6	3.59	2.97	3.204	3.492	3.657	3.469	3.524	3.44	2.773	3.348	3.479	3.869	3.598	3.63	3.559	3.591	3.589	3.668	3.748	4.624	3.82	4.372	3.945	3.599	3.61	4.423	4.395	4.541	3.606	4.637	4.265	4.311	3.805	4.274
100538_at	Info	Sod1	superoxide dismutase 1, soluble	7.967	7.89	8.645	9.104	8.674	8.499	8.47	8.254	8.669	8.318	9.192	9.029	8.795	8.98	8.962	8.882	9.334	9.384	9.447	9.199	10.131	9.154	9.843	10.328	9.789	9.338	9.837	9.851	9.599	10.179	9.005	9.322	9.622	9.194	9.752
100539_at	Info	Bach-pending	brain acyl-CoA hydrolase	6.435	6.163	4.309	4.417	7.313	7.548	4.081	4.748	8.702	8.849	3.885	4.047	5.638	5.549	6.334	6.664	3.89	3.597	7.834	6.972	7.467	2.904	3.409	3.243	3.62	3.364	3.151	3.385	3.602	3.377	4.808	3.447	6.495	4.428	3.321
100540_at	Info	Lta4h	leukotriene A4 hydrolase	3.511	3.095	2.802	2.808	2.896	2.875	2.881	2.812	2.798	2.912	2.557	2.441	5.512	5.802	2.295	2.402	2.133	1.999	2.826	2.6	2.376	2.518	2.727	2.665	3.212	6.655	2.719	2.729	2.486	2.437	2.677	2.643	2.744	2.527	2.464
100542_at	Info	Mep1a	meprin 1 alpha	2.9	3.108	3.341	2.863	2.969	4.067	3.148	2.857	3.264	3.083	3.307	3.322	3.424	3.093	3.234	2.989	3.32	2.952	4.696	4.951	4.608	4.841	4.761	4.737	4.624	4.849	4.725	4.725	4.414	4.86	4.695	4.638	4.753	4.605	4.624
100543_s_at	Info	Brd7	bromodomain containing 7	7.706	7.704	8.329	8.453	3.907	3.406	7.499	7.452	7.109	6.958	6.078	6.312	6.276	6.68	7.51	7.619	7.908	7.595	5.998	5.336	8.98	3.64	3.666	4.174	4.351	4.252	3.943	7.944	6.624	4.227	3.986	6.946	6.129	3.578	5.701
100544_at	Info	Brd7	bromodomain containing 7	7.712	7.311	3.886	4.1	4.085	3.51	3.705	3.703	4.566	3.963	4.009	3.855	3.544	3.321	3.548	3.683	3.525	3.623	3.802	4.066	8.493	3.902	3.962	4.098	3.497	4.005	4.281	4.201	3.794	3.899	4.136	3.805	3.806	4.104	3.832
100546_at	Info	Rbm4	RNA binding motif protein 4	1.549	1.674	2.533	2.115	2.855	3.056	2.553	2.65	1.867	1.931	2.71	2.945	1.78	1.966	2.146	2.208	1.887	1.975	2.258	2.329	2.374	2.566	2.881	2.573	2.811	2.34	2.477	2.75	2.237	2.518	2.283	2.408	2.516	2.255	2.277
100547_at	Info	4921506I22Rik	RIKEN cDNA 4921506I22 gene	2.535	2.17	5.492	5.364	2.265	2.564	2.381	2.384	2.624	2.559	2.737	2.177	2.352	2.258	2.395	2.27	2.705	2.711	2.902	2.893	3.071	2.88	2.881	2.84	2.758	2.803	2.846	2.981	2.76	2.943	2.747	2.584	2.728	2.854	2.813
100548_at	Info	Pea15	phosphoprotein enriched in astrocytes 15	8.403	8.459	3.795	4.078	4.066	4.2	4.722	4.298	3.433	3.854	5.669	5.738	9.111	9.043	8.631	8.797	8.163	8.159	3.017	3.613	3.371	3.631	3.259	3.597	3.555	3.512	3.578	3.734	8.702	3.272	3.619	3.791	3.506	3.545	3.273
100549_at	Info	Hba-x	hemoglobin X, alpha-like embryonic chain in Hba complex	2.46	2.607	2.605	2.374	2.372	3.11	2.322	2.372	2.233	2.15	2.476	2.893	2.291	2.342	2.197	2.465	1.855	2.781	3.005	2.506	2.937	3.073	2.677	3.067	2.774	2.575	2.717	2.645	2.615	2.757	2.702	3.004	2.916	2.847	2.848
100550_f_at	Info	Cox6c	cytochrome c oxidase, subunit VIc	7.965	7.858	8.963	8.95	8.676	8.708	8.394	8.348	8.696	8.568	9.062	8.969	7.611	7.881	8.248	8.249	8.527	8.562	9.56	9.959	9.706	9.637	9.599	9.206	9.339	9.406	9.266	9.523	9.514	9.511	9.369	9.488	9.246	9.441	9.317
100551_r_at	Info	Cox6c	cytochrome c oxidase, subunit VIc	4.771	5.319	5	4.579	5.368	4.705	4.66	5.202	4.92	5.234	4.597	4.181	5.102	5.191	4.857	4.854	4.793	4.978	5.576	5.732	5.248	5.416	5.648	5.314	5.636	6.07	6.027	6.285	5.281	5.632	5.878	5.497	5.356	6.05	5.886
100552_at	Info	Ifngr	interferon gamma receptor	6.348	6.212	6.253	6.281	7.063	6.671	6.711	6.517	6.41	6.336	5.341	5.541	5.734	5.604	5.882	6.122	6.303	6.064	5.291	6.807	6.067	6.57	6.899	3.412	6.324	7.165	6.325	6.334	6.747	6.411	6.277	5.978	6.568	6.389	6.404
100553_at	Info	Trim27	tripartite motif protein 27	7.538	7.782	8.008	7.993	7.905	7.691	8.512	8.288	7.205	7.356	7.576	7.7	7.787	7.942	7.492	7.359	7.637	7.782	3.657	4.18	8.482	3.747	4.524	3.017	3.7	7.938	6.189	4.328	3.855	4.543	8.071	6.29	6.018	5.025	5.119
100554_at	Info	Pdlim1	PDZ and LIM domain 1 (elfin)	6.488	6.231	5.225	5.811	5.296	4.816	4.914	4.773	5.076	4.249	5.208	5.121	7.059	6.786	6.141	6.347	4.598	4.377	4.149	4.438	3.996	4.037	4.351	4.146	4.296	9.338	4.185	4.451	3.862	4.286	4.015	4.763	3.969	4.204	4.507
100555_at	Info	Dscr1	Down syndrome critical region homolog 1 (human)	4.365	4.353	2.056	2.433	2.315	2.044	2.269	2.007	2.492	2.137	2.604	2.509	3.645	3.538	2.28	2.044	2.788	3.026	2.67	2.78	2.128	2.923	2.555	2.508	2.51	2.58	2.443	2.401	2.38	2.495	2.44	2.447	2.4	2.537	3.857
100556_at	Info	2310046H11Rik	RIKEN cDNA 2310046H11 gene	2.693	2.403	2.605	2.75	2.732	3.834	2.76	2.865	2.763	2.773	2.433	2.681	2.458	2.814	2.636	2.367	2.335	2.413	2.623	2.648	2.782	3.208	2.886	2.635	2.705	2.941	2.705	2.832	2.617	2.853	2.889	2.697	3.018	2.695	2.875
100557_g_at	Info	2310046H11Rik	RIKEN cDNA 2310046H11 gene	7.334	7.107	4.155	3.864	3.305	2.979	5.171	4.8	7.958	8.226	2.821	2.747	3.388	3.755	3.4	2.845	7.546	7.556	2.948	2.928	2.669	3.185	2.832	3.13	2.951	3.303	3.04	2.771	3.286	3.266	3.041	3.169	7.239	3.283	3.03
100558_at	Info	2310046H11Rik	RIKEN cDNA 2310046H11 gene	2.888	3.291	3.286	3.335	3.125	3.055	3.103	3.478	3.118	3.373	3.211	3.136	3.328	3.232	3.174	3.172	2.919	3.199	3.836	3.923	3.608	3.716	3.913	4.065	4.012	4.038	3.895	4.223	3.699	3.9	3.729	3.683	3.38	3.602	3.723
100559_at	Info	Dhx16	DEAH (Asp-Glu-Ala-His) box polypeptide 16	5.214	5.397	8.502	7.852	5.727	5.496	6.012	6.111	6.158	6.221	5.601	6.081	5.053	4.802	4.761	5.059	5.334	4.544	5.704	6.36	5.794	6.071	5.571	5.879	5.614	5.849	5.832	6.329	5.505	5.764	5.81	5.696	5.494	5.767	5.427
100560_at	Info	Pafah1b1	platelet-activating factor acetylhydrolase, isoform 1b, beta1 subunit	4.397	4.593	5.635	5.59	5.648	5.373	4.139	3.718	4.796	4.925	5.207	5.017	5.179	5.743	5.365	5.296	5.23	5.424	2.869	2.73	5.256	5.981	5.957	3.822	3.282	3.19	4.844	3.248	2.734	4.618	3.313	5.882	4.407	3.267	3.56
100561_at	Info	Iqgap1	IQ motif containing GTPase activating protein 1	3.289	3.187	2.75	2.349	2.833	2.541	4.665	3.871	2.046	2.59	2.794	2.725	3.385	2.751	3.026	3.049	3.029	2.919	2.24	2.434	4.192	2.361	2.255	2.273	2.359	2.564	2.486	2.384	2.171	2.27	2.396	2.212	2.404	2.373	2.325
100562_at	Info	Rangnrf-pending	RAN guanine nucleotide release factor	6.171	6.062	4.938	4.565	5.036	5.122	8.159	8	5.052	4.627	5.331	5.056	5.772	5.72	4.822	4.74	4.863	4.831	4.82	4.55	4.502	4.603	5.148	4.77	5.366	4.815	5.047	4.786	4.819	6.571	5.904	6.844	4.684	4.797	4.759
100564_at	Info	Ddt	D-dopachrome tautomerase	7.006	6.964	6.848	6.851	8.477	8.376	6.496	6.525	7.039	7.482	5.666	5.809	7.456	7.353	7.272	7.408	7.736	7.926	8.191	4.722	4.57	6.523	4.383	4.783	8.657	4.68	4.871	7.558	7.569	4.897	8.126	7.542	4.578	6.832	7.271
100565_at	Info	Gnpi	glucosamine-6-phosphate deaminase	2.591	2.406	2.429	2.501	2.551	2.479	2.534	2.408	2.118	2.055	2.586	2.579	2.252	2.401	2.564	2.319	2.409	2.422	2.378	2.335	2.666	2.349	2.396	2.546	2.755	2.467	2.839	2.39	2.397	2.408	2.412	2.505	2.531	2.324	2.434
100566_at	Info	Igfbp5	insulin-like growth factor binding protein 5	2.797	3.094	2.884	2.892	2.598	3.046	2.824	3.04	2.962	3.183	3.241	3.214	6.753	7.033	2.704	2.736	2.568	2.78	2.795	2.988	2.846	2.739	3.287	3.295	3.045	2.623	2.928	2.986	2.713	2.784	2.689	2.914	2.832	2.709	2.884
100567_at	Info	Fabp4	fatty acid binding protein 4, adipocyte	3.651	3.537	2.099	2.378	2.631	2.278	2.146	2.162	2.579	2.137	4.266	4.814	3.016	3.392	2.19	2.196	3.312	3.075	2.405	2.209	2.057	2.176	2.588	2.358	2.288	2.217	2.495	2.334	2.195	2.594	2.694	2.224	2.148	2.134	2.464
100568_at	Info	Abce1	ATP-binding cassette, sub-family E (OABP), member 1	7.731	7.955	7.235	7.386	8.504	8.272	8.117	8.413	7.249	7.311	8.114	8.251	7.703	7.882	7.743	7.469	8.15	8.155	5.949	5.526	7.261	6.24	7.701	7.152	9.034	5.636	6.202	6.412	8.135	7.571	6.465	6.887	6.774	5.271	7.252
100569_at	Info	Anxa2	annexin A2	5.07	5.074	3.691	3.941	3.863	3.251	3.785	3.62	3.516	3.153	3.539	3.667	4.35	4.527	6.339	6.693	4.845	4.667	4.522	4.627	4.626	4.109	4.738	4.275	4.467	4.581	4.456	4.576	4.058	4.428	4.189	4.288	4.396	4.251	4.52
100570_at	Info	Nyren18-pending	NY-REN-18 antigen	3.13	3.21	3.436	3.676	3.214	3.895	3.408	3.507	3.171	2.767	3.751	2.966	4.371	4.605	4.135	4.029	5.074	5.302	3.725	3.568	3.771	3.36	3.183	3.545	3.342	3.338	3.563	3.654	3.45	3.533	3.706	3.149	3.507	3.276	3.264
100571_at	Info	Laptm4b	lysosomal-associated protein transmembrane 4B	7.667	7.542	4.988	5.083	8.743	8.729	8.024	7.944	8.829	8.421	8.489	8.165	4.787	4.633	4.681	4.564	4.583	4.41	5.237	5.659	5.178	5.656	5.445	5.48	5.938	6.374	5.792	6.178	5.638	5.552	5.533	5.752	7.972	5.968	6.119
100572_at	Info	Tm9sf2	transmembrane 9 superfamily member 2	3.027	2.778	2.375	2.286	2.711	2.378	2.422	2.44	2.563	2.529	4.533	4.099	2.201	2.181	2.158	2.531	1.969	2.133	2.306	2.18	2.276	2.197	2.288	2.052	2.186	2.194	2.171	3.369	2.125	4.401	2.155	1.986	2.347	2.171	2.129
100573_f_at	Info	Gpi1	glucose phosphate isomerase 1	9.496	9.294	9.178	9.459	9.219	8.992	8.737	8.734	9.416	9.248	9.273	9.299	9.314	9.352	9.339	9.44	9.371	9.337	9.64	9.088	10.057	10.246	9.602	9.506	8.675	7.896	9.154	8.565	10.007	7.063	4.904	9.571	10.501	9.996	10.326
100574_f_at	Info	Gpi1	glucose phosphate isomerase 1	8.893	8.797	9.036	9.293	8.964	8.767	8.708	8.406	9.256	9.043	9.335	9.336	9.118	8.938	9.2	9.163	9.166	9.199	9.596	8.977	9.959	9.741	9.38	9.403	8.71	8.122	8.873	8.625	9.78	8.072	3.455	9.64	10.62	9.803	10.344
100575_at	Info	Ard1	N-acetyltransferase ARD1 homolog (S. cerevisiae)	3.261	2.895	2.935	3.279	6.359	6.314	2.444	2.737	3.253	3.617	4.822	4.862	7.716	7.762	7.006	7.144	8.11	8.251	1.791	2.034	6.519	2.115	2.337	2.112	2.395	2.109	2.869	1.99	2.033	3.003	3.196	2.279	2.145	2.42	2.499
100576_at	Info	Pafah1b3	platelet-activating factor acetylhydrolase, isoform 1b, alpha1 subunit	6.533	6.119	4.447	4.481	4.814	4.606	4.356	4.411	5.435	5.56	4.953	4.486	6.672	6.469	6.798	7.078	4.953	5.245	5.701	6.047	5.414	6.275	6.001	5.901	5.944	5.915	6.306	6.071	8.204	6.103	6.038	6.011	5.652	5.952	5.967
100577_at	Info	Snrpd1	small nuclear ribonucleoprotein D1	3.951	4.141	4.806	5.018	6.223	5.754	4.625	4.425	4.227	4.138	4.461	4.683	4.451	4.588	4.63	4.35	5.475	5.316	4.041	2.27	2.434	4.728	2.481	4.019	2.721	2.465	4.128	2.464	3.699	3.088	2.503	2.724	3.663	3.882	2.579
100578_at	Info	Impdh2	inosine 5'-phosphate dehydrogenase 2	7.365	7.237	7.076	7.374	7.193	7.286	7.694	7.535	7.617	7.469	7.3	7.219	7.068	6.899	7.129	6.96	7.318	7.402	6.712	4.697	6.249	6.306	6.727	7.834	7.765	6.604	4.301	7.678	7.414	6.934	7.342	6.623	7.393	6.613	7.003
100579_s_at	Info	Clta	clathrin, light polypeptide (Lca)	7.825	7.391	7.412	6.711	5.014	4.725	6.136	6.263	7.495	7.831	5.901	6.101	9.272	9.222	8.967	9.133	9.474	9.3	5.699	10.265	4.039	3.766	4.2	9.939	7.172	4.982	5.73	7.905	7.109	8.906	9.224	8.946	5.745	5.564	8.977
100580_at	Info	Clta	clathrin, light polypeptide (Lca)	3.836	3.776	3.83	3.733	3.822	3.651	3.609	3.642	3.865	3.909	3.932	3.475	4.463	4.232	4.236	4.076	4.516	3.895	4.297	4.926	4.464	4.114	4.423	4.61	4.759	4.572	4.542	4.027	4.459	4.458	4.195	4.363	4.122	4.264	4.475
100581_at	Info	Cstb	cystatin B	4.132	3.951	5.519	5.285	3.832	3.997	7.296	6.619	4.221	3.703	3.767	4.109	2.865	3.121	3.003	3.165	2.927	2.743	3.534	3.187	2.777	3.281	2.863	2.919	3.073	3.083	3.161	3.294	3.09	2.924	2.894	3.047	3.215	3.194	3.082
100582_at	Info	Snx17	sorting nexin 17	7.298	7.351	7.484	7.153	5.582	5.405	6.246	6.359	5.109	5.02	6.353	5.859	7.918	7.73	7.258	7.555	5.567	5.712	6.305	4.347	4.007	5.999	4.578	4.546	3.913	3.974	4.536	4.057	3.85	4.756	6.01	3.541	6.528	4.1	3.785
100583_at	Info	NA	NA	3.535	3.513	3.598	3.486	3.955	3.401	3.77	3.741	3.895	3.747	3.396	3.471	3.724	3.421	3.625	3.804	3.618	3.288	4.207	4.609	4.395	4.129	3.682	4.239	4.529	4.293	4.507	4.434	4.223	4.492	4.442	4.309	4.06	4.041	4.22
100584_at	Info	Anxa4	annexin A4	6.777	6.854	5.104	4.552	4.358	4.381	6.179	5.973	7.215	7.307	4.972	4.883	4.24	4.508	4.108	4.11	3.969	4.22	3.051	2.89	3.339	3.129	2.92	3.145	3.321	3.207	3.545	3.084	4.357	5.505	3.175	3.514	2.677	3.072	3.124
100585_at	Info	Supt4h	suppressor of Ty 4 homolog (S. cerevisiae)	2.891	3.204	3.155	3.183	3.249	3.178	2.977	3.277	3.168	2.85	3.008	3.295	3.088	2.859	3.086	3.15	3.224	2.888	3.486	3.732	3.489	3.563	3.196	3.685	3.861	3.676	3.455	3.83	3.446	3.621	3.46	3.72	3.466	3.482	3.387
100586_i_at	Info	5730403B10Rik	RIKEN cDNA 5730403B10 gene	4.288	3.489	5.864	5.225	2.425	2.361	5.4	5.486	2.943	3.211	2.715	2.241	2.522	2.659	3.084	3.582	2.874	3.04	2.497	3.504	7.44	2.743	2.442	2.711	2.606	2.407	2.545	3.429	8.941	3.357	2.483	2.605	3.079	2.758	3.552
100587_f_at	Info	5730403B10Rik	RIKEN cDNA 5730403B10 gene	7.391	7.478	7.542	7.106	7.767	7.605	8.228	8.102	7.866	7.891	6.832	6.724	7.423	7.67	7.388	7.413	7.492	7.478	4.647	7.78	8.176	4.874	5.007	4.608	6.48	4.918	4.837	5.653	7.593	4.688	7.33	4.489	7.051	4.177	6.05
100588_at	Info	Psme2	proteasome (prosome, macropain) 28 subunit, beta	6.43	6.513	4.743	4.21	6.56	5.769	6.627	6.363	5.68	6.163	6.417	6.441	5.481	5.674	5.936	5.988	6.23	6.052	3.339	3.521	5.756	5.686	6.947	4.152	5.269	3.973	5.306	5.807	6.377	5.982	5.777	3.671	6.956	5.729	6.51
100589_at	Info	Immt	inner membrane protein, mitochondrial	3.938	4.107	3.519	3.434	3.465	3.494	3.696	4.029	3.948	4.161	3.884	3.997	4.372	4.688	4.375	4.544	4.53	4.478	4.771	4.876	4.81	4.18	4.974	5.489	4.485	5.198	4.715	4.5	4.867	4.68	4.811	4.893	5.242	5.237	4.779
100592_at	Info	Ghitm	growth hormone inducible transmembrane protein	4.758	4.424	6.308	5.892	5.109	4.391	6.784	6.959	7.286	7.489	5.207	5.081	5.278	5.953	4.892	4.772	4.552	4.612	4.675	5.583	5.145	4.629	4.743	4.804	5.008	4.608	5.066	4.79	4.886	5.187	4.72	4.984	4.847	4.899	4.862
100593_at	Info	Tnnt2	troponin T2, cardiac	2.639	2.792	3.294	2.572	3.193	3.653	2.736	2.953	2.968	3.104	2.451	2.111	2.754	2.779	2.565	2.602	2.487	2.353	3.544	4.002	3.795	4.303	3.91	4.15	4.882	4.066	3.712	4.038	8.418	3.962	3.264	3.917	3.629	3.511	3.437
100594_at	Info	Pigq	phosphatidylinositol glycan, class Q	5.633	5.733	5.005	5.196	2.898	3.56	6.392	5.796	4.887	4.213	2.9	2.762	4.03	4.314	6.239	6.325	4.392	4.375	2.41	2.655	2.671	3.103	2.62	3.303	2.593	2.674	2.375	2.505	2.353	2.381	2.853	2.309	2.434	2.339	2.272
100595_at	Info	Ptp4a2	protein tyrosine phosphatase 4a2	7.276	6.777	7.828	7.896	7.942	7.618	7.993	7.778	7.524	7.211	7.363	7.318	7.474	7.653	8.185	8.179	7.791	7.905	7.286	6.539	7.515	6.533	7.723	5.896	7.501	8.052	8.08	8.114	7.726	6.748	7.304	6.854	7.009	7.703	6.471
100596_at	Info	Selenbp1	selenium binding protein 1	6.934	6.561	6.703	5.823	3.594	3.019	8.274	8.114	5.36	5.256	4.975	4.758	3.215	3.405	2.871	2.876	2.37	2.655	3.752	3.596	8.962	9.077	3.623	3.581	4.149	3.756	9.503	3.694	3.641	4.015	6.873	6.339	6.813	3.8	3.58
100597_at	Info	Gyg1	glycogenin 1	4.775	4.744	6.303	5.907	2.241	2.688	3.986	4.012	2.939	2.969	3.547	3.387	5.912	6.101	4.9	4.922	3.687	3.624	2.772	3.309	3.656	4.463	2.5	2.578	3.294	4.047	2.885	3.507	4.37	2.656	3.067	4.704	2.703	2.832	4.218
100599_at	Info	Atf4	activating transcription factor 4	8.183	8.333	8.569	8.559	8.448	8.37	7.734	7.892	8.214	8.473	7.889	7.933	6.846	6.876	7.305	7.317	7.633	7.7	8.338	7.459	8.496	8.22	7.227	8.643	5.798	8.024	7.895	7.726	7.398	7.887	7.695	6.176	7.557	7.997	7.652
100600_at	Info	Cd24a	CD24a antigen	8.305	8.283	8.513	8.574	8.874	8.892	8.641	8.547	8.299	8.056	8.671	8.692	2.905	3.368	3.129	3.047	2.862	3.161	8.281	8.371	8.311	7.58	8.272	8.323	8.796	7.737	7.852	7.97	8.124	8.465	7.812	8.197	8.425	8.167	7.512
100601_at	Info	Itgb5	integrin beta 5	4.523	4.821	5.732	5.323	4.674	4.681	5.889	5.829	4.981	5.604	4.589	4.957	4.689	4.364	4.483	4.595	4.607	4.745	4.718	5.239	4.907	4.788	5.114	5.046	5.463	4.97	5.296	5.173	4.869	5.161	5.136	4.658	4.77	5.053	5.169
100602_at	Info	Rps15	ribosomal protein S15	2.221	2.216	2.248	2.126	2.133	2.351	2.201	2.206	2.11	2.678	2.064	2.326	2.203	2.31	2.326	2.097	2.255	2.533	2.431	2.455	2.728	3.021	2.509	2.44	2.423	2.33	2.351	3.032	2.546	2.44	2.233	2.39	2.396	2.429	2.44
100603_at	Info	Dncic2	dynein, cytoplasmic, intermediate chain 2	2.992	2.588	2.43	3.312	2.867	3.296	1.762	2.168	3.215	2.493	2.243	2.585	2.645	2.323	2.141	2.492	2.362	2.505	2.638	3.008	2.81	2.534	2.965	2.796	2.689	2.182	3.406	2.587	2.473	2.697	2.886	2.742	6.693	2.712	2.399
100605_at	Info	Tpm2	tropomyosin 2, beta	2.936	2.886	3.029	3.255	3.222	3.078	2.594	2.987	3.225	2.838	3.534	3.569	2.822	2.84	3.236	2.74	2.951	3.04	3.426	3.394	3.135	3.401	3.236	3.662	3.08	3.495	3.242	3.826	3.518	3.803	3.989	3.202	3.645	3.357	3.17
100606_at	Info	Prnp	prion protein	5.025	4.264	4.688	4.042	3.135	2.96	2.643	2.877	4.923	5.429	3.104	2.866	2.845	3.088	2.815	2.45	2.476	2.613	4.62	2.945	3.539	2.504	3.094	4.546	3.172	2.964	2.871	2.997	2.69	4.346	3.605	4.347	3.742	3.484	3.609
100607_at	Info	Pld3	phospholipase D3	6.747	6.152	4.422	4.719	7.168	6.884	7.362	7.019	4.789	4.835	5.113	5.29	5.761	6.007	5.661	5.97	6.309	6.136	4.149	4.841	3.695	4.045	4.443	4.892	4.95	4.406	4.328	4.76	4.451	4.716	4.712	4.682	4.419	4.928	4.235
100608_at	Info	Sptlc1	serine palmitoyltransferase, long chain base subunit 1	4.428	4.521	7.438	7.276	7.994	8.069	7.144	6.684	7.181	7.585	5.25	5.271	5.042	5.412	5.416	5.203	5.271	5.094	4.326	4.463	4.281	4.375	4.387	4.374	4.773	4.428	4.487	4.464	4.376	4.517	4.288	4.31	4.773	4.42	4.418
100609_at	Info	Skiv2l	superkiller viralicidic activity 2-like (S. cerevisiae )	3.279	3.336	3.746	3.029	3.398	3.415	3.167	3.179	3.149	3.19	3.069	3.272	3.055	3.831	3.077	3.292	3.237	2.963	4.108	3.858	4.042	3.562	3.427	3.803	4.386	3.577	4.017	3.907	3.55	3.928	3.814	3.54	3.512	3.713	3.562
100610_at	Info	Capns1	calpain, small subunit 1	9.498	9.515	9.393	9.106	7.194	6.972	9.491	9.492	9.803	9.901	8.953	9.114	8.95	9.061	9.129	9.305	9.193	9.074	9.534	8.166	8.349	7.437	5.762	4.967	5.205	5.269	6.143	6.45	8.303	4.53	9.349	8.986	8.548	8.7	8.052
100611_at	Info	Lyzs	lysozyme	6.181	5.817	5.951	6.216	6.133	5.013	6.852	6.149	6.64	6.717	7.353	7.29	2.464	2.454	2.65	2.618	7.003	6.756	5.664	2.947	4.787	5.917	4.408	5.894	6.169	6.508	3.14	5.853	6.354	6.226	6.54	6.392	5.064	5.846	6.853
100612_at	Info	Rrm1	ribonucleotide reductase M1	5.854	5.575	6.196	6.208	7.036	6.627	5.817	5.815	5.096	4.969	6.377	6.301	5.236	5.228	5.891	6.126	4.754	4.684	6.699	6.728	7.119	4.834	5.365	6.149	4.673	4.802	4.894	4.642	8.009	5.625	5.036	5.071	4.815	5.561	5.116
100613_at	Info	Fkbp8	FK506 binding protein 8	8.582	8.315	5.966	6.458	6.389	6.368	8.926	8.673	6.463	6.17	7.908	7.923	7.939	7.939	8.499	8.761	8.329	8.264	6.65	6.829	4.91	5.196	6.32	4.843	6.386	6.11	9.143	6.528	4.669	6.092	4.985	5.56	9.897	7.418	9.436
100614_at	Info	Mb	myoglobin	3.322	3.263	3.202	3.148	3.38	3.157	3.33	3.477	3.321	3.356	3.499	3.249	3.413	3.546	3.298	3.324	3.081	3.311	3.344	3.653	3.441	3.434	3.191	3.566	3.558	3.286	3.573	3.923	3.382	3.54	3.307	3.339	3.129	3.402	3.165
100615_at	Info	Mb	myoglobin	5.254	5.383	5.105	5.426	5.505	5.607	5.09	5.323	5.366	4.798	5.483	5.222	5.597	5.549	5.354	5.265	5.134	5.129	5.873	5.994	5.443	5.815	5.785	6.181	5.867	5.895	6.105	5.919	5.74	5.803	5.851	5.836	6.04	5.96	5.826
100616_at	Info	Cenpa	centromere autoantigen A	3.074	3.321	3.279	2.686	3.253	3.571	3.092	3.012	3.185	2.88	3.332	2.662	2.96	3.405	3.1	3.143	3.164	3.459	4.476	4.474	4.379	4.915	4.794	4.505	4.533	4.56	4.623	4.705	4.371	4.663	4.204	4.453	4.475	4.234	4.03
100617_at	Info	Slc25a5	solute carrier family 25 (mitochondrial carrier; adenine nucleotide translocator), member 5	3.576	3.649	3.785	3.336	3.806	3.753	3.627	3.355	3.767	3.463	4.118	3.725	3.807	3.803	3.596	3.559	3.243	3.729	4.672	3.993	4.314	3.732	4.179	4.417	3.668	4.578	4.305	4.22	4.293	4.071	4.173	4.373	4.144	4.254	5.072
100618_f_at	Info	Slc25a5	solute carrier family 25 (mitochondrial carrier; adenine nucleotide translocator), member 5	3.233	3.433	2.925	3.443	3.462	3.138	2.978	2.993	2.967	3.05	2.846	2.916	3.398	3.214	3.055	2.941	3.218	3.513	3.212	2.975	2.938	3.369	3.169	3.238	3.237	3.015	3.293	3.404	3.269	3.378	2.856	3.057	3.05	2.89	3.059
100619_r_at	Info	Slc25a5	solute carrier family 25 (mitochondrial carrier; adenine nucleotide translocator), member 5	5.12	5.615	5.056	4.952	5.621	5.691	5.187	5.195	5.251	4.901	5.171	4.839	5.785	5.401	5.533	5.343	4.819	5.188	5.925	6.269	5.718	5.713	6.214	6.207	6.628	5.982	6.17	6.55	5.684	6.068	6.358	6.012	5.811	6.223	5.739
100620_at	Info	Hpd	4-hydroxyphenylpyruvic acid dioxygenase	3.022	3.193	2.824	3.033	3.136	3.165	3.155	3.277	2.994	2.777	2.925	3.22	3.541	3.418	3.198	3.197	3.508	3.521	4.428	4.46	4.227	4.042	4.556	4.649	4.87	4.455	4.274	4.375	4.112	4.741	4.194	4.399	4.289	4.309	4.405
100621_at	Info	Rnh1	ribonuclease/angiogenin inhibitor 1	9.655	9.354	6.104	6.228	5.823	5.659	6.553	6.51	7.36	7.638	8.799	8.823	8.252	8.216	7.978	8.327	8.336	8.249	5.975	6.749	8.63	5.952	9.185	6.488	6.39	10.231	6.561	8.853	9.371	5.888	7.852	6.294	6.013	8.615	6.134
100622_at	Info	Prdx6	peroxiredoxin 6	6.669	6.423	7.184	7.872	7.746	7.089	7.438	7.2	7.588	6.679	7.705	7.773	7.276	7.37	7.113	6.767	7.127	7.146	7.298	8.269	5.706	8.189	8.584	8.458	7.574	8.811	8.18	7.129	7.765	8.466	7.96	8.104	8.104	7.79	8.054
100623_at	Info	Clca3	chloride channel calcium activated 3	2.186	2.463	2.431	2.282	2.646	3.1	2.283	2.402	2.495	2.591	2.498	2.434	2.424	2.279	2.448	2.417	2.318	2.306	2.804	3.065	2.7	3.576	3.2	3.164	2.717	2.855	2.926	3.003	2.95	2.855	2.788	3.079	2.724	2.765	3.091
100626_at	Info	Odf2	outer dense fiber of sperm tails 2	3.083	3.041	2.45	2.662	3.17	3.177	3.111	2.984	2.731	2.661	2.9	2.824	3.155	2.929	2.951	3.098	2.8	2.695	2.785	2.874	2.669	3.095	3.171	3.124	3.298	3.252	2.922	2.993	2.818	2.783	3.389	3.056	2.942	3.265	3.07
100628_at	Info	Ndufc1	NADH dehydrogenase (ubiquinone) 1, subcomplex unknown, 1	8.419	8.268	8.668	8.712	9.008	9.023	8.514	8.385	8.436	8.644	8.86	8.818	8.915	9.084	8.362	8.354	9.125	9.105	9.558	4.344	9.494	4.424	8.918	3.996	3.619	8.386	4.098	9.111	9.26	6.839	8.863	10.019	9.34	8.947	9.654
100629_at	Info	Gstm5	glutathione S-transferase, mu 5	6.226	6.138	4.687	4.364	8.083	7.766	6.332	6.15	7.905	7.898	2.692	3.251	2.68	2.743	2.557	2.604	2.556	3.018	2.583	2.799	3.186	2.857	2.604	7.293	2.573	2.859	2.811	2.818	2.765	2.936	4.835	2.476	2.643	6.1	2.721
100630_f_at	Info	Gstm5	glutathione S-transferase, mu 5	8.439	8.747	7.442	7.239	8.401	8.467	7.052	6.824	8.6	8.55	3.913	4.711	4.689	4.377	4.268	4.27	4.06	4.317	5.081	3.929	3.627	4.234	3.789	8.567	4.219	3.48	5.253	4.265	3.93	4.11	5.411	4.794	3.568	5.653	4.724
100631_r_at	Info	Gstm5	glutathione S-transferase, mu 5	2.875	3.22	3.115	3.32	3.215	3.328	2.827	2.985	2.887	2.876	3.387	2.945	2.582	2.401	2.582	2.434	2.703	2.774	3.105	2.907	3.276	2.884	2.918	3.108	2.971	2.843	2.78	2.894	2.928	3.66	2.948	2.945	2.552	2.972	3.469
100632_at	Info	Prkag1	protein kinase, AMP-activated, gamma 1 non-catalytic subunit	4.256	4.645	4.38	4.46	4.562	4.842	3.81	4.606	4.607	4.285	5.905	5.992	5.169	5.091	6.366	7.096	5.493	5.299	4.696	4.637	5.14	4.642	5.009	4.481	5.285	4.961	4.867	4.93	4.426	5.123	4.963	4.731	4.569	5.302	4.759
100633_at	Info	2810484M10Rik	RIKEN cDNA 2810484M10 gene	6.367	5.835	7.819	7.52	4.865	5.004	7.549	7.271	6.278	6.394	4.838	4.781	5.877	6.062	6.416	6.485	6.596	6.523	4.891	4.667	8.592	7.174	4.476	6.406	5.294	4.756	4.757	4.376	4.562	4.803	4.661	4.755	4.623	6.358	6.73
100634_at	Info	Rdh7	retinol dehydrogenase 7	2.167	2.447	2.378	2.369	2.579	2.957	2.526	2.481	2.523	2.348	2.441	2.601	2.554	2.52	2.312	2.37	2.478	2.514	2.702	2.891	2.339	2.426	2.516	2.507	2.503	2.563	2.681	2.727	2.403	2.523	2.34	2.459	2.681	2.434	2.34
100635_at	Info	Sara	SAR1a gene homolog (S. cerevisiae)	6.442	6.661	7.152	7.142	6.191	5.694	7.353	7.248	6.147	6.06	6.41	6.239	6.815	7.163	6.222	6.07	7.642	7.605	7.201	5.349	8.156	7.595	8.448	8.804	6.891	9.001	7.964	7.36	5.4	6.151	5.735	7.048	5.083	5.165	5.549
100636_at	Info	Eif4ebp1	eukaryotic translation initiation factor 4E binding protein 1	6.109	5.657	5.668	5.909	2.618	2.573	2.404	2.591	3.975	3.612	8.79	8.881	2.5	2.476	2.656	2.429	1.799	1.881	2.696	2.684	3.532	3.186	2.877	3.503	2.857	2.684	3.769	2.722	3.324	2.739	3.398	8.355	3.636	3.036	3.132
100669_at	Info	NA	NA	1.829	1.861	2.287	1.977	2.012	2.355	1.776	1.853	1.891	2.374	1.957	1.92	1.812	2.187	2.109	2.068	1.756	2.268	1.974	2.173	2.206	1.932	2.326	2.129	2.202	2.175	2.307	2.246	1.893	2.324	1.821	2.04	2.067	1.858	2.007
100670_at	Info	Scn9a	sodium channel, voltage-gated, type IX, alpha polypeptide	2.071	2.015	2.281	2.025	2.192	2.195	2.031	2.177	1.945	2.093	2.049	2.056	2.015	1.945	2.116	1.96	2.054	2.526	2	2.388	2.022	2.594	2.131	2.221	2.395	2.213	2.276	2.172	2.253	2.532	2.161	2.078	2.014	2.014	2.111
100671_at	Info	Ifna11	interferon alpha family, gene 11	1.905	1.708	1.673	1.884	1.937	2.425	2.026	1.689	1.697	1.895	1.937	1.808	1.908	1.752	1.656	1.74	1.894	1.98	1.888	1.98	1.712	1.853	2.027	1.989	2.434	2.363	1.931	1.876	1.869	1.814	2.096	1.759	1.935	1.808	1.823
100672_at	Info	Myo5a	myosin Va	1.765	1.904	2.697	1.856	1.994	1.983	1.787	1.996	1.907	2.542	1.911	1.734	1.863	2.068	1.799	1.825	1.763	1.901	1.942	2.061	2.602	2.447	1.885	1.946	1.709	1.995	1.96	2.236	2.004	2.109	1.606	1.932	1.704	1.914	2.295
100673_f_at	Info	Klra5	killer cell lectin-like receptor, subfamily A, member 5	1.932	1.994	2.224	2.268	2.11	2.895	2.253	2.321	2.15	2.304	1.921	1.912	2.752	2.27	2.577	2.366	2.394	2.556	2.669	2.464	2.334	2.334	2.192	2.806	2.165	2.59	2.554	2.545	2.453	2.974	2.305	2.298	2.363	2.135	2.341
100674_f_at	Info	Klra6	killer cell lectin-like receptor, subfamily A, member 6	3.192	3.58	3.453	3.355	3.355	3.59	3.334	3.634	3.536	3.366	3.324	3.261	6.643	6.76	6.127	5.881	6.026	5.68	3.439	3.526	3.425	3.598	4.126	3.77	3.608	3.913	3.751	3.974	3.475	3.315	3.607	3.555	3.559	3.563	3.565
100675_at	Info	Gabrr1	gamma-aminobutyric acid (GABA-C) receptor, subunit rho 1	2.677	2.858	3.2	2.993	2.887	3.692	2.927	2.79	2.716	2.853	3.001	2.85	2.893	2.756	2.8	2.499	2.758	2.869	3.225	3.409	3.287	3.371	3.427	3.484	3.252	3.234	3.171	3.258	3.064	3.347	2.921	3.131	2.948	3.15	2.896
100676_at	Info	Synj2	synaptojanin 2	2.647	2.633	2.937	2.761	2.807	2.603	2.989	2.516	2.634	2.92	3.072	2.325	2.915	2.988	2.809	2.636	2.688	2.498	2.966	3.04	3.356	3.01	3.074	3.031	3.322	3.138	2.956	3.038	2.9	2.975	2.772	3.028	2.9	3.017	3.117
100677_f_at	Info	V2r9	vomeronasal 2, receptor, 9	2.373	2.802	2.626	2.431	2.954	2.749	2.609	2.695	2.599	2.492	2.794	2.617	3.125	2.55	2.711	2.579	2.519	2.763	3.093	3.21	2.826	3.231	3.185	3.524	2.956	3.119	3.175	3.484	2.955	3.57	2.844	3.142	3.25	2.987	3.39
100678_s_at	Info	V2r3	vomeronasal 2, receptor, 3	2.23	2.265	2.555	2.103	2.523	2.724	2.177	2.529	2.605	2.372	2.566	2.133	2.132	2.187	2.252	2.292	2.301	2.269	2.461	2.499	2.373	2.305	2.598	2.522	2.395	2.562	2.541	2.707	2.664	2.458	2.54	2.474	2.426	2.61	2.663
100679_at	Info	V2r16	vomeronasal 2, receptor, 16	2.231	2.355	2.714	2.284	2.697	2.547	2.321	2.511	2.489	2.285	2.575	2.863	2.292	2.358	2.329	2.239	2.699	2.524	2.489	2.99	2.501	2.904	2.628	2.688	2.578	2.579	2.675	2.789	2.619	2.678	2.294	2.736	2.527	2.528	2.61
100680_at	Info	Dub1	deubiquitinating enzyme 1	2.028	2.101	2.025	2.224	1.945	1.999	1.96	2.42	2.158	2.124	1.805	2.178	2.023	2.448	2.221	1.945	2.014	2.375	2.284	2.367	2.385	2.108	2.279	2.341	2.125	2.328	2.203	2.293	2.329	2.321	2.031	1.862	2.218	2.209	2.094
100681_f_at	Info	Klk-ps1	kallikrein, pseudogene 1	3.103	3.311	3.212	3.196	3.399	3.593	3.278	3.395	3.248	3.139	3.353	3.124	3.337	3.336	3.578	3.27	3.371	3.185	3.555	3.571	3.597	3.391	3.461	3.592	3.728	3.909	3.577	3.721	3.536	3.496	3.937	3.517	3.492	3.555	3.415
100682_f_at	Info	Igk-V8	immunoglobulin kappa chain variable 8 (V8)	4.718	4.578	4.676	5.137	4.318	4.796	4.876	4.843	4.563	4.26	5.096	4.812	5.162	4.768	4.862	4.758	4.624	4.736	5.412	5.254	5.563	4.998	5.445	5.689	5.515	5.284	5.606	5.493	5.347	5.41	5.528	5.359	5.38	5.532	5.481
100683_r_at	Info	Igk-V8	immunoglobulin kappa chain variable 8 (V8)	5.087	5.923	5.296	5.256	5.744	6.259	5.244	5.744	5.781	5.692	5.187	5.68	5.702	5.03	5.751	5.378	5.201	5.169	6.372	6.685	5.937	6.15	6.79	6.873	6.878	6.426	6.781	6.827	6.415	6.577	7.081	6.945	6.599	6.852	6.722
100684_at	Info	Prkcsh	protein kinase C substrate 80K-H	8.161	7.814	6.66	6.623	5.116	5.338	6.357	6.155	5.892	6.149	5.785	5.444	5.033	4.395	5.753	6.064	6.835	6.992	4.75	4.554	4.803	7.596	4.344	4.382	4.366	4.612	6.807	4.274	7.159	3.791	5.127	4.524	5.689	4.295	5.033
100685_at	Info	Krt2-1	keratin complex 2, basic, gene 1	4.185	4.086	3.654	4.151	4.271	4.346	3.978	4.266	4.007	3.732	4.047	4.202	4.208	4.064	4.089	4.005	3.874	4.151	3.572	3.56	3.878	3.818	3.847	4.12	3.581	3.587	3.879	4.111	3.549	3.853	3.868	3.607	3.888	4.262	3.854
100686_at	Info	Rps2	ribosomal protein S2	7.482	7.709	8.206	8.432	8.462	8.516	7.872	7.963	7.956	8.118	8.438	8.504	7.037	7.378	7.417	7.191	7.625	7.928	8.179	8.332	8.061	8.447	8.372	8.394	8.586	8.586	8.112	8.047	8.431	9.151	7.867	8.382	7.846	7.917	8.691
100687_f_at	Info	V2r14	vomeronasal 2, receptor, 14	1.728	1.942	2.008	2.005	2.133	2.228	2.026	1.992	1.917	1.848	2.033	2.006	1.92	2.135	2.018	1.855	2.139	2.147	1.842	1.865	1.987	2.641	1.939	1.999	2.876	1.983	2.51	2.375	1.93	2.253	1.98	1.797	1.878	2.179	1.994
100688_at	Info	Crybb2	crystallin, beta B2	4.32	4.573	4.537	4.433	4.584	4.961	4.495	4.558	4.627	4.76	4.44	4.344	4.836	4.794	4.79	4.853	4.74	4.725	5.485	5.81	5.456	6.026	6.029	5.838	5.955	5.733	5.881	5.687	5.467	5.937	5.564	5.69	5.478	5.656	5.592
100689_at	Info	Svp2	seminal vesicle protein 2	2.352	2.25	2.153	2.12	2.022	2.55	2.149	2.096	2.3	1.932	2.346	2.395	2.467	2.922	2.43	2.552	2.272	2.542	2.706	2.595	2.63	2.473	2.497	2.674	2.727	2.436	2.716	2.754	2.685	3.145	2.735	2.712	2.589	2.498	2.59
100690_at	Info	Th	tyrosine hydroxylase	4.329	4.265	4.206	4.391	4.395	4.274	4.24	4.637	4.093	3.871	4.421	4.461	4.436	4.416	4.167	4.316	4.486	4.359	5.095	5.44	4.983	5.418	5.317	5.369	5.735	5.37	5.276	5.323	5.01	5.24	5.2	5.138	4.94	5.162	5.468
100691_at	Info	Scn3a	sodium channel, voltage-gated, type III, alpha polypeptide	2.139	2.281	2.453	2.435	2.29	3.123	2.583	2.186	2.327	2.385	2.149	2.502	2.41	2.156	2.41	2.239	2.358	2.084	2.271	2.341	2.661	2.823	2.65	2.648	2.972	2.776	2.804	2.663	2.453	2.49	2.25	2.568	2.298	2.593	2.206
100692_at	Info	NA	NA	4.74	4.744	4.66	4.714	4.655	4.801	4.662	4.576	4.394	4.661	5.109	4.857	5.168	4.959	4.771	5.105	4.914	4.74	5.202	5.542	5.382	5.132	5.345	5.318	5.533	5.508	5.497	5.332	5.287	5.515	5.302	5.213	5.028	5.241	5.511
100693_at	Info	Gabrg3	gamma-aminobutyric acid (GABA-A) receptor, subunit gamma 3	2.219	2.357	2.558	2.648	3.001	3.009	2.252	2.587	2.474	2.38	2.376	2.501	2.459	2.376	2.211	2.149	2.176	2.472	2.557	2.824	2.558	2.673	2.663	2.805	2.942	2.562	2.637	2.764	2.857	2.405	2.487	2.578	2.558	2.892	2.688
100694_at	Info	Rplp1	ribosomal protein, large, P1	8.984	8.665	8.795	8.98	9.371	9.53	8.928	8.951	8.764	8.885	9.394	9.261	9.268	9.293	9.185	9.669	9.454	9.179	9.348	9.089	9.276	9.261	9.465	9.049	9.25	8.988	9.627	9.896	8.997	9.994	8.417	9.074	8.279	8.947	9.031
100695_at	Info	Edn2	endothelin 2	3.869	3.894	3.974	4.161	4.36	4.412	4.041	4.209	4.101	3.999	4.009	3.942	4.201	3.682	4.143	4.325	4.054	4.159	5.399	5.512	5.504	5.01	5.491	5.494	5.555	5.459	5.487	5.619	5.185	5.489	5.727	5.305	5.137	5.65	5.376
100696_at	Info	Pde6a	phosphodiesterase 6A, cGMP-specific, rod, alpha	2.75	3.032	2.71	2.955	2.641	2.956	2.568	3.2	2.769	2.784	2.806	3.163	2.951	2.892	2.396	2.868	2.865	2.806	3.078	3.062	3.005	3.16	3.002	3.294	2.926	3.179	3.557	3.392	3.251	3.339	2.928	3.069	3.087	3.01	3.11
100697_at	Info	Pax3	paired box gene 3	2.878	2.781	3.116	3.026	3.09	3.066	2.827	2.827	2.861	2.919	2.983	3.184	2.736	2.493	2.835	2.673	2.741	2.424	3.445	3.354	3.077	3.273	3.495	3.845	3.885	3.299	3.277	3.518	3.264	3.498	3.135	3.303	3.221	3.384	3.317
100698_at	Info	Prop1	paired like homeodomain factor 1	3.349	3.813	3.709	3.607	4.246	3.79	4.01	4.628	3.874	3.806	4.085	3.925	3.921	3.773	3.623	3.704	3.898	3.399	3.808	4.011	4.161	3.673	4.457	4.131	4.893	4.287	4.153	4.51	4.117	4.285	3.71	4.319	3.847	3.961	4.083
100699_at	Info	Nfatc2ip	nuclear factor of activated T-cells, cytoplasmic 2 interacting protein	2.599	2.355	2.393	2.491	2.391	2.64	2.575	2.645	2.429	2.037	2.573	2.719	2.551	2.397	2.289	2.54	2.442	2.344	2.772	2.924	2.567	2.62	2.911	2.847	3.163	2.884	2.7	3.036	2.777	2.804	2.64	3.09	2.603	2.733	2.717
100700_s_at	Info	Nr5a1	nuclear receptor subfamily 5, group A, member 1	2.407	2.682	2.749	2.564	2.766	3.201	2.549	2.955	2.432	2.818	3.089	2.342	2.178	2.538	2.208	2.387	2.375	2.479	2.731	2.662	2.607	2.609	2.283	2.898	2.856	2.656	2.66	2.742	2.414	2.552	2.154	2.676	2.921	2.538	2.778
100701_r_at	Info	Nr5a1	nuclear receptor subfamily 5, group A, member 1	3.332	3.783	3.527	3.41	4.106	4.032	3.472	3.574	3.463	3.471	3.338	3.109	3.373	3.357	3.179	3.332	3.239	3.307	3.611	3.857	3.883	3.779	3.676	3.559	4.392	3.572	3.777	3.769	3.688	3.505	3.925	3.712	3.518	3.731	3.716
100702_at	Info	Shbg	sex hormone binding globulin	3.392	3.463	3.333	3.598	3.719	3.411	3.778	3.617	3.63	3.414	3.59	3.308	3.504	3.418	3.374	3.579	3.315	3.114	3.848	3.958	3.644	3.941	4.148	4.2	3.955	4.205	4.298	4.398	4.211	4.323	3.972	4.112	3.934	4.08	4.225
100703_at	Info	Npy2r	neuropeptide Y receptor Y2	2.108	2.109	2.27	2.417	2.398	2.661	2.521	2.494	2.535	2.017	2.211	2.505	2.288	2.334	2.158	2.232	2.288	2.269	2.671	2.77	3.01	3.91	3.003	2.685	2.913	2.896	2.815	2.488	2.671	2.549	2.371	2.656	2.798	2.539	2.711
100704_at	Info	Cklfsf4	chemokine-like factor super family 4	3.022	3.23	4.007	3.748	3.577	3.643	3.425	3.331	5.713	6.011	2.901	3.191	3.455	3.253	3.649	3.235	3.112	3.02	3.815	3.627	4.065	3.554	3.864	3.711	4.16	3.887	3.54	3.579	6.264	3.936	6.92	4.069	8.477	3.819	3.982
100705_at	Info	Lhcgr	luteinizing hormone/choriogonadotropin receptor	2.371	2.201	2.288	1.904	2.26	2.331	2.344	2.293	2.556	2.685	2.312	2.224	2.212	2.495	2.108	2.059	2.452	2.281	2.227	2.442	2.634	2.484	2.59	2.376	2.436	2.676	2.356	2.43	2.219	2.554	2.375	2.521	2.538	2.174	2.799
100706_f_at	Info	D2Wsu23e	DNA segment, Chr 2, Wayne State University 23, expressed	2.068	1.933	2.144	2.214	2.336	2.488	2.044	2.068	2.132	2.011	2.673	2.58	2.313	2.436	1.937	2.131	6.213	5.434	2.523	2.738	2.748	2.805	2.729	2.616	2.87	2.707	2.684	2.62	2.527	2.852	2.786	2.464	2.738	2.324	2.526
100707_at	Info	Posh-pending	plenty of SH3 domains	3.259	2.808	2.759	2.805	3.206	3.001	3.02	3.069	2.958	3.081	3.066	2.962	3.17	2.908	3.078	3.05	3.194	3.171	3.397	3.465	3.193	3.546	3.169	3.475	3.415	3.359	3.436	3.847	3.357	3.561	3.537	3.401	3.297	3.463	3.285
100708_at	Info	H3f3b	H3 histone, family 3B	6.449	6.449	7.768	7.72	7.671	6.831	7.332	6.708	7.478	6.901	8.025	8.029	6.865	7.133	7.165	6.799	7.268	7.3	7.657	6.657	7.1	7.658	6.974	7.406	6.049	7.224	6.561	7.045	7.198	6.692	7.045	7.114	7.026	6.604	6.12
100709_at	Info	Tpbpa	trophoblast specific protein alpha	2.545	2.431	2.334	2.436	2.189	2.559	2.91	2.599	2.362	2.169	2.411	2.309	2.251	2.14	2.275	2.364	2.241	2.175	2.434	2.696	2.473	2.345	2.727	2.772	2.512	2.823	2.674	2.542	2.641	2.646	2.669	2.468	2.537	2.493	2.424
100710_at	Info	Vcp	valosin containing protein	8.147	8.225	7.921	8.079	4.411	4.059	7.53	7.744	8.102	8.116	8.229	8.211	2.943	3.132	7.966	8.045	6.255	6.142	9.646	5.636	3.893	4.295	4.271	8.656	4.117	4.986	4.517	9.443	3.815	3.791	4.382	8.939	6.428	3.956	9.002
100711_at	Info	Rpl10a	ribosomal protein L10A	9.136	8.624	9.022	9.188	9.535	9.403	8.958	9.028	9.09	9.301	9.342	9.313	9.719	9.888	9.418	9.556	10.257	10.107	9.901	10.091	10.035	10.267	10.362	10.647	10.481	10.199	10.259	10.506	10.518	10.517	9.681	10.029	10.113	10.051	10.085
100712_at	Info	Npas1	neuronal PAS domain protein 1	4.057	4.189	3.862	3.903	4.421	4.88	4.088	3.794	4.107	4.129	4.189	4.54	4.21	4.095	4.04	3.974	4.176	3.849	4.608	5.047	4.472	4.546	4.733	4.644	4.567	4.657	5.063	4.909	4.42	5.013	4.905	4.928	4.702	5.03	4.969
100713_at	Info	LOC170938	zinc finger protein s11-6	2.957	3.102	1.878	1.96	2.171	2.385	2.873	2.688	2.189	1.684	1.728	1.819	5.763	5.84	2.619	2.722	3.462	3.632	2.411	2.722	2.215	2.27	2.107	2.177	1.909	2.085	1.998	1.963	1.976	2.207	2.16	1.981	2.187	2.13	6.919
100714_at	Info	Bapx1	bagpipe homeobox gene 1 homolog (Drosophila)	3.347	3.876	3.563	3.577	3.663	4.01	3.48	3.444	3.452	3.579	3.721	3.765	3.512	3.45	3.541	3.413	3.243	3.052	4.142	4.3	4.015	4.026	4.456	4.205	4.194	4.09	4.36	4.292	4.044	3.864	4.132	3.868	3.93	4.121	4.11
100715_at	Info	Msmb	beta-microseminoprotein	2.312	2.309	2.597	2.724	2.539	2.546	2.404	2.615	2.767	2.363	2.615	2.288	2.577	2.388	2.414	2.636	2.545	2.316	2.713	2.708	2.651	2.749	2.845	3.442	2.915	2.977	3.04	2.8	2.823	3.124	2.901	2.785	2.779	2.749	2.903
100716_at	Info	Has1	hyaluronan synthase1	3.343	3.624	3.72	3.546	3.96	3.892	3.628	3.958	3.563	3.814	3.561	3.768	3.583	3.571	3.669	3.493	3.249	3.473	4.307	4.461	4.16	3.96	4.525	4.552	4.586	4.517	4.442	4.457	4.141	4.385	4.487	4.5	4.161	4.258	4.359
100717_at	Info	U90926	cDNA sequence U90926	3.582	3.576	3.859	3.771	3.394	3.379	3.626	3.536	3.667	3.19	3.715	3.678	3.457	3.312	3.486	3.532	3.359	3.425	3.884	3.718	3.816	3.036	3.181	3.373	3.67	3.06	3.666	3.388	3.391	3.634	3.391	3.388	3.487	3.499	3.282
100718_at	Info	Ptma	prothymosin alpha	6.592	6.664	7.463	7.734	7.86	7.293	7.291	7.112	7.764	6.983	8.156	8.249	6.984	7.084	7.708	7.2	7.36	7.425	6.97	6.946	7.328	7.27	7.394	7.165	7.444	7.909	6.587	7.15	6.708	7.896	5.001	6.449	5.735	6.278	5.914
100719_f_at	Info	Klk16	kallikrein 16	2.673	2.624	2.713	3.083	2.537	3.023	2.853	2.505	2.778	2.56	2.552	3.002	2.733	2.504	2.569	2.629	2.598	2.343	3.346	3.259	2.766	2.867	2.78	3.758	3.338	3.042	3.127	3.202	2.761	3.115	2.977	3.224	3.031	3.118	2.958
100720_at	Info	Pabpc1	poly A binding protein, cytoplasmic 1	5.194	4.705	5.574	5.01	6.083	6.361	4.572	4.278	4.556	4.804	4.306	4.3	4.504	4.133	4.434	4.711	4.008	3.967	5.471	4.256	4.103	3.688	4.217	4.342	4.729	6.216	4.519	4.809	4.364	4.727	5.142	4.372	4.506	4.53	4.266
100721_f_at	Info	LOC56304	recombinant antineuraminidase single chain Ig VH and VL domains	4.268	4.202	4.137	4.4	4.138	4.231	4.714	4.307	4.329	4.475	4.233	4.403	4.446	4.455	4.516	4.445	4.108	4.428	4.989	5.155	4.92	4.355	5.1	5.257	4.743	5.254	4.756	5.285	4.867	5.147	5.157	5.247	4.831	4.943	4.814
100722_r_at	Info	LOC56304	recombinant antineuraminidase single chain Ig VH and VL domains	3.396	3.493	3.576	3.056	3.564	4.162	3.358	3.336	3.305	3.408	2.975	3.177	3.515	3.688	3.48	3.357	3.626	3.463	3.307	3.469	3.316	3.151	3.489	3.485	3.922	3.428	3.568	3.89	2.899	3.268	3.67	3.631	3.384	3.273	3.279
100723_f_at	Info	Sprr2e	small proline-rich protein 2E	4.427	4.532	4.577	5.023	4.747	5.231	4.494	4.658	4.898	4.775	5.16	5.063	4.624	4.591	4.842	4.542	4.415	4.396	4.918	5.16	4.801	4.424	4.796	5.06	4.768	4.825	5.035	5.292	4.831	5.104	5.553	4.908	4.603	4.974	4.979
100724_at	Info	Zfp28	zinc finger protein 28	2.345	2.335	2.339	2.669	2.464	2.498	2.434	3.261	1.928	2.096	2.167	2.86	2.193	2.133	2.138	2.07	2.349	2.421	2.335	2.08	2.301	2.374	2.211	2.281	1.846	2.084	1.87	2.239	2.342	2.249	2.188	2.027	2.029	2.065	2.065
100725_at	Info	Nqo1	NAD(P)H dehydrogenase, quinone 1	2.146	2.195	2.19	2.331	2.534	2.603	2.135	2.314	2.4	2.609	2.485	2.319	2.268	2.412	2.304	2.07	2.099	2.309	2.615	2.64	2.63	2.724	3.104	2.749	3.102	2.572	2.716	2.576	2.761	2.788	2.681	2.634	2.648	2.726	2.683
100726_at	Info	Grin2a	glutamate receptor, ionotropic, NMDA2A (epsilon 1)	2.846	2.8	2.983	2.84	2.625	2.999	2.872	2.546	2.908	2.826	2.751	2.681	3.02	2.576	2.603	2.947	2.784	2.951	3.325	3.63	3.234	3.055	3.212	3.638	3.505	3.589	3.255	3.477	3.234	3.389	3.164	3.335	3.479	3.557	3.486
100727_at	Info	Rpl28	ribosomal protein L28	10.18	9.626	10.174	10.42	10.282	10.205	10.186	10.025	9.836	10.003	10.385	10.421	10.497	10.32	10.237	10.659	10.685	10.475	10.4	10.58	10.617	10.465	10.252	9.911	10.818	9.937	10.022	10.83	10.272	10.847	9.985	10.47	9.479	10.434	10.285
100728_at	Info	Mpdz	multiple PDZ domain protein	2.979	3.075	3.093	3.056	3.019	2.8	2.791	3.195	2.982	3.029	3.028	3.202	2.789	2.948	2.672	2.767	2.803	2.735	2.906	3.097	3.149	2.756	3.187	2.899	2.874	3.196	3.037	3.048	2.701	2.673	3.145	2.775	2.894	2.721	2.721
100729_at	Info	Rpl26	ribosomal protein L26	8.945	8.242	8.229	8.559	9.01	8.908	8.31	8.191	8.258	8.136	9.141	9.15	8.244	8.31	7.906	8.323	8.54	8.471	9.449	9.16	9.762	9.595	9.905	10.19	9.694	9.786	9.982	10.005	9.402	10.133	9.193	9.791	9.088	9.041	9.397
100730_at	Info	Ly78	lymphocyte antigen 78	2.206	2.588	2.843	2.442	2.749	3.191	2.432	2.573	2.328	2.38	2.312	2.35	2.594	2.478	2.619	2.538	2.388	2.512	2.974	3.144	2.768	2.876	3.025	3.41	3.252	3.138	3.472	3.227	3.276	3.147	2.98	3.047	2.742	3.033	2.997
100731_at	Info	Prp15	proline-rich protein 15	3.712	3.818	3.639	4.028	3.728	3.738	3.85	4.596	3.889	3.968	3.899	3.652	4.058	4.093	4.121	3.823	4.062	4.188	3.828	4.424	4.043	3.871	4.275	4.343	4.387	4.078	4.076	4.055	3.769	4.003	4.067	4.258	4.056	4.014	3.972
100732_at	Info	Rps8	ribosomal protein S8	8.8	8.207	9.181	9.315	9.206	9.149	8.827	8.952	8.756	8.841	9.267	9.206	8.977	9.242	8.627	8.879	8.995	9.027	9.694	9.861	9.023	9.566	9.438	9.914	9.283	9.195	10.106	10.267	9.71	10.193	8.811	10.034	9.466	9.512	9.346
100733_at	Info	Psma2	proteasome (prosome, macropain) subunit, alpha type 2	6.062	6.053	6.088	5.808	6.365	6.29	6.344	6.301	5.498	5.541	6.006	5.869	5.863	6.329	7.037	7.183	7.202	7.356	5.195	4.963	8.24	3.654	5	4.472	4.295	4.505	4.998	7.069	4.375	6.922	7.078	4.351	6.525	3.963	7.445
100734_at	Info	Rpl3	ribosomal protein L3	8.041	7.785	8.751	8.857	8.543	8.322	8.248	8.31	8.232	8.369	8.951	8.881	6.876	7.123	6.952	7.162	7.579	7.271	8.432	8.655	8.637	8.711	8.338	9.113	8.945	8.01	8.487	9.041	8.598	9.358	7.615	8.318	8.172	7.57	8.231
100735_at	Info	Krtap6-3	keratin associated protein 6-3	2.097	2.165	2.393	2.14	2.11	2.705	1.963	2.192	1.961	2.146	1.986	1.925	1.829	1.845	2.132	1.755	1.962	2.075	2.401	2.53	2.289	2.376	2.2	2.756	2.508	2.192	2.651	2.444	2.251	2.636	2.144	2.247	2.225	2.283	2.324
100736_at	Info	Barx2	BarH-like homeobox 2	3.33	3.35	3.214	3.365	3.411	3.472	3.171	3.777	3.429	3.466	3.435	3.219	3.639	3.692	3.428	3.165	3.37	3.137	3.974	4.277	4.145	4.147	4.549	4.416	4.765	4.07	4.308	4.005	3.994	4.01	4.169	4.283	4.099	4.09	4.049
100737_at	Info	Onecut1	one cut domain, family member 1	3.24	3.702	3.1	3.233	3.383	3.316	3.557	3.215	3.272	3.412	3.514	3.696	3.407	2.858	3.402	3.422	3.448	3.202	2.991	3.106	3.282	3.118	2.873	3.402	2.875	3.259	3.392	3.928	3.048	3.52	3.119	3.199	3.282	3.325	3.425
100738_at	Info	Spi15	serine protease inhibitor 15	2.769	3.302	3.035	3.044	3.525	4.113	3.16	3.065	3.184	3.05	3.243	3.037	3.123	2.998	2.933	2.999	3.166	2.806	3.922	4.456	3.574	4.321	4.075	4.139	4.175	4.46	3.887	4.024	3.712	3.793	4.333	3.726	3.843	3.966	4.103
100739_at	Info	Spi16	serine protease inhibitor 16	2.357	2.27	2.796	2.699	2.5	2.682	2.681	2.637	2.543	2.441	2.645	2.264	2.447	2.548	2.852	2.701	2.648	2.661	3.053	3.09	2.929	3.314	3.68	2.987	2.751	3.373	2.915	3.16	2.885	3.049	2.802	3.158	2.763	2.791	3.103
100740_at	Info	Gp5	glycoprotein 5 (platelet)	2.95	3.45	3.315	3.17	3.558	3.544	3.115	3.382	3.483	3.132	3.778	4.168	3.37	3.049	3.395	3.122	2.848	2.967	3.868	4.044	4.14	4.185	3.855	3.962	3.976	3.807	3.952	3.876	3.655	4.186	3.694	3.98	3.919	3.911	4.146
100741_at	Info	Fprl1	formyl peptide receptor-like 1	1.975	2.001	1.923	1.942	2.09	2.066	1.905	1.975	1.763	1.901	2.028	2.035	1.72	1.983	2.01	1.962	1.7	1.788	2.297	2.186	2.449	2.477	2.232	2.626	2.285	2.197	2.136	2.118	2.097	2.34	2.259	2.556	2.424	2.186	2.113
100742_at	Info	AA409749	expressed sequence AA409749	2.544	2.81	2.653	2.92	3.31	3.13	2.587	2.71	2.902	2.521	2.592	3.113	2.837	2.932	2.815	2.775	2.521	2.764	3.273	3.57	3.817	3.221	3.491	3.529	3.778	3.327	3.551	3.556	3.251	3.479	3.456	2.941	3.221	3.151	3.681
100743_at	Info	D030070L09Rik	RIKEN cDNA D030070L09 gene	3.111	3.226	3.587	3.448	3.428	3.508	3.366	3.611	3.464	3.631	3.899	3.763	7.261	7.498	3.866	3.454	3.435	3.381	4.81	4.372	4.519	4.654	4.667	4.87	5.379	4.646	4.368	4.34	4.48	4.509	4.458	4.469	4.409	4.535	4.287
100744_at	Info	6820424L24Rik	RIKEN cDNA 6820424L24 gene	3.144	3.388	3.598	3.793	3.453	3.596	3.193	3.626	3.361	3.127	3.269	3.221	3.592	3.799	3.405	3.366	3.392	2.913	3.808	4.23	4.087	3.761	3.864	4.029	4.185	4.008	3.858	3.938	3.707	4.019	3.832	3.836	3.859	3.892	3.846
100745_r_at	Info	AA408156	expressed sequence AA408156	1.524	1.585	1.858	1.764	1.74	1.775	1.677	1.616	1.506	1.754	1.735	1.654	1.58	1.69	1.576	1.513	1.762	1.753	1.661	1.66	1.946	1.907	1.616	1.711	1.622	1.713	1.741	1.687	1.926	1.73	1.602	1.619	1.512	1.543	1.735
100746_at	Info	NA	NA	2.75	2.478	2.822	2.482	2.428	2.457	2.784	2.768	2.547	2.479	2.688	2.332	2.244	2.415	2.375	2.568	2.357	2.653	2.709	2.865	2.695	2.803	2.899	2.976	3.464	2.8	3.027	2.864	2.827	2.636	2.879	3.007	2.77	3.02	2.612
100747_at	Info	AA408954	expressed sequence AA408954	2.64	2.873	2.756	2.979	2.68	3.231	2.769	2.915	2.805	2.869	2.72	3.08	2.741	2.656	2.955	2.742	2.8	2.402	2.773	3.177	2.386	3.051	2.775	2.84	2.935	2.506	2.951	2.773	2.743	2.805	2.578	2.801	2.696	2.626	2.495
100748_at	Info	D10Wsu159e	DNA segment, Chr 10, Wayne State University 159, expressed	1.93	2.056	2.275	2.04	2.168	2.248	2.079	2.353	1.969	2.637	2.09	2.46	2.02	2.11	2.025	2.048	2.074	2.119	1.903	2.085	2.57	2.213	2.17	2.164	2.154	2.142	2.164	2.199	1.981	2.203	1.753	2.103	1.98	1.998	2.063
100749_at	Info	D430004I08Rik	RIKEN cDNA D430004I08 gene	2.434	2.411	2.389	2.244	2.585	2.224	2.139	2.269	2.211	2.115	2.439	2.182	2.545	2.684	2.423	2.524	2.696	2.881	3.172	3.061	3.148	3.13	2.763	2.86	2.772	3.065	2.974	3.002	2.926	3.39	3.037	2.834	2.983	2.62	3.072
100750_at	Info	AA414903	expressed sequence AA414903	2.498	2.725	3.01	2.779	3.635	3.454	2.753	3.013	3.029	3.142	3.432	2.92	2.646	3.062	2.874	2.844	2.928	2.691	4.034	3.908	4.317	4.277	4.578	5.065	4.091	4.441	4.476	4.435	4.229	4.872	4.166	4.046	4.303	4.017	4.167
100751_at	Info	Adam10	a disintegrin and metalloprotease domain 10	2.462	2.373	2.571	2.48	2.3	2.753	2.582	2.669	2.367	2.85	2.312	2.538	2.587	2.841	2.787	2.855	2.371	2.551	2.846	3.276	3.031	2.808	3.135	2.838	3.565	2.935	3.199	2.915	2.748	2.848	2.818	3.171	2.719	2.531	2.713
100752_at	Info	Rrh	retinal pigment epithelium derived rhodopsin homolog	2.231	2.637	2.16	2.334	2.383	2.423	2.221	2.672	2.371	2.404	2.679	2.493	2.658	2.668	2.425	2.475	2.341	2.282	2.416	2.593	2.64	2.584	2.375	2.616	2.603	2.729	2.784	2.498	2.362	2.311	2.804	2.572	2.652	2.274	2.612
100753_at	Info	Atp5a1	ATP synthase, H+ transporting, mitochondrial F1 complex, alpha subunit, isoform 1	8.8	8.925	9.143	8.935	9.741	9.451	9.169	9.081	9.174	9.23	9.238	9.374	9.114	9.199	9.2	8.993	9.199	9.105	9.213	5.447	7.981	9.812	8.736	8.002	9.754	9.69	8.896	9.498	7.782	9.221	9.165	9.19	9.229	8.977	9.126
100754_at	Info	EVI1	ecotropic viral integration site 1	2.713	3.056	2.713	3.238	2.868	2.585	2.689	2.892	2.923	2.91	3.497	2.856	2.87	2.875	2.827	2.683	2.399	2.554	2.95	2.98	3.447	3.164	3.109	3.416	3.959	2.934	2.838	3.288	2.961	3.241	3.126	3.21	2.945	3.263	3.099
100755_at	Info	Ela2	elastase 2	4.119	3.98	3.841	4.416	4.265	4.593	4.246	3.98	3.893	4.349	4.408	4.127	4.356	3.973	3.867	4.142	4.088	3.957	4.377	4.675	4.204	4.179	4.305	4.9	5.162	4.651	4.51	4.608	4.423	4.362	4.447	4.456	4.429	4.749	4.684
100756_r_at	Info	Tyms-ps	thymidylate synthase, pseudogene	4.919	5.403	5.237	5.344	5.465	5.771	5.383	5.882	6.007	5.877	5.961	5.795	4.988	4.71	5.05	4.815	4.392	4.625	5.288	5.929	5.36	5.165	5.426	5.914	5.955	5.638	6.128	5.747	5.562	5.899	5.795	5.558	5.784	5.764	5.557
100757_at	Info	Cacnb2	calcium channel, voltage-dependent, beta 2 subunit	2.348	2.545	2.59	2.382	2.977	2.801	2.603	2.255	2.824	3.06	2.556	2.722	2.395	2.411	2.633	2.465	2.251	2.157	2.441	2.754	2.867	2.907	2.757	2.838	2.738	2.676	2.587	2.833	2.687	2.916	2.638	3.166	3.058	2.749	2.832
100758_at	Info	H2-Ke2	H2-K region expressed gene 2	7.81	7.132	8.231	8.579	8.687	8.611	8.109	7.964	7.905	7.555	8.708	8.567	7.908	8.098	7.627	7.688	7.615	7.509	8.658	9.028	9.004	8.924	9.11	9.583	9.273	8.906	9.311	9.173	8.425	9.357	7.68	8.473	8.033	7.976	8.024
100759_at	Info	Mrc2	mannose receptor, C type 2	3.994	4.334	4.096	4.398	4.324	4.393	4.389	4.477	4.155	4.144	4.41	4.316	3.946	4.175	4.009	4.022	4.148	3.708	5.13	5.042	4.616	4.307	5.207	5.064	5.474	5.386	4.908	5.164	4.844	5.245	5.206	4.903	4.892	4.915	5.003
100760_at	Info	Dsc1	desmocollin 1	3.075	3.375	3.437	3.154	3.378	3.352	3.126	3.537	3.075	2.985	3.29	3.39	3.502	3.35	3.306	3.284	2.922	3.536	3.599	3.959	4.037	3.958	3.687	4.225	3.819	3.783	4.227	4.136	3.686	4.201	3.714	3.868	3.776	4.074	3.996
100761_at	Info	Strn	striatin, calmodulin binding protein	2.147	2.107	2.216	2.332	2.297	2.575	2.512	2.637	2.274	1.978	2.292	2.685	2.365	2.273	2.282	2.392	2.496	2.135	2.726	2.842	2.803	2.526	2.856	2.768	2.911	2.574	2.67	2.603	2.553	2.501	2.835	2.692	2.659	2.706	2.528
100762_at	Info	Sema6a	sema domain, transmembrane domain (TM), and cytoplasmic domain, (semaphorin) 6A	4.875	5.115	4.698	4.672	5.1	5.171	4.86	5.458	5.118	4.762	5.017	5.074	5.147	5.094	4.603	4.838	4.785	4.727	5.51	5.933	5.249	5.83	5.7	6.047	6.166	5.54	5.734	6.054	5.683	5.378	5.555	5.58	5.523	5.623	5.572
100763_at	Info	D130071G01Rik	RIKEN cDNA D130071G01 gene	1.967	1.987	2.248	2.018	2.145	2.153	2.143	2.168	1.93	2.266	2.264	2.301	2.006	1.937	2.089	2.033	2.053	2.075	2.153	1.856	2.112	2.789	2.106	1.928	2.246	2.362	2.11	2.06	1.913	2.137	2.403	1.985	2.072	2.116	2.101
100764_at	Info	Il2rb	interleukin 2 receptor, beta chain	3.978	4.085	4.556	4.023	4.133	4.106	4.054	4.126	4.391	4.289	3.809	3.838	4.345	4.09	4.089	3.994	4.045	4.063	4.546	4.53	4.56	4.729	4.661	4.805	5.346	4.478	4.803	4.891	4.521	4.625	4.761	4.967	4.538	4.742	4.72
100765_at	Info	E230011A21Rik	RIKEN cDNA E230011A21 gene	4.114	4.028	3.758	4.189	4.632	4.468	4.339	4.048	4.109	3.892	4.053	4.15	4.499	4.099	4.159	4.117	4.1	4.197	5.398	5.58	5.087	5.434	5.004	5.353	5.427	5.327	5.195	5.349	5.252	5.309	5.361	5.225	5.042	5.317	5.413
100766_at	Info	Edn3	endothelin 3	3.908	3.797	3.856	4.185	4.179	4.133	3.789	3.849	3.831	3.692	3.865	3.72	3.997	3.715	3.896	3.845	3.492	3.565	3.719	4.035	3.492	3.393	3.359	3.794	4.029	3.811	4.075	4.054	3.791	3.734	3.781	3.713	3.739	3.668	3.869
100767_at	Info	NA	NA	2.108	2.437	2.396	2.221	2.367	2.356	2.271	2.581	2.37	2.421	2.178	2.272	2.315	2.064	2.028	2.178	1.955	2.006	2.568	2.492	2.465	3.41	2.711	2.812	2.926	2.633	2.589	2.717	2.424	2.66	2.764	2.935	2.619	2.703	2.399
100768_at	Info	NA	NA	2.395	2.362	2.374	3.146	2.188	2.178	2.509	2.346	2.295	2.388	2.495	2.73	2.757	2.505	2.508	2.545	2.303	2.393	3.323	3.325	3.165	3.227	3.25	3.293	3.144	3.137	3.301	3.249	3.179	3.253	3.12	3.015	3.103	3.198	3.057
100769_at	Info	NA	NA	2.227	2.331	2.563	2.517	2.751	2.765	2.368	2.575	2.337	2.518	2.338	2.574	2.086	2.191	1.876	2.198	2.225	2.006	2.378	2.529	2.504	2.349	2.302	2.779	2.609	2.666	2.463	2.681	2.547	2.645	2.44	2.463	2.731	2.454	2.507
100771_at	Info	Blnk	B-cell linker	3.727	3.604	3.682	3.893	3.555	3.609	3.708	3.619	3.686	3.653	3.735	3.745	3.726	3.706	3.554	3.312	3.434	3.254	4.058	4.094	3.589	4.441	4.091	3.798	4.026	3.712	4.106	4.075	3.692	3.812	4.297	3.629	3.917	4.115	4.258
100772_g_at	Info	Blnk	B-cell linker	2.072	2.221	2.587	2.484	2.624	2.381	2.312	2.248	2.039	2.054	2.31	2.829	2.22	2.336	2.191	2.282	2.08	2.047	2.778	2.568	2.369	2.461	2.694	2.755	3.039	2.587	2.457	2.94	2.48	2.606	2.785	2.334	2.328	2.429	2.447
100773_at	Info	Il12a	interleukin 12a	2.937	2.52	2.606	2.874	2.673	3.042	2.82	3.116	2.581	2.25	2.518	3.168	3.274	3.034	2.86	2.902	2.955	2.738	2.988	3.153	2.851	3	3.499	3.076	2.972	3.02	3.39	3.399	3.036	2.927	3.091	3.214	3.208	3.121	3.06
100774_at	Info	AA409442	expressed sequence AA409442	5.444	5.139	4.74	4.478	3.604	2.794	3.364	2.965	4.535	4.489	4.866	4.82	2.912	2.994	6.492	6.696	6.469	6.41	2.584	2.956	8.101	2.593	3.025	7.929	2.851	2.838	2.511	2.888	2.501	2.619	2.543	2.592	2.537	6.233	2.524
100775_at	Info	Spp1	secreted phosphoprotein 1	2.217	2.45	2.632	2.305	2.567	2.681	2.209	2.279	2.307	2.575	2.344	2.311	2.303	2.19	2.571	2.189	2.152	1.912	2.093	2.545	2.452	2.042	2.465	2.524	2.476	2.631	2.484	2.542	2.319	2.71	2.186	2.335	2.243	2.392	2.265
100776_at	Info	NA	NA	3.28	3.607	3.853	4.467	3.304	3.449	5.014	4.681	3.614	3.269	3.774	3.44	3.501	3.37	3.41	3.55	3.395	3.554	4.229	5.214	3.669	4.239	3.845	4.05	4.053	3.883	3.994	4.284	3.948	4.064	3.921	3.878	3.944	3.98	3.905
100778_at	Info	Cd38	CD38 antigen	2.188	2.332	2.447	2.456	2.215	2.863	2.225	2.34	2.168	2.402	2.176	2.433	2.276	2.296	2.104	2.249	2.205	2.409	2.673	2.858	2.642	3.069	2.714	2.865	3.126	2.824	3.303	2.902	2.585	2.767	3.316	2.751	2.634	2.644	2.795
100779_at	Info	Il12b	interleukin 12b	3.374	3.132	3.356	3.572	3.691	3.435	3.84	3.457	3.333	3.194	3.401	3.351	3.271	3.6	3.229	3.288	3.153	3.197	3.29	3.596	3.477	3.258	3.617	3.84	3.566	3.682	3.449	3.957	3.635	3.871	3.55	3.575	3.85	3.255	3.488
100780_at	Info	Rps4x	ribosomal protein S4, X-linked	7.893	7.659	8.56	8.74	8.904	8.629	7.918	7.751	8.215	8.224	8.815	8.726	7.522	7.802	7.713	7.665	7.871	7.968	8.245	8.842	8.83	8.974	8.953	9.297	8.936	8.649	8.94	9.28	8.648	9.584	8.024	8.868	8.17	8.265	8.424
100828_at	Info	Myla	myosin light chain, alkali, cardiac atria	2.825	3.048	3.001	3.073	3.117	3.15	2.975	2.905	3.224	2.715	2.969	2.911	3.068	2.82	3.091	2.791	3.003	3.015	3.157	3.484	3.062	3.256	3.079	3.493	3.305	3.311	3.476	3.105	3.445	3.277	3.551	3.268	3.203	3.231	3.416
100839_at	Info	NA	NA	2.762	2.862	3.044	2.934	3.285	3.387	3.07	3.392	2.995	2.874	2.733	2.824	2.778	2.803	3.058	2.948	2.948	2.918	3.362	3.295	3.035	3.035	3.364	3.303	3.157	3.22	3.302	3.728	3.056	3.449	3.386	3.254	2.918	3.218	3.011
100876_at	Info	NA	NA	2.301	2.446	2.362	2.427	2.929	3.053	2.758	2.622	2.639	2.387	2.479	2.338	2.673	2.447	2.682	2.783	2.554	2.546	2.359	3.102	3.173	2.768	2.745	2.908	2.817	3.047	2.919	3.095	2.521	3.027	2.708	2.871	2.569	2.706	3.079
100877_at	Info	1810058I24Rik	RIKEN cDNA 1810058I24 gene	7.4	7.195	8.372	8.469	8.494	8.323	8.116	7.865	8.288	8.366	9.01	8.689	8.367	8.579	8.78	8.933	8.518	8.284	4.268	9.375	4.57	4.17	7.496	8.841	9.773	9.229	9.568	4.537	9.224	4.096	7.629	7.635	9.737	4.825	7.882
100878_at	Info	Strn3	striatin, calmodulin binding protein 3	2.356	2.689	6.517	6.133	5.898	5.493	5.831	5.288	2.967	3.008	3.028	3.111	2.444	2.549	2.692	3.076	2.861	2.619	2.545	2.959	5.922	2.68	3.463	2.92	3.302	3.116	2.962	2.865	2.902	2.985	2.704	2.986	2.796	2.965	4.635
100879_at	Info	Actn3	actinin alpha 3	3.769	4.087	3.913	3.883	4.28	4.071	3.903	3.905	4.047	3.937	3.976	3.985	3.83	3.489	3.954	3.692	3.733	3.624	4.801	4.702	4.476	4.762	4.821	5.067	5.087	5.402	5.138	5.332	4.703	4.907	4.825	5.022	4.657	5.124	9.385
100880_at	Info	NA	NA	3.026	3.27	4.588	4.403	2.866	2.847	3.117	3.421	2.774	3.193	2.481	2.039	3.959	3.779	3.063	2.879	3.368	3.572	2.97	3.31	2.715	4.573	3.538	2.993	2.985	2.937	3.117	2.54	3.077	3.12	2.525	3.074	3.074	2.624	2.892
100882_at	Info	Defb1	defensin beta 1	2.523	2.894	2.627	2.821	2.808	3.111	2.649	3.058	2.858	3.126	2.946	3.111	2.803	2.825	2.659	2.934	2.817	2.589	3.105	3.291	3.068	3.273	3.365	3.454	3.517	3.424	3.095	3.303	3.079	3.366	3.094	3.006	2.979	3.135	3.115
100883_at	Info	1110036H21Rik	RIKEN cDNA 1110036H21 gene	3.526	3.822	3.853	3.754	4.065	3.925	3.624	4.165	3.606	3.898	3.84	3.827	3.839	3.86	3.937	4.015	3.744	3.672	4.366	4.293	4.253	4.273	4.318	4.307	4.433	4.503	4.43	4.674	4.337	4.61	4.609	4.229	4.123	4.29	4.155
100884_at	Info	Akr1b8	aldo-keto reductase family 1, member B8	3.443	3.402	2.952	3.134	3.147	3.433	3.636	3.45	3.314	3.126	3.414	3.366	3.443	3.557	3.742	3.842	3.485	3.671	4.468	5.209	4.789	4.433	4.914	4.865	4.688	4.718	4.622	4.497	4.563	4.847	4.693	4.944	4.794	4.613	4.499
100885_at	Info	Nek2	NIMA (never in mitosis gene a)-related expressed kinase 2	3.272	3.414	3.433	3.586	3.504	3.765	3.581	3.646	2.986	3.404	3.884	3.62	3.193	3.318	3.398	3.294	3.494	3.285	3.672	3.805	3.537	3.665	3.492	3.499	3.738	3.551	3.503	3.502	3.5	3.602	3.894	3.613	3.503	3.478	3.793
100886_f_at	Info	Mrpl45	mitochondrial ribosomal protein L45	6.578	6.433	5.257	5.068	4.681	3.755	7.399	6.693	6.789	6.315	6.604	6.69	5.565	5.735	5.923	6.175	5.086	5.025	5.357	8.867	4.948	4.847	5.986	5.838	7.719	5.695	5.125	5.961	5.013	5.459	8.234	5.776	5.251	7.672	5.872
100887_at	Info	NA	NA	2.037	1.899	2.132	2.065	2.427	2.423	2.211	2.174	2.125	2.243	2.098	2.733	2.1	2.075	2.1	2.152	2.154	2.244	2.561	2.646	2.387	2.977	2.768	2.49	2.742	2.308	2.549	2.734	2.301	2.845	2.475	2.418	2.442	2.562	2.504
100888_at	Info	Sorl1	sortilin-related receptor, LDLR class A repeats-containing	2.385	2.498	2.615	2.62	2.536	2.207	2.328	2.729	2.593	2.649	2.647	2.288	2.556	2.656	3.054	3.206	2.902	2.693	2.944	3.186	3.179	3.167	3.136	3.238	3.253	2.866	3.017	2.992	2.731	2.956	2.578	2.721	2.988	2.773	2.696
100889_at	Info	NA	NA	3.525	3.477	4.092	4.14	3.848	3.903	3.678	3.901	4.723	4.742	4.272	3.985	5.271	5.281	4.345	4.622	4.453	3.973	4.358	3.836	4.037	4.267	6.162	4.742	4.677	3.317	4.171	4.101	3.805	3.805	5.291	7.59	4.38	4.144	5.724
100890_at	Info	Chaf1b	chromatin assembly factor 1, subunit B (p60)	7.528	7.015	6.379	6.295	6.34	6.049	6.193	6.535	6.048	6.256	7.729	7.219	6.785	6.566	5.633	6.224	5.871	5.794	6.126	6.339	6.023	6.153	6.146	6.438	6.527	6.324	6.319	6.645	6.101	6.315	6.16	6.402	6.223	6.195	6.078
100891_at	Info	Mcsp	mitochondrial capsule selenoprotein	2.535	2.953	2.396	2.58	2.627	2.777	2.923	2.621	2.266	2.5	2.981	2.662	2.63	2.593	2.618	2.635	2.518	2.331	3.853	3.885	3.685	3.229	3.841	3.8	3.787	3.755	3.648	3.526	3.606	3.732	3.64	3.78	3.473	3.508	3.792
100892_at	Info	Ndufaf1	NADH dehydrogenase (ubiquinone) 1 alpha subcomplex, assembly factor 1	3.25	3.322	2.333	2.275	2.321	2.63	2.545	2.808	2.585	2.511	2.447	2.62	2.626	2.329	2.237	2.37	3.493	3.599	2.66	2.303	2.307	2.07	2.2	2.247	2.653	2.22	2.159	2.228	2.082	2.344	2.615	2.248	2.373	2.268	2.819
100893_at	Info	Sptlc2	serine palmitoyltransferase, long chain base subunit 2	5.783	5.279	4.962	5.344	5.227	4.735	4.479	4.527	4.901	4.847	3.891	4.544	5.629	6.101	3.292	3.292	4.613	4.864	3.597	3.772	3.41	3.803	3.498	3.686	3.996	4.787	3.598	3.582	3.79	4.899	4.307	3.546	3.42	3.834	4.539
100894_at	Info	Orc5l	origin recognition complex, subunit 5-like (S. cerevisiae)	3.241	3.19	3.958	4.078	3.489	3.189	3.77	3.891	4.024	3.658	3.539	3.318	6.699	6.857	5.047	4.967	6.284	6.189	4.198	3.993	4.066	3.766	3.959	4.047	3.614	4.35	3.925	3.688	3.84	3.917	4.226	4.116	4.222	3.867	4.288
100895_at	Info	NA	NA	7.445	7.214	5.178	4.378	5.973	6.266	6.072	6.155	5.626	5.708	5.082	4.457	6.627	6.589	6.831	7.155	5.85	5.755	7.303	5.411	4.927	4.802	4.933	5.228	8.669	5.141	5.084	8.683	5.097	5.313	8.028	5.144	5.098	5.533	5.11
100896_at	Info	Cacng1	calcium channel, voltage-dependent, gamma subunit 1	3.559	3.937	4.002	3.814	4.083	4.231	3.832	4.032	3.891	3.886	4.08	3.643	3.873	3.798	3.847	3.67	3.904	4.078	5.245	5.174	5.003	4.747	4.953	5.457	4.999	5.038	5.167	5.277	4.911	4.949	4.832	5.325	4.88	5.032	5.253
100897_f_at	Info	Col11a2	procollagen, type XI, alpha 2	2.624	2.802	4.175	3.831	3.493	3.657	3.23	3.399	2.082	1.731	2.922	3.084	2.402	2.483	2.51	2.33	2.733	3.35	2.429	2.663	2.741	3.823	2.716	2.603	2.405	2.773	2.229	2.271	2.412	2.435	3.019	2.806	3.104	2.786	2.707
100898_r_at	Info	Col11a2	procollagen, type XI, alpha 2	4.911	5.066	4.79	4.45	5.282	5.614	4.66	5.32	4.789	4.823	4.294	4.35	5.774	5.332	5.377	5.53	5.126	5.354	6.529	6.94	6.348	6.636	7.02	6.985	7.363	7.052	6.996	7.035	6.327	7.024	7.001	6.829	6.592	6.908	7.164
100899_s_at	Info	Zfp297	zinc finger protein 297	8.081	7.982	8.979	8.847	7.413	7.453	8.088	7.832	4.023	3.452	5.988	6.239	6.133	6.254	6.52	6.522	7.553	7.596	5.167	5.065	4.547	5.555	4.971	5.033	5.541	5.102	5.359	5.223	5.083	5.269	7.846	4.6	8.719	6.579	7.239
100900_at	Info	Hcfc1	host cell factor C1	7.325	7.166	5.971	5.898	7.618	6.31	7.311	7.222	5.93	5.734	6.517	6.215	6.204	6.556	7.327	7.293	7.002	6.797	3.746	3.56	3.996	5.692	4.544	4.752	5.63	3.893	3.541	4.849	7.448	3.818	3.793	4.786	7.334	4.53	3.749
100901_at	Info	Hcfc1	host cell factor C1	3.381	3.669	3.521	3.879	3.512	3.455	4.288	4.479	4.374	4.098	3.342	3.394	3.896	3.668	3.88	3.555	3.509	3.454	4.476	4.428	4.115	5.096	4.984	4.651	4.648	4.328	4.918	4.733	4.212	4.525	4.377	4.357	4.236	4.373	4.356
100902_at	Info	2610019F03Rik	RIKEN cDNA 2610019F03 gene	2.516	2.647	3.092	2.91	3.038	2.674	2.833	3.05	2.72	3.038	3.07	3.191	6.241	6.429	5.34	5.217	6.122	6.161	2.704	3.015	3.233	2.858	3.336	3.308	3.7	3.128	3.159	3.074	2.831	2.89	3.208	2.896	2.708	3.176	3.199
100903_at	Info	Adprtl2	ADP-ribosyltransferase (NAD+; poly(ADP-ribose) polymerase)-like 2	5.811	5.875	7.668	7.503	6.609	6.18	4.035	3.711	5.416	5.032	6.309	5.946	3.476	3.45	3.521	3.886	2.807	3.287	4.005	2.679	2.518	2.781	2.594	2.645	2.953	4.468	2.765	2.713	4.153	2.648	4.563	3.376	2.655	2.709	2.515
100904_at	Info	D14Ertd209e	DNA segment, Chr 14, ERATO Doi 209, expressed	4.484	4.828	4.644	4.916	4.787	4.917	4.849	4.633	4.641	4.259	5.221	4.6	4.56	4.547	4.54	4.496	4.289	4.527	4.601	4.639	3.98	4.135	4.423	4.343	4.597	4.445	4.484	4.458	4.411	4.267	4.613	4.633	4.403	4.601	4.642
100905_at	Info	1700056O17Rik	RIKEN cDNA 1700056O17 gene	6.142	6.225	4.057	3.986	6.697	5.846	5.625	5.139	4.608	4.752	4.506	4.874	6.278	6.158	6.76	6.284	6.24	6.289	4.72	3.425	2.636	2.617	4.536	2.466	3.027	5.262	2.324	2.822	5.807	2.512	4.147	5.542	3.644	3.538	2.7
100906_at	Info	Itgb7	integrin beta 7	5.31	5.456	4.724	5.286	6.08	6.416	5.334	5.207	5.361	4.418	5.242	5.158	8.992	8.879	8.923	8.784	7.631	7.62	5.313	5.76	5.172	5.577	5.516	5.584	5.766	5.502	5.836	5.725	5.24	5.598	5.735	5.57	5.646	5.513	5.48
100907_at	Info	Kcne1l	potassium voltage-gated channel, Isk-related family, member 1-like	3.491	3.31	3.277	3.303	3.772	3.882	3.139	3.659	3.425	3.216	3.343	3.223	3.607	3.704	3.561	3.4	3.086	3.02	3.443	3.641	3.647	3.236	3.473	4.048	4.372	3.912	3.906	3.806	3.412	3.785	3.543	3.983	3.639	3.616	3.741
100908_at	Info	Ptpra	protein tyrosine phosphatase, receptor type, A	6.182	6.464	4.43	4.386	4.274	4.319	4.657	5.227	3.795	3.67	4.344	3.968	9.264	9.227	4.065	3.572	3.802	3.62	9.312	4.355	4.555	4.462	4.644	4.576	4.774	4.861	4.771	4.873	4.406	4.299	4.591	4.572	4.303	4.555	4.604
100909_at	Info	Prss8	protease, serine, 8 (prostasin)	4.012	4.197	3.68	4.163	4.144	4.292	4.236	4.184	3.69	3.779	4.224	4.373	4.037	3.749	3.701	3.973	3.645	4.074	4.275	4.097	4.235	4.408	4.806	4.226	4.28	4.519	4.463	4.496	4.17	4.016	4.482	4.365	4.238	4.369	4.313
100910_at	Info	Surf1	surfeit gene 1	7.635	7.988	7.894	7.575	5.001	4.807	8.408	8.264	7.614	7.854	6.13	5.814	6.438	6.319	7.14	7.145	8.202	8.2	4.25	4.401	7.163	3.978	4.391	5.736	4.811	4.209	7.515	6.865	4.309	4.569	4.617	9.183	3.968	6.674	8.832
100911_at	Info	Gpaa1	GPI anchor attachment protein 1	6.781	6.296	4.256	4.402	5.011	4.993	3.949	3.903	3.795	3.609	4.352	4.33	3.801	3.914	6.62	7.13	3.88	3.92	4.97	5.102	4.603	4.845	4.849	5.08	5.031	5.138	5.21	5.385	5.129	5.044	5.3	5.058	5.084	5.375	7.541
100912_at	Info	2410012M04Rik	RIKEN cDNA 2410012M04 gene	4.05	3.791	7.718	6.785	3.656	3.914	8.572	8.295	3.433	3.687	5.072	5.346	7.488	7.667	7.702	7.601	7.715	7.754	6.78	2.377	2.381	2.931	2.661	2.35	2.576	2.537	2.589	2.595	2.636	2.478	2.255	5.922	6.963	2.499	2.453
100913_at	Info	BC026682	cDNA sequence BC026682	3.874	3.703	3.608	3.854	3.584	3.778	3.756	3.94	3.589	3.479	3.954	3.971	4.251	4.088	4.189	4.195	4.087	3.934	5.144	5.023	4.743	4.671	5.548	4.871	5.344	5.179	4.845	4.961	4.689	5.027	5.253	4.694	4.956	4.87	4.775
100914_at	Info	Cd84	CD84 antigen	2.279	2.689	2.618	2.563	3.001	3.208	2.662	2.754	2.455	2.487	2.372	2.615	3.032	3.012	2.76	2.696	2.955	2.79	2.939	2.975	2.996	2.861	3.148	3.396	2.978	3.088	2.978	3.134	2.89	2.953	2.88	2.968	2.837	2.818	2.975
100915_at	Info	Myh9	myosin heavy chain IX	4.722	3.783	4.051	4.371	3.314	3.77	3.623	3.387	3.209	2.946	3.694	3.846	3.459	3.678	3.531	3.517	3.538	3.063	4.05	4.157	3.887	3.977	4.072	4.15	3.587	4.459	3.416	4.099	4.151	4.326	3.877	3.734	3.669	3.837	3.912
100916_at	Info	Slc22a1	solute carrier family 22 (organic cation transporter), member 1	3.471	3.47	3.591	3.7	3.562	3.649	3.665	3.827	3.235	3.478	3.965	3.615	3.99	3.846	3.887	3.725	3.615	3.885	4.59	4.779	4.323	5.198	4.555	4.921	5.088	4.504	4.64	4.581	4.581	4.954	4.815	4.566	4.611	4.692	4.63
100917_at	Info	2410080P20Rik	RIKEN cDNA 2410080P20 gene	4.327	4.198	3.499	2.988	6.883	6.738	4.746	4.779	4.055	3.586	3.185	3.827	3.418	3.328	3.353	3.608	4.891	4.875	3.695	7.473	5.464	5.413	4.827	3.878	3.973	4.963	5.691	3.73	5.034	4.122	3.625	4.41	3.982	5.692	4.524
100920_at	Info	2210039B01Rik	RIKEN cDNA 2210039B01 gene	1.857	2.441	2.461	2.264	2.581	2.768	2.188	2.722	2.742	2.859	2.397	2.117	3.556	4.288	3.08	2.66	3.048	3.22	3.597	3.481	3.23	3.364	3.318	4.032	3.273	3.311	3.817	3.583	3.263	3.674	3.315	3.411	3.263	3.028	3.399
100921_at	Info	Tnni3	troponin I, cardiac	5.249	4.757	2.865	3.531	4.75	4.446	8.666	8.503	8.954	9.021	9.269	9.348	3.45	2.651	3.112	3.109	2.729	3.202	2.586	2.532	2.656	2.494	9.571	8.271	3.932	2.647	3.711	2.5	2.819	2.507	2.365	2.941	2.808	3.331	2.338
100923_at	Info	Myo10	myosin X	4.29	3.792	3.25	3.414	3.508	3.249	3.419	3.212	3.309	3.28	3.657	3.536	3.349	3.584	3.441	3.373	3.284	3.428	3.385	3.312	3.581	3.847	4.455	3.333	3.655	3.179	3.519	3.293	3.243	3.407	3.267	3.255	3.215	3.327	3.255
100924_at	Info	Gata3	GATA binding protein 3	7.218	7.63	5.335	4.94	6.393	6.275	4.801	4.824	3.421	3.106	4.779	4.852	6.841	6.808	7.407	7.023	6.124	6.111	3.588	3.316	3.85	6.908	3.233	6.404	3.447	4.682	3.59	7.617	3.148	4.814	3.119	3.383	5.434	2.899	3.046
100925_at	Info	2700089E24Rik	RIKEN cDNA 2700089E24 gene	1.679	1.782	1.768	1.962	1.872	2.291	1.886	1.868	1.869	2.112	1.769	1.876	2.044	1.788	2.006	1.702	1.827	1.814	1.944	1.976	1.859	2.43	2.048	2.02	2.258	1.991	2.221	2.092	2.013	2.335	2.265	2.019	2.106	1.999	2.098
100926_at	Info	2700089E24Rik	RIKEN cDNA 2700089E24 gene	2.559	2.461	2.479	2.506	2.789	2.777	2.401	2.212	2.548	2.802	2.257	2.556	2.278	2.306	2.439	2.35	2.367	2.436	2.322	2.393	2.355	2.283	2.34	2.53	2.466	2.392	2.408	2.491	2.217	2.589	2.29	2.395	2.24	2.232	2.271
100927_at	Info	Pltp	phospholipid transfer protein	3.597	3.246	3.53	3.783	4.063	4.344	3.401	3.477	3.192	2.724	3.984	3.503	3.451	3.994	9.602	9.692	3.504	3.54	4.278	3.912	3.848	3.632	4.741	4.394	4.199	4.425	3.848	4.398	3.676	3.797	4.265	4.489	4.066	3.95	4.21
100928_at	Info	Fbln2	fibulin 2	4.045	4.336	4.313	4.503	4.594	5.385	4.46	4.388	4.427	4.024	4.33	4.235	4.573	4.399	4.531	4.359	4.46	4.138	5.022	5.377	4.855	5.032	4.992	5.231	5.759	4.977	5.292	5.237	4.732	5.259	5.292	4.946	4.847	4.814	4.896
100929_at	Info	NA	NA	2.338	2.073	2.197	2.341	2.206	2.463	2.14	1.937	2.054	1.923	1.952	2.096	2.375	2.07	2.256	2.071	2.019	2.429	2.263	2.242	2.173	2.436	2.076	2.476	2.156	2.203	2.307	2.15	2.358	2.134	2.276	2.031	2.174	2.117	2.152
100931_at	Info	Arsa	arylsulfatase A	2.765	2.797	2.148	2.328	2.112	2.269	3.374	2.474	2.227	2.24	2.315	1.941	5.108	5.701	3.226	3.004	2.346	2.352	2.636	2.765	2.593	2.495	2.727	2.587	2.821	2.792	2.726	2.846	2.61	2.635	2.498	2.758	2.693	2.737	2.524
100932_at	Info	Capn1	calpain 1	3.571	3.9	3.871	3.827	3.828	3.731	3.636	3.856	4.057	4.035	3.93	3.812	5.688	5.972	5.933	5.972	7.256	7.118	4.072	4.332	4.416	3.736	4.237	4.046	4.585	4.16	4.181	4.329	4.096	4.206	4.045	4.066	4.155	4.227	3.731
100933_at	Info	Stx1a	syntaxin 1A (brain)	3.249	3.369	3.461	3.591	4.279	4.267	3.444	3.482	3.427	3.311	3.702	3.519	3.571	3.52	3.81	3.8	3.388	3.717	4.736	5.401	5.183	4.659	4.978	4.927	5.353	4.887	5.097	5.118	4.745	5.405	4.973	5.168	5.28	4.96	4.885
100935_at	Info	Tcfl4	transcription factor-like 4	2.988	3.422	3.65	3.519	3.307	3.378	3.118	3.403	3.546	3.847	3.615	3.033	3.268	3.618	3.34	3.604	3.149	3.148	4.158	4.313	4.253	4.124	4.047	4.912	4.753	4.335	4.224	4.363	4.047	4.111	4.025	4.276	4.375	4.022	4.097
100938_at	Info	Ghrh	growth hormone releasing hormone	4.281	4.096	4.26	4.145	4.296	4.767	4.323	4.277	4.195	3.849	4.714	4.614	4.477	4.271	4.449	4.279	4.38	4.281	4.669	4.87	4.702	4.76	4.989	4.832	5.115	5.025	4.999	4.951	4.464	5.003	5.222	4.817	4.874	4.921	4.649
100939_at	Info	AI449432	expressed sequence AI449432	2.33	2.284	2.517	2.948	2.563	2.737	2.42	2.206	2.195	2.327	2.322	2.516	2.421	1.914	2.324	2.327	2.168	2.52	3.236	2.855	3.016	2.661	2.572	2.812	2.959	2.86	2.72	2.909	2.717	3.86	2.83	2.749	2.638	2.872	2.848
100941_at	Info	Miz1	Msx-interacting-zinc finger	3.5	3.272	2.866	2.6	3.825	3.519	5.32	4.933	2.905	2.721	2.867	2.583	2.955	3.587	4.33	4.759	3.48	3.746	4.646	2.445	2.535	3.255	2.728	2.796	2.513	2.41	3.207	2.646	3.243	2.807	2.656	2.271	2.21	2.466	2.354
100943_at	Info	Slc1a4	solute carrier family 1 (glutamate/neutral amino acid transporter), member 4	6.54	5.747	4.54	4.365	5.299	5.395	4.723	4.013	4.164	4.391	4.815	5.064	3.9	4.431	4.36	4.177	4.998	4.966	2.678	2.936	2.658	3.106	3.166	2.524	2.521	2.467	2.834	2.733	2.473	2.831	2.798	7.846	2.741	3.158	4.55
100944_at	Info	AW112010	expressed sequence AW112010	7.895	7.379	7.882	8.426	8.342	7.955	8.003	7.933	7.515	7.074	8.162	8.274	7.466	7.454	7.274	7.297	7.864	7.914	2.919	8.527	2.451	7.227	7.869	8.632	7.657	8.062	7.222	8.016	7.904	8.048	5.284	7.177	7.962	7.85	6.596
100946_at	Info	Bat8	HLA-B associated transcript 8	1.864	1.995	1.986	1.988	2.247	1.974	2.026	2.06	2.115	1.89	2.103	2.316	1.826	1.984	1.978	1.938	2.056	1.999	2.577	2.303	2.59	2.325	2.575	2.64	2.673	2.254	2.183	2.109	2.181	2.155	2.581	2.196	2.104	2.088	2.186
100947_at	Info	NA	NA	2.923	3.042	3.326	3.234	3.626	3.517	3.32	3.273	4.46	3.914	2.923	2.951	3.414	3.048	3.272	3.114	2.955	2.967	3.418	2.978	2.682	2.837	2.92	3.155	3.004	3.094	3.138	3.018	2.938	3.119	4.365	3.015	2.935	3.141	3.965
100948_at	Info	ank	progressive ankylosis	2.921	3.332	4.951	4.492	2.964	3.386	2.767	2.891	2.923	2.98	3.714	3.609	2.729	2.702	2.896	2.763	4.355	4.419	2.82	3.135	4.564	3.342	2.731	2.955	3.106	2.809	2.748	2.86	2.778	4.989	3.007	2.76	2.564	3.127	2.64
100949_at	Info	BC004044	cDNA sequence BC004044	5.657	6.075	7.133	6.687	5.01	5.028	6.035	6.14	4.275	4.592	4.538	4.378	4.393	4.311	4.336	4.454	4.318	4.552	4.843	4.988	4.99	4.914	4.606	5.121	5.041	5.122	4.984	4.928	7.597	5.123	4.936	4.833	4.748	4.832	4.915
100951_at	Info	Pkd2	polycystic kidney disease 2	2.933	2.913	2.363	2.128	4.948	4.02	3.45	2.655	4.658	3.118	2.406	2.442	2.032	2.046	2.012	2.071	2.055	2.011	2.003	2.262	2.096	1.949	2.038	1.844	2.24	1.977	1.921	2.889	1.979	1.948	2.083	1.879	3.005	2.002	1.794
100952_at	Info	Stim1	stromal interaction molecule 1	5.961	5.791	4.673	5.535	5.436	5.157	5.354	5.16	5.971	6.017	4.883	4.589	6.315	6.318	6.01	6.552	6.63	6.562	5.359	5.27	5.502	4.931	5.207	6.184	5.712	5.225	5.13	5.19	5.049	5.251	5.215	5.382	5.343	5.267	5.369
100953_at	Info	Timeless	timeless homolog (Drosophila)	2.939	3.12	3.032	3.032	3.232	2.683	3.008	3.136	3.333	3.322	3.537	3.274	3.192	2.948	3.224	3.202	2.862	2.793	3.631	3.59	4.143	3.314	3.447	3.574	3.543	3.769	3.511	3.631	3.477	4.125	3.043	3.365	3.467	3.645	3.561
100954_at	Info	Hrb	HIV-1 Rev binding protein	2.802	2.642	3.164	2.694	2.971	2.778	2.255	2.274	2.206	2.66	2.439	2.535	3.875	4.213	3.353	3.201	4.61	4.601	2.07	2.311	2.349	2.425	2.172	2.234	2.231	6.124	2.208	2.456	1.846	2.228	2.39	2.444	4.64	2.327	2.372
100955_at	Info	2700084L22Rik	RIKEN cDNA 2700084L22 gene	1.844	2.034	2.269	1.924	2.325	2.65	1.982	2.497	2.095	2.033	2.261	2.331	1.96	1.795	1.9	1.985	1.98	1.75	1.702	2.086	1.782	1.894	1.898	1.899	2.297	2.245	2.221	1.981	1.774	1.776	1.993	1.989	1.973	1.89	1.897
100956_at	Info	Kl	klotho	2.776	2.845	2.72	2.966	2.755	3.01	3.039	2.678	2.717	2.646	2.984	3.375	3.011	3.062	2.891	2.913	3.145	3.209	3.838	3.553	3.734	3.941	3.962	3.862	3.511	3.415	3.449	3.776	3.693	3.843	3.669	3.577	3.488	3.534	3.6
100957_at	Info	Ssbp1	single-stranded DNA binding protein 1	2.935	2.847	2.894	2.71	3.309	2.985	2.853	2.812	2.887	2.796	2.878	3.096	3.141	2.978	3.112	3.058	3.288	2.922	3.549	3.986	3.467	3.556	3.53	3.651	3.534	3.539	3.757	3.653	3.581	3.685	3.371	3.632	3.601	3.423	3.529
100958_at	Info	X83327	EST X83327	4.747	4.534	7.072	6.824	7.052	6.971	3.32	3.415	4.547	5.003	5.878	5.827	8.07	8.085	8.549	8.638	8.504	8.639	7.37	3.547	3.393	4.732	2.76	3.228	3.592	3.398	3.118	6.913	7.464	8.277	7.264	3.533	3.265	5.958	6.465
100959_at	Info	S100a13	S100 calcium binding protein A13	9.159	8.988	10.118	10.365	10.117	9.847	9.974	9.793	9.715	9.563	9.637	9.543	9.325	9.441	9.949	9.712	9.826	9.844	8.957	10.725	10.566	8.836	10.194	10.223	4.592	9.873	4.352	9.649	9.81	8.479	9.779	10.05	9.591	10.048	9.738
100960_g_at	Info	S100a13	S100 calcium binding protein A13	7.918	8.111	8.985	9.236	9.035	8.949	8.371	8.002	8.288	7.99	8.769	8.699	8.651	8.7	8.672	8.757	9.014	9.008	4.836	8.836	9.348	4.725	8.901	8.651	5.114	5.898	5.012	9.325	5.917	4.666	7.207	8.745	8.744	8.395	8.448
100961_at	Info	Kcnh2	potassium voltage-gated channel, subfamily H (eag-related), member 2	4.36	4.385	4.231	4.346	4.463	4.519	4.583	4.799	4.427	4.323	4.758	4.536	4.274	4.455	4.374	4.326	4.583	4.095	4.665	4.95	4.719	4.489	4.965	5.203	5.561	4.97	4.776	4.874	4.703	4.795	4.933	4.692	4.676	4.762	4.655
100962_at	Info	Nab2	Ngfi-A binding protein 2	3.359	3.059	3.17	2.961	2.893	3.274	7.591	7.35	2.885	3.342	3.156	3.351	3.08	3.085	2.733	2.67	2.999	2.864	2.834	3.05	2.831	3.422	3.29	3.316	3.597	3.061	4.238	3.112	2.835	2.996	2.781	3.333	3.987	3.017	3.563
100963_at	Info	NA	NA	7.291	7.036	4.952	5.353	6.554	6.526	5.508	5.833	5.657	5.744	5.373	5.47	6.737	6.687	6.822	7.271	7.684	7.47	6.281	5.856	5.255	7.621	5.818	5.433	5.854	5.808	6.475	5.989	9.134	6.99	6.462	5.921	5.814	7.599	5.89
100964_at	Info	Vti1b	vesicle transport through interaction with t-SNAREs 1B homolog	6.474	6.01	7.359	7.141	4.278	3.971	8.454	7.954	5.629	5.496	4.755	5.243	8.031	8.112	8.413	8.213	8.042	8.046	3.997	8.871	3.993	4.111	4.202	7.938	8.912	9.179	4.091	4.971	8.278	3.282	6.698	8.833	7.772	8.604	6.525
100965_at	Info	1700007F21Rik	RIKEN cDNA 1700007F21 gene	4.247	4.587	4.816	5.075	5.145	5.45	4.44	4.688	4.757	4.644	5.282	4.699	4.861	5.016	4.657	4.501	4.529	4.543	5.759	5.559	5.928	5.226	5.28	5.326	5.684	5.185	5.95	5.421	5.377	5.863	5.389	5.361	5.192	5.337	5.09
100966_at	Info	Serpind1	serine (or cysteine) proteinase inhibitor, clade D, member 1	3.239	3.386	3.275	3.402	3.62	3.844	3.793	3.966	3.563	3.762	3.501	3.796	3.816	3.616	3.7	3.662	4.01	3.981	4.41	4.727	4.639	4.441	4.438	4.769	4.685	4.472	4.569	4.384	4.449	4.762	4.552	4.388	4.817	4.446	4.742
100967_at	Info	Slc27a2	solute carrier family 27 (fatty acid transporter), member 2	2.252	2.591	2.677	2.312	3.209	3.513	2.421	2.629	2.651	2.485	2.392	2.036	2.551	2.841	2.706	2.479	2.514	2.667	2.751	3.162	2.965	2.419	2.584	2.927	3.607	2.985	2.908	3.164	3.077	3.442	3.233	2.89	2.569	2.682	2.894
100968_at	Info	Cstf3	cleavage stimulation factor, 3' pre-RNA, subunit 3	2.934	2.757	6.034	5.32	3.654	3.392	6.163	5.676	2.836	2.776	5.026	4.748	3.425	4.018	6.433	6.738	6.234	6.357	2.564	2.547	2.496	2.474	2.2	2.679	3.244	2.536	2.547	2.696	2.562	2.512	2.441	2.395	2.992	2.455	2.659
100970_at	Info	Akt1	thymoma viral proto-oncogene 1	6.569	6.636	6.715	6.33	7.34	6.996	6.575	6.575	6.86	6.771	6.879	6.887	6.357	6.527	6.292	6.221	6.752	6.721	7.188	5.662	8.138	8.442	5.591	5.003	6.652	8.265	7.868	5.336	7.347	7.614	6.537	7.332	6.699	7.268	5.864
100971_at	Info	Tead3	TEA domain family member 3	3.496	3.314	3.406	3.563	3.309	3.79	3.357	3.446	3.537	3.725	3.487	3.345	3.292	3.335	3.537	3.465	3.788	3.468	3.845	4.056	3.715	3.975	3.842	4.026	4.045	3.671	3.942	4.11	3.988	3.896	4.36	3.905	3.961	4.097	3.954
100972_s_at	Info	Ccl27	chemokine (C-C motif) ligand 27	7.505	6.831	7.584	7.886	9.04	8.862	5.47	5.473	4.914	4.691	9.14	8.932	6.024	5.845	4.755	5.042	5.137	4.972	9.29	4.814	5.045	9.564	7.438	4.862	4.592	4.895	9.249	7.41	4.872	4.615	5.883	8.981	9.522	8.037	5.326
100973_i_at	Info	Ccl27	chemokine (C-C motif) ligand 27	6.385	5.883	4.317	4.637	9.298	9.154	2.479	2.657	2.624	2.411	4.928	5.102	2.568	2.527	2.825	2.437	2.555	2.568	8.788	2.689	2.654	8.723	7.209	2.98	3.643	2.902	2.805	2.735	2.696	2.737	2.878	2.767	2.572	2.614	2.887
100974_at	Info	1210002E11Rik	RIKEN cDNA 1210002E11 gene	5.388	5.26	5.275	5.864	5.582	5.432	7.845	7.697	5.487	5.309	5.535	5.573	5.905	5.727	6.119	6.62	6.053	5.951	6.249	6.313	6.049	6.166	6.192	6.426	6.692	6.009	6.353	6.403	6.149	6.273	6.365	6.173	6.144	6.306	6.387
100975_f_at	Info	1210002E11Rik	RIKEN cDNA 1210002E11 gene	5.353	5.458	5.808	5.681	5.245	4.564	7.475	7.702	7.493	7.578	7.423	7.403	7.109	7.154	8.52	8.81	7.938	7.896	4.802	4.954	4.764	4.677	5.068	4.734	4.809	4.698	4.959	4.962	7.948	5.014	4.443	5.47	4.654	4.519	4.797
100976_at	Info	Ptpn9	protein tyrosine phosphatase, non-receptor type 9	6.891	6.701	2.76	3.557	3.657	3.439	3.224	3.041	4.517	3.762	3.452	3.216	3.12	3.437	3.187	3.36	4.345	4.076	7.136	3.527	2.919	3.394	2.915	3.733	3.632	3.73	2.999	4.13	6.476	3.18	3.271	3.102	5.038	3.056	3.009
100977_at	Info	D530020C15Rik	RIKEN cDNA D530020C15 gene	6.286	6.281	5.674	5.56	8.126	8.115	8.044	7.775	7.876	7.582	4.179	4.409	8.314	8.368	8.431	8.318	8.461	8.486	4.623	2.734	7.382	6.823	2.896	2.577	2.755	4.301	2.838	2.88	2.897	2.675	5.992	5.369	3.329	5.491	3.358
100978_at	Info	Frg1	FSHD region gene 1	4.353	4.073	2.507	2.781	3.813	3.279	3.212	2.758	2.781	2.845	5.025	4.988	3.701	3.839	3.802	3.774	4.65	4.717	2.891	3.558	3.118	3.218	3.481	2.751	2.878	2.773	3.087	2.769	2.957	3.116	3.322	3.233	3.174	3.449	2.634
100979_at	Info	Rnf138	ring finger protein 138	1.781	1.827	2.329	1.884	2.138	2.339	1.957	1.844	2.042	2.056	2.214	2.051	1.813	2.126	2.044	2.04	2.451	2.668	2.558	2.815	2.799	3.001	3.032	2.715	3.141	2.688	2.728	2.632	2.631	2.8	2.486	2.54	2.394	2.52	2.288
100980_at	Info	Rock1	Rho-associated coiled-coil forming kinase 1	2.35	1.977	2.471	2.361	2.467	2.324	2.169	2.345	2.147	2.096	2.077	2.961	2.051	2.005	2.154	2.071	2.075	2.029	2.259	2.389	2.433	2.508	2.641	2.755	2.417	2.3	2.427	2.47	2.185	2.682	2.11	2.538	2.552	2.148	2.348
100981_at	Info	Ifit1	interferon-induced protein with tetratricopeptide repeats 1	2.104	2.111	2.195	1.977	2.262	2.318	6.945	6.505	2.096	1.962	2.01	2.629	7.465	7.353	2.294	2.036	2.206	2.114	1.996	2.303	1.979	2.364	2.104	2.097	2.108	1.963	2.04	2.384	1.937	2.022	2.563	2.269	2.089	2.045	2.045
100982_at	Info	AA675328	expressed sequence AA675328	5.046	3.756	2.633	2.698	2.673	2.681	4.255	3.929	3.541	3.157	2.713	2.612	2.945	2.993	3.803	3.945	3.796	3.633	5.836	3.466	6.82	5.772	3.206	3.437	3.543	3.686	6.51	3.386	3.023	3.311	6.739	3.858	3.894	3.454	3.091
100983_at	Info	Prep	prolyl endopeptidase	6.937	6.613	2.731	2.729	3.299	3.289	3.078	2.864	2.503	2.692	2.789	2.746	2.586	2.487	2.496	2.651	2.779	2.445	3.003	3.185	2.705	2.803	3.443	3.019	3.515	2.773	3.258	3.372	2.911	3.022	2.975	2.885	2.925	3.273	3.379
100984_at	Info	Atf1	activating transcription factor 1	3.039	2.357	2.404	2.825	3.167	2.73	3.263	2.655	3.338	3.209	2.104	2.104	2.156	2.19	2.103	2.345	2.426	2.578	2.161	2.367	2.86	2.205	2.479	2.177	2.038	2.112	1.965	1.901	2.139	2.213	2.44	2.447	2.321	2.208	2.628
100985_at	Info	Siah1a	seven in absentia 1A	5.047	4.571	8.102	8.015	6.095	5.865	6.449	6.196	6.595	6.705	5.196	4.986	5.296	5.186	4.954	5.054	5.734	5.599	5.328	5.572	5.207	4.67	5.533	7.261	6.168	5.451	5.452	5.726	5.38	5.735	5.443	5.389	5.484	6.141	5.598
100986_at	Info	Fhl2	four and a half LIM domains 2	4.803	4.569	3.76	3.769	3.737	3.853	4.649	4.364	3.432	3.741	3.523	3.609	3.652	3.621	3.594	3.572	3.583	3.691	4.312	4.338	4.347	4.323	4.043	4.614	4.499	4.06	4.218	4.091	5.104	4.241	4.289	6.697	4.453	4.233	4.525
100987_f_at	Info	Hspbp1-pending	hsp70-interacting protein	7.853	7.715	6.292	6.375	6.778	7.029	6.809	6.933	6.989	6.738	7.833	7.624	7.533	7.102	7.928	7.954	7.383	7.339	7.174	6.823	6.874	7.02	7.131	7.275	7.034	7.079	7.293	7.161	7.237	6.924	7.535	7.229	6.836	8.274	7.244
100988_at	Info	Bcl2l11	BCL2-like 11 (apoptosis facilitator)	3.315	3.3	3.179	3.429	4.381	4.066	5.556	4.916	4.656	4.507	5.693	5.46	3.321	3.41	4.361	4.773	3.837	3.655	3.278	3.281	5.846	3.249	3.045	2.816	3.104	3.1	2.893	3.759	4.064	2.902	3.148	3.401	3.03	4.063	2.972
100989_at	Info	Itgb1bp1	integrin beta 1 binding protein 1	4.628	4.671	4.553	5.074	4.492	4.333	3.99	4.139	4.68	4.555	5.244	5.306	4.393	5.009	4.85	4.859	5.044	5.038	3.564	3.678	4.659	3.516	3.862	4.5	3.424	3.733	3.637	3.656	4.326	3.691	3.461	3.739	3.498	3.833	3.88
100990_g_at	Info	Itgb1bp1	integrin beta 1 binding protein 1	5.85	5.962	2.444	2.667	2.572	2.456	2.617	2.824	2.84	2.921	4.002	3.288	7.676	7.717	7.814	7.765	5.441	5.335	3.512	4.001	3.77	3.294	3.65	3.914	3.93	3.962	3.72	3.643	3.605	4.065	3.072	4.02	3.404	4.179	3.689
100991_at	Info	Itgb1bp1	integrin beta 1 binding protein 1	2.725	2.251	2.397	2.658	2.253	2.221	3.017	2.228	2.217	2.128	2.93	2.996	2.564	2.162	2.344	2.616	2.54	2.355	2.884	2.934	2.929	2.304	2.857	3.26	3.249	2.751	2.796	2.863	2.535	2.702	2.922	2.79	2.809	2.756	2.504
100992_at	Info	Edr1	early development regulator 1 (homolog of polyhomeotic 1)	3.302	3.595	3.8	3.056	3.084	3.215	3.655	3.626	3.455	3.657	3.796	3.611	3.679	3.72	3.568	3.806	3.632	3.638	4.659	4.911	4.479	4.557	4.702	4.53	4.854	4.76	4.475	4.794	4.389	5.023	5.037	4.721	4.467	4.321	4.461
100994_at	Info	Aatk	apoptosis-associated tyrosine kinase	3.511	3.906	3.626	3.565	3.805	3.434	3.842	3.784	3.821	3.582	4.268	4.204	4.014	4.189	3.54	3.97	4.202	4.077	4.3	4.341	4.771	3.883	4.205	4.645	4.625	4.727	4.532	4.387	4.192	5.146	4.383	4.317	4.053	4.589	4.649
100995_at	Info	Ciz1-pending	Cip1-interacting zinc finger protein	2.64	2.712	2.654	3.058	2.73	3.012	2.838	2.599	2.599	2.285	2.89	2.963	3.112	3.001	2.832	2.704	2.924	3.064	3.584	3.416	3.474	3.845	3.861	3.677	3.427	3.311	3.535	3.502	3.249	3.581	3.523	3.527	3.308	3.43	3.454
100996_at	Info	AU041707	expressed sequence AU041707	2.657	2.639	2.728	2.826	2.882	2.76	2.762	3.108	2.795	2.689	2.768	2.674	3.039	2.829	3.082	2.996	4.514	4.307	3.687	3.955	3.319	3.979	3.758	3.821	4.732	3.93	3.836	3.824	3.652	3.83	3.775	3.641	3.637	3.586	3.904
100997_at	Info	Des	desmin	3.787	4.018	4.235	3.943	4.222	4.104	3.681	3.779	3.872	4.194	3.698	3.884	4.09	4.176	3.876	3.994	4.105	4.003	4.226	4.668	4.38	4.24	4.318	4.67	4.411	4.556	4.759	4.707	4.369	4.523	4.675	4.698	4.378	4.553	4.593
100998_at	Info	H2-Ab1	histocompatibility 2, class II antigen A, beta 1	4.426	4.621	5.562	5.279	6.624	6.703	7.051	6.858	3.955	3.92	7.043	6.681	6.013	6.091	3.691	3.963	3.695	3.623	4.473	4.236	4.111	3.45	4.521	4.131	4.21	4.295	4.554	4.457	3.947	4.138	6.309	6.228	4.151	6.384	4.466
101000_at	Info	Oaz2	ornithine decarboxylase antizyme 2	4.86	5.015	3.263	3.106	4.226	3.428	3.137	3.172	5.118	5.38	5.317	5.534	3.662	3.394	4.284	4.742	2.951	3.042	2.532	2.608	2.466	2.951	2.994	2.58	6.956	2.522	2.83	2.635	3.042	2.586	3.61	2.365	3.028	2.783	2.461
101001_at	Info	5031439A09Rik	RIKEN cDNA 5031439A09 gene	7.801	7.868	8.403	8.712	7.513	7.137	6.431	6.728	8.31	8.147	8.987	8.82	6.408	6.342	5.239	5.43	5.49	5.7	5.778	5.316	8.541	7.417	6.868	8.34	5.104	5.198	8.137	4.651	5.662	4.834	6.538	8.219	8.772	6.151	7.147
101002_at	Info	Oazin	ornithine decarboxylase antizyme inhibitor	5.421	5.163	4.916	4.784	5.783	5.307	4.744	4.363	3.064	2.927	3.307	3.182	3.397	3.292	3.368	3.545	4.332	4.185	3.626	3.663	3.545	6.293	5.936	5.229	3.579	7.318	3.709	3.797	3.533	7.643	6.562	5.031	3.269	3.299	3.508
101003_at	Info	Sfrs3	splicing factor, arginine/serine-rich 3 (SRp20)	1.864	1.787	2.349	2.196	6.157	4.411	1.89	1.951	1.822	1.979	1.781	2.206	1.884	2.039	1.996	2.031	2.158	1.982	2.146	2.321	2.054	2.264	2.151	2.253	2.271	2.108	2.223	2.22	2.062	2.198	2.12	2.233	2.113	2.012	2.032
101004_f_at	Info	Sfrs3	splicing factor, arginine/serine-rich 3 (SRp20)	5.549	5.745	7.351	7.699	7.685	7.288	7.216	6.847	7.588	7.357	7.165	7.343	7.834	8.041	8.038	7.524	7.751	7.845	7.713	6.684	3.536	7.882	7.593	2.695	2.758	4.023	2.982	6.026	4.74	4.441	5.249	6.789	6.954	6.22	5.063
101006_at	Info	Acat2	acetyl-Coenzyme A acetyltransferase 2	4.937	5.508	4.605	3.893	3.941	4.32	3.49	4.069	3.576	3.99	5.005	5.097	4.345	4.404	6.5	6.325	2.755	2.923	4.299	2.936	2.931	2.898	2.774	2.691	2.897	2.74	3.223	2.594	2.552	2.831	3.071	2.737	2.444	2.718	2.66
101007_at	Info	Mknk2	MAP kinase-interacting serine/threonine kinase 2	7.156	6.783	7.171	6.825	7.515	7.23	6.476	6.042	6.232	5.855	4.656	4.841	6.39	6.61	6.165	6.222	5.956	5.638	5.785	3.946	5.392	7.393	6.77	5.257	5.3	6.815	6.893	5.922	6.555	6.101	6.842	5.878	7.4	6.781	5.132
101008_at	Info	Tcerg1	transcription elongation regulator 1 (CA150)	4.594	4.448	4.617	5.07	4.44	3.748	5.139	4.687	3.853	4.044	5.339	5.29	4.091	4.22	3.476	3.352	3.71	3.523	3.398	2.817	2.676	2.631	3.633	2.988	2.901	2.884	3.073	2.691	5.574	3.466	3.012	3.321	4.013	3.227	2.883
101009_at	Info	Krt2-8	keratin complex 2, basic, gene 8	4.882	4.552	3.762	3.493	4.25	3.93	7.567	6.868	8.279	8.267	3.949	3.556	3.405	3.3	3.139	3.139	3.142	3.095	3.433	3.407	3.514	3.038	3.645	3.517	3.423	3.651	3.974	3.682	3.475	3.601	3.477	3.839	3.501	3.724	3.446
101010_at	Info	Mybbp1a	MYB binding protein (P160) 1a	3.832	4.054	3.832	4.204	4.249	4.445	4.173	4.253	4.25	4.038	4.421	4.894	4.474	4.004	3.965	4.119	4.351	4.038	4.426	4.393	4.602	4.534	4.71	5.056	4.529	4.604	4.464	4.601	4.616	4.598	4.746	4.399	4.554	4.798	4.76
101011_at	Info	Cct4	chaperonin subunit 4 (delta)	7.046	6.383	7.017	7.665	7.647	6.772	7.185	6.935	7.006	6.802	6.857	6.921	5.918	6.405	6.563	6.568	6.73	6.868	7.244	6.637	7.3	7.196	5.917	2.877	6.682	7.465	7.228	6.52	6.246	7.97	6.873	6.623	7.074	6.177	6.305
101013_at	Info	Oaz1	ornithine decarboxylase antizyme	9.195	8.958	9.531	9.809	9.459	9.381	9.36	9.295	8.888	9.122	9.879	9.801	9.336	9.484	9.537	9.779	9.799	9.719	8.797	8.642	9.414	9.557	9.777	9.93	10.12	9.546	9.742	9.595	9.501	8.026	9.449	9.851	9.773	9.101	9.641
101014_at	Info	Ifnar2	interferon (alpha and beta) receptor 2	8.01	8.112	7.4	7.179	7.066	6.061	8.269	8.175	9.026	8.828	7.349	7.462	9.104	9.117	8.818	8.84	8.112	8.213	2.972	2.743	2.978	3.529	9.126	8.03	3.706	3.291	2.894	9.053	9.11	3.513	2.697	2.667	3.802	4.323	2.791
101015_s_at	Info	Ifnar2	interferon (alpha and beta) receptor 2	7.512	7.25	4.13	2.748	8.842	8.566	8.547	8.284	7.53	7.23	8.808	8.826	7.912	7.948	7.317	7.323	5.626	5.387	2.479	8.873	2.455	9.229	2.247	2.874	2.817	8.449	8.124	5.149	3.385	9.648	2.149	8.422	2.992	2.58	2.375
101016_at	Info	Arf1	ADP-ribosylation factor 1	8.038	7.729	8.417	8.214	7.516	7.374	8.697	8.374	8.403	8.109	7.716	7.768	8.899	9.185	8.821	8.678	8.735	8.647	7.629	3.131	8.249	7.601	4.075	9.306	3.868	4.42	2.975	8.506	7.608	8.503	8.001	3.499	7.517	7.154	4.95
101017_at	Info	Cdk4	cyclin-dependent kinase 4	2.931	3.199	3.251	3.258	2.611	2.45	2.631	2.518	2.816	3.504	2.095	2.176	2.948	3.333	2.546	2.257	2.512	2.74	2.906	3.116	3.041	3.173	3.247	2.639	3.303	2.623	3.055	2.858	2.514	2.472	2.761	3.239	3.343	3.021	2.867
101019_at	Info	Ctsc	cathepsin C	4.269	4.184	5.045	4.561	4.942	3.706	4.113	4.058	2.823	3.296	2.711	2.992	2.037	2.174	2.373	2.445	2.398	2.204	2.085	2.267	2.13	2.025	1.997	1.852	2.165	2.203	2.368	1.885	1.914	1.871	2.526	2.009	2.088	2.045	1.83
101020_at	Info	Ctsc	cathepsin C	1.948	1.507	2.404	2.325	1.607	2.13	2.804	2.547	3.597	3.063	4.77	4.832	1.782	1.749	3.639	3.992	2.513	2.931	2.522	2.372	2.479	2.079	2.088	2.204	4.135	2.063	2.122	2.017	5.515	2.029	4.39	2.108	2.328	4.907	2.862
101022_at	Info	Sfrs1	splicing factor, arginine/serine-rich 1 (ASF/SF2)	2.76	2.965	2.831	2.396	2.956	2.812	2.635	2.895	2.833	2.847	2.672	2.829	2.618	2.528	2.702	2.59	2.798	2.59	2.782	3.017	2.572	3.217	2.605	2.977	3.173	3.264	3.439	3.278	2.907	3.116	2.983	3.223	2.689	3.398	3.274
101023_f_at	Info	0610010E21Rik	RIKEN cDNA 0610010E21 gene	4.669	4.606	7.684	7.452	6.251	6.284	5.786	5.716	6.339	6.126	8.575	8.363	6.362	6.358	6.42	6.345	5.216	4.828	3.095	8.508	7.651	2.949	3.189	2.872	2.883	3.147	4.922	2.763	8.099	3.129	3.491	2.869	6.835	2.929	3.825
101024_i_at	Info	Sprr2a	small proline-rich protein 2A	2.901	2.833	2.569	2.74	2.704	3.423	3.084	2.679	2.664	2.645	2.974	3.008	3.093	3.202	3.035	3.107	2.676	2.657	4.718	5.14	4.622	4.188	4.885	5.027	4.686	4.991	5.169	4.834	4.557	5.004	5.36	4.804	5.089	4.66	4.301
101025_f_at	Info	Sprr2a	small proline-rich protein 2A	4.051	4.737	4.519	4.699	4.823	4.901	4.386	4.659	4.328	4.055	4.021	3.421	4.56	3.994	4.329	4.29	4.047	3.992	5.193	5.154	5.161	5.332	4.862	5.522	5.341	5.198	5.622	5.109	4.906	5.589	5.638	5.279	5.024	5.209	5.234
101026_at	Info	Pttg1	pituitary tumor-transforming 1	4.044	3.949	8.292	7.96	4.002	3.468	3.106	3.972	4.237	4.543	4.455	5.124	6.041	6.48	3.928	3.891	6.415	6.484	2.912	3.381	2.843	3.737	6.879	3.094	3.041	3.029	3.129	3.28	2.975	2.831	3.007	3.143	3.173	2.894	3.532
101027_s_at	Info	Pttg1	pituitary tumor-transforming 1	8.841	8.743	8.878	8.646	8.275	8.242	4.287	4.196	7.678	7.921	9.248	8.962	8.945	8.918	8.931	8.838	8.893	8.932	7.212	4.776	7.407	4.712	5.362	5.038	4.597	5.146	5.24	5.013	4.545	5.436	4.722	4.912	4.429	4.888	8.706
101028_i_at	Info	Actc1	actin, alpha, cardiac	1.631	1.719	1.758	1.714	1.951	2.002	1.619	1.639	1.822	1.56	1.815	1.607	1.812	1.674	1.559	1.705	1.696	1.632	1.877	1.664	1.926	1.919	1.826	2.067	1.786	2.255	2.026	2.164	2.206	2.024	2.122	1.766	1.638	1.831	1.966
101029_f_at	Info	Actc1	actin, alpha, cardiac	3.569	3.191	3.677	3.568	3.536	3.556	3.514	3.471	3.41	3.041	3.824	3.658	3.824	4.085	3.769	4.183	3.535	3.815	3.425	3.641	3.918	3.163	3.8	3.938	3.838	4.043	4.12	4.308	3.59	3.833	3.849	3.986	3.688	4.003	3.892
101030_at	Info	Arhb	ras homolog gene family, member AB	2.484	2.178	5.921	5.909	5.234	4.638	5.305	4.808	4.256	3.807	3.14	2.835	1.993	2.183	2.525	2.446	2.372	2.519	2.296	2.196	3.468	5.728	3.1	4.994	2.364	5.778	3.716	2.672	2.478	2.549	5.381	4.049	6.202	3.743	2.481
101031_at	Info	Surf1	surfeit gene 1	6.855	6.573	6.534	6.271	7.86	8.019	7.253	7.267	5.22	6.09	5.886	6.135	7.047	7.068	7.475	7.206	7.218	7.25	3.96	5.144	8.28	6.591	7.478	6.771	6.159	8.131	5.588	4.475	8.012	8.21	4.203	6.772	4.962	7.941	4.398
101033_at	Info	Nudc	nuclear distribution gene C homolog (Aspergillus)	3.636	3.658	3.904	3.259	4.425	4.238	3.539	4.104	3.648	4.115	3.508	3.38	3.502	3.753	3.529	3.241	3.576	3.468	3.889	4.112	3.914	4.272	3.816	3.955	4.288	3.952	4.435	4.628	4.055	4.146	3.893	3.573	3.439	3.926	4.164
101034_at	Info	Grb2	growth factor receptor bound protein 2	5.448	5.831	5.576	5.344	6.554	6.666	5.115	5.349	4.654	4.511	5.577	5.656	4.96	4.572	7.607	7.531	5.954	5.935	5.085	4.784	5.271	4.915	4.506	5.11	4.369	5.067	4.9	5.119	4.702	4.695	5.351	4.745	7.305	4.652	4.88
101035_at	Info	Api5	apoptosis inhibitor 5	8.154	8.256	7.41	7.385	8.214	8.099	6.368	6.153	6.975	7.04	3.974	4.261	5.064	4.9	6.185	6.715	6.598	6.433	5.442	6.647	8.082	7.621	6.015	3.28	3.219	2.921	3.562	6.815	3.296	3.064	6.24	6.381	7.317	5.271	7.347
101036_at	Info	Tomm20-pending	translocase of outer mitochondrial membrane 20 homolog (yeast)	4.615	4.699	4.604	5.404	5.221	5.611	4.818	4.497	4.894	4.416	5.391	4.984	5.435	5.537	5.248	5.11	5.354	5.409	5.998	6.102	6.584	6.665	6.316	6.204	5.938	6.161	6.382	5.246	6.365	6.248	5.925	6.143	5.857	6.072	6.351
101037_at	Info	Ssh3bp1	spectrin SH3 domain binding protein 1	6.481	6.303	4.095	4.349	4.121	4.549	4.821	4.067	3.567	3.264	6.602	6.677	3.712	3.055	7.445	7.503	3.352	3.578	8.752	3.749	3.377	3.345	4.122	3.724	4.293	3.498	3.58	3.605	7.434	4.482	3.559	3.944	4.28	7.894	3.818
101039_at	Info	Col4a2	procollagen, type IV, alpha 2	3.878	4.038	4.183	4.477	4.505	4.375	3.927	4.181	6.056	5.767	7.526	7.59	3.963	3.862	3.596	3.954	3.956	3.793	4.784	4.512	4.534	4.761	4.656	4.858	7.807	4.872	4.527	4.77	4.314	4.434	4.384	4.627	4.489	4.464	4.588
101040_at	Info	Capn2	calpain 2	6.817	6.501	3.713	3.927	4.143	4.861	6.716	6.834	8.333	8.348	4.454	4.04	5.256	5.501	8.24	8.19	8.281	8.148	4.195	4.476	4.159	3.442	3.82	4.557	4.37	3.988	4.315	4.235	4.464	4.386	3.924	3.982	8.718	5.244	4.245
101041_at	Info	Krt1-14	keratin complex 1, acidic, gene 14	3.225	3.234	3.133	3.22	3.442	2.934	3.247	3.168	3.085	3.323	3.024	3.348	3.153	2.882	2.934	3.006	2.922	3.301	2.846	3.284	3.135	3.195	3.06	3.16	3.125	2.993	3.125	3.247	2.839	3.015	3.085	3.061	3.036	3.099	3.292
101042_f_at	Info	Pep4	peptidase 4	5.186	4.976	6.926	7.462	8.836	8.301	6.253	6.019	6.909	6.479	7.861	7.825	5.459	5.76	7.585	7.208	6.854	6.754	2.195	1.9	2.322	2.322	3.308	2.219	2.243	1.968	2.052	2.986	1.972	2.223	5.81	1.976	3.612	3.13	2.206
101043_f_at	Info	Try3	trypsin 3	3.052	3.303	3.45	3.066	3.065	3.363	3.1	3.183	3.375	2.95	3.167	3.159	3.096	3.13	3.072	3.038	2.595	3.066	3.255	3.422	3.455	3.17	3.351	3.402	3.082	3.653	3.136	3.487	3.416	3.399	3.382	3.67	3.32	3.504	3.225
101044_at	Info	Alad	aminolevulinate, delta-, dehydratase	6.225	5.212	3.425	3.841	4.369	4.737	4.552	5.021	3.936	3.825	3.867	3.853	4.706	4.917	4.299	4.321	3.439	3.518	4.705	4.531	4.266	4.266	4.674	4.639	4.928	4.564	5.762	4.818	4.406	6.827	5.483	4.857	4.622	6.645	5.373
101045_at	Info	Hadh2	hydroxyacyl-Coenzyme A dehydrogenase type II	8.704	8.728	8.492	8.515	7.94	8.032	8.827	8.891	8.655	8.831	7.27	7.083	8.508	8.569	8.874	9.052	7.971	8.046	9.016	5.752	9.419	5.075	5.388	5.806	9.806	9.614	9.266	8.519	5.853	7.337	8.595	8.111	8.604	8.272	9.657
101046_at	Info	Vim	vimentin	2.927	2.986	3.055	3.401	3.037	3.954	3.013	3.011	3.13	3.17	3.501	3.362	3.383	3.073	3.298	3.113	3.412	2.979	3.512	3.793	3.357	3.681	3.63	3.759	3.677	3.848	3.741	4.136	3.772	4.288	4.005	3.942	3.558	3.828	4.02
101047_at	Info	2410026K10Rik	RIKEN cDNA 2410026K10 gene	3.971	3.176	3.322	3.222	3.056	2.922	3.155	3.048	2.804	2.549	4.177	3.423	2.78	3.015	2.889	3.082	2.432	2.449	2.728	3.998	2.849	2.594	2.776	3.057	3.434	2.762	2.615	3.046	2.676	2.753	2.832	2.78	3.2	2.715	2.759
101048_at	Info	Ptprc	protein tyrosine phosphatase, receptor type, C	6.677	6.328	6.586	6.617	8.215	7.455	6.461	6.546	6.614	6.41	6.834	6.919	6.521	6.696	6.912	6.51	6.711	6.78	6.048	4.375	5.824	4.603	6.394	4.937	2.381	2.145	3.558	5.116	6.679	2.685	5.57	3.409	5.524	5.586	6.563
101049_at	Info	Rpl12	ribosomal protein L12	3.957	3.847	4.296	4.146	4.486	5.249	4.281	4.011	3.902	4.425	4.126	4.212	3.972	3.926	4.206	4.092	4.538	4.711	4.61	4.874	4.992	5.342	4.879	4.98	5.757	4.761	5.197	4.848	4.536	5.22	4.894	4.517	4.159	4.426	4.854
101050_at	Info	AF031381	expressed sequence AF031381	5.435	5.123	6.069	6.11	6.931	7.145	7.03	6.557	5.501	5.502	6.685	6.724	5.022	4.929	5.271	5.288	5.73	5.872	5.032	4.603	6.191	5.989	5.688	5.542	5.369	4.694	5.197	5.375	5.32	5.142	4.795	4.859	5.444	5.198	4.573
101051_at	Info	S100a3	S100 calcium binding protein A3	2.928	3.046	3.029	3.492	2.838	3.404	2.869	2.464	2.61	2.286	2.821	3.146	2.961	2.767	2.715	2.641	2.824	2.856	3.491	3.424	3.589	3.845	9.231	3.445	3.306	3.285	3.322	3.136	3.612	3.268	3.698	3.292	3.399	3.365	3.443
101052_g_at	Info	S100a3	S100 calcium binding protein A3	2.062	2.445	2.457	2.153	2.475	2.381	2.45	2.09	2.294	2.171	2.044	2.16	2.367	2.444	2.574	2.32	2.491	2.286	3.12	3.145	3.318	2.967	8.574	3.215	3.168	3.064	3.253	3.105	3.161	3.574	3.372	2.98	2.818	2.997	3.266
101053_at	Info	NA	NA	7.042	6.892	3.796	3.729	4.939	4.811	3.75	3.434	3.298	3.103	4.706	5.021	6.91	6.94	6.866	6.991	6.408	6.421	3.313	3.371	2.933	3.429	3.78	3.272	3.749	6.499	3.424	3.329	3.169	3.925	3.483	3.516	3.989	5.969	3.917
101054_at	Info	Ii	Ia-associated invariant chain	5.62	4.93	5.598	5.57	7.927	6.808	5.213	5.548	4.712	4.31	4.294	4.401	6.76	6.821	4.422	4.661	4.507	3.943	4.975	4.431	4.413	8.041	4.607	4.362	4.593	4.694	4.51	4.141	3.891	4.491	8.028	7.38	5.413	6.699	7.056
101055_at	Info	Ppgb	protective protein for beta-galactosidase	6.033	6.118	5.769	5.491	7.062	7.097	6.472	6.697	7.342	7.28	7.278	7.319	7.183	6.949	7.005	7.223	6.635	6.663	7.747	4.322	4.163	4.515	4.191	4.739	4.238	3.985	4.82	5.09	6.389	8.606	5.342	4.696	4.534	4.091	4.524
101056_at	Info	Rdx	radixin	8.02	7.607	8.086	8.43	9.204	8.469	8.127	8.022	9.196	8.687	9.078	9.209	8.436	8.381	8.788	8.64	8.099	8.204	9.478	8.189	4.087	4.197	9.255	4.765	4.982	8.462	3.687	3.412	8.497	3.301	4.093	7.805	7.777	3.061	4.139
101057_at	Info	A430005L14Rik	RIKEN cDNA A430005L14 gene	3.254	3.111	2.966	3.495	3.868	3.862	3.539	3.466	3.231	3.288	3.175	3.51	3.544	3.273	3.822	3.95	3.343	3.277	4.07	4.196	3.575	3.733	3.928	4.458	4.2	4.102	4.23	4.199	3.871	4.372	3.719	4.071	4.254	3.796	3.876
101058_at	Info	Amy1	amylase 1, salivary	2.186	2.06	1.891	2.047	2.171	2.194	2.031	2.18	2.108	1.845	2.184	1.975	4.236	3.931	3.3	3.935	2.345	2.079	2.459	2.449	2.574	2.515	2.218	2.708	2.177	2.54	2.507	2.482	2.268	2.597	2.346	2.569	2.43	2.377	2.218
101059_at	Info	Ndn	necdin	3.906	3.98	4.239	4.379	3.407	3.98	3.423	4.289	2.996	3.051	3.641	4.275	4.888	4.813	3.611	3.275	3.514	3.386	3.679	3.46	5.113	3.653	4.568	3.502	3.867	4.02	3.575	8.312	7.955	3.913	3.665	4.303	3.744	3.519	6.766
101060_at	Info	Grp58	glucose regulated protein	6.656	6.409	3.757	3.808	7.102	6.859	7.215	7.414	6.777	7.108	4.785	4.559	6.763	6.898	6.142	6.153	6.25	5.627	2.555	2.605	4.119	3.186	6.878	3.236	3.604	3.706	3.645	3.278	3.307	6.091	3.642	6.238	2.96	3.395	7.468
101061_at	Info	Ssr2	signal sequence receptor, beta	5.971	5.632	7.178	7.154	7.442	7.225	6.941	6.9	6.343	6.374	6.584	6.681	5.788	5.874	6.045	5.996	5.355	5.45	5.772	7.142	7.62	2.677	2.772	6.622	3.361	7.47	3.458	6.005	5.742	6.852	4.471	4.027	4.717	5.954	5.983
101062_at	Info	Hmox2	heme oxygenase (decycling) 2	5.816	5.769	5.345	5.097	3.765	4.194	4.641	4.681	4.374	4.185	4.407	4.325	4.738	4.27	4.484	4.49	4.701	4.761	4.389	3.736	3.881	3.804	4.056	3.691	4.28	3.857	3.753	4.144	3.866	4.069	4.146	3.957	3.638	4.037	3.791
101063_at	Info	Tncc	troponin C, cardiac/slow skeletal	2.644	2.596	2.797	2.798	2.764	2.691	2.569	2.486	2.69	2.785	2.606	2.559	2.535	2.783	3.264	2.815	2.761	3.01	3.163	3.418	3.19	3.444	3.238	3.056	3.156	3.303	3.418	3.461	3.058	3.589	3.235	3.232	3.22	3.144	3.437
101064_at	Info	Plrg1	pleiotropic regulator 1, PRL1 homolog (Arabidopsis)	9.545	9.52	6.695	7.353	7.287	6.887	6.5	6.273	6.268	6.256	7.044	7.317	9.193	9.215	7.704	7.801	7.255	7.127	4.608	4.533	8.048	7.448	5.764	4.811	5.965	4.101	7.443	8.875	9.752	7.576	4.757	7.786	4.026	4.266	5.51
101065_at	Info	Pcna	proliferating cell nuclear antigen	5.567	5.255	7.381	7.058	6.788	6.205	6.919	6.52	7.298	7.12	7.094	7.137	2.434	2.78	2.775	2.621	2.451	2.191	2.739	2.235	2.908	2.077	2.206	2.044	2.508	2.546	2.044	2.587	3.966	2.122	2.016	2.634	3.125	2.328	2.212
101067_at	Info	2010005E08Rik	RIKEN cDNA 2010005E08 gene	9.266	9.163	9.305	9.323	8.911	8.789	9.81	9.526	9.786	9.539	9.663	9.609	8.622	8.816	8.423	8.086	8.297	8.383	3.108	9.054	10.173	9.669	9.228	2.951	2.809	10.434	9.293	3.271	2.928	4.811	3.388	3.253	3.157	9.29	9.049
101068_at	Info	Mkrn1	makorin, ring finger protein, 1	3.091	3.467	3.078	3.426	2.969	3.539	2.754	3.021	2.731	3.288	3.16	3.196	3.256	2.963	3.334	3.037	2.908	2.848	2.896	3.422	3.465	3.004	3.193	3.107	3.511	3.089	3.295	3.003	2.949	3.243	3.389	3.135	3.216	3.356	3.152
101069_g_at	Info	Mkrn1	makorin, ring finger protein, 1	4.656	4.682	3.425	3.447	3.688	3.278	2.789	3.573	3.189	3.684	4.095	4.169	4.339	4.545	5.11	5.365	4.019	4.02	3.867	4.243	3.994	3.436	3.876	6.783	4.466	4.277	4.247	3.909	3.97	4.359	4.118	4.118	3.91	5.048	4.437
101070_at	Info	Mkrn1	makorin, ring finger protein, 1	5.51	5.699	5.413	5.244	6.891	6.705	3.982	4.403	3.84	4.003	5.141	5.123	7.303	7.394	8.315	8.131	6.887	6.991	7.668	3.95	3.67	3.895	3.891	3.795	4.159	4.143	6.575	4.118	3.492	4.152	3.802	3.778	3.509	6.2	3.718
101071_at	Info	Myh6	myosin, heavy polypeptide 6, cardiac muscle, alpha	3.294	3.306	3.492	3.557	3.611	2.854	3.131	3.675	3.827	3.289	3.276	3.544	3.478	3.258	3.177	3.401	2.66	2.668	3.606	3.325	3.385	3.48	2.538	3.657	3.042	3.411	3.726	3.954	3.408	3.817	3.372	3.519	3.58	3.652	3.785
101072_at	Info	Cdkn2b	cyclin-dependent kinase inhibitor 2B (p15, inhibits CDK4)	6.254	6.146	6.377	6.426	6.797	6.952	7.644	7.47	6.001	6.462	4.827	5.2	7.158	7.258	8.349	8.399	8.044	7.922	4.523	4.335	4.588	4.286	9.167	4.207	5.582	8.509	5.911	7.002	7.828	4.031	7.221	4.253	7.949	5.56	6.872
101073_at	Info	Lrp1	low density lipoprotein receptor-related protein 1	4.45	4.425	4.346	4.46	5.724	5.904	4.241	4.781	4.459	5.073	5.666	5.298	4.122	3.82	3.953	3.933	3.807	3.958	4.622	4.598	4.61	4.574	4.766	4.606	5.365	4.517	4.685	4.793	5.147	4.506	5.103	5.478	4.354	4.55	4.979
101074_at	Info	Ddost	dolichyl-di-phosphooligosaccharide-protein glycotransferase	8.521	8.387	3.167	2.75	3.013	3.164	8.358	8.513	9.556	9.487	9.048	8.992	3.678	3.589	8.498	8.694	8.248	8.17	7.757	3.577	3.218	3.731	3.332	3.402	3.67	3.844	3.509	3.26	3.121	3.297	3.167	3.246	3.381	9.075	4.853
101075_f_at	Info	Agr2	anterior gradient 2 (Xenopus laevis)	3.134	2.932	3.043	3.1	3.131	3.236	3.121	3.013	2.956	2.943	3.1	3.272	3.677	3.505	3.437	3.773	3.549	3.258	3.981	4.041	3.954	3.852	4.309	4.369	4.331	4.014	4.189	4.234	3.783	4.36	3.986	4.203	3.976	4.061	4.069
101076_r_at	Info	Agr2	anterior gradient 2 (Xenopus laevis)	4.245	4.48	4.455	4.163	4.851	4.312	4.149	4.49	4.059	4.71	3.724	3.639	4.484	4.509	4.511	4.534	4.339	4.31	5.34	5.274	4.676	4.96	5.162	5.546	5.991	5.578	5.872	5.975	4.99	5.678	5.34	5.457	4.959	5.424	5.258
101077_at	Info	Slc4a1	solute carrier family 4 (anion exchanger), member 1	2.639	3.017	2.879	2.741	2.805	2.673	2.983	3.063	2.899	2.625	3.521	2.945	2.965	2.913	3.002	3.066	2.99	2.954	3.531	3.747	3.408	3.634	3.827	4.164	4.335	4.112	3.771	3.902	3.618	3.921	3.293	3.785	3.343	3.541	3.85
101078_at	Info	Bsg	basigin	9.676	9.285	8.967	8.713	9.306	8.891	9.587	9.2	9.165	8.946	9.61	9.602	9.079	8.971	8.673	8.733	8.484	8.78	6.785	7.926	8.603	7.89	9.239	7.61	7.103	8.473	8.317	7.667	9.21	6.911	8.487	9.399	8.457	8.776	9.099
101079_at	Info	Nxf1	nuclear RNA export factor 1 homolog (S. cerevisiae)	8.301	8.19	8.233	8.357	6.766	6.073	7.739	7.941	8.28	8.346	8.534	8.434	6.137	6.042	7.029	7.471	7.139	7.095	6.953	4.677	5.444	2.049	7.789	7.488	2.609	4.114	8.154	6.788	6.669	3.15	4.005	2.924	4.311	6.132	4.016
101080_at	Info	Col5a1	procollagen, type V, alpha 1	2.509	2.892	2.655	2.86	2.938	2.855	2.851	3.075	2.526	2.831	3.153	3.205	2.917	2.908	2.642	2.771	3.074	2.787	3.263	3.137	3.326	3.083	2.804	3.404	3.255	3.133	3.261	3.113	2.962	3.396	2.987	3.106	3.204	2.864	3.114
101081_at	Info	Ctbp1	C-terminal binding protein 1	8.297	7.842	8.235	8.335	8.299	7.928	7.052	6.923	8.645	8.445	7.626	7.693	7.657	7.754	7.292	7.357	8.273	8.21	7.525	6.807	7.525	8.941	6.534	7.898	7.01	5.555	7.146	4.948	8.152	4.46	7.477	7.421	5.79	6.041	7.339
101082_at	Info	Mod1	malic enzyme, supernatant	2.046	2.061	2.155	2.261	2.128	2.43	2.4	2.363	2.096	1.964	1.988	2.302	2.087	2.06	2.136	2.328	2.172	2.1	2.276	2.561	2.248	2.707	2.438	2.754	2.676	2.627	2.307	2.494	2.44	2.72	2.47	2.618	2.49	2.371	2.421
101083_s_at	Info	Clic1	chloride intracellular channel 1	7.208	6.931	5.802	5.354	4.554	3.564	6.835	6.897	6.069	6.266	6.072	5.884	6.575	6.64	5.878	6.212	7.231	7.193	4.061	4.707	4.533	4.696	4.581	5.109	8.256	8.188	5.084	4.448	4.762	4.73	4.133	4.325	5.314	4.864	6.494
101084_f_at	Info	Dpm3	dolichyl-phosphate mannosyltransferase polypeptide 3	9.447	9.134	8.961	8.687	8.864	9.116	9.553	9.428	8.249	8.593	7.541	7.427	9.902	9.982	9.927	10.19	10.067	9.92	10.177	5.466	6.253	5.565	9.628	9.708	10.253	8.265	7.661	8.045	9.179	8.492	5.589	10.009	8.852	10.093	9.625
101085_at	Info	Mrps24	mitochondrial ribosomal protein S24	7.779	7.944	4.936	4.831	5.786	5.74	6.465	6.432	6.506	6.855	8.168	8.306	7.826	7.846	7.931	8.122	7.605	7.59	8.473	4.883	8.79	4.805	8.221	4.829	4.539	8.864	7.452	4.708	4.454	4.417	9.688	4.454	9.574	5.419	9.124
101086_f_at	Info	Cnbp	cellular nucleic acid binding protein	8.742	8.123	8.392	8.901	9.172	9.128	9.139	8.974	8.9	9.044	9.698	9.721	8.915	9.072	8.54	8.492	9.199	9.16	9.782	9.8	9.178	9.694	9.783	9.956	10.222	9.865	9.83	9.116	8.907	10.495	9.145	9.931	9.207	9.762	9.805
101087_r_at	Info	Cnbp	cellular nucleic acid binding protein	5.392	5.763	5.558	5.081	6.053	6.328	4.989	5.738	5.556	6.042	4.721	4.573	5.523	5.677	5.386	5.028	5.305	5.336	6.302	6.618	6.299	6.519	6.548	6.435	7.278	6.987	6.945	7.03	6.258	6.82	6.754	6.761	6.175	6.746	6.91
101088_f_at	Info	Cnbp	cellular nucleic acid binding protein	7.615	7.052	7.494	7.439	9.028	8.893	7.922	7.582	7.116	7.15	7.965	7.978	7.466	7.68	7.432	7.203	8.096	8.163	8.42	8.189	6.515	7.427	8.035	8.513	8.567	8.641	8.061	7.487	7.533	8.95	7.86	8.764	7.391	8.264	8.035
101089_at	Info	Pdlim3	PDZ and LIM domain 3	2.515	2.577	2.675	2.649	2.789	2.716	2.459	2.912	2.674	2.868	2.399	2.631	2.789	2.503	2.534	2.544	2.606	2.438	2.178	2.238	1.797	2.462	2.25	2.594	2.943	2.077	2.749	2.235	1.883	1.992	2.434	2.321	2.106	2.125	2.09
101090_at	Info	Fbn1	fibrillin 1	2.784	3.103	2.247	2.226	2.506	2.732	2.172	2.32	2.425	2.332	2.279	2.31	2.553	2.459	2.323	2.279	2.134	2.294	2.58	2.84	2.633	3.305	2.707	2.66	2.574	2.879	2.529	2.748	2.539	3.073	2.797	2.674	2.705	2.408	2.87
101091_at	Info	Ubl1	ubiquitin-like 1	7.974	7.871	9.236	9.591	9.37	9.188	7.646	7.571	7.416	7.171	8.201	8.206	6.909	7.201	8.398	8.342	7.793	7.919	8.559	9.26	8.204	6.73	5.535	5.602	6.351	4.722	8.128	8.136	8.752	4.816	7.919	7.294	7.86	7.94	7.88
101093_at	Info	Col4a1	procollagen, type IV, alpha 1	6.612	6.128	8.316	8.327	7.092	6.53	3.618	3.543	5.086	5.242	7.783	8.093	3.57	3.529	3.898	3.53	3.332	3.299	4.643	2.591	2.506	2.49	2.415	2.31	2.513	2.491	5.297	2.428	3.32	2.213	3.303	2.334	5.296	6.977	2.497
101094_at	Info	Hig1-pending	hypoxia induced gene 1	5.684	5.768	6.53	6.282	6.856	6.494	5.842	5.987	6.087	6.11	6.795	6.932	4.973	5.455	6	5.513	5.499	5.713	5.895	5.565	4.963	6.359	5.966	5.935	3.819	5.692	4.352	5.847	5.333	3.908	4.799	5.762	5.295	5.199	5.02
101095_at	Info	Mfap2	microfibrillar-associated protein 2	3.646	3.447	3.892	3.998	3.659	3.668	3.493	3.428	3.793	3.218	4.486	4.219	3.662	3.231	3.284	3.161	3.27	3.026	3.373	3.624	3.436	3.042	3.47	3.367	3.642	3.4	3.541	3.408	3.36	3.648	3.251	3.961	3.43	3.767	3.43
101096_s_at	Info	Hs1bp1	HS1 binding protein	7.21	7.033	7.162	6.755	4.074	4.643	7.706	7.817	4.846	5.023	7.448	7.425	5.87	5.846	3.932	3.776	5.984	5.977	3.034	3.674	3.587	3.443	3.059	3.574	3.422	3.325	7.675	3.647	3.588	3.612	4.573	3.587	4.863	3.373	3.117
101097_at	Info	D9Wsu149	DNA segment, Chr 9, Wayne State University 149	5.515	4.982	5.048	5.388	4.043	3.714	3.841	3.709	4.527	4.857	4.336	4.551	4.978	4.745	5.888	6.021	6.085	5.955	5.531	7.786	5.048	4.728	4.76	4.729	4.594	4.105	6.173	4.073	4.473	4.58	4.282	4.203	7.975	4.54	7.101
101099_at	Info	Nsg1	neuron specific gene family member 1	2.244	2.281	2.263	2.225	2.392	2.574	2.363	2.236	4.34	4.87	2.119	2.064	2.717	2.697	2.27	2.239	2.201	2.566	4.904	2.751	2.884	2.988	2.746	3.168	2.929	2.861	2.898	2.804	2.759	2.739	2.786	2.56	2.898	2.669	2.761
101101_at	Info	Ppp2cb	protein phosphatase 2a, catalytic subunit, beta isoform	5.466	4.585	6.138	5.997	5.021	5.092	5.287	4.817	5.54	5.329	3.74	3.091	5.69	5.344	6.522	6.178	5.608	5.673	3.364	2.99	3.096	3.895	3.37	3.103	3.532	3.218	4.343	3.089	3.64	3.336	3.914	3.63	6.593	7.451	2.904
101102_at	Info	Igbp1	immunoglobulin (CD79A) binding protein 1	6.499	6.563	7.636	7.543	8.396	8.449	7.88	8.354	7.23	7.221	5.464	5.122	7.169	7.299	7.385	7.557	6.927	7.145	5.784	6.619	6.166	8.458	6.444	9.089	6.271	5.826	5.777	7.29	8.183	6.032	6.108	6.607	6.314	6.312	6.262
101103_at	Info	Cyp4a14	cytochrome P450, family 4, subfamily a, polypeptide 14	2.85	2.602	2.505	2.62	2.667	3.141	2.29	2.975	2.681	3.276	2.715	2.954	2.944	3.019	2.809	2.877	2.842	2.875	3.192	3.572	3.424	3.71	3.692	3.309	3.604	3.576	3.093	3.642	3.263	3.278	3.053	3.486	3.398	3.39	3.472
101104_at	Info	Dscr3	Down syndrome critical region gene 3	4.887	4.396	3.91	4.003	3.257	4.087	3.486	3.06	3.252	3.351	3.211	3.342	4.19	4.272	3.96	4.001	4.993	5.078	3.568	3.952	3.602	4.557	3.682	3.817	4.337	3.548	3.741	3.497	3.438	3.824	3.675	3.572	3.637	3.741	3.623
101105_at	Info	Banf1	barrier to autointegration factor 1	6.559	6.323	6.993	6.44	5.488	5.449	6.406	6.093	7.373	6.941	7.109	7.233	6.876	7.036	6.366	6.473	7.405	7.235	7.129	3.665	3.525	4.109	3.854	3.77	4.145	5.999	7.035	4.965	3.681	3.643	6.184	3.53	3.808	6.887	6.107
101106_at	Info	E430034L04Rik	RIKEN cDNA E430034L04 gene	8.323	8.49	8.499	8.975	8.91	8.819	9.177	9.019	8.286	8.282	8.996	9.095	8.747	8.96	9.224	9.27	9.337	9.394	8.229	10.172	9.347	3.696	9.017	3.278	2.905	3.573	8.703	8.859	7.961	9.586	7.676	8.058	7.414	7.978	6.646
101107_at	Info	Calu	calumenin	6.741	6.461	5.345	5.316	3.752	3.761	5.977	5.996	6.494	6.541	6.917	6.628	5.144	5.358	6.381	6.639	6.147	6.029	4.067	4.481	3.989	3.764	3.627	3.702	4.441	3.851	3.796	4.168	4.141	4.19	4.577	3.944	3.529	3.738	3.535
101108_at	Info	Nasp	nuclear autoantigenic sperm protein (histone-binding)	6.986	6.612	6.361	6.574	5.559	4.883	5.603	5.536	7.439	7.031	4.635	4.787	6.771	6.946	6.586	6.592	7.077	6.965	6.692	8.581	9.319	3.819	4.858	4.441	2.973	2.974	3.506	3.604	5.927	4.136	4.065	4.67	3.47	3.65	4.009
101109_at	Info	Dag1	dystroglycan 1	4.92	4.078	4.533	4.08	4.097	3.557	3.797	3.7	3.946	3.582	3.81	3.951	3.614	3.597	3.669	3.585	3.788	3.62	4.078	4.009	4.442	4.276	4.697	4.227	4.212	3.846	4.242	4.068	4.012	4.207	3.917	4.164	3.97	3.85	4.218
101110_at	Info	Col6a3	procollagen, type VI, alpha 3	2.737	2.959	2.648	2.407	2.323	2.861	2.446	2.729	2.551	2.479	2.467	2.603	2.203	2.291	2.501	2.424	2.248	2.122	2.663	2.69	3.542	2.587	2.486	2.595	3.136	2.601	2.753	2.845	2.454	2.67	2.539	2.687	2.589	2.676	2.326
101111_at	Info	Arha	ras homolog gene family, member A	2.925	3.189	3.013	3.047	3.277	3.17	3.329	2.916	3.149	3.45	3.024	2.672	2.724	2.79	2.825	2.816	2.911	2.896	3.471	3.465	3.539	2.946	3.663	3.498	3.939	3.708	3.645	3.631	3.384	3.791	3.787	3.646	3.586	3.654	3.809
101112_g_at	Info	Arha	ras homolog gene family, member A	5.772	5.738	5.48	5.244	7.434	6.811	5.91	5.813	5.51	5.868	5.157	5.32	5.718	5.79	5.963	6.037	6.267	6.298	4.794	7.012	5.681	4.4	4.659	5.017	4.628	4.884	5.624	5.048	4.593	5.048	4.557	4.432	4.893	4.794	4.376
101113_at	Info	Arha	ras homolog gene family, member A	7.452	7.176	7.183	7.183	8.787	8.711	8.212	8.144	7.123	6.768	7.664	7.684	8.805	8.71	8.435	8.479	8.85	8.894	7.976	3.807	6.347	4.007	7.688	5.807	5.328	8.859	5.453	4.939	7.533	4.174	6.019	7.953	6.803	4.696	4.926
101114_at	Info	Srprb	signal recognition particle receptor, B subunit	2.275	2.338	2.218	2.362	2.592	2.821	2.333	2.367	4.569	4.675	2.993	2.444	2.336	2.35	4.193	4.194	2.743	2.284	2.852	3.329	3.025	3.1	2.922	2.976	3.358	2.939	3.096	2.964	2.861	3.109	2.751	2.941	2.97	2.94	2.966
101115_at	Info	Ltf	lactotransferrin	3.854	3.723	3.271	3.81	3.846	3.755	3.811	3.633	4.435	4.289	3.576	3.56	3.932	3.729	3.484	3.752	3.693	3.822	3.978	3.887	3.83	4.427	3.712	3.561	3.87	4.092	4.065	3.435	3.734	4.296	4.034	3.904	4.441	3.888	4.158
101116_at	Info	NA	NA	1.768	1.73	2.058	1.99	1.881	2.324	1.838	1.962	1.859	1.926	2.131	2.012	1.814	2.243	1.876	1.836	2.069	1.965	1.828	1.863	2.134	2.315	2.026	2.016	2.485	2.232	2.128	2.142	1.951	2.076	2.016	2.091	1.997	2.045	2.07
101117_at	Info	AA511261	expressed sequence AA511261	2.377	2.306	2.568	2.886	2.894	2.679	2.859	2.569	2.8	2.486	2.558	2.598	2.944	2.696	2.662	2.639	2.577	2.604	2.781	3.181	2.554	3.254	2.78	3.045	2.578	2.704	2.73	2.937	2.668	2.92	2.72	2.986	2.737	2.602	2.769
101118_at	Info	NA	NA	1.795	1.645	1.943	1.914	1.916	2.112	1.921	1.833	1.918	1.789	2.04	1.889	1.8	2.234	1.754	1.859	1.891	1.902	2.192	2.077	2.595	2.893	2.037	2.148	2.485	2.277	1.97	1.854	1.983	2.008	1.939	1.931	2.025	1.905	1.967
101119_at	Info	AA517650	expressed sequence AA517650	2.587	2.408	2.619	2.643	2.735	2.861	2.767	2.543	2.298	2.664	2.74	2.936	2.681	2.466	2.629	2.643	2.66	2.976	2.791	2.8	3.252	2.835	2.868	2.965	2.78	2.456	2.879	2.71	2.841	3.055	2.822	3.078	2.845	2.967	2.956
101120_at	Info	NA	NA	3.07	3.153	2.888	3.173	3.082	3.036	3.279	3.019	3.071	3.35	3.062	3.284	3.169	3.276	2.983	3.048	2.975	3.212	2.852	2.995	3.3	2.756	2.869	2.908	3.032	3.187	2.915	3.077	2.89	3.042	2.896	2.939	3.263	3.076	2.989
101121_at	Info	NA	NA	3.281	3.295	3.15	3.485	3.148	3.782	2.888	3.406	3.003	3.167	3.247	3.041	3.688	3.597	3.443	3.498	3.166	3.309	4.15	4.1	4.059	3.663	4.019	4.193	3.891	3.998	4.226	4.155	4.091	4.196	4.274	4.25	4.268	3.734	3.859
101122_at	Info	Epha6	Eph receptor A6	2.623	2.978	2.645	2.526	2.783	2.518	2.327	2.733	2.781	2.563	2.765	2.577	2.648	3.06	2.758	2.893	2.835	2.786	3.74	3.785	4.062	3.667	4.067	4.33	3.619	4.065	3.849	4.19	3.842	3.896	3.83	3.671	3.486	3.622	3.707
101123_at	Info	Itm2b	integral membrane protein 2B	7.952	7.816	8.275	8.445	8.636	8.188	8.335	8.099	8.425	8.274	8.533	8.662	8.503	8.472	8.262	7.963	8.234	8.303	9.25	8.779	9.2	9.147	9.429	7.912	4.004	8.948	9.367	8.766	8.167	9.174	8.78	7.864	8.8	8.727	8.449
101124_at	Info	D12Ertd129e	DNA segment, Chr 12, ERATO Doi 129, expressed	2.268	2.571	3.248	2.08	3.046	2.722	2.249	2.851	2.169	2.81	2.629	2.441	2.163	2.666	2.404	2.043	2.058	2.403	2.579	2.44	3.147	2.568	2.634	2.876	2.469	3.117	2.608	2.654	2.759	2.886	2.248	2.646	2.617	2.303	2.503
101125_at	Info	NA	NA	1.837	1.848	2.284	2.121	1.967	2.059	2.079	2.3	1.913	2.025	2.128	2.335	1.933	2.647	2.078	2.263	2.234	1.945	2.717	2.82	2.881	2.934	2.68	3.176	2.901	2.907	2.836	2.629	2.743	3.35	2.8	2.742	2.764	2.66	3.022
101126_r_at	Info	NA	NA	2.131	2.16	2.456	2.142	2.183	2.514	2.155	2.299	2.107	2.456	2.246	2.303	2.279	2.148	2.25	2.15	2.24	2.544	2.346	2.588	2.707	2.867	2.559	2.569	2.431	2.479	2.385	2.54	2.233	2.54	2.56	2.347	2.359	2.357	2.301
101127_at	Info	Chx10	C. elegans ceh-10 homeo domain containing homolog	3.713	4.052	4.321	3.574	4.397	4.849	3.724	4.511	4.166	4.387	3.889	4.17	4.246	4.029	3.879	4.081	3.912	3.606	4.419	4.887	4.711	4.32	4.825	5.067	4.902	4.938	4.595	4.88	4.565	5.036	4.82	4.541	4.299	4.73	4.661
101128_at	Info	Cacna1s	calcium channel, voltage-dependent, L type, alpha 1S subunit	2.862	2.859	2.509	3.003	3.459	2.872	2.848	2.885	2.719	2.621	2.864	3.138	3.378	3.073	3.066	2.875	2.679	2.787	3.404	3.315	3.172	2.939	3.452	3.528	2.922	3.383	3.536	3.483	3.178	3.441	3.649	3.531	3.334	3.445	3.328
101129_at	Info	Rpl5	ribosomal protein L5	5.955	5.211	7.052	7.245	7.53	7.282	6.654	6.747	6.507	6.849	7.462	7.481	4.328	5.193	4.622	5.08	5.1	4.869	8.532	7.579	7.978	9.556	9.265	8.869	9.147	8.541	8.744	9.251	8.968	9.103	8.104	8.523	8.396	8.27	8.556
101130_at	Info	Col1a2	procollagen, type I, alpha 2	2.881	3.248	3.063	3.355	3.422	3.373	3.311	3.008	3.049	2.771	3.334	3.209	3.878	4.425	3.381	3.482	3.517	3.296	3.346	3.412	3.286	3.772	2.986	3.356	3.744	3.383	3.241	3.192	3.154	3.57	3.032	3.332	3.435	3.428	3.34
101131_at	Info	Chrna7	cholinergic receptor, nicotinic, alpha polypeptide 7	3.201	3.419	3.572	3.199	3.116	3.917	3.56	3.453	3.314	3.608	3.49	3.443	3.444	3.225	3.328	3.223	3.288	3.41	4.104	3.843	4.035	4.203	4.088	4.15	4.255	4.157	4.126	4.108	3.706	4.285	3.873	4.214	3.77	4.186	4.121
101132_at	Info	Scn7a	sodium channel, voltage-gated, type VI, alpha polypeptide	1.843	1.664	1.916	1.859	1.856	2.041	1.923	1.904	1.941	1.927	2.032	1.914	2.148	2.162	1.828	1.911	1.801	2.132	2.61	2.756	2.376	2.85	2.41	2.523	2.756	2.508	2.354	2.404	2.241	2.556	2.332	2.558	2.206	2.38	2.321
101133_at	Info	Lcn3	lipocalin 3	2.293	2.804	2.731	3.059	2.898	2.815	2.601	2.863	2.813	2.87	2.713	2.941	2.847	2.865	2.63	2.781	2.704	2.758	2.898	3.193	2.95	3.255	3.065	3.153	3.093	2.933	2.938	2.701	2.893	2.834	3.283	2.977	2.754	2.813	3.286
101134_at	Info	Gcap8	granule cell antiserum positive 8	2.499	2.397	2.422	2.268	2.486	2.345	2.545	2.699	2.385	2.649	2.218	2.252	2.517	2.604	2.774	2.728	2.602	2.556	2.753	2.782	2.968	2.663	2.67	3.153	2.934	3.155	2.79	3.082	2.719	3.081	2.752	3.123	3.114	2.865	2.765
101135_at	Info	Calcr	calcitonin receptor	2.131	1.823	1.945	1.886	1.954	2.302	1.824	1.876	1.877	2.013	2.016	2.242	1.834	2.018	2.038	2.156	2.255	1.911	2.791	2.386	2.505	3.056	2.286	2.414	2.568	2.147	2.358	2.336	2.36	2.481	2.195	2.881	2.321	2.493	2.426
101136_at	Info	Tnfsf8	tumor necrosis factor (ligand) superfamily, member 8	2.452	2.644	2.507	2.587	2.529	2.793	2.658	2.542	2.725	2.186	2.729	2.684	2.686	2.844	2.559	2.716	2.925	2.795	2.653	3.128	2.671	3.273	2.989	3.138	3.114	3.055	3.085	3.487	2.844	3.349	2.831	3.171	2.923	2.947	2.938
101137_at	Info	Rps3	ribosomal protein S3	7.937	7.582	8.391	8.657	8.572	8.473	8.041	7.682	8.035	8.155	7.978	7.947	7.976	8.138	7.765	7.603	8.047	8.212	8.763	8.765	8.739	8.871	8.785	9.307	9.033	8.684	8.963	9.439	8.853	9.56	8.443	9.187	8.66	8.761	9.298
101138_at	Info	Gabrb2	gamma-aminobutyric acid (GABA-A) receptor, subunit beta 2	2.478	2.449	2.387	2.497	2.934	2.572	2.513	2.843	2.746	2.255	2.971	2.95	2.501	2.601	2.464	2.565	2.413	2.494	3.151	3.432	3.403	3.716	3.039	3.224	3.917	3.337	3.006	3.327	3.177	3.493	3.246	2.955	2.984	2.962	3.234
101139_r_at	Info	Muc10	mucin 10, submandibular gland salivary mucin	4.144	4.43	4.374	4.357	4.381	4.664	4.133	4.465	4.183	4.537	4.368	4.193	4.673	4.266	4.693	4.382	4.117	4.056	5.346	5.697	5.104	5.442	5.233	5.654	5.828	5.465	5.42	5.337	5.306	5.581	5.28	5.501	5.165	5.581	5.377
101140_at	Info	Htr1a	5-hydroxytryptamine (serotonin) receptor 1A	2.73	2.759	3.127	3.203	3.241	2.948	2.658	3.066	2.837	2.929	3.22	2.979	2.925	2.627	2.826	2.721	2.907	2.792	3.529	3.721	3.678	3.791	3.886	3.947	4.095	3.69	3.917	3.929	3.705	3.874	3.705	3.597	3.75	3.651	3.959
101141_at	Info	Icam1	intercellular adhesion molecule	2.88	2.993	2.83	2.968	2.953	2.992	2.745	3.094	3.119	2.887	3.368	2.55	2.702	2.975	3.047	3.098	2.773	3.185	3.363	3.2	2.864	3.015	3.009	3.197	3.388	3.464	3.299	3.246	3.238	3.153	2.935	3.016	3.09	3.055	3.547
101142_at	Info	Fzd6	frizzled homolog 6 (Drosophila)	3.325	3.966	3.666	3.508	4.265	3.257	3.707	4.095	3.855	3.637	3.675	3.317	3.94	3.391	3.849	3.706	3.513	3.518	4.52	4.5	4.356	3.777	4.896	4.744	4.615	4.8	4.704	4.519	4.537	4.657	4.363	4.819	4.423	8.794	4.844
101143_at	Info	Fzd7	frizzled homolog 7 (Drosophila)	3.552	3.633	3.416	3.755	3.939	3.937	3.528	3.811	3.585	3.439	3.766	3.862	3.665	3.486	3.725	3.536	3.443	3.142	3.523	3.644	3.009	3.447	3.65	3.71	3.955	3.526	3.424	3.551	3.172	3.476	3.824	3.837	4.022	3.716	3.588
101144_at	Info	Il18r1	interleukin 18 receptor 1	2.059	2.261	2.325	2.371	2.477	2.356	2.109	2.308	2.33	1.989	2.372	2.053	2.477	2.222	2.473	2.631	2.674	1.967	2.471	2.153	2.316	2.097	2.424	2.744	2.296	2.529	2.439	2.529	2.395	2.389	2.326	2.528	2.629	2.569	2.772
101145_at	Info	Cep2	centrosomal protein 2	6.294	6.263	4.59	5.384	6.033	6.177	5.81	5.993	6.274	6.052	6.916	6.874	5.649	5.467	5.66	5.569	5.823	6.002	5.482	5.408	4.789	5.576	5.306	5.124	5.617	5.676	6.636	5.461	6.525	5.441	5.959	5.082	5.383	8.249	5.529
101146_at	Info	Gsh1	genomic screened homeo box 1	2.873	2.866	2.797	3.171	2.816	2.917	3.139	3.127	2.94	3.179	3.008	3.083	2.98	2.938	2.972	2.943	2.987	2.84	3.279	3.713	2.911	3.499	3.22	3.073	3.399	3.138	3.142	3.04	3.198	3.095	3.316	3.024	3.345	3.344	3.104
101147_at	Info	Gcet	germinal center expressed transcript	1.983	2.259	2.257	2.738	2.314	2.285	2.171	2.418	2.034	2.722	2.879	2.716	2.48	2.402	2.26	2.292	2.164	2.328	2.84	2.77	2.479	3.068	2.534	2.92	2.647	2.666	2.839	2.547	2.851	2.811	2.629	2.596	2.627	2.634	2.792
101148_at	Info	Prkcl	protein kinase C, lambda	2.893	2.789	2.799	2.766	3.063	3.169	2.755	3.115	2.94	2.92	2.752	3.551	3.196	2.808	3.169	3.032	2.825	2.952	3.553	3.653	3.922	3.909	3.697	3.798	4.071	3.77	3.814	3.511	3.603	3.636	3.572	3.629	3.647	3.588	3.645
101149_at	Info	Shc3	src homology 2 domain-containing transforming protein C3	3.653	3.999	3.588	4.164	4.138	3.725	3.73	4.301	3.572	3.631	3.892	3.456	4.506	4.038	4.347	4.189	3.85	3.862	4.887	5.231	4.407	4.89	4.817	5.199	5.276	5.285	5.312	5.229	4.911	4.99	5.18	5.009	4.907	5.065	4.961
101150_at	Info	Etsrp71	ets related protein 71	4.104	4.759	3.627	4.115	4.377	4.1	3.964	4.68	3.874	4.069	4.521	4.289	4.067	3.848	4.028	3.898	3.942	3.824	4.3	4.409	3.919	4.377	4.338	4.665	4.733	4.748	4.587	4.388	4.36	4.602	4.904	4.625	4.422	4.641	4.681
101151_at	Info	Rcvrn	recoverin	2.989	2.71	2.87	3.204	3.155	3.451	3.248	3.136	3.015	3.186	3.149	2.811	3.192	2.858	3.068	3.094	3.043	3.017	3.569	3.301	3.339	3.445	3.51	3.398	3.527	3.134	3.669	3.613	3.593	3.942	3.623	3.932	3.727	3.39	3.8
101152_at	Info	Htr5a	5-hydroxytryptamine (serotonin) receptor 5A	3.741	3.994	4.007	4.05	4.508	4.42	4.23	4.222	4.115	3.78	4.189	3.959	4.255	3.972	3.884	3.953	4.125	4.069	4.135	4.464	3.883	4.092	4.178	4.649	4.642	4.299	4.707	4.368	3.942	4.516	4.227	4.62	4.123	4.194	4.558
101153_at	Info	Ofa	oncofetal antigen	1.895	1.924	1.829	1.804	1.802	1.764	1.945	1.669	1.868	2.007	2.053	2.142	1.8	2.161	1.862	1.972	1.767	1.688	2.007	2.031	1.963	2.086	1.825	2.223	1.915	1.884	1.969	2.057	2.043	2.176	1.664	1.879	1.915	1.931	2.125
101154_at	Info	AA517023	expressed sequence AA517023	1.938	2.081	1.867	2.193	1.992	2.385	2.151	2.318	1.688	1.88	1.948	1.919	2.014	2.264	2.167	2.029	1.877	1.798	2.508	2.462	2.222	2.281	2.17	2.501	2.362	2.407	2.702	2.427	2.195	2.339	2.292	2.189	2.092	2.109	2.197
101155_at	Info	Hsf2	heat shock factor 2	1.893	2.265	2.294	1.893	2.054	2.385	2.271	2.219	2.006	2.078	2.059	2.152	2.085	1.926	1.909	2.001	1.818	1.845	1.995	2.018	2.065	2.267	2.115	2.13	2.229	1.89	1.896	1.953	2.017	2.1	2.275	2.029	2.255	2.147	2.073
101156_at	Info	Npn2	neoplastic progression 2	2.643	2.789	2.805	2.984	2.794	2.797	2.834	2.85	2.679	2.62	2.807	2.819	2.938	2.865	2.802	2.857	2.899	2.921	3.085	3.308	3.216	3.452	3.399	3.245	3.748	2.969	3.168	3.238	3.294	3.305	3.197	2.997	3.173	2.957	3.126
101157_at	Info	Igh-6	immunoglobulin heavy chain 6 (heavy chain of IgM)	2.544	2.594	2.696	2.559	2.65	3.041	2.602	2.893	2.678	2.511	2.81	2.753	2.467	2.473	2.876	2.534	2.439	2.487	3.918	3.656	4.038	3.602	3.543	3.627	3.898	4.122	3.657	3.618	3.461	3.934	3.261	3.548	3.724	3.378	3.766
101158_at	Info	Zfp2	zinc finger protein 2	1.609	1.853	2.246	1.73	2.387	2.741	1.661	2.356	2.16	2.562	1.864	1.737	1.929	1.805	2.199	1.814	3.375	4.282	1.766	2.071	1.851	2.011	2.065	1.731	2.281	2.012	2.085	2.04	1.9	1.872	1.85	1.817	1.898	1.932	2.003
101159_at	Info	Mitf	microphthalmia-associated transcription factor	2.297	2.276	2.344	2.443	2.499	2.615	2.395	2.21	2.715	2.363	2.397	2.746	2.573	2.564	2.356	2.33	2.386	2.223	2.448	2.629	2.612	2.703	2.537	2.719	2.838	2.63	2.435	2.822	2.335	2.429	2.589	2.441	2.569	2.699	2.498
101160_at	Info	Cxcl2	chemokine (C-X-C motif) ligand 2	2.379	2.406	2.426	1.883	2.384	2.468	2.355	2.522	2.558	2.715	2.734	2.416	2.275	2.199	2.243	2.289	2.321	2.271	2.681	2.93	2.846	3.867	3.406	2.897	3.324	3.08	2.716	2.807	4.13	3.457	2.685	2.853	2.753	2.828	2.755
101161_at	Info	Mc1r	melanocortin 1 receptor	4.17	4.19	4.285	4.194	4.398	4.251	4.11	4.308	4.33	4.088	4.459	4.464	4.473	4.082	4.155	4.292	4.227	4.105	4.802	4.969	5.007	5.087	4.938	4.81	4.783	4.788	4.983	4.944	4.858	4.989	5.166	4.86	4.696	4.959	5.084
101162_at	Info	Myf5	myogenic factor 5	1.86	1.848	1.943	2.025	2.072	2.127	1.968	2.268	1.93	1.796	1.87	2.054	2.061	1.948	2.004	1.917	2.21	1.955	2.497	2.211	2.236	2.91	2.332	2.466	2.329	2.357	2.346	2.496	2.512	2.95	2.445	2.226	2.471	2.29	2.247
101163_at	Info	Rag2	recombination activating gene 2	2.225	2.526	2.629	2.231	2.206	2.569	2.536	2.644	2.329	2.142	2.097	2.45	2.41	2.174	2.204	2.364	2.344	2.226	2.08	2.419	2.213	2.252	2.553	2.269	2.978	2.219	2.346	2.604	2.251	2.528	2.305	2.513	2.231	2.248	2.493
101164_at	Info	Tnfsf4	tumor necrosis factor (ligand) superfamily, member 4	2.073	2.228	2.408	2.108	2.226	1.986	2.029	2.057	2.3	2.276	2.048	2.257	2.102	2.086	2.247	2.181	2.174	1.914	2.337	2.53	2.858	2.447	2.47	2.429	2.845	2.65	2.876	2.902	2.599	2.69	2.679	2.678	2.485	2.659	2.437
101165_at	Info	Anxa2	annexin A2	3.217	3.745	3.412	3.354	3.893	4.646	3.339	3.842	4.064	3.984	3.54	4.095	3.408	3.511	3.576	3.055	3.455	3.316	4.116	4.279	4.304	3.742	4.154	4.193	4.311	3.969	4.042	3.768	3.929	4.184	3.853	3.889	3.722	3.94	3.765
101166_at	Info	Zfp29	zinc finger protein 29	3.67	3.453	2.945	3.382	3.352	3.13	3.558	3.662	3.199	3.301	3.353	3.301	3.257	3.476	3.072	3.47	3.062	2.759	3.762	3.978	3.804	4.048	3.857	3.931	4.205	3.783	4.128	4.183	3.853	3.651	4.221	3.862	3.928	4.141	3.818
101167_at	Info	Phxr3	per-hexamer repeat gene 3	2.036	2.285	2.115	2.377	2.169	2.385	2.027	2.152	2.189	2.206	2.364	2.039	2.254	2.09	2.239	2.049	2.269	2.102	3.223	2.566	2.39	2.833	2.565	2.597	2.357	2.621	2.833	2.8	2.374	2.493	2.704	2.56	2.611	2.495	2.895
101168_at	Info	Npn1	neoplastic progression 1	2.158	2.249	2.043	2.147	2.288	2.132	2.406	2.004	2.278	2.222	2.265	2.536	2.093	2.486	2.195	2.071	2.209	2.173	2.427	2.576	2.641	2.435	2.323	2.441	2.692	2.385	2.323	2.281	2.369	2.365	2.648	2.323	2.312	2.159	2.532
101169_at	Info	Rds	retinal degeneration, slow (retinitis pigmentosa 7)	3.822	4.018	4.113	4.245	4.532	4.975	4.304	4.202	4.117	4.324	4.471	4.166	4.193	4.089	4.132	4.255	3.959	4.093	4.59	4.712	4.463	4.385	4.344	4.903	4.659	4.522	4.367	4.424	4.411	4.774	4.533	4.253	4.165	4.437	4.563
101170_at	Info	Htr1f	5-hydroxytryptamine (serotonin) receptor 1F	2.643	2.645	2.64	2.535	2.404	2.719	2.519	2.566	2.565	2.605	2.605	2.447	2.589	2.617	2.784	2.512	2.632	2.483	2.905	2.78	3.076	2.748	3.522	3.072	3.054	2.977	3.097	3.113	3.083	3.107	3.048	3.08	2.92	3.023	3.08
101171_at	Info	Dvl3	dishevelled 3, dsh homolog (Drosophila)	5.613	5.581	5.31	5.805	5.91	5.417	5.591	5.798	5.59	5.541	5.625	5.395	5.886	5.555	5.377	5.652	5.697	5.189	5.897	6.344	5.653	5.405	6.254	6.151	6.489	6.138	6.362	6.294	5.749	5.927	6.704	6.276	6.185	6.095	6.15
101172_at	Info	Zfp92	zinc finger protein 92	2.672	2.849	2.917	3.05	5.126	5.335	2.659	2.711	2.768	3.083	2.689	2.925	2.526	2.302	2.871	2.567	2.762	2.961	3.285	3.125	3.035	2.746	3.259	3.115	3.217	3.244	2.96	3.243	2.949	3.226	3.032	3.274	2.931	3.175	2.95
101173_at	Info	Pctp	phosphatidylcholine transfer protein	3.052	3.326	3.248	3.183	3.322	3.396	2.844	3.209	2.998	3.157	2.981	2.873	3.17	2.873	3.064	3.003	3.017	3.024	3.46	3.758	3.537	3.719	3.355	3.48	3.334	3.749	3.452	3.804	3.447	3.437	3.568	3.745	3.488	3.523	3.789
101174_at	Info	Ocm	oncomodulin	2.831	2.705	2.72	2.748	3.197	2.999	2.967	2.796	2.924	2.817	2.944	2.918	3.009	2.949	2.691	2.816	2.847	2.773	3.052	3.369	2.925	3.072	2.991	3.156	2.907	2.903	2.911	3.008	3.176	3.002	3.315	3.316	3.008	3.017	2.816
101175_at	Info	Map3k2	mitogen activated protein kinase kinase kinase 2	2.875	2.872	2.603	2.755	2.643	2.734	2.828	2.731	2.684	2.657	3.232	2.805	3.191	2.895	2.995	3.435	3.211	2.519	3.394	3.039	2.523	3.599	3.26	3.39	3.033	3.51	3.162	3.602	3.489	3.59	3.157	3.289	3.016	3.027	3.547
101176_at	Info	Lcn4	lipocalin 4	2.777	2.845	3.044	2.487	3.327	2.855	3.062	3.274	2.946	3.215	2.916	2.737	6.922	6.927	6.795	6.661	7.078	6.687	4.403	3.969	4.402	4.427	3.785	4.287	4.866	4.486	4.356	4.458	3.957	4.382	4.112	4.241	3.91	3.99	4.323
101177_at	Info	Acvr1b	activin A receptor, type 1B	4.022	4.26	4.002	4.146	4.497	4.174	4.071	4.271	4.157	4.147	4.132	4.227	4.254	4.137	4.199	4.325	4.027	3.989	4.863	5.154	4.834	4.849	5.157	4.87	5.092	4.834	4.837	5.157	4.511	4.921	4.852	4.753	4.851	4.693	4.666
101178_at	Info	Sema3c	sema domain, immunoglobulin domain (Ig), short basic domain, secreted, (semaphorin) 3C	1.874	2.15	1.864	2.034	2.397	2.275	1.996	2.523	2.043	1.932	2.126	2.378	2.015	1.971	2.035	2.003	1.974	2.085	2.334	2.593	2.195	2.362	2.253	2.355	2.346	2.558	2.3	2.371	2.481	2.378	2.338	2.469	2.218	2.253	2.413
101179_at	Info	Ddx6	DEAD (Asp-Glu-Ala-Asp) box polypeptide 6	4.611	4.618	4.393	4.237	4.999	5.153	5.146	4.902	4.493	4.693	4.541	4.786	4.701	4.406	5.331	5.569	4.482	4.521	4.977	4.801	8.08	5.092	5.112	4.876	5.145	4.568	5.437	4.738	4.718	4.873	4.848	4.978	4.731	6.456	5.262
101180_at	Info	Atm	ataxia telangiectasia mutated homolog (human)	2.301	2.236	2.445	2.503	2.512	3.179	2.413	2.482	2.983	2.644	2.599	2.784	2.607	2.911	5.502	5.249	5.63	5.447	2.761	3.294	2.478	2.568	2.951	2.666	2.633	2.755	2.656	2.723	2.682	2.891	2.583	2.843	2.721	2.925	2.644
101181_at	Info	Cncg4	cyclic nucleotide gated channel 4	2.473	2.521	2.438	2.603	2.765	2.785	2.265	2.495	2.385	2.556	2.493	2.544	2.647	2.624	2.467	2.35	2.22	2.321	2.826	2.99	2.758	3.462	2.934	2.674	2.78	2.546	2.876	2.929	2.767	2.842	3.188	2.906	2.884	2.547	3.008
101182_at	Info	Gli3	GLI-Kruppel family member GLI3	2.683	2.867	2.936	2.719	2.935	2.757	2.808	2.934	2.655	3.332	3.115	2.827	3.066	2.698	3.067	3.041	2.799	3.07	3.879	3.824	4.181	3.753	3.836	4.145	4.198	4.092	3.648	4.368	3.808	4.34	3.923	3.692	3.805	3.808	3.773
101183_at	Info	Syt2	synaptotagmin 2	3.064	2.991	3.055	3.331	3.44	3.298	3.434	3.127	3	2.967	3.592	3.715	3.624	3.632	3.295	3.652	3.298	3.559	4.504	4.239	4.284	4.567	4.36	4.764	4.667	4.14	4.252	4.252	4.261	4.406	4.293	4.407	4.215	4.079	4.348
101184_at	Info	Hsd17b3	hydroxysteroid (17-beta) dehydrogenase 3	2.783	2.607	2.594	2.576	2.776	2.635	2.669	2.658	2.884	2.825	2.856	2.897	2.714	2.69	2.656	2.641	2.36	2.505	2.766	3.276	3.037	3.074	3.034	3.149	3.27	3.056	2.995	3.052	2.736	3.082	3.227	3.18	3.151	3.222	2.957
101185_at	Info	Foxl1	forkhead box L1	4.455	5.138	4.904	4.893	5.326	5.13	4.875	5.158	5.04	4.774	5.267	4.771	4.82	4.866	4.808	4.81	4.853	4.532	5.192	5.558	4.962	4.825	5.054	5.13	5.206	5.166	5.274	5.262	4.981	5.161	5.452	5.333	5.233	5.408	5.289
101186_at	Info	Ppnr-pending	per-pentamer repeat gene	2.622	2.893	2.721	2.978	2.532	2.76	2.612	2.828	2.582	2.369	2.83	3.066	2.628	2.399	2.352	2.602	2.511	2.324	3.365	2.829	2.467	2.864	2.643	2.858	3.046	3.099	2.69	2.897	2.73	2.742	2.818	2.855	2.721	2.925	2.946
101187_at	Info	Serpina5	serine (or cysteine) proteinase inhibitor, clade A, member 5	2.549	2.806	3.25	2.971	2.558	3.077	2.767	2.924	2.752	3.166	3.003	2.61	3.146	3.201	3.299	3.177	3.154	2.955	3.986	3.958	3.86	3.693	3.954	4.117	4.088	3.837	3.919	4.092	3.741	3.996	3.779	3.63	3.775	3.799	3.758
101188_at	Info	Kcnj3	potassium inwardly-rectifying channel, subfamily J, member 3	2.266	2.466	2.328	2.267	2.618	2.33	2.287	2.381	2.296	2.113	2.493	2.029	2.384	2.385	2.345	2.275	2.256	2.293	2.264	2.41	2.168	2.057	2.179	2.199	2.134	2.284	2.178	2.149	2.314	2.582	2.268	2.358	2.147	2.144	2.33
101189_at	Info	Bid3	BH3 interacting (with BCL2 family) domain, apoptosis agonist	3.223	3.527	3.605	3.348	3.639	3.883	3.157	3.714	3.724	3.397	3.81	3.277	2.958	3.139	3.125	2.987	2.868	3	3.095	3.459	3.284	3.728	3.405	3.596	3.711	3.675	3.813	4.294	3.245	3.31	3.156	3.448	3.157	3.248	3.362
101190_at	Info	Mtnr1a	melatonin receptor 1A	2.14	2.494	2.529	2.209	2.636	2.894	2.424	2.381	2.327	2.514	2.414	2.327	2.67	2.477	2.491	2.473	2.545	2.531	2.65	2.785	2.803	2.799	2.59	2.699	3.01	2.627	2.709	3.075	2.615	2.95	2.913	2.758	2.535	2.635	2.495
101191_at	Info	Doc2b	double C2, beta	2.995	3.092	3.709	3.426	3.317	3.315	3.206	3.384	3.284	3.286	3.216	3.132	3.157	3.245	3.047	3.184	3.12	3.294	3.32	3.467	3.655	3.166	3.384	3.429	3.352	3.287	3.744	3.436	3.587	3.452	3.535	3.277	3.379	3.452	3.559
101192_at	Info	Lhx5	LIM homeobox protein 5	2.537	2.608	2.624	2.593	2.574	2.822	2.887	2.658	2.557	2.703	2.96	2.931	2.87	2.559	2.391	2.715	2.752	2.554	3.289	3.335	3.047	2.932	3.071	3.229	2.892	2.852	3.019	3.474	2.81	2.95	3.102	3.019	3.09	3.488	3.213
101193_at	Info	Zik1	zinc finger protein interacting with K protein 1	2.149	1.874	2.072	2.084	2.271	2.346	1.961	2.379	2.093	2.222	1.876	2.216	2.21	2.242	2.227	2.244	2.294	2.189	2.05	2.278	4.187	2.09	2.218	2.23	2.34	2.556	2.293	2.416	2.354	2.209	2.195	2.246	2.233	2.332	2.359
101194_at	Info	Stra8	stimulated by retinoic acid gene 8	2.41	2.466	2.649	2.348	2.41	2.824	2.567	2.515	2.464	2.65	2.571	2.633	2.637	2.593	2.581	2.479	2.563	2.664	2.561	2.926	2.734	2.343	2.445	2.723	2.682	2.486	2.633	2.894	2.665	2.573	2.377	2.47	2.465	2.6	2.601
101195_at	Info	Mylc2pl	myosin light chain 2, precursor lymphocyte-specific	4.351	4.245	3.009	3.064	3.273	3.473	3.715	3.252	3.461	3.139	3.327	3.452	2.939	2.832	3.003	2.944	2.765	2.848	3.028	3.695	2.911	3.435	3.378	7.126	3.411	3.322	6.825	8.666	3.183	5.149	3.243	3.334	5.211	3.421	3.257
101196_at	Info	Pace4	paired basic amino acid cleaving system 4	3.969	4.07	4.011	4.094	4.164	4.558	4.116	3.903	4.096	4.077	4.523	4.014	3.913	4.236	4.082	3.836	3.955	3.561	3.971	3.903	3.914	3.694	4.257	3.966	4.372	3.957	3.827	3.883	3.903	4.034	3.949	3.726	3.601	4.118	4.141
101197_at	Info	Glrp1	glutamine repeat protein 1	2.258	2.629	3.795	2.968	2.848	2.736	5.258	5.157	2.539	2.976	2.593	2.333	2.401	2.478	2.871	2.44	2.444	2.336	3.183	3.521	3.101	2.941	2.895	3.099	3.153	3.399	3.204	3.189	3.216	3.317	2.702	3.004	2.943	2.772	2.867
101198_at	Info	Cplx1	complexin 1	4.899	4.863	5.118	5.231	4.75	5.089	4.829	4.819	4.736	5.154	5.235	5.057	4.606	4.521	4.765	4.229	4.598	4.279	5.028	5.826	5.251	5.11	5.174	5.297	5.503	5.137	5.201	5.165	5.067	5.435	5.354	5.294	4.883	4.875	5.24
101199_at	Info	Cmklr1	chemokine-like receptor 1	3.444	3.566	3.845	3.411	3.766	3.526	3.308	3.63	3.187	3.593	3.241	3.076	3.359	3.102	3.411	3.229	3.016	3.185	3.396	3.18	2.925	2.949	3.11	3.365	3.566	3.782	3.514	3.252	3.312	3.205	3.287	3.404	3.563	3.376	3.39
101200_at	Info	Cyp19a1	cytochrome P450, family 19, subfamily a, polypeptide 1	2.254	2.215	2.279	2.351	2.443	2.667	2.29	2.484	2.366	2.483	2.26	2.326	2.365	2.247	2.156	2.257	2.057	2.08	2.251	2.383	2.406	2.366	2.573	2.645	2.439	2.569	2.417	2.559	2.404	2.421	2.29	2.326	2.508	2.463	2.54
101201_r_at	Info	4921525D07Rik	RIKEN cDNA 4921525D07 gene	2.042	2.1	2.092	2.094	2.372	2.206	2.788	2.368	2.009	2.078	2.054	2.329	2.417	2.809	2.638	2.72	2.944	2.428	3.649	3.562	3.564	3.417	3.319	3.692	3.918	3.381	3.444	3.668	3.282	4.054	2.876	3.635	3.063	3.053	3.225
101202_at	Info	NA	NA	2.433	2.244	2.623	2.626	3.046	3.095	2.643	2.596	2.568	2.572	3.077	2.861	2.67	2.353	2.536	2.474	2.158	2.283	2.443	3.12	2.644	2.64	2.244	2.625	2.485	2.456	2.468	2.456	2.395	2.32	2.34	2.292	2.779	2.312	2.679
101203_r_at	Info	AA410130	expressed sequence AA410130	1.749	1.547	1.913	1.774	2.214	1.764	1.774	1.779	1.731	1.866	1.976	1.927	1.577	1.629	1.812	1.649	1.668	2.094	1.964	1.86	2.186	1.9	1.766	2.062	1.857	1.818	1.994	2.108	2.024	2.224	1.823	2.022	1.727	1.717	2.129
101204_at	Info	NA	NA	2.881	2.624	2.868	3.393	2.779	3.191	2.733	2.525	2.522	2.621	3.317	3.197	2.582	3.194	2.506	2.58	2.554	2.435	3.288	3.264	2.963	3.258	2.754	3.512	2.937	2.966	3.049	3.171	3.408	3.236	2.973	3.806	3.315	3.029	2.703
101205_at	Info	NA	NA	2.026	2.094	2.047	1.982	2.283	2.106	1.976	2.056	1.93	2.15	1.874	2.026	2.163	1.984	2.246	1.849	2.149	1.917	1.962	2.052	2.006	1.908	1.96	2.088	2.347	2.077	1.995	2.041	1.916	1.925	2.533	2.066	2.1	2	1.852
101206_at	Info	T25656	expressed sequence T25656	2.178	2.771	2.437	2.308	2.724	2.594	2.575	2.776	2.798	2.761	2.557	2.695	2.99	2.827	2.904	2.596	2.506	2.562	3.028	3.261	3.383	3.397	3.284	3.284	3.101	3.045	3.116	3.31	3.197	3.307	3.149	3.073	2.882	3.053	3.126
101207_at	Info	Ppia	peptidylprolyl isomerase A	7.968	7.925	8.39	8.47	8.83	8.55	7.906	7.726	7.653	7.853	8.48	8.607	8.342	8.262	8.621	8.444	8.727	8.585	8.956	8.865	8.879	9.017	8.662	9.423	9.102	9.03	8.99	9.193	8.818	9.415	8.331	9.321	8.324	8.774	9.135
101208_at	Info	Slc7a1	solute carrier family 7 (cationic amino acid transporter, y+ system), member 1	3.08	3.353	3.224	3.622	3.579	3.042	3.26	3.501	3.318	3.286	3.287	2.952	2.926	3.228	3.226	3.324	2.892	2.879	3.678	3.704	3.512	3.292	3.458	3.708	3.893	3.92	3.786	3.825	3.409	4.005	3.32	3.679	3.459	3.649	3.463
101209_at	Info	Fcer1a	Fc receptor, IgE, high affinity I, alpha polypeptide	1.855	2.007	2.117	1.909	2.095	1.911	2.041	1.979	1.989	2.533	1.902	2.102	1.954	2.074	1.944	1.816	1.748	1.993	1.842	2.109	1.796	2.201	2.332	1.961	2.022	2.169	2.149	2.159	1.72	1.96	1.892	2.027	2.086	1.946	1.925
101210_at	Info	4732420M22Rik	RIKEN cDNA 4732420M22 gene	3.411	3.264	3.121	3.626	3.715	3.735	3.288	3.411	3.525	3.416	3.623	3.419	3.251	3.382	3.165	3.16	3.212	2.867	3.412	3.542	3.704	3.092	3.361	3.131	3.161	3.389	3.63	3.246	3.131	2.897	3.212	3.477	2.928	3.072	3.489
101211_at	Info	D7Bwg0826e	DNA segment, Chr 7, Brigham & Women's Genetics 0826 expressed	1.898	1.962	1.909	1.959	1.888	2.198	1.922	1.907	1.932	2.125	1.813	2.117	1.928	1.965	1.94	1.95	2.053	1.913	2.113	2.135	2.045	2.169	2.152	1.85	2.109	1.987	1.95	2.078	1.842	2.044	2.092	1.991	2.029	1.848	2.072
101212_at	Info	Rps7	ribosomal protein S7	8.225	7.782	8.366	8.667	8.608	8.481	8.06	7.939	7.885	8.06	8.362	8.278	7.487	7.457	7.171	7.659	7.868	7.728	9.065	8.928	9.218	9.218	9.199	9.491	9.031	8.934	9.424	9.088	9.093	9.215	9.025	9.18	8.951	8.911	9.07
101213_at	Info	Arbp	acidic ribosomal phosphoprotein P0	7.735	7.157	8.595	8.84	8.317	8.264	7.683	7.713	8.258	8.247	8.907	8.714	6.584	7.002	6.712	6.668	6.874	6.711	7.963	8.552	7.895	8.511	8.214	8.557	8.495	8.707	9.017	8.872	8.216	9.177	7.762	8.881	7.785	8.156	8.196
101214_f_at	Info	Gapd	glyceraldehyde-3-phosphate dehydrogenase	11.218	10.765	10.663	10.862	11.21	10.984	10.792	10.617	10.447	10.399	10.842	10.677	11.735	11.668	11.527	11.869	11.879	11.757	12.009	12.143	11.949	11.839	12.085	11.924	11.939	12.055	12.24	12.256	12.001	12.14	12.139	12.017	12.015	11.877	12.166
101215_at	Info	Gabra2	gamma-aminobutyric acid (GABA-A) receptor, subunit alpha 2	1.99	2.258	2.28	2.52	2.126	2.063	2.12	2.256	2.437	1.931	2.133	2.274	2.247	2.317	1.987	1.866	2.216	2.123	2.357	2.061	2.513	2.45	2.276	2.687	2.498	2.3	2.387	2.477	2.294	2.253	2.926	2.515	2.11	2.324	2.363
101216_at	Info	NA	NA	4.099	4.54	4.018	4.276	4.005	4.685	4.101	4.322	4.207	3.914	4.039	4.104	4.046	3.882	4.184	4.017	3.704	3.797	4.442	4.732	4.652	4.582	4.431	4.341	4.825	4.346	4.568	4.394	4.476	5.024	4.392	4.846	4.501	4.676	4.461
101217_at	Info	D930050G01Rik	RIKEN cDNA D930050G01 gene	2.715	2.302	2.378	2.218	2.048	2.325	2.081	2.186	1.895	1.893	2.068	2.592	2.305	2.401	2.138	2.347	2.509	2.421	2.567	2.688	2.429	2.707	2.875	2.842	2.224	2.296	2.513	2.351	2.481	2.841	2.711	2.323	2.365	2.412	2.348
101218_at	Info	D7Ertd1e	DNA segment, Chr 7, ERATO Doi 1, expressed	3.869	3.978	3.999	4.262	4.687	4.906	4.057	4.181	4.668	3.722	4.374	4.372	4.407	3.889	3.639	3.722	3.482	3.827	4.062	4.638	5.049	4.457	4.01	4.034	4.285	3.77	4.598	3.9	3.943	3.838	4.239	4.24	4.244	4.241	4.301
101219_at	Info	NA	NA	3.292	3.547	3.036	3.7	3.988	3.454	3.413	3.52	3.4	3.261	3.454	3.565	3.396	2.951	3.008	2.994	3.366	3.246	3.423	3.352	3.173	3.027	3.238	3.025	3.431	3.114	3.178	3.215	3.255	3.29	3.812	3.239	3.312	3.39	3.566
101220_at	Info	C76628	expressed sequence C76628	2.242	2.472	2.413	2.564	2.852	2.711	2.628	2.594	2.476	2.319	2.575	2.389	2.297	2.455	2.443	2.356	2.423	2.25	2.206	2.414	2.723	2.53	2.546	2.551	2.367	2.459	2.684	2.554	2.342	2.493	2.259	2.35	2.387	2.416	2.363
101221_at	Info	C76746	expressed sequence C76746	1.861	1.986	2.052	2.169	2.388	2.541	2.044	2.014	2.227	2.271	2.177	2.202	2.113	2.074	2.137	2.358	1.911	2.152	2.497	2.415	2.71	2.563	2.27	2.482	2.549	2.682	2.342	2.399	2.608	2.802	2.389	2.483	2.413	2.311	2.23
101222_f_at	Info	1810054D07Rik	RIKEN cDNA 1810054D07 gene	3.32	3.433	3.117	3.631	8.143	7.582	3.337	3.524	3.715	3.107	4.184	3.978	3.127	3.08	6.948	6.995	3.284	3.416	3.436	3.566	3.402	3.071	3.173	3.405	3.198	3.289	3.348	3.627	3.159	3.796	3.235	3.178	3.24	3.22	3.529
101223_r_at	Info	NA	NA	1.617	1.764	1.729	1.795	1.826	2.438	1.912	1.779	1.734	1.947	1.651	1.85	1.64	1.632	1.762	1.654	1.719	1.94	1.875	1.795	2.107	2.414	2.103	1.767	1.803	1.687	1.723	1.654	1.619	1.66	2.056	1.765	1.666	1.526	1.764
101224_at	Info	D8Ertd107e	DNA segment, Chr 8, ERATO Doi 107, expressed	3.249	3.337	3.539	3.587	3.7	3.356	3.219	3.584	3.357	3.89	3.228	2.907	3.227	3.427	3.475	3.47	3.449	3.43	3.777	3.905	3.619	3.332	3.497	3.908	3.852	3.882	3.973	4.336	3.736	4.369	3.906	3.75	3.203	3.607	3.692
101225_at	Info	D5Ertd102e	DNA segment, Chr 5, ERATO Doi 102, expressed	3.548	3.745	3.863	3.39	3.765	3.913	3.831	3.78	3.811	3.646	3.81	4.041	4.027	3.957	3.866	4.07	3.467	3.516	5.034	4.412	4.713	4.246	4.26	4.497	4.638	4.736	4.178	4.772	4.191	4.701	4.156	4.428	4.261	4.111	4.058
101226_at	Info	NA	NA	3.208	3.241	3.097	3.449	3.44	3.879	3.252	3.79	3.264	3.086	3.238	3.31	3.282	3.667	3.233	3.359	3.777	3.516	4.4	4.378	4.69	5.036	4.563	4.865	5.052	4.615	4.474	4.446	4.489	4.663	4.716	4.396	4.45	4.252	4.502
101227_at	Info	NA	NA	2.407	2.431	2.616	2.626	2.485	2.905	2.431	2.5	2.313	2.362	2.462	2.262	2.719	2.804	2.852	2.519	2.475	2.749	2.858	2.852	3.006	2.894	2.862	3.507	3.177	3.106	2.84	3.161	2.932	3.105	2.916	2.867	2.894	2.846	2.894
101228_at	Info	Bub3	budding uninhibited by benzimidazoles 3 homolog (S. cerevisiae)	2.746	2.685	2.779	2.964	3.135	3.14	2.905	3.005	2.821	2.814	2.971	2.674	3.256	3.213	2.653	3.061	3.059	3.521	3.464	3.588	3.747	3.955	3.297	3.475	3.308	3.548	3.294	3.512	3.25	3.744	3.294	2.995	3.387	3.356	3.328
101229_at	Info	C78228	expressed sequence C78228	3.717	4.157	3.943	3.705	3.686	4.272	3.721	4.256	4.032	4.121	3.934	3.711	4.679	4.243	4.326	4.419	4.284	3.973	5.189	5.555	5.17	4.571	5.346	5.58	5.424	5.667	5.127	5.762	5.034	5.559	5.404	5.502	5.188	5.237	5.139
101230_at	Info	Eif4enif1	eukaryotic translation initiation factor 4E nuclear import factor 1	2.586	2.603	2.715	2.964	2.996	3.307	2.697	2.833	2.728	2.865	3.132	2.822	2.86	2.723	2.842	2.64	2.945	2.598	2.811	3.013	2.656	2.547	2.668	2.806	3.029	3.075	3.199	2.961	3.011	3.199	2.795	2.982	2.733	3.082	2.939
101231_at	Info	C78334	expressed sequence C78334	2.411	2.443	3.033	2.816	2.745	2.831	2.71	2.624	2.728	2.929	2.543	2.607	2.518	2.746	2.592	2.644	2.79	2.655	2.742	2.44	2.531	3.39	2.606	2.933	2.773	2.715	2.884	2.701	2.723	3	2.754	2.706	2.662	2.662	2.911
101232_at	Info	C78532	expressed sequence C78532	1.832	1.652	1.943	1.872	1.852	1.871	1.864	1.93	1.874	1.907	1.785	1.71	1.862	1.906	1.613	1.765	1.956	1.864	1.864	1.85	1.866	1.984	1.767	1.923	1.859	1.884	2.029	2.14	1.767	2.095	1.902	1.776	1.682	1.78	2.045
101233_at	Info	NA	NA	2.02	2.388	2.197	2.522	2.096	2.457	2.375	2.48	2.288	2.147	2.381	2.543	2.568	2.271	2.165	2.259	2.014	2.439	2.433	2.45	1.899	2.34	2.28	2.436	2.314	2.236	2.5	2.469	2.457	2.388	2.618	2.467	2.45	2.431	2.39
101234_at	Info	C78704	expressed sequence C78704	2.428	2.618	2.527	3.072	2.354	2.354	2.303	2.739	2.693	2.367	2.552	2.776	2.762	2.648	2.655	2.837	2.858	2.627	3.007	3.168	3.501	2.923	3.258	3.304	3.732	3.209	3.135	3.134	3.141	3.215	3.023	2.854	2.919	2.977	2.861
101235_f_at	Info	AI450241	expressed sequence AI450241	2.368	2.55	2.541	2.637	2.587	3.341	2.516	2.621	2.585	2.559	2.549	2.473	2.495	2.419	2.463	2.459	2.528	2.474	2.63	2.859	2.583	3.035	2.535	2.351	2.409	2.776	2.64	2.625	2.487	2.504	2.667	2.82	2.746	2.636	2.804
101254_at	Info	Ran	RAN, member RAS oncogene family	7.795	7.9	8.597	8.96	8.505	8.336	8.074	8.155	8.348	8.136	8.719	8.897	7.959	8.161	7.958	7.787	8.576	8.841	8.348	7.775	7.816	8.48	8.453	8.571	7.394	7.728	8.276	8.85	8.027	6.157	7.82	8.457	8.252	8.888	8.22
101255_at	Info	Ubb	ubiquitin B	8.945	8.767	9.406	9.695	9.478	9.459	9.181	9.189	9.483	9.552	9.782	9.758	8.249	8.264	7.559	7.276	8.094	8.255	9.23	8.949	9.255	9.291	8.828	9.262	9.673	8.996	9.292	9.64	9.244	10.102	8.71	9.262	8.598	8.554	9.809
101276_at	Info	Igh-6	immunoglobulin heavy chain 6 (heavy chain of IgM)	2.028	2.331	2.295	2.128	2.547	2.123	2.11	2.262	2.113	2.575	2.232	1.855	2.161	2.062	2.295	2.097	2.355	2.474	2.45	2.747	2.397	3.011	3.015	2.902	2.627	2.636	2.693	2.471	2.295	2.565	2.452	2.411	2.449	2.456	2.474
101277_at	Info	Hspa1l	heat shock protein 1-like	5.556	5.515	5.178	5.336	5.77	5.842	5.363	5.747	5.513	5.359	5.95	5.433	5.427	5.404	5.698	5.688	5.468	5.306	6.059	6.326	6.187	5.645	6.049	6.22	6.548	6.184	6.418	6.142	5.708	5.996	6.32	6.062	6.136	6.237	6.203
101278_at	Info	Artn	artemin	5.563	5.809	5.381	5.469	5.811	5.498	5.573	5.675	5.733	5.507	5.646	5.419	5.309	5.318	5.413	5.364	5.286	5.036	5.794	5.981	5.561	5.663	5.777	5.818	6.303	5.791	6.214	5.982	6.086	5.79	5.894	5.889	5.819	6.203	6.014
101279_f_at	Info	Tcrb-V8.2	T-cell receptor beta, variable 8.2	2.695	2.65	2.838	3.089	2.882	2.518	3.084	2.749	2.753	2.859	3.012	3.202	6.768	7.104	3.705	3.989	6.282	5.97	3.256	3.7	3.616	3.188	3.161	3.644	3.705	3.272	3.228	3.603	3.449	3.533	3.232	3.543	3.365	3.488	3.731
101280_at	Info	Olfr41	olfactory receptor 41	2.778	3.085	3.275	2.933	3.053	3.505	3.123	3.072	2.816	2.987	2.958	2.953	2.983	2.852	3.147	2.854	2.831	3.103	2.738	2.84	2.754	2.918	2.623	2.636	2.802	2.796	2.839	2.945	2.533	2.856	2.872	2.728	2.737	2.559	2.933
101281_at	Info	Olfr49	olfactory receptor 49	2.509	2.728	2.56	2.632	2.724	2.947	3.032	2.624	2.759	2.597	2.868	2.826	2.551	2.734	2.799	2.779	2.85	2.603	3.511	3.445	3.124	3.435	3.231	3.306	3.583	3.284	3.429	3.504	3.259	3.467	3.369	3.123	3.245	3.337	3.716
101282_at	Info	Gpr44	G protein-coupled receptor 44	5.055	5.094	4.967	5.232	5.217	4.954	5.053	5.21	5.229	4.864	5.514	5.245	5.016	4.936	4.903	4.625	4.883	4.74	4.946	5.244	5.321	5	5.385	5.2	5.533	5.252	5.327	5.477	5.26	5.061	5.205	5.155	4.845	5.219	5.622
101286_at	Info	Gja8	gap junction membrane channel protein alpha 8	3.73	3.706	3.486	3.636	3.95	3.699	3.788	3.808	3.682	3.64	3.84	3.93	4.09	3.762	3.637	3.773	3.614	3.452	4.738	4.728	4.58	5.104	4.938	4.734	4.906	4.826	5.268	4.959	4.757	5.214	4.954	4.604	4.753	4.855	4.693
101287_s_at	Info	Cyp2d11	cytochrome P450, family 2, subfamily d, polypeptide 11	2.999	2.625	2.881	2.165	2.363	3.289	2.575	2.344	2.559	2.771	3.156	2.925	2.941	2.622	3.433	3.179	2.289	2.376	3.185	3.595	3.184	3.69	3.41	3.424	3.817	3.345	3.185	3.216	3.004	3.584	3.211	3.163	3.444	2.903	3.142
101288_at	Info	Fv4	Friend virus susceptibility 4	2.682	2.807	2.747	3.159	2.734	2.706	2.61	2.714	2.5	2.331	2.731	2.669	2.518	2.75	2.68	2.78	2.847	3.14	2.45	2.836	2.699	2.91	2.878	2.639	2.549	2.878	2.371	3.044	2.376	2.342	2.226	2.369	2.472	2.614	2.517
101289_f_at	Info	Klk22	kallikrein 22	3.43	3.623	3.18	3.269	3.506	3.877	3.134	3.359	3.704	3.343	3.085	3.158	3.36	2.705	3.158	3.28	3.109	3.259	3.223	3.126	2.785	3.365	3.255	3.22	2.76	3.172	3.483	3.51	2.981	3.13	2.948	3.121	2.915	2.875	2.903
101290_at	Info	Gnrh	gonadotropin releasing hormone	4.417	4.689	4.393	4.653	4.587	4.61	4.811	5.039	4.482	4.707	4.441	4.317	4.264	4.417	4.23	4.222	4.136	3.673	5.902	5.205	4.634	4.845	4.892	5.352	5.033	5.17	5.022	5.425	4.892	5.358	5.283	5	4.837	5.107	5.305
101291_at	Info	Srm	spermidine synthase	3.142	2.797	3.027	3.338	3.085	2.911	3.102	2.854	3.146	3.142	3.081	3.05	3.116	3.076	3.079	3.302	3.176	2.997	3.212	3.248	3.273	2.789	3.013	3.101	3.544	3.034	2.889	3.333	3.075	3.159	2.884	3.182	3.206	2.859	2.983
101292_f_at	Info	Snrp1c-ps2	U1 small nuclear ribonucleoprotein 1C, pseudogene 2	5.595	6.118	6.162	5.945	6.681	6.66	5.939	5.96	5.775	5.607	5.296	5.491	4.82	4.708	5.306	5.215	4.71	4.751	5.959	5.091	6.055	5.221	5.972	5.397	5.676	5.658	5.404	5.271	4.932	6.02	6.115	5.759	5.351	5.667	5.665
101293_at	Info	G6pd2	glucose-6-phosphate dehydrogenase 2	2.758	2.878	2.808	3.194	3.17	3.088	2.902	2.799	2.861	2.632	2.932	2.877	2.967	2.69	2.661	2.839	2.743	2.745	3.544	3.467	3.041	3.199	3.479	3.416	3.426	3.593	3.636	3.297	3.334	3.379	3.633	3.282	3.461	3.394	3.228
101294_g_at	Info	G6pd2	glucose-6-phosphate dehydrogenase 2	2.577	2.783	2.843	2.724	3.112	2.925	2.625	2.654	2.653	2.812	2.795	2.784	2.667	2.54	2.669	2.573	2.373	2.611	2.814	3.311	2.92	3.085	2.819	2.827	2.629	2.794	2.824	2.976	2.906	2.796	2.848	3.192	2.793	2.911	2.817
101295_s_at	Info	NA	NA	2.166	2.143	1.918	2.13	2.386	2.432	1.917	2.137	2.029	2.382	2.407	2.36	2.369	2.268	2.477	2.443	2.277	2.585	2.528	2.607	2.765	2.312	2.353	2.659	2.485	2.662	2.832	2.731	2.783	2.751	2.358	2.629	2.588	2.738	2.691
101296_at	Info	Obp1b	odorant binding protein Ib	1.839	1.797	1.889	2.161	1.851	1.835	1.789	1.813	1.896	1.738	1.929	1.932	1.823	1.956	1.914	1.818	1.964	1.952	2.368	1.798	1.833	2.307	1.661	2.136	2.074	1.728	1.93	2.145	1.769	2.062	1.877	1.705	1.871	1.86	2.049
101297_at	Info	Ptprc	protein tyrosine phosphatase, receptor type, C	1.955	2.014	2.06	2.151	2.367	2.039	2.064	1.884	2.095	2.432	2.095	1.961	2.285	1.889	2.095	2.251	2.015	2.053	2.565	2.621	2.579	2.675	2.539	2.74	2.861	2.6	3.219	2.732	2.639	2.999	2.902	2.739	2.563	2.923	2.802
101298_g_at	Info	Ptprc	protein tyrosine phosphatase, receptor type, C	2.808	3.317	3.351	2.934	3.466	3.232	3.062	3.234	3.059	3.408	3.076	2.974	4.697	4.757	3.371	3.359	4.037	3.359	3.841	4.116	3.861	4.311	3.693	4.42	4.092	4.174	4.404	4.24	4.071	4.214	4.068	4.157	3.996	3.951	3.905
101299_at	Info	H2-M1	histocompatibility 2, M region locus 1	2.487	2.274	1.908	2.691	2.49	2.321	2.464	2.196	2.149	2.078	2.607	2.526	2.734	2.789	2.546	2.535	2.435	2.877	2.805	2.98	2.758	2.743	2.778	2.925	2.788	2.708	3.249	2.826	2.776	3.057	2.946	3.096	3.051	3.029	2.755
101300_at	Info	H2-M2	histocompatibility 2, M region locus 2	3.899	3.588	4.165	3.512	4.031	4.484	3.809	3.792	3.86	3.827	4.255	4.174	4.715	4.28	4.627	4.26	4.316	4.24	5.42	5.706	5.092	5.19	5.298	5.631	5.368	5.149	5.434	5.366	5.02	5.23	5.428	5.441	5.256	5.11	5.462
101301_at	Info	Umpk-ps	uridine monophosphate kinase, pseudogene	2.956	2.664	2.591	2.99	3.374	3.152	2.944	2.871	2.783	2.364	2.571	2.879	3.092	2.695	3.017	2.91	2.464	2.653	2.848	3.113	2.579	2.995	3.137	2.869	3.107	2.884	2.985	2.959	2.802	3.043	3.284	2.956	2.801	3.134	2.867
101302_at	Info	Kcnd1	potassium voltage-gated channel, Shal-related family, member 1	4.663	4.85	4.816	5.151	5.181	5.311	4.818	4.784	4.95	4.806	5.008	4.451	4.803	4.635	4.823	4.808	4.858	4.502	4.803	5.047	5.31	4.966	4.906	5.051	5.672	5.226	5.22	5.151	4.754	5.119	5.104	5.09	4.966	5.086	5.082
101303_at	Info	Olfr15	olfactory receptor 15	2.271	2.568	2.498	2.801	2.756	2.578	2.619	2.872	2.612	2.663	2.374	2.594	2.491	3.02	2.567	2.549	2.522	2.596	2.777	3.48	2.299	2.831	3.102	2.674	2.679	3.026	3.065	3.087	2.745	2.887	2.801	2.678	2.435	2.609	2.848
101305_at	Info	Pou3f3	POU domain, class 3, transcription factor 3	4.693	4.711	4.461	4.826	4.77	5.537	5.043	4.766	4.925	4.753	4.858	4.809	4.475	4.623	4.576	4.448	4.291	4.187	4.455	4.546	3.91	4.602	4.87	4.458	4.775	4.822	4.679	4.692	4.835	4.593	4.785	5.152	4.533	4.708	5.019
101306_f_at	Info	Saa-ps	serum amyloid A, pseudogene	4.715	3.755	4.003	4.731	3.827	4.815	4.367	4.471	4.708	4.256	4.64	3.985	5.21	4.786	4.603	4.641	4.672	4.294	5.386	5.385	5.361	4.976	5.471	5.43	5.385	5.659	5.238	5.464	5.238	5.448	5.527	5.596	5.668	5.505	5.376
101307_at	Info	Cyp4a12	cytochrome P450, family 4, subfamily a, polypeptide 12	3.925	4.408	4.314	4.104	4.482	4.051	4.137	4.37	3.968	4.076	4.453	4.299	4.366	3.96	4.091	4.053	3.737	4.003	4.602	4.745	4.593	4.876	4.873	4.616	4.833	4.515	3.936	4.699	4.331	4.456	4.682	4.563	4.382	4.334	4.541
101308_at	Info	Kcnb1	potassium voltage gated channel, Shab-related subfamily, member 1	4.378	4.946	4.926	4.778	5.06	5.091	4.9	5.106	4.833	4.925	4.699	4.863	4.84	4.845	5.334	5.003	5.012	4.886	6.12	6.389	6.164	6.598	6.314	6.267	6.579	6.087	6.153	6.096	6.063	6.143	6.141	6.442	5.964	6.365	6.22
101309_at	Info	Sstr3	somatostatin receptor 3	4.194	4.573	4.637	4.44	4.507	5.058	4.609	4.461	4.536	4.362	4.416	4.395	4.822	4.69	4.899	4.668	4.511	4.194	4.844	5.457	4.839	5.215	5.275	5.52	5.358	5.245	5.267	5.179	5.229	5.253	4.987	5.103	5.084	5.354	5.475
101310_at	Info	Tal2	T-cell acute lymphocytic leukemia 2	2.877	2.902	2.919	2.776	2.994	3.3	2.68	2.767	2.453	2.68	3.038	2.636	3.05	2.996	2.947	2.935	2.793	2.922	3.512	3.456	3.592	4.065	3.634	3.598	3.684	3.554	3.381	3.633	3.363	3.464	3.377	3.424	3.195	3.47	3.354
101311_at	Info	Tcrb-V13	T-cell receptor beta, variable 13	3.661	4.165	3.664	3.462	3.674	4.756	3.724	3.807	3.977	4.161	3.823	3.954	4.131	3.793	4.136	4.148	3.896	3.495	4.252	4.147	4.016	4.982	4.679	4.312	4.502	3.989	4.296	4.354	4.239	4.13	4.217	4.257	3.986	4.295	4.135
101312_at	Info	Grin2b	glutamate receptor, ionotropic, NMDA2B (epsilon 2)	3.191	2.962	2.917	3.215	2.922	3.328	3.274	3.185	3.454	2.97	3.585	3.325	3.211	3.377	2.815	3.335	3.144	2.828	3.563	3.868	3.365	3.719	3.489	3.675	3.591	3.832	3.818	3.517	3.311	3.485	3.565	3.75	3.729	3.817	3.332
101313_r_at	Info	NA	NA	2.298	2.202	2.238	2.107	2.332	2.387	2.815	2.566	2.312	2.402	2.215	2.494	2.382	2.851	2.512	2.255	2.565	2.844	2.687	2.681	2.821	3.233	2.837	2.971	2.742	2.693	3.627	3.094	2.506	2.811	2.428	2.711	2.615	2.366	2.576
101314_at	Info	H2-Pa	histocompatibility 2, P region alpha locus	4.557	4.747	4.785	4.769	5.333	4.982	4.707	4.971	4.683	4.369	4.932	5.125	4.853	4.472	4.656	4.675	4.611	4.599	5.901	5.791	5.267	5.394	5.425	5.577	6.238	5.592	5.56	5.974	5.613	5.948	5.651	5.959	5.593	5.703	5.635
101315_at	Info	Tuba-rs1	tubulin alpha, related sequence 1	2.173	2.049	1.964	2.044	1.762	2.155	2.116	1.977	2.106	1.821	2.074	2.11	2.166	1.893	2.047	1.845	1.91	1.881	2.248	2.44	2.488	2.126	2.18	2.027	2.289	2.101	2.359	2.022	2.187	2.379	2.294	2.314	2.478	2.213	2.392
101316_at	Info	Wnt7a	wingless-related MMTV integration site 7A	3.82	4.116	3.734	4.283	4.515	4.126	4.065	4.033	3.971	3.773	4.031	3.934	3.79	4.007	3.717	3.713	3.814	3.962	4.837	5.005	4.516	4.656	5.229	4.992	5.303	5.015	5.305	5.183	4.987	5.159	4.911	5.35	4.908	5.064	4.878
101317_f_at	Info	Ifnab	interferon alpha family, gene B	3.752	3.769	3.944	3.77	3.877	4.209	3.955	3.928	3.896	3.492	4.022	4.111	3.9	3.65	3.968	4.008	3.81	3.068	3.81	4.348	3.953	3.904	4.389	4.265	4.559	3.877	4.32	4.269	3.765	4.087	4.219	4.081	3.945	4.172	3.953
101318_at	Info	Sstr1	somatostatin receptor 1	3.594	3.537	3.524	3.972	3.942	4.129	3.572	3.857	3.474	3.406	3.582	3.739	3.563	3.654	3.32	3.633	3.356	3.289	3.445	4.157	3.608	4.092	4.143	3.894	4.032	4.006	4.112	3.845	3.753	3.647	4.177	4.037	4.146	4.018	4.167
101319_f_at	Info	Igk-V28	immunoglobulin kappa chain variable 28 (V28)	3.823	3.78	3.839	4.07	3.927	3.571	3.811	4.09	3.987	3.941	4.334	4.085	4.035	4.185	4.111	3.981	4.12	4.128	4.383	4.716	4.881	4.857	4.582	5.034	5.045	5.022	4.637	4.697	4.581	4.849	4.628	4.603	4.375	4.477	4.694
101320_f_at	Info	AU044919	expressed sequence AU044919	2.663	2.676	2.728	2.615	2.769	2.902	3.059	2.616	2.844	2.492	2.788	2.586	2.772	3.143	2.485	2.756	2.522	2.548	3.161	3.201	3.195	3.381	3.195	3.263	3.346	3.069	3.09	3.061	3.181	3.376	3.09	3.052	3.267	3.134	3.122
101321_r_at	Info	AU044919	expressed sequence AU044919	2.152	2.216	2.531	1.969	2.217	2.935	2.159	2.349	2.121	3.162	1.786	1.867	1.813	1.835	1.967	1.948	2.055	1.894	2.024	2.38	2.425	3.194	2.614	2.423	2.153	2.401	2.25	2.285	2.196	2.189	2.3	2.433	2.495	2.102	2.418
101324_r_at	Info	Btps	BCRABL transformation potentiating sequence	1.979	2.009	2.11	2.197	2.064	2.565	2.005	2.066	1.847	1.875	2.045	2.058	1.8	1.934	1.907	1.798	1.844	1.945	1.977	1.911	2.159	2.069	2.033	2.051	2.503	1.92	2.026	2.144	2.267	2.712	1.99	1.878	1.918	2.289	2.006
101325_r_at	Info	Fbs1	fibrosin 1	3.719	3.748	5.528	5.172	4.45	3.945	4.232	4.256	4.111	4.193	6.818	7.051	3.109	3.269	2.918	2.887	2.873	2.776	2.88	3.14	2.815	2.911	3.149	3.153	3.916	2.832	3.806	3.032	3.513	3.203	2.998	3.572	2.989	4.97	3.492
101326_at	Info	NA	NA	2.635	3.246	2.686	2.901	3.098	2.912	2.898	3.386	2.966	3.595	2.978	3.252	3.307	3.335	3.186	3.169	3.439	3.291	3.511	3.932	3.946	4.147	3.733	3.836	4.083	3.846	3.687	4.115	3.755	4.127	3.442	3.582	3.392	3.498	3.836
101327_at	Info	Lcp1	lymphocyte cytosolic protein 1	4.315	4.484	4.26	3.945	4.649	5.218	4.245	4.571	4.284	3.823	4.511	4.445	4.757	4.591	4.46	4.522	4.217	4.163	5.502	5.205	5.335	5.259	5.53	5.713	5.746	5.579	5.284	5.894	5.163	5.539	5.073	5.3	5.292	5.219	5.198
101328_at	Info	Pla2g5	phospholipase A2, group V	3.029	2.476	3.061	3.058	2.897	3.01	3.226	3.157	2.933	2.823	2.796	3.35	2.934	2.582	3.183	2.847	2.856	2.528	3.308	3.491	3.204	4.026	3.41	3.71	3.723	3.467	3.437	3.195	3.369	3.655	3.688	3.769	3.347	3.448	3.576
101329_f_at	Info	Igk-V8	immunoglobulin kappa chain variable 8 (V8)	3.495	3.547	3.084	3.61	3.368	3.641	3.792	4.105	3.821	3.429	3.468	3.599	3.729	3.516	3.251	3.633	3.401	3.375	3.622	4.187	4.061	3.59	3.53	3.612	4.103	3.827	3.809	3.663	3.954	3.718	4.254	3.672	3.81	3.932	3.748
101330_f_at	Info	Igk-V28	immunoglobulin kappa chain variable 28 (V28)	4.45	4.146	4.628	4.8	4.051	3.997	4.667	4.418	4.451	4.368	4.446	4.586	4.201	4.528	4.648	4.152	3.928	4.201	4.535	4.413	4.181	4.673	4.557	5.014	5.031	4.605	5.176	4.376	4.733	4.377	4.828	4.944	4.644	4.664	4.736
101331_f_at	Info	Igk-V8	immunoglobulin kappa chain variable 8 (V8)	2.801	2.865	2.608	2.835	2.807	2.588	3.16	2.93	2.702	2.686	2.632	2.715	3.222	3.077	3.183	3.045	3.192	3.128	3.017	2.743	2.447	2.927	3.178	2.734	3.183	3.098	3.053	3.026	2.792	3.235	2.904	2.778	2.972	2.789	2.719
101332_at	Info	Igk-V38	immunoglobulin kappa chain variable 38(V38)	2.11	1.983	2.119	2.212	1.993	2.533	2.129	2.019	2.079	1.896	2.117	1.959	2.107	2.165	1.949	2.064	1.959	2.017	2.574	2.415	2.497	2.732	2.691	2.248	2.427	2.492	2.193	2.278	2.23	2.384	2.861	2.286	2.092	2.21	2.063
101333_at	Info	Galnt4	UDP-N-acetyl-alpha-D-galactosamine:polypeptide N-acetylgalactosaminyltransferase 4	2.195	2.239	2.05	2.314	2.443	2.518	2.384	2.274	2.34	2.374	2.674	2.343	2.309	2.54	2.278	2.226	2.366	2.259	2.387	2.939	2.635	2.757	2.7	2.797	2.701	2.685	2.649	2.73	2.632	2.761	2.483	2.611	2.847	2.393	2.816
101334_at	Info	Nkx2-3	NK2 transcription factor related, locus 3 (Drosophila)	2.803	3.025	2.966	2.704	2.973	3.129	2.702	3.304	3.027	3.101	2.908	2.763	3.147	3.304	2.842	3.134	3.246	2.767	2.962	3.309	3.234	3.287	3.553	3.272	3.688	3.529	3.165	3.724	2.864	3.543	3.239	3.802	3.136	3.393	3.359
101335_at	Info	Cdk5r2	cyclin-dependent kinase 5, regulatory subunit 2 (p39)	4.894	4.863	4.784	4.551	4.956	5.196	4.607	5.112	4.641	5.242	4.6	4.722	4.808	4.548	4.574	4.566	4.042	4.441	4.864	5.503	4.725	4.825	5.317	5.196	5.047	5.413	5.397	5.061	5.066	4.83	5.087	5.182	5.09	5.436	5.345
101336_at	Info	2210010C04Rik	RIKEN cDNA 2210010C04 gene	3.326	3.438	3.209	3.489	3.442	3.412	3.433	3.293	3.557	3.329	3.614	3.564	3.458	3.499	3.278	3.303	3.179	3.316	3.402	3.456	3.449	3.677	3.508	3.525	3.802	3.511	3.891	3.547	3.362	3.752	3.37	3.374	3.421	3.526	3.263
101337_at	Info	2210010C04Rik	RIKEN cDNA 2210010C04 gene	2.803	2.546	3.012	2.694	2.875	2.786	2.667	2.539	2.656	2.622	2.621	2.703	2.675	2.658	2.634	2.514	2.488	2.729	2.822	3.181	3.023	2.861	3.026	3.061	3.098	3.264	2.828	2.895	2.645	2.864	2.734	2.941	2.794	2.852	2.712
101338_f_at	Info	NA	NA	4.369	4.573	4.75	4.64	4.936	4.64	4.581	4.788	4.61	4.475	4.73	4.825	4.493	4.665	4.629	4.626	4.341	4.376	4.696	4.645	4.639	4.702	4.949	4.907	5.733	5.097	5.246	5.358	4.545	4.746	4.865	4.851	4.71	5.039	4.921
101339_at	Info	Trygn16	trypsinogen 16	3.144	3.319	3.894	3.267	3.38	3.836	3.13	3.571	3.201	3.138	3.456	3.114	3.423	3.164	3.102	3.073	2.828	3.012	2.732	2.731	2.666	2.532	2.481	2.564	2.849	2.853	3.005	2.835	2.631	2.635	2.571	2.874	2.75	2.849	2.827
101340_at	Info	Prss2	protease, serine, 2	2.268	2.443	2.241	2.406	3.026	2.326	2.414	2.056	2.057	2.191	2.325	2.429	2.306	2.194	2.064	2.298	1.761	2.196	2.162	2.687	2.216	2.086	2.358	2.467	2.219	2.424	2.822	2.5	2.445	2.295	2.548	2.539	2.325	2.355	2.568
101341_at	Info	H2-M9	histocompatibility 2, M region locus 9	3.101	3.539	3.549	3.353	3.781	4.209	3.133	3.391	3.353	3.408	3.32	3.481	3.333	3.32	3.429	3.345	3.325	3.26	3.828	3.837	3.643	3.92	3.598	3.955	3.893	3.924	4.149	3.869	4.011	4.014	3.833	3.825	3.623	3.82	4.001
101342_at	Info	Notch2	Notch gene homolog 2 (Drosophila)	4.777	4.942	4.898	4.937	5.219	5.571	4.876	4.904	4.542	4.649	5.257	4.617	4.875	4.482	4.484	4.617	4.081	4.336	4.841	5.109	4.859	5.017	5.01	5.089	5.31	5.08	5.207	5.248	4.926	4.857	5.291	5.451	4.772	5.322	5.177
101343_at	Info	Eat2	EWS/FLI1 activated transcript 2	2.244	2.455	2.24	2.373	2.272	2.163	2.354	2.457	2.253	2.122	2.531	2.484	2.432	2.131	2.377	2.422	2.152	2.03	2.766	2.941	2.867	2.82	2.827	2.919	3.31	2.793	2.839	2.746	2.761	2.955	2.904	2.975	2.856	2.907	2.817
101344_at	Info	Cckbr	cholecystokinin B receptor	5.006	5.252	5.3	5.119	5.099	5.491	5.344	5.289	5.064	4.85	5.491	5.893	5.183	5.304	5.097	4.86	4.951	5.04	5.427	5.813	5.151	5.571	5.441	5.31	6.029	5.288	5.63	5.386	4.968	5.205	5.68	5.264	4.997	5.637	5.277
101345_at	Info	AA960287	expressed sequence AA960287	4.877	4.971	4.647	4.888	5.121	5.536	5.056	5.003	4.803	5.271	5.311	5.406	5.356	5.33	5.228	5.266	4.945	5.226	5.962	6.218	5.887	5.815	6.002	5.928	6.127	5.764	5.994	5.7	5.643	6.319	6.185	6.038	5.832	5.896	6.15
101346_at	Info	Igk-V8	immunoglobulin kappa chain variable 8 (V8)	3.671	4.036	4.161	3.791	4.57	4.352	3.937	4.288	4.287	4.023	4.029	3.784	3.89	3.809	3.656	3.593	3.658	3.751	4.345	4.412	4.306	4.461	4.325	4.406	5.21	4.656	4.48	4.744	4.06	4.56	4.333	4.602	4.115	4.432	4.336
101347_at	Info	Igk-V8	immunoglobulin kappa chain variable 8 (V8)	2.062	2.509	2.367	2.464	2.65	2.499	1.993	2.171	2.174	2.356	2.353	2.098	2.187	1.925	2.102	2.092	2.267	2.382	2.292	2.464	2.606	2.403	2.52	2.286	3.307	2.168	2.453	2.424	2.131	2.213	2.215	2.207	2.157	2.481	2.425
101348_at	Info	Igk-V8	immunoglobulin kappa chain variable 8 (V8)	3.405	3.515	3.56	4.303	3.868	4.002	4.018	3.506	3.597	3.626	3.845	4.324	4.185	4.145	4.075	4.044	4.1	3.975	4.565	4.481	4.796	4.604	4.056	4.571	4.241	4.442	4.649	4.681	4.471	4.832	4.346	4.46	4.547	4.067	4.295
101349_at	Info	Plk-ps1	polo-like kinase, pseudogene 1	2.124	2.251	2.237	2.221	2.031	2.174	2.399	2.392	2.289	2.171	2.545	2.339	2.072	2.013	1.968	1.99	2.091	2.117	2.065	2.084	2.028	2.467	1.98	2.325	2.39	1.898	2.24	2.011	2.149	2.344	2	1.934	2.018	2.154	2.276
101350_g_at	Info	Plk	polo-like kinase (Drosophila)	4.848	4.76	4.945	4.932	4.769	4.907	4.927	4.84	4.705	4.861	5.274	4.942	4.842	4.17	4.572	4.554	4.171	4.409	5.064	5.434	4.933	5.561	4.984	5.339	5.446	5.211	5.373	5.505	4.876	5.293	5.029	5.454	5.244	5.09	5.148
101351_at	Info	Gprc2a-rs2	G protein-coupled receptor, family C, group 2, member A, related sequence 2	1.845	2.088	1.826	1.973	2.101	2.496	1.827	2.201	1.905	1.926	1.944	1.947	1.86	1.999	2.007	1.904	1.851	2.018	2.377	2.187	2.383	2.708	2.211	2.044	2.535	2.312	2.069	2.54	2.178	1.994	2.012	2.167	2.047	2.024	2.183
101352_g_at	Info	Gprc2a-rs2	G protein-coupled receptor, family C, group 2, member A, related sequence 2	2.779	3.005	2.636	2.795	2.855	3.111	2.935	2.681	2.739	2.694	2.974	2.876	2.902	2.869	2.815	2.946	3.055	2.724	3.49	3.313	3.032	3.521	3.201	3.404	4.054	3.743	3.403	3.392	3.259	3.144	3.415	3.567	2.984	3.339	3.545
101353_at	Info	Gprc2a-rs3	G protein-coupled receptor, family C, group 2, member A, related sequence 3	1.964	1.801	1.833	1.895	2.142	1.9	1.891	1.932	1.849	2.08	1.963	1.889	2.032	2.181	2.065	1.946	1.594	1.85	1.987	2.244	2.042	2.211	1.893	1.906	2.077	2.217	1.86	2.013	1.722	1.934	1.977	1.847	2.092	2.012	1.701
101354_at	Info	Slc18a3	solute carrier family 18 (vesicular monoamine), member 3	3.856	4.15	4.157	3.969	4.007	3.96	3.885	3.924	4.132	4.132	4.2	4.575	4.136	3.904	4.08	3.927	4.152	3.88	3.972	4.699	4.089	4.006	4.193	4.392	4.703	4.353	4.261	4.28	3.98	4.054	4.298	4.207	3.964	4.239	4.312
101355_at	Info	Ascl2	achaete-scute complex homolog-like 2 (Drosophila)	4.569	4.544	4.281	4.602	4.983	4.75	4.623	4.811	4.706	4.699	4.666	4.766	4.855	4.635	4.589	4.447	4.674	4.5	4.787	5.329	5.039	4.5	4.706	4.963	5.097	4.888	5.13	5.313	4.843	5.093	5.016	4.715	4.495	5.005	4.913
101356_at	Info	Tk2	thymidine kinase 2, mitochondrial	3.196	3.555	5.406	4.768	4.394	3.644	3.472	4.364	5.149	5.191	3.463	2.979	5.592	5.785	6.696	6.722	5.917	5.925	3.886	3.855	3.688	6.609	3.859	4.027	3.995	3.973	4.085	3.98	3.683	3.962	4.118	3.9	3.89	3.776	3.726
101357_at	Info	Ap2a1	adaptor protein complex AP-2, alpha 1 subunit	3.634	3.788	4	4.068	4.373	3.645	5.99	5.749	4.207	4.097	4.249	4.097	4.139	4.194	5.339	5.644	3.808	4.178	4.542	4.697	4.489	4.693	4.989	4.743	4.275	4.58	5.404	5.164	4.475	4.95	4.789	4.995	4.454	4.647	4.713
101358_at	Info	Plcb3	phospholipase C, beta 3	4.89	5.012	4.712	5.311	5.333	5.328	6.667	6.399	5.06	4.946	5.356	5.088	5.229	5.145	5.063	5.004	4.869	4.838	6.083	6.357	6.292	6	6.265	6.387	6.477	6.203	6.562	6.56	6.263	6.316	6.158	6.226	6.121	6.179	6.016
101359_at	Info	Lamb2	laminin, beta 2	7.947	7.249	3.054	3.624	4.833	5	3.851	4.07	3.865	3.484	2.959	3.198	3.813	3.808	3.8	4.004	3.809	3.368	4.699	5.109	4.79	4.793	6.484	5.214	5.64	5.327	5.167	4.709	5.014	5.164	4.917	5.154	4.809	5.083	5.174
101362_at	Info	Mapk9	mitogen activated protein kinase 9	2.175	2.407	2.921	2.948	2.379	2.821	2.321	2.416	2.531	2.323	2.429	2.511	2.427	2.521	2.308	2.384	2.145	2.23	2.506	2.746	2.744	2.601	2.615	2.584	3.29	2.698	2.46	2.913	2.406	2.862	2.625	2.596	2.49	2.412	2.48
101363_at	Info	Adora2a	adenosine A2a receptor	4.327	4.786	4.824	4.526	4.669	4.301	5.22	5.679	5.144	5.074	4.61	4.499	6.66	6.345	5.2	5.443	5.729	5.777	6.442	5.099	5.209	8.173	5.402	6.752	5.626	5.791	5.673	5.546	5.109	5.514	7.857	5.955	5.015	5.311	5.392
101364_at	Info	Adora2a	adenosine A2a receptor	3.932	4.241	4.186	4.099	4.679	4.389	4.079	4.72	4.514	4.408	4.516	4.229	4.294	4.126	4.208	4.04	3.925	4.124	4.74	5.151	5.215	4.619	4.992	5.137	4.689	5.058	4.968	5.129	4.631	5.07	4.918	4.78	4.851	4.881	4.998
101366_f_at	Info	1200009I24Rik	RIKEN cDNA 1200009I24 gene	4.914	5.014	6.807	6.503	5.254	5.325	6.768	6.916	4.962	5.087	4.832	4.545	5.013	5.16	4.945	5.127	4.538	4.63	5.345	7.245	6.504	6.157	6.04	7.579	6.4	6.418	6.234	6.854	6.044	6.1	6.095	6.036	5.685	6.102	6.839
101367_at	Info	Dctn1	dynactin 1	5.505	5.346	5.719	5.753	6.072	5.607	6.166	5.926	6.549	6.624	5.252	5.394	8.051	8.024	7.836	8.105	5.587	5.653	4.604	4.477	4.856	4.123	4.74	4.566	4.56	4.264	4.151	4.719	4.337	4.752	8.793	4.385	4.778	6.746	4.266
101368_at	Info	Pem	placentae and embryos oncofetal gene	3.648	3.499	3.475	3.383	3.679	3.706	3.368	3.532	3.541	3.176	3.499	3.834	3.582	3.63	3.527	3.343	3.446	3.562	4.008	4.186	4.474	4.173	4.26	4.053	4.194	4.114	4.243	4.069	4.049	4.087	4.066	4.231	4.286	4.233	4.232
101369_at	Info	D17Ertd197e	DNA segment, Chr 17, ERATO Doi 197, expressed	3.715	3.938	3.682	4.005	3.497	3.808	3.997	3.977	4.309	4.631	3.519	3.811	4.026	3.601	3.717	3.727	5.444	5.017	4.229	4.134	3.643	3.81	4.128	4.161	4.465	4.045	5.818	4.494	4.157	4.057	4.095	4.104	4.137	4.085	4.045
101370_at	Info	Kpna1	karyopherin (importin) alpha 1	6.148	5.646	5.843	6.081	2.575	3.452	3.491	2.975	2.539	2.517	4.308	4.506	4.389	4.24	2.054	1.708	6.111	6.209	2.603	2.386	2.311	2.502	2.052	2.452	2.478	2.518	3.882	2.412	2.626	2.568	4.984	3.452	2.743	2.362	2.474
101371_at	Info	Cpsf4	cleavage and polyadenylation specific factor 4	7.429	7.208	6.928	6.589	7.075	6.607	6.43	6.313	6.425	6.741	6.387	6.456	6.427	6.369	6.025	6.205	6.745	6.559	7.026	4.582	5.407	7.997	7.697	5.093	4.386	5.231	5.119	4.72	6.267	5.14	4.468	6.283	6.011	4.758	5.124
101372_at	Info	Trip13	thyroid hormone receptor interactor 13	2.276	2.043	1.981	2.406	2.689	2.586	2.208	2.119	2.127	2.091	2.7	2.187	2.185	1.945	1.951	2.122	2.097	2.181	2.297	2.359	2.534	2.85	2.472	2.162	2.6	2.24	2.342	2.258	2.16	2.376	2.66	2.385	2.632	2.573	2.026
101374_at	Info	Krtap6-1	keratin associated protein 6-1	1.907	1.941	1.835	2.082	2.428	2.233	1.991	2.089	1.781	2.24	2.223	1.909	1.945	1.947	1.947	1.852	1.914	2.198	2.496	2.363	2.6	2.479	2.471	2.181	2.17	2.17	2.151	2.348	2.122	2.346	2.183	2.267	2.258	2.075	2.168
101375_at	Info	Krtap6-1	keratin associated protein 6-1	2.807	2.614	2.68	2.851	2.703	2.525	2.808	2.607	2.726	2.619	2.806	2.683	2.791	2.529	2.564	2.691	2.751	3.114	2.736	3.093	2.635	3.051	2.502	3.044	3.624	3.051	2.772	2.831	2.77	2.903	2.989	2.953	2.871	2.77	2.565
101376_at	Info	Krtap6-1	keratin associated protein 6-1	2.349	2.323	2.244	2.567	2.351	2.447	2.425	2.334	2.341	2.693	2.414	2.358	2.352	2.385	2.233	2.216	2.317	2.61	2.594	2.166	2.227	2.352	2.152	2.373	2.37	2.072	2.136	2.189	2.398	2.113	2.431	2.122	2.179	2.098	2.312
101377_at	Info	Mcpr	meiotic check point regulator	2.688	2.885	2.828	2.405	2.411	2.613	2.748	2.766	2.816	3.178	2.984	2.785	3.016	3.061	2.89	2.74	3.128	3.033	3.938	3.861	3.778	3.416	3.955	3.608	3.965	3.852	3.954	3.945	3.646	4.009	3.68	3.826	3.602	3.821	3.182
101380_at	Info	Nudt14	nudix (nucleoside diphosphate linked moiety X)-type motif 14	5.651	5.464	4.921	5.026	4.909	5.132	4.838	5.092	4.686	4.1	5.208	4.702	6.337	6.254	7.443	7.723	4.755	4.772	4.128	4.392	3.864	4.157	4.588	4.582	3.97	4.617	4.768	4.657	8.07	8.789	4.754	4.512	4.45	6.954	4.583
101381_at	Info	Rab5ep-pending	rabaptin 5	7.545	5.772	2.96	3.315	3.316	3.142	2.901	3.25	7.448	6.973	3.319	3.542	3.912	4.105	3.979	4.305	4.087	3.537	4.142	4.365	3.759	4.184	3.914	4.345	4.177	4.159	4.331	4.329	4.028	4.353	4.376	4.038	4.122	5.074	3.874
101382_at	Info	Pbx2	pre B-cell leukemia transcription factor 2	2.854	2.981	3.006	2.788	5.93	5.871	2.965	3.293	3.976	4.498	3.019	2.987	3.185	2.865	3.705	4.142	3.713	3.891	3.343	3.454	3.442	3.049	3.272	3.647	3.69	3.484	3.449	3.884	3.438	3.545	3.209	3.359	3.484	3.3	3.57
101383_at	Info	Tnnt1	troponin T1, skeletal, slow	4.613	4.512	4.555	4.519	4.608	4.285	4.59	4.937	4.758	4.899	4.463	4.597	5.649	5.511	4.692	4.723	4.791	4.852	5.833	5.73	5.875	5.774	7.127	6.15	6.194	6.254	6.167	6.267	5.777	6.62	6.007	6.107	5.898	5.914	5.702
101384_at	Info	2210008A03Rik	RIKEN cDNA 2210008A03 gene	5.016	5.341	4.982	5.171	5.372	5.68	4.912	5.34	5.137	4.903	5.306	5.086	4.826	4.812	4.773	4.934	4.759	4.91	5.527	5.585	5.844	5.656	5.298	5.693	5.837	5.575	5.698	6.246	5.475	5.519	5.582	5.429	5.279	5.535	5.464
101385_at	Info	Mbd3	methyl-CpG binding domain protein 3	8.946	8.321	6.185	6.098	7.768	7.811	7.917	7.412	7.605	7.792	7.673	7.696	6.996	7.056	8.137	8.539	8.064	8.008	7.737	5.392	8.224	4.809	5.204	5.206	5.802	5.415	8.546	5.506	8.465	6.025	5.031	5.416	5.733	5.735	7.65
101386_at	Info	1810030J14Rik	RIKEN cDNA 1810030J14 gene	2.675	2.854	2.865	3.119	3.032	3.133	2.82	2.968	3.047	3.033	2.743	2.419	2.957	2.983	3.062	3.004	2.968	2.913	3.194	3.146	2.777	3.061	2.804	3.312	3.384	3.339	3.361	3.445	3.004	3.12	2.944	3.153	3.003	3.095	2.844
101387_at	Info	Acy1	aminoacylase 1	4.057	3.963	3.951	4.24	3.967	4.086	4.228	4.178	3.874	4.049	4.365	4.158	4.046	3.341	3.533	3.677	3.602	3.84	3.934	3.872	3.891	3.452	3.915	3.868	4.331	3.914	4.275	3.78	3.92	3.857	4.02	4.023	3.972	4.208	4.12
101388_at	Info	Pgk2	phosphoglycerate kinase 2	2.287	2.205	2.183	2.559	2.32	2.501	2.076	2.29	2.213	2.534	2.265	2.253	2.339	2.622	2.408	2.583	2.416	2.722	2.894	2.619	3.514	3.189	2.677	2.912	2.72	2.908	3.016	2.95	2.83	2.893	2.704	2.723	2.767	2.644	2.648
101389_at	Info	Scarb2	scavenger receptor class B, member 2	4.298	4.303	5.319	5.708	3.822	3.606	3.723	3.926	6.092	5.513	4.223	4.407	4.381	4.13	4.18	4.274	4.118	3.885	4.038	4.007	3.484	3.89	3.672	4.05	3.868	3.826	4.037	4.018	3.753	4.275	4.111	4.015	4.846	3.903	4.019
101390_at	Info	Muc3	mucin 3, intestinal	3.175	3.48	3.2	3.488	3.566	3.337	3.256	3.444	3.455	3.57	3.358	3.608	3.252	3.018	3.238	2.951	3.239	2.973	3.729	3.845	3.795	3.761	3.634	4.234	4.442	3.96	4.195	4.331	3.731	4.044	3.778	3.74	3.504	3.768	4.12
101392_at	Info	6330407G04Rik	RIKEN cDNA 6330407G04 gene	4.467	4.153	3.695	3.572	3.466	3.448	3.043	3.462	3.547	3.309	3.342	3.566	3.54	3.16	3.333	3.338	3.511	3.77	3.618	3.698	3.607	4.066	3.665	3.642	3.934	4.462	3.572	3.769	3.498	3.88	3.939	3.976	3.374	3.641	3.804
101393_at	Info	Anxa3	annexin A3	4.961	4.203	2.462	2.388	2.157	2.144	2.076	2.064	2.15	2.259	2.363	2.172	2.162	2.305	2.14	2.292	3.781	3.277	2.311	2.362	7.305	2.175	2.423	2.614	2.357	2.344	2.344	2.365	2.473	2.559	2.164	2.355	2.463	2.377	2.394
101394_at	Info	Sgcg	sarcoglycan, gamma (dystrophin-associated glycoprotein)	2.56	2.568	2.565	2.607	2.984	2.87	2.532	2.572	2.676	2.441	2.651	3	2.789	2.601	2.456	2.597	2.535	2.486	3.063	3.135	2.854	3.051	3.333	3.535	3.479	3.403	3.509	3.422	3.271	3.328	3.038	3.167	2.915	3.079	3.194
101395_at	Info	Purb	purine rich element binding protein B	6.907	6.879	5.17	5.414	5.406	5.221	5.194	5.31	5.193	5.201	5.405	5.075	7.587	7.518	5.351	5.375	7.221	7.113	5.217	6.557	8.25	6.602	4.52	9.905	5.29	6.116	4.788	5.497	7.454	4.476	8.429	6.76	8.653	7.591	10.463
101396_at	Info	Tcf2	transcription factor 2	3.008	2.93	3.096	3.329	2.986	2.814	3.082	3.024	2.946	2.818	2.962	3.009	3.031	3.029	3.102	3.193	3.006	3.039	3.144	3.504	3.321	3.589	3.385	3.129	3.09	3.351	3.298	3.54	3.181	3.429	2.93	3.124	3.272	3.171	3.245
101397_at	Info	Slc2a8	solute carrier family 2, (facilitated glucose transporter), member 8	4.062	4.136	4.066	3.919	4.35	4.573	4.08	3.747	4.267	4.475	3.917	4.188	4.257	4.274	3.943	4.028	4.94	5.188	5.31	5.656	5.281	5.379	5.482	5.812	5.509	5.316	5.242	5.417	5.474	5.001	5.177	5.467	5.336	5.076	5.259
101398_at	Info	Stxbp2	syntaxin binding protein 2	6.564	6.778	6.009	6.058	4.199	3.846	6.602	6.219	7.964	8.273	5.461	5.341	7.546	7.394	7.123	7.448	7.67	7.855	4.684	4.931	7.095	4.014	4.888	5.07	5.103	5.14	5.434	8.64	5.299	5.005	4.885	5.349	5.791	5.172	5.317
101399_at	Info	Hspg2	perlecan (heparan sulfate proteoglycan 2)	4.425	4.043	3.85	3.794	3.964	3.945	4.361	4.133	4.062	3.808	4.148	4.09	4.245	3.893	3.826	4.053	3.97	3.941	4.54	4.469	4.533	3.845	4.235	4.275	4.713	4.488	4.071	4.564	4.339	4.348	4.309	4.325	4.241	4.147	3.955
101401_at	Info	Bet1	blocked early in transport 1 homolog (S. cerevisiae)	4.364	4.212	7.715	7.835	3.192	3.358	3.19	2.575	7.55	6.957	8.158	8.077	7.801	7.862	7.751	7.823	4.822	4.854	6.211	2.966	2.953	3.34	3.408	3.206	3.196	3.109	8.442	3.548	2.82	3.813	4.734	3.038	3.651	3.442	3.064
101402_at	Info	Trap100-pending	thyroid hormone receptor-associated protein	6.189	6.414	7.367	6.935	7.575	7.443	6.073	5.994	6.801	7.099	6.585	6.673	5.433	5.509	5.014	5.345	4.811	4.17	3.811	3.938	3.961	3.848	4.017	4.165	3.692	4.044	3.743	4.004	3.849	3.731	4.455	3.991	5.053	4.482	3.929
101403_at	Info	Ccl25	chemokine (C-C motif) ligand 25	4.26	4.196	4.319	4.361	4.772	4.158	4.261	4.394	4.428	4.062	4.541	3.973	4.568	4.234	4.248	4.504	4.172	4.166	4.924	5.143	4.712	4.431	4.865	5.232	5.355	5.45	5.948	5.373	4.936	5.064	5.237	5.395	5.33	5.322	5.212
101404_at	Info	2310061I09Rik	RIKEN cDNA 2310061I09 gene	5.889	5.174	6.967	7.108	2.226	2.608	6.006	5.949	3.367	3.132	2.9	2.539	6.002	6.284	5.859	5.934	6.208	6.156	2.311	2.329	2.174	2.244	4.636	2.361	3.38	2.504	3.223	3.635	3.682	3.371	2.561	2.806	2.393	3.174	2.308
101405_at	Info	Smarcd1	SWI/SNF related, matrix associated, actin dependent regulator of chromatin, subfamily d, member 1	5.953	6.018	6.2	5.879	7.877	8.124	4.796	5.227	5.371	5.679	5.489	5.396	6.12	6.222	5.972	6.021	6.866	6.795	5.482	5.669	8.498	5.18	5.373	5.789	6.136	5.594	8.233	5.763	5.397	5.749	5.78	5.687	5.591	5.513	5.321
101406_at	Info	Sult2b1	sulfotransferase family, cytosolic, 2B, member 1	3.048	3.218	2.973	3.079	3.377	3.203	3.152	2.896	3.089	3.193	3.104	3.265	3.102	3.081	3.239	3.285	3.071	3.088	3.303	3.192	2.935	2.816	3.401	3.092	3.423	3.003	3.052	2.805	3.098	3.263	3.156	3.227	3.405	3.271	3.149
101407_at	Info	Frda	Friedreich ataxia	3.613	3.187	2.678	3.05	7.222	6.081	8.027	7.719	7.482	6.749	6.07	5.968	7.483	7.473	3.043	3.264	2.95	2.828	2.584	2.302	2.974	7.993	2.673	2.442	2.987	2.361	6.8	2.616	3.425	2.441	2.652	2.196	4.664	2.624	2.303
101408_at	Info	Gamt	guanidinoacetate methyltransferase	3.195	3.435	3.689	3.525	3.545	4.219	3.365	3.441	3.767	3.636	3.482	3.23	2.932	2.894	3.181	2.819	3.321	2.968	3.276	3.829	3.362	3.648	4.12	3.736	4.091	3.604	3.93	3.667	3.295	3.963	3.806	3.83	3.49	3.698	3.613
101409_at	Info	Lgtn	ligatin	4.928	4.487	3.727	3.98	6.545	6.279	3.65	3.504	3.31	3.218	4.336	4.292	3.814	3.825	3.948	3.975	3.308	3.362	6.208	7.049	3.547	3.477	3.864	3.936	3.873	4.208	5.525	3.719	3.795	3.606	5.389	3.582	3.796	3.81	4.763
101410_at	Info	Cldn4	claudin 4	2.327	2.679	2.286	2.403	2.297	2.819	2.205	2.592	2.464	2.251	2.801	2.538	2.201	2.552	2.21	2.212	2.025	2.2	2.449	2.381	2.291	2.576	2.416	2.222	2.58	2.393	2.421	2.282	2.287	2.319	2.163	2.495	2.248	2.438	2.215
101412_at	Info	Sh3gl3	SH3-domain GRB2-like 3	1.975	2.288	2.195	2.556	2.514	2.54	2.101	2.397	2.156	2.825	2.584	2.674	2.071	2.089	2.039	2.116	2.062	2.211	2.335	2.25	2.359	2.361	2.342	2.446	2.593	2.375	2.265	2.303	2.037	2.448	2.398	2.105	2.091	2.122	2.113
101413_at	Info	4432411E13Rik	RIKEN cDNA 4432411E13 gene	3.354	3.77	3.894	3.082	3.666	3.689	3.75	3.486	2.994	4.408	3.548	3.607	3.319	3.589	3.421	3.375	3.346	3.659	4.306	5.6	5.068	5.27	4.576	5.07	5.41	4.666	4.765	4.914	4.605	5.411	5.252	5.023	4.425	4.825	4.846
101414_at	Info	Lmnb2	lamin B2	5.822	5.579	4.979	5.229	5.365	5.445	4.814	4.892	5.599	5.219	5.651	5.968	5.145	5.184	5.575	5.465	5.073	4.602	4.994	4.924	5.266	4.631	5.29	5.593	5.379	4.979	5.311	5.033	4.951	5.908	5.322	5.312	5.243	4.703	5.148
101415_i_at	Info	Bat4	HLA-B associated transcript 4	6.206	6.11	6.612	5.896	6.303	6.53	6.314	6.201	4.767	5.374	4.334	4.531	5.532	5.367	6.284	6.142	6.22	6.173	4.029	4.39	6.753	3.959	5.599	4.457	4.716	4.588	4.467	4.694	4.296	4.487	4.617	5.876	6.033	4.259	4.54
101416_f_at	Info	Bat4	HLA-B associated transcript 4	9.287	9.474	9.578	9.545	9.674	9.733	9.379	9.412	9.01	8.94	7.613	7.942	9.069	9.166	9.509	9.245	8.728	8.815	4.901	5.239	10.796	9.786	9.95	5.133	8.433	4.663	5.229	9.665	6.492	4.468	4.632	10.273	9.39	5.667	4.488
101417_at	Info	Dmrtb1	DMRT-like family B with proline-rich C-terminal, 1	5.083	5.348	4.673	5.274	5.189	5.005	5.059	5.38	5.084	4.892	5.073	4.901	5.497	5.053	5.024	5.066	4.959	4.928	5.926	6.42	6.138	6.063	6.085	6.816	6.378	6.311	6.627	6.754	5.975	6.307	6.061	6.521	5.828	6.09	6.207
101419_at	Info	Tubb4	tubulin, beta 4	2.127	2.397	4.81	4.333	2.397	3.588	2.73	2.83	2.811	3.044	2.878	2.824	2.258	2.039	2.482	2.076	3.382	3.226	2.609	2.647	2.441	2.176	2.416	2.533	2.54	2.377	2.515	2.502	2.471	2.546	2.583	3.398	2.539	2.534	2.6
101420_at	Info	Viaat	vesicular inhibitory amino acid transporter	2.671	2.666	2.528	2.629	2.954	3.196	2.665	2.685	2.733	3.07	2.722	2.642	2.786	2.735	2.716	2.585	2.724	2.834	3.452	3.173	3.253	3.415	3.535	3.183	3.786	2.985	3.231	3.447	3.031	3.217	3.12	3.431	3.029	3.317	3.457
101421_at	Info	Ager	advanced glycosylation end product-specific receptor	2.593	3.088	2.657	2.932	3.872	3.257	3.036	3.752	2.713	2.496	2.669	2.468	2.653	2.594	2.809	3.156	4.313	3.893	2.766	3.075	3.082	3.016	2.946	3.12	3.222	3.119	3.007	2.96	2.924	3.305	2.957	2.824	2.625	2.96	2.813
101422_at	Info	Fnbp4	formin binding protein 4	4.391	3.958	2.754	3.456	2.443	2.657	4.104	3.252	4.228	3.504	2.765	3.064	2.143	2.681	2.738	2.601	2.31	2.412	2.59	2.269	2.475	2.473	2.436	2.499	2.403	2.274	2.182	2.159	2.076	3.364	1.845	2.185	2.792	3.647	2.065
101423_at	Info	Ddx46	DEAD (Asp-Glu-Ala-Asp) box polypeptide 46	2.455	2.571	2.588	2.526	2.726	2.731	3.023	2.991	2.76	2.699	3.189	2.69	2.579	2.51	2.462	2.555	2.675	2.656	2.766	2.799	3.028	2.801	3.325	2.879	2.744	2.658	3.015	2.84	2.676	2.697	2.617	2.751	2.537	2.446	2.737
101424_at	Info	Nmi	N-myc (and STAT) interactor	5.094	5.015	6.963	7.105	4.776	4.57	4.292	4.55	4.99	4.54	4.427	4.571	7.289	7.256	7.622	7.617	7.838	7.741	6.242	6.926	6.408	6.487	6.148	6.421	6.384	6.062	6.668	9.282	7.435	8.076	6.588	8.09	6.074	7.774	6.905
101425_at	Info	Gss	glutathione synthetase	3.3	4.147	4.38	3.619	3.816	4.132	3.499	3.991	4.3	4.679	4.883	5.15	3.932	3.3	4.153	4.14	3.79	3.662	4.269	4.708	5.967	4.017	4.718	4.86	7.032	4.823	4.983	4.686	5.301	4.846	4.469	4.65	4.618	4.284	5.462
101426_at	Info	Cerk	ceramide kinase	4.746	4.425	3.297	3.271	5.046	5.052	4.77	4.209	3.118	3.075	3.441	3.838	3.948	3.319	3.141	3.31	3.311	3.418	3.127	3.282	3.343	3.55	3.854	3.001	3.061	3.345	3.132	3.139	5.027	3.157	4.162	3.966	3.258	4.669	2.859
101428_at	Info	Ace	angiotensin converting enzyme	3.117	3.143	2.867	3.064	3.301	2.945	3.144	3.467	3.208	3.007	3.281	3.37	3.238	3.302	3.146	3.225	2.974	2.931	3.578	3.751	3.456	3.24	3.744	3.873	3.874	3.874	3.832	3.861	3.491	3.927	3.441	3.708	3.659	3.445	3.434
101429_at	Info	Ddit3	DNA-damage inducible transcript 3	8.059	7.554	8.457	8.463	8.132	8.161	7.771	7.583	8.771	8.636	7.987	7.914	8.219	8.156	8.351	8.492	7.995	7.823	5.481	5.864	4.819	8.992	5.894	9.564	9.024	10.801	9.366	6.036	5.225	5.494	8.671	5.559	9.912	9.482	9.778
101430_at	Info	Sox4	SRY-box containing gene 4	3.04	3.044	2.61	2.76	2.348	2.579	2.367	2.538	2.861	3.154	2.568	2.184	2.009	2.358	2.406	2.249	2.341	2.431	3.085	3.156	4.161	4.46	3.423	3.323	4.46	3.277	3.86	3.732	3.654	3.655	3.382	2.997	3.124	3.478	4.061
101431_at	Info	Rdh5	retinol dehydrogenase 5	5.235	5.139	5.133	5.095	5.087	5.404	4.968	5.021	5.105	4.967	5.165	4.997	5.12	5.027	4.988	4.835	5.06	5.347	5.886	5.832	5.728	5.8	5.925	5.845	6.129	5.787	6.138	5.792	5.672	6.003	5.866	5.918	5.482	6.09	6.172
101432_at	Info	2410019G02Rik	RIKEN cDNA 2410019G02 gene	4.507	4.702	4.525	4.151	4.718	4.818	4.346	4.741	4.355	4.81	4.474	4.404	4.289	4.28	4.143	4.243	4.152	4.376	4.61	5.197	5.182	5.134	5.01	5.101	5.061	5.175	5.181	4.912	5.148	5.406	5.109	5.166	4.677	5.084	4.86
101433_at	Info	Mr1	major histocompatibility complex, class I-related	2.203	2.058	2.399	2.517	2.261	2.413	2.483	2.385	2.334	2.171	2.311	2.417	2.182	2.272	2.226	2.235	2.119	2.391	2.064	2.356	2.417	1.789	2.226	2.576	2.487	2.288	2.45	2.251	2.279	2.283	2.646	2.286	2.297	2.46	2.442
101435_at	Info	Akap2	A kinase (PRKA) anchor protein 2	3.257	3.317	3.429	3.369	3.685	3.353	3.422	3.608	3.224	3.261	3.406	3.396	3.328	3.38	3.238	3.329	3.182	3.357	3.339	4.142	3.461	3.603	3.583	3.631	4.333	3.553	4.093	3.786	3.463	3.985	3.589	3.424	3.549	3.546	3.43
101436_at	Info	Cxcl9	chemokine (C-X-C motif) ligand 9	2.084	2.164	2.141	2.159	2.094	2.259	2.105	2.085	2.142	1.787	2.049	2.449	2.257	2.026	1.994	1.874	2.022	1.987	2.194	2.301	2.41	1.904	2.058	2.111	2.71	2.469	1.987	2.505	1.957	2.095	2.04	2.148	1.936	2.025	2.298
101437_at	Info	Stk2	serine/threonine kinase 2	4.868	4.653	3.159	3.116	4.163	3.664	5.931	5.783	3.367	2.956	3.481	3.459	3.337	3.159	3.551	3.601	3.479	3.591	4.384	3.348	3.535	3.16	3.423	3.413	3.513	3.178	3.468	3.444	3.391	3.317	3.374	3.27	3.922	3.312	3.489
101439_at	Info	Arl6	ADP-ribosylation-like 6	2.217	2.064	2.356	2.283	2.153	2.312	2.332	1.887	2.402	2.128	2.296	2.184	2.504	2.381	2.146	2.493	2.262	2.388	2.856	2.643	2.786	2.26	2.616	2.454	2.774	2.425	2.685	2.368	2.314	2.685	2.358	2.654	2.463	2.362	2.798
101440_at	Info	2900006F19Rik	RIKEN cDNA 2900006F19 gene	4.492	3.996	2.978	2.977	2.747	3.077	2.71	2.497	2.649	2.349	2.718	2.464	2.677	2.579	2.814	2.815	2.675	2.848	3.214	3.118	3.163	3.823	3.104	3.336	3.896	4.928	3.421	3.415	3.215	3.311	3.37	4.128	3.271	2.552	3.052
101441_i_at	Info	Itpr5	inositol 1,4,5-triphosphate receptor 5	7.158	6.47	8.118	8.349	5.825	4.446	4.03	3.291	3.959	4.141	4.942	5.064	7.138	7.463	8.374	8.165	7.632	7.776	2.176	1.994	1.953	2.136	2.208	1.72	6.437	2.243	2.294	2.101	1.818	1.994	7.268	2.126	2.014	2.074	1.823
101442_f_at	Info	Itpr5	inositol 1,4,5-triphosphate receptor 5	6.858	6.843	7.789	7.375	6.261	6.362	5.244	5.67	5.261	5.533	5.271	5.156	7.313	7.376	8.208	8.328	7.791	7.694	5.312	5.643	5.254	5.113	5.521	5.641	7.5	5.645	5.347	5.259	5.319	5.611	7.022	5.463	5.412	5.516	5.383
101443_at	Info	Pigh	phosphatidylinositol glycan, class H	1.991	1.95	1.972	2.016	1.888	2.084	2.066	2.066	1.854	2.029	2.03	2.042	1.918	1.927	1.879	1.797	1.967	2.176	1.939	1.886	2.071	2.342	1.957	1.812	2.013	1.832	1.824	2.071	1.969	1.829	2.389	1.944	2.044	1.939	1.826
101444_at	Info	Gt(ROSA)26asSor	gene trap ROSA 26 antisense, Philippe Soriano	6.238	6.35	2.759	3.093	8.381	8.568	5.55	5.244	3.892	2.413	2.999	3.377	5.289	5.268	6.913	6.974	7.988	7.97	2.438	2.52	2.375	2.462	2.562	2.194	2.957	2.46	2.571	2.346	2.073	2.147	2.669	2.393	2.217	5.705	2.484
101445_at	Info	Dnmt1	DNA methyltransferase (cytosine-5) 1	7.498	7.598	8.431	8.699	7.573	6.976	8.108	8.024	7.991	7.803	8.777	8.64	8.724	8.654	8.414	8.421	8.503	8.536	7.489	3.764	7.783	6.479	8.364	7.002	6.983	3.189	3.613	7.018	7.718	3.519	7.471	7.437	2.763	7.303	3.65
101446_at	Info	Tpd52l1	tumor protein D52-like 1	2.312	2.411	2.499	2.334	2.649	2.685	2.44	2.459	2.332	2.699	2.66	2.609	2.467	2.316	2.317	2.74	2.512	2.468	3.103	3.209	3.255	3.302	3.344	3.089	3.656	3.329	3.039	3.411	3.136	3.078	3.153	2.847	3.294	3.174	3.03
101447_at	Info	Apc	adenomatosis polyposis coli	3.152	3.381	3.232	3.774	4.061	3.475	3.259	3.62	3.135	3.156	3.349	3.289	3.398	3.465	3.542	3.41	3.37	3.243	3.948	4.192	3.732	3.569	3.897	4.199	4.592	4.19	4.365	4.589	4.339	4.359	4.286	4.055	4.191	4.338	3.838
101448_at	Info	Hgs	HGF-regulated tyrosine kinase substrate	5.28	5.455	6.291	6.325	4.171	5.253	4.433	4.512	7.748	7.566	5.486	5.207	7.665	7.604	8.247	8.447	6.656	6.474	4.375	4.607	8.501	4.597	4.57	9.435	4.366	6.122	4.714	4.655	4.14	4.95	4.865	4.573	4.512	4.572	4.737
101449_at	Info	Trim41	tripartite motif-containing 41	5.166	5.048	5.365	5.149	6.791	6.405	5.651	5.212	6.584	6.185	4.513	4.546	4.247	4.498	3.712	4.136	4.27	4.642	5.216	2.919	5.904	2.765	3.375	2.792	2.687	3.573	2.654	3.132	4.822	5.689	2.76	2.98	2.941	2.66	2.688
101450_at	Info	Csf1	colony stimulating factor 1 (macrophage)	2.978	3.269	2.915	2.927	3.243	3.343	3.16	3.202	3.177	3.029	3.349	3.332	3.092	3.373	3.11	3.214	2.986	3.177	3.131	3.811	3.726	3.62	3.783	3.59	3.433	3.667	3.668	3.987	3.466	3.64	3.552	3.715	3.852	3.518	3.877
101451_at	Info	Peg3	paternally expressed 3	1.954	2.259	2.45	2.39	2.682	2.617	2.136	2.524	2.268	2.772	2.189	1.994	2.158	2.373	2.31	2.104	1.992	2.422	2.626	2.612	2.676	2.343	3.029	2.484	2.573	2.763	2.605	2.502	8.323	2.907	2.443	2.571	2.378	2.469	2.625
101453_at	Info	Mia	melanoma inhibitory activity	3.29	3.605	3.505	3.62	3.897	3.746	3.415	3.565	3.564	3.479	3.731	3.549	3.981	3.907	3.541	3.641	3.706	3.52	4.344	4.477	4.305	4.39	4.476	4.488	4.582	4.287	4.497	4.62	4.188	4.679	4.723	4.489	4.17	4.593	4.676
101455_at	Info	Umps	uridine monophosphate synthetase	2.411	2.584	2.482	2.613	2.96	2.884	2.854	2.494	2.444	2.803	2.618	2.541	2.584	2.249	2.233	2.39	2.226	2.269	2.832	3.047	3.377	3	3.016	3.307	3.362	3.521	3.045	3.259	2.887	2.767	2.792	3.048	2.886	3.107	3.046
101456_at	Info	Zfp106	zinc finger protein 106	4.047	4.675	4.552	4.422	4.723	5.117	4.666	4.719	4.615	5.161	4.867	4.608	4.587	4.523	4.387	4.323	4.502	4.807	4.68	5.363	4.927	4.841	5.217	5.007	5.431	5.167	5.272	5.194	4.853	5.43	5.081	5.074	4.842	5.114	5.051
101457_at	Info	Jak2	Janus kinase 2	5.269	5.005	6.942	6.617	5.528	4.559	6.499	6.192	4.78	4.404	4.434	4.234	6.135	6.28	6.2	6.523	6.354	6.172	4.931	4.027	2.844	4.44	5.331	3.385	5.631	3.071	3.375	4.671	6.762	6.767	4.972	6.243	5.556	3.527	3.088
101458_at	Info	Wee1	wee 1 homolog (S. pombe)	3.723	3.26	6.153	6.812	2.691	2.352	4.394	3.167	5.215	4.269	3.069	3.844	1.967	2.58	2.198	2.244	2.165	2.093	1.9	1.96	2.291	4.925	4.405	2.032	4.066	2.074	1.845	2.152	2.31	2.011	1.919	1.875	3.545	2.063	2.113
101459_at	Info	Chd1	chromodomain helicase DNA binding protein 1	4.044	4.476	4.949	4.077	4.791	4.963	3.856	4.627	4.353	3.593	2.909	3.554	4.272	4.584	4.092	4.169	2.869	2.908	2.954	2.861	3.61	3.64	3.048	3.128	3.044	2.688	2.881	2.437	3.311	2.799	2.823	3.093	2.995	3.228	3.02
101461_f_at	Info	Pja1	praja1, RING-H2 motif containing	4.254	3.995	5.822	5.465	5.117	4.221	7.581	7.203	5.876	5.342	5.812	5.962	5.167	5.471	7.436	7.423	8.142	8.178	2.776	3.504	2.586	2.76	2.357	2.355	2.47	2.481	2.485	7.339	7.048	2.578	2.528	2.406	7.835	2.336	2.192
101462_r_at	Info	Pja1	praja1, RING-H2 motif containing	1.53	1.72	1.975	2.149	1.877	2.035	2.447	2.023	2.133	2.14	1.815	1.97	1.452	1.599	1.787	1.734	1.829	2.328	1.981	1.698	2.311	2.176	2.015	1.95	1.968	2.004	1.759	2.161	1.923	1.819	1.911	2.021	1.988	1.835	1.943
101463_at	Info	Apoc4	apolipoprotein C-IV	3.896	3.852	3.775	4.125	4.261	4.002	4.034	4.079	3.958	4.116	4.151	3.977	4.129	3.89	3.749	4.127	3.956	3.713	4.626	4.794	4.293	4.586	4.642	4.451	4.895	4.418	4.72	4.926	4.293	4.513	4.844	4.89	4.679	4.682	4.858
101464_at	Info	Timp1	tissue inhibitor of metalloproteinase 1	4.131	4.253	4.351	4.517	4.972	5.081	4.647	4.846	4.976	4.364	5.534	5.102	4.507	4.553	4.736	4.307	4.583	4.517	4.775	4.782	4.799	4.777	5.006	5.055	4.85	5.04	5.102	4.419	4.889	4.794	4.731	4.911	4.421	4.857	4.859
101465_at	Info	Stat1	signal transducer and activator of transcription 1	7.293	6.591	3.805	4.857	3.513	3.715	2.978	2.612	4.425	4.196	3.008	3.475	8.078	8.154	5.955	6.06	8.931	8.796	2.532	2.372	2.681	3.455	2.567	3.162	2.561	2.201	2.298	2.185	2.215	2.373	2.591	2.449	2.36	2.33	2.503
101466_at	Info	Pigf	phosphatidylinositol glycan, class F	2.518	2.456	2.234	2.131	2.457	2.265	1.839	1.97	1.97	2.207	2.351	2.441	2.371	2.258	2.138	2.277	2.139	2.094	2.221	2.411	2.231	2.609	2.439	2.38	2.185	2.288	3.356	2.604	2.201	2.265	2.346	2.555	2.747	2.527	2.389
101467_at	Info	S100b	S100 protein, beta polypeptide, neural	3.294	2.949	3.026	3.087	2.785	3.402	3.239	2.84	2.791	2.919	2.943	3.088	3.137	3.322	3.141	3.015	3.33	2.961	4.065	4.068	4.017	4.364	4.134	4.514	4.691	3.917	3.96	4.086	3.996	4.176	3.799	4.193	3.858	4.011	4.096
101468_at	Info	Pfc	properdin factor, complement	2.826	2.772	6.362	6.424	3.513	3.017	2.859	2.985	3.941	4.334	2.741	2.78	3.032	2.899	2.788	2.95	8.305	8.188	3.16	3.621	3.668	3.343	3.244	3.422	3.365	3.632	3.194	3.527	3.275	3.314	6.127	3.457	3.243	3.407	3.515
101469_at	Info	Nedd9	neural precursor cell expressed, developmentally down-regulated gene 9	3.818	3.888	4.747	4.24	4.023	3.656	3.956	4.067	3.635	3.859	3.769	3.729	5.83	5.82	5.288	5.626	6.265	6.124	3.191	3.104	3.29	4.708	3.232	5.356	3.401	3.22	3.407	3.649	3.426	3.491	3.108	5.988	3.698	3.513	3.473
101470_at	Info	MGC38950	hypothetical protein MGC38950	3.333	3.636	3.375	3.697	3.997	3.531	3.438	3.65	3.662	3.742	3.639	3.499	3.916	4.174	3.968	3.863	4.38	4.3	4.102	4.277	4.432	3.996	4.169	4.566	4.058	4.032	4.061	4.1	3.826	4.358	4.242	4.055	4.108	4.01	3.964
101471_at	Info	Pklr	pyruvate kinase liver and red blood cell	3.461	3.772	4.283	3.825	3.612	3.35	3.914	4.175	3.911	3.868	3.823	3.901	3.942	3.686	3.717	3.554	3.589	3.331	3.795	4.02	3.893	3.873	3.968	4.625	4.703	4.583	4.127	4.412	4.14	4.416	4.525	4.263	3.781	4.016	4.305
101472_s_at	Info	Pklr	pyruvate kinase liver and red blood cell	3.531	3.558	3.493	3.325	3.576	3.371	3.554	3.807	3.657	3.626	3.663	3.692	3.714	3.683	3.839	3.493	3.665	3.511	3.607	4.09	3.975	3.662	3.877	4.073	4.797	3.864	4.137	4.332	4.084	4.289	3.919	4.082	3.45	4.018	3.958
101473_at	Info	Nnmt	nicotinamide N-methyltransferase	4.303	4.256	4.126	4.332	4.592	4.65	4.428	4.381	4.284	3.716	4.542	4.435	4.493	4.125	4.118	4.361	4.133	3.862	4.09	4.607	4.778	4.389	4.297	4.369	4.782	4.385	4.709	4.549	4.334	4.431	4.401	4.372	4.476	4.465	4.778
101474_at	Info	Mbl1	mannose binding lectin, liver (A)	2.893	2.932	2.661	2.934	2.923	3.205	2.748	3.061	2.761	2.835	2.886	2.606	2.854	2.886	2.498	2.641	2.72	2.503	3.014	3.402	3.16	3.383	3.206	3.443	3.291	3.417	3.501	3.348	3.184	3.608	3.278	3.115	3.006	3.253	3.154
101475_at	Info	Bmi1	B lymphoma Mo-MLV insertion region 1	3.009	3.269	4.293	3.967	3.876	3.489	4.648	4.681	4.96	4.755	3.836	3.769	3.848	4.128	4.018	3.812	3.952	4.015	4.526	4.844	4.363	4.789	5.344	5.131	5.24	5.097	5.064	5.127	4.232	4.944	4.449	4.617	5.39	4.505	4.441
101476_at	Info	Pabpn1	poly(A) binding protein, nuclear 1	7.339	7.048	7.956	8.316	8.077	7.905	7.966	7.973	7.681	7.74	8.243	8.251	6.831	6.767	7.272	7.297	7.404	7.363	7.328	6.502	5.525	5.021	4.078	4.341	4.48	4.682	3.812	4.276	6.882	5.963	5.526	6.14	3.889	4.714	4.934
101480_at	Info	Dnalc4	dynein, axonemal, light chain 4	4.504	4.829	5.266	5.025	5.261	5.203	4.729	5.048	4.712	4.855	4.835	4.56	6.569	6.724	4.952	5.195	4.503	4.571	5.573	5.991	5.875	5.445	5.411	5.783	5.541	5.852	5.578	5.884	5.286	5.392	5.587	5.536	5.291	5.506	5.714
101481_at	Info	Rnf34	ring finger protein 34	3.376	3.442	6.28	6.168	3.119	3.612	4.013	4.946	2.928	2.649	2.589	2.794	5.35	5.458	5.641	5.764	2.816	2.755	2.25	2.158	3.016	2.647	2.139	3.214	2.53	3.344	2.344	3.684	2.312	3.983	3.339	2.299	2.117	4.633	2.234
101482_at	Info	Ppp1cc	protein phosphatase 1, catalytic subunit, gamma isoform	7.242	7.177	7.886	7.627	7.372	6.277	7.715	7.895	7.844	7.97	7.794	7.629	7.275	7.615	8.15	7.788	8.208	8.334	7.823	8.382	8.578	7.685	6.766	7.759	5.249	8.132	7.291	3.885	7.888	3.691	6.094	7.342	7.87	7.007	6.878
101483_at	Info	Ccndbp1	cyclin D-type binding-protein 1	5.36	5.576	5.424	5.643	4.892	5.016	5.166	5.205	5.537	5.362	5.259	5.336	5.118	5.234	4.934	4.92	4.273	4.096	4.018	4.441	6.555	4.398	4.296	4.365	4.598	4.65	4.413	6.113	6.097	4.333	7.197	5.082	6.385	3.91	3.843
101484_at	Info	Nbr1	neighbor of Brca1 gene 1	7.731	7.475	6.805	7.015	7.555	6.961	7.527	7.17	6.413	6.748	8.132	7.93	4.466	4.853	5.961	5.983	6.37	6.14	8.032	4.934	4.35	3.261	3.765	4.555	3.789	4.474	4.278	5.793	4.253	7.05	3.556	5.151	3.779	5.644	4.368
101485_at	Info	Ddx48	DEAD (Asp-Glu-Ala-Asp) box polypeptide 48	8.246	8.542	7.712	7.149	7.719	7.853	8.576	8.436	6.671	6.905	7.964	7.993	8.55	8.651	8.44	8.326	8.707	8.783	5.927	6.534	6.218	6.731	6.003	6.032	6.99	6.668	6.631	9.243	6.252	6.378	8.461	5.921	5.966	6.259	6.184
101486_at	Info	Psmb10	proteasome (prosome, macropain) subunit, beta type 10	7.65	7.748	4.267	4.596	5.129	5.553	6.142	6.248	5.168	5.521	5.084	5.557	8.328	8.344	8.277	8.428	8.138	8.16	4.747	5.004	6.907	4.211	4.934	4.674	9.438	4.458	4.712	5.33	5.121	4.079	7.051	4.335	4.78	5.032	7.615
101487_f_at	Info	Ly6e	lymphocyte antigen 6 complex, locus E	8.586	9.011	8.799	8.817	9.266	9.166	8.959	9.033	9.009	8.92	9.027	8.963	9.551	9.545	9.074	8.969	9.353	9.204	9.638	8.911	10.268	10.162	9.96	8.96	9.353	10.345	9.781	10.154	9.333	8.21	10.652	9.557	9.724	9.722	10.113
101488_r_at	Info	Ly6e	lymphocyte antigen 6 complex, locus E	5.205	5.405	5.038	4.553	5.168	5.128	4.873	5.2	4.986	5.273	4.806	4.974	4.5	4.947	4.568	4.45	4.881	4.644	5.037	5.724	5.066	5.541	5.322	5.514	6.404	5.527	5.512	6.023	5.265	6.177	5.311	5.361	5.138	5.828	5.902
101489_at	Info	Amd1	S-adenosylmethionine decarboxylase 1	6.867	6.89	7.181	6.953	8.376	7.901	7.359	7.15	7.233	6.924	8.087	7.914	6.08	5.958	7.143	7.039	6.826	7.065	7.159	6.931	7.415	7.275	7.717	7.965	6.72	3.584	5.36	7.362	8.091	7.383	6.389	5.894	7.304	7.272	5.577
101490_at	Info	1810010A06Rik	RIKEN cDNA 1810010A06 gene	5.814	5.578	6.42	6.689	5.641	5.619	5.993	5.725	5.302	5.339	5.557	5.949	5.155	5.381	4.792	4.703	5.044	4.902	4.44	5.543	4.396	5.785	4.984	4.732	4.061	3.558	4.294	5.825	3.993	3.992	4.507	5.227	4.854	4.328	4.677
101492_at	Info	Pin1	protein (peptidyl-prolyl cis/trans isomerase) NIMA-interacting 1	5.928	5.62	5.901	5.715	4.255	4.53	5.036	5.028	3.99	3.988	3.042	3.391	6.989	6.786	5.182	5.293	6.769	6.663	4.539	5.347	4.712	4.913	4.897	5.063	5.344	4.945	5.775	5.238	8.75	5.283	5.288	8.893	4.785	7.917	5.28
101493_at	Info	Afp	alpha fetoprotein	1.911	1.977	1.98	2.088	1.943	2.596	2.087	1.931	2.168	1.986	2.04	1.92	2.079	2.018	1.984	1.949	2.056	1.721	2.133	2.372	1.895	2.317	2.185	2.152	2.511	2.385	2.061	1.889	2.003	1.953	2.164	2.069	2.207	2.046	2.008
101494_at	Info	Afp	alpha fetoprotein	3.399	2.92	3.123	3.727	3.783	3.965	3.088	3.185	2.965	2.963	3.394	3.482	3.494	3.261	3.306	3.226	3.227	2.927	3.66	3.881	3.649	3.666	3.413	3.87	2.913	3.628	3.538	3.74	3.51	3.893	3.51	3.523	3.438	3.52	3.875
101495_at	Info	Cd81	CD 81 antigen	7.074	7.307	7.159	7.288	7.119	7.182	7.232	7.259	7.482	7.525	7.632	7.63	3.06	2.833	3.709	3.556	3.14	2.873	7.1	6.077	7.391	7.231	5.552	6.975	4.368	6.446	6.638	6.314	5.557	6.599	5.61	5.549	6.878	4.086	5.75
101498_at	Info	Impa1	inositol (myo)-1(or 4)-monophosphatase 1	4.495	4.471	5.604	5.282	5.309	5.305	4.031	4.113	5.001	4.493	4.208	4.18	4.652	4.564	4.495	4.56	4.45	4.663	3.775	4.366	3.512	4.014	3.543	4.13	4.002	4.672	3.419	3.957	4.488	3.49	4.628	4.454	3.989	4.18	4.886
101499_at	Info	Ilk	integrin linked kinase	6.237	6.029	4.654	4.925	5.961	5.746	6.879	6.781	5.338	4.951	4.543	4.471	7.308	7.39	7.773	8.114	8.432	8.32	4.589	4.384	4.237	4.468	4.783	5.756	4.991	4.857	7.704	9.121	6.22	4.893	4.618	4.132	8.365	6.366	6.826
101500_at	Info	Epb4.1l2	erythrocyte protein band 4.1-like 2	2.752	2.909	3.152	2.88	2.953	2.851	3.072	3.263	2.78	2.97	2.783	2.792	3.003	2.857	2.869	2.973	2.911	3.371	3.43	3.452	3.702	3.87	3.344	3.399	3.195	3.497	3.293	3.354	3.215	3.235	3.546	3.599	3.578	3.281	3.223
101501_r_at	Info	Impact	imprinted and ancient	1.853	1.83	3.613	3.335	2.566	2.044	2.454	2.257	2.202	2.481	1.897	1.958	1.788	1.655	1.713	1.552	1.69	1.723	1.865	1.936	2.15	2.245	2.032	1.884	2.325	1.81	1.78	2.009	1.814	1.713	1.918	1.777	1.816	1.563	1.706
101502_at	Info	Tgif	TG interacting factor	5.203	4.56	5.581	6.09	3.665	3.718	3.818	3.851	3.606	3.148	6.002	6.428	3.151	3.035	3.063	3.128	2.889	3.377	2.48	2.73	2.538	4.266	3.235	2.832	2.776	7.257	2.581	2.701	4.239	3.449	2.419	4.357	2.975	3.227	2.517
101503_at	Info	Dpysl3	dihydropyrimidinase-like 3	2.689	2.741	3.064	2.798	2.858	2.954	2.921	2.627	2.776	2.854	2.812	2.764	2.786	2.838	2.758	2.805	2.747	3.052	2.547	2.766	2.686	2.676	2.647	2.753	2.554	2.564	2.46	2.616	2.438	2.703	2.583	2.589	2.662	2.514	2.645
101505_at	Info	2810442O16Rik	RIKEN cDNA 2810442O16 gene	7.037	7.069	7.419	7.355	7.53	7.048	6.934	6.801	6.923	6.96	5.418	5.367	6.471	6.618	6.23	6.258	6.916	6.986	5.442	8.401	5.39	8.462	5.137	8.682	4.704	5.172	4.882	5.011	4.773	7.646	7.079	8.351	6.554	5.323	6.687
101506_at	Info	Snrpa1	small nuclear ribonucleoprotein polypeptide A'	8.549	8.25	6.486	6.514	8.084	7.143	7.913	7.259	7.02	6.65	6.453	6.474	7.056	7.174	6.821	6.532	8.362	8.094	4.782	4.843	5.12	8.78	6.471	4.647	10.566	10.05	4.671	5.269	7.263	4.785	4.062	5.491	7.425	4.58	4.865
101507_at	Info	3110001I17Rik	RIKEN cDNA 3110001I17 gene	4.008	4.006	3.817	4.031	3.832	3.897	4.026	4.46	3.787	3.572	8.16	8.027	8.557	8.54	7.898	8.369	7.367	7.083	10.683	9.196	4.825	4.298	5.038	5.133	5.096	10.29	5.312	5.092	5.165	5.183	9.633	5.237	5.252	7.847	5.026
101508_at	Info	Khdrbs1	KH domain containing, RNA binding, signal transduction associated 1	4.818	5.089	4.983	5.188	4.586	4.666	5.251	5.383	5.32	5.321	5.594	5.266	6.086	5.995	5.733	6.061	5.91	6.266	6.195	7.019	5.485	6.715	4.479	6.888	4.984	4.475	6.155	6.155	6.15	4.746	5.494	6.427	6.387	4.669	4.72
101509_at	Info	Vbp1	von Hippel-Lindau binding protein 1	6.801	6.724	8.029	8.364	8.703	8.383	8.056	7.78	7.269	6.826	7.894	7.89	7.379	7.655	8.65	8.359	8.504	8.542	5.938	6.706	3.293	3.455	3.724	6.69	7.395	8.424	3.257	8.309	8.417	7.223	6.047	8.047	5.729	6.432	5.66
101510_at	Info	Psme1	proteasome (prosome, macropain) 28 subunit, alpha	9.169	8.746	9.111	9.067	9.236	9.213	9.09	9.151	9.128	9.366	9.519	9.555	9.127	9.121	9.172	9.258	9.606	9.697	9.858	4.151	3.834	9.386	5.638	10.417	4.754	10.169	10.197	9.71	10.073	7.392	9.587	8.083	9.634	9.655	9.76
101511_at	Info	Ssr4	signal sequence receptor, delta	3.014	3.478	3.6	3.375	3.387	3.439	2.822	3.907	3.297	3.346	3.173	3.211	3.443	3.485	3.339	3.089	3.589	3.495	3.809	3.873	3.608	4.269	3.927	4.293	4.183	3.707	3.643	3.819	4.192	4.133	3.301	3.462	3.523	3.474	3.681
101513_at	Info	Pfdn5	prefoldin 5	2.34	2.445	2.644	2.145	3.029	2.253	2.446	2.45	2.302	2.455	2.403	2.426	2.484	2.752	2.328	2.589	2.482	2.638	2.72	2.732	2.901	2.676	2.992	2.728	2.807	2.594	2.707	2.76	2.723	2.808	2.609	2.544	2.62	2.75	2.879
101514_at	Info	Bet3-pending	Bet3 homolog (S. cerevisiae)	8.888	8.857	4.353	4.536	10.131	10.031	9.074	8.747	7.57	7.944	9.889	9.791	5.697	5.869	6.743	6.904	6.302	6.148	6.71	3.087	3.01	2.571	4.601	2.784	3.157	2.841	2.86	2.597	2.788	8.961	2.939	2.694	8.445	2.784	2.719
101515_at	Info	Acox1	acyl-Coenzyme A oxidase 1, palmitoyl	5.959	5.668	6.319	6.549	6.491	6.482	6.158	6.093	6.217	6.205	5.098	5.026	4.345	3.861	4.937	5.469	4.75	4.907	6.719	5.659	5.383	6.436	7.143	5.498	5.724	5.493	6.896	6.216	5.483	6.688	6.426	5.422	6.552	6.791	6.909
101516_at	Info	Cd59a	CD59a antigen	4.994	4.102	4.945	4.262	3.196	2.719	3.174	3.068	2.903	2.606	5.189	5.35	3.174	2.921	2.827	2.967	2.787	2.758	3.291	3.348	3.708	3.954	3.255	3.551	3.231	3.334	2.986	2.834	3.041	3.251	4.255	3.427	4.045	3.22	3.244
101517_at	Info	Tex261	testis expressed gene 261	6.821	6.844	7.878	7.747	8.358	8.225	8.25	8.047	7.398	7.461	7.132	7.527	8.155	8.241	6.988	7.201	8.748	8.712	4.659	4.375	6.86	9.037	4.351	4.14	3.924	3.55	4.224	6.747	5.261	3.924	4.591	5.798	8.301	5.161	5.61
101518_at	Info	0610009H04Rik	RIKEN cDNA 0610009H04 gene	8.414	8.026	9.057	9.443	9.095	8.68	8.27	7.96	7.225	6.87	8.52	8.554	9.086	8.846	8.085	8.067	9.077	9.02	9.418	9.879	3.089	9.428	10.154	4.869	2.823	10.102	3.425	4.622	9.119	3.547	10.095	10.09	9.753	9.222	7.902
101519_at	Info	Srp14	signal recognition particle 14	6.918	6.705	7.549	7.916	7.54	7.373	6.872	6.626	6.781	6.476	7.603	7.64	6.924	6.955	6.749	6.704	7.048	6.979	7.054	6.65	6.64	6.249	6.432	4.624	7.108	6.208	3.485	5.02	7.336	6.533	5.729	7.554	6.662	4.395	6.544
101520_at	Info	1700062C23Rik	RIKEN cDNA 1700062C23 gene	2	2.265	2.05	2.474	2.091	2.488	2.318	2.094	2.114	2.144	2.056	2.084	1.977	2.47	1.982	2.158	2.239	2.203	2.301	2.255	2.625	2.669	2.204	2.263	2.357	2.208	2.341	2.289	2.217	2.293	2.423	2.191	2.058	2.189	2.2
101521_at	Info	Birc5	baculoviral IAP repeat-containing 5	2.737	2.78	2.378	2.314	2.286	2.445	5.302	5.258	4.325	3.885	2.357	2.698	2.493	2.455	2.567	2.798	2.471	2.384	2.862	3.02	3.081	2.451	2.813	3.157	2.909	3.048	2.937	3.364	7.278	2.985	2.995	2.924	2.889	2.944	2.861
101522_at	Info	Tm4sf1	transmembrane 4 superfamily member 1	1.901	1.971	2.125	2.048	2.182	2.363	1.961	2.01	2.08	2.024	1.894	1.854	1.857	2.003	1.853	1.876	1.964	1.904	1.856	1.902	2.19	2.062	2.015	1.946	2.268	1.951	2.029	1.926	2.056	1.995	1.96	1.939	1.863	1.862	1.996
101523_at	Info	MGC37309	hypothetical protein MGC37309	5.012	4.352	5.994	5.951	6.488	5.056	5.511	5.27	5.642	5.558	6.395	6.316	4.635	4.672	4.825	4.904	5.222	5.041	5.763	4.397	5.591	4.291	5.948	4.916	4.95	5.009	4.181	4.199	5.357	5.056	3.923	4.918	4.401	4.551	4.689
101524_at	Info	2610209F03Rik	RIKEN cDNA 2610209F03 gene	2.42	2.491	2.619	2.428	3.251	3.545	2.927	2.776	5.259	4.998	2.377	2.459	2.851	2.708	2.603	2.77	2.556	2.592	2.945	2.838	2.914	2.936	2.714	3.236	2.852	3.101	2.923	2.8	2.645	2.931	3.15	3.14	2.805	3.095	3.133
101525_at	Info	Ndufb10	NADH dehydrogenase (ubiquinone) 1 beta subcomplex, 10	8.383	8.235	8.621	8.518	8.685	8.731	7.804	7.936	8.072	8.284	7.841	7.798	7.965	7.918	7.745	7.751	8.181	8.162	8.179	4.306	7.486	8.953	4.936	5.156	7.834	4.747	5.254	7.929	4.876	9.102	8.127	6.871	7.674	5.289	7.828
101526_at	Info	Msx1	homeo box, msh-like 1	2.707	2.547	2.621	2.703	3.122	3.15	2.611	2.632	2.449	2.635	3.004	2.682	2.925	2.725	2.747	2.708	2.829	3.132	3.6	3.375	5.655	3.428	2.958	3.528	3.161	3.627	3.704	3.717	3.559	3.813	3.472	3.717	3.623	3.835	3.608
101527_at	Info	Tcea1	transcription elongation factor A (SII) 1	6.037	5.575	3.578	3.061	5.825	4.957	3.036	2.874	5.363	5.047	4.997	5.57	4.184	4.098	5.359	5.564	4.787	5.046	2.651	2.294	2.432	5.768	3.308	2.389	2.507	2.056	5.427	2.296	2.952	2.659	5.616	2.486	5.858	4.714	2.403
101528_at	Info	Tcea1	transcription elongation factor A (SII) 1	3.367	3.448	2.201	2.225	6.258	5.278	2.163	1.947	2.439	2.709	2.411	2.25	2.13	2.136	2.147	2.217	2.398	2.022	2.262	1.998	2.128	1.943	2.288	2.064	2.175	2.46	2.153	2.345	2.295	2.287	1.826	2.149	2.252	2.389	2.155
101529_g_at	Info	Tcea1	transcription elongation factor A (SII) 1	2.082	1.939	1.708	1.871	3.016	2.572	2.074	1.943	2.155	1.966	1.843	2.155	1.922	2.116	2.06	2.049	2.045	2.155	2.244	2.23	2.325	2.493	2.399	2.464	2.338	2.379	2.212	2.223	2.245	2.544	2.261	2.292	2.324	2.186	2.421
101530_at	Info	Snrp116-pending	U5 small nuclear ribonucleoprotein	7.628	7.293	7.222	7.123	5.094	4.769	4.114	4.144	4.294	3.826	6.474	6.439	3.444	3.499	7.192	7.442	4.691	4.923	8.611	2.82	3.015	8.198	3.08	3.01	3.062	3.617	3.282	3.619	3.247	2.968	3.72	3.102	7.206	5.409	3.163
101531_at	Info	Aldo2	aldolase 2, B isoform	3.254	3.073	2.881	3.113	3.066	3.48	3.258	3.142	3.064	3.215	3.337	3.382	3.376	2.86	3.305	3.404	3.31	3.57	3.777	3.541	3.322	3.845	3.386	3.74	3.426	3.786	3.646	4.078	3.655	4.115	3.821	3.491	3.299	3.937	3.565
101532_g_at	Info	Aldo2	aldolase 2, B isoform	2.164	2.11	2.19	2.43	2.212	2.917	2.257	2.014	2.1	2.322	2.378	2.201	2.324	2.164	2.325	2.112	2.061	2.017	2.443	3.009	2.592	3.368	3.119	2.526	2.601	2.776	2.679	2.602	2.557	2.649	2.763	2.737	2.551	2.578	2.438
101534_at	Info	Tnp2	transition protein 2	4.825	4.642	4.59	4.672	5.46	4.744	4.662	5.038	4.497	4.313	5.094	4.848	4.645	4.244	4.134	4.45	4.205	4.354	5.022	5.012	4.925	4.663	5.06	5.566	5.442	5.224	5.121	5.411	5.048	5.176	5.029	5.229	5.059	5.627	5.345
101536_at	Info	Ncor1	nuclear receptor co-repressor 1	7.573	7.606	8.002	8.016	4.657	5.592	7.669	7.659	7.714	7.579	6.946	6.827	7.467	7.584	7.573	7.109	7.503	7.569	7.645	4.827	7.556	4.513	6.363	4.446	6.98	7.71	7.665	4.496	4.372	6.858	7.268	4.253	4.581	4.394	4.39
101537_at	Info	Es1	esterase 1	3.918	3.804	3.997	3.453	3.973	3.896	3.687	3.684	3.553	3.697	3.634	3.369	3.641	3.575	3.974	3.75	3.536	3.754	3.561	3.687	4.101	3.721	3.927	3.848	3.55	3.733	3.565	4.088	3.566	3.919	3.656	3.509	3.837	3.641	3.782
101538_i_at	Info	Ces3	carboxylesterase 3	6.031	6.585	5.883	6.422	6.377	6.426	5.964	6.456	6.187	6.243	6.479	6.374	6.146	6.095	6.021	6.003	5.903	5.826	6.719	6.921	6.276	6.759	6.533	6.841	6.936	6.644	6.962	6.91	6.292	6.87	6.886	7.15	6.473	6.711	6.696
101539_f_at	Info	Ces3	carboxylesterase 3	2.681	3.074	2.573	2.461	2.738	3.018	2.554	3.148	2.828	2.722	2.715	2.684	2.966	2.545	2.772	2.915	3.064	2.955	2.998	3.302	3.32	3.539	3.256	3.636	3.969	3.313	3.327	3.813	3.387	3.358	3.878	3.916	3.208	3.479	3.237
101540_at	Info	Tdg	thymine DNA glycosylase	5.794	5.663	3.48	4.142	4.196	4.091	4.954	4.282	4.012	3.503	6.515	6.281	5.065	5.218	4.694	4.513	4.571	4.905	4.243	3.999	3.992	4.01	4.132	4.904	4.972	3.992	4.188	4.154	4.051	4.07	4.282	4	6.204	5.389	3.938
101541_at	Info	NA	NA	4.084	4.134	3.826	4.221	4.212	4.626	4.145	4.11	3.945	4.085	4.324	3.953	4.128	3.994	3.876	3.74	3.884	4.142	4.712	4.848	4.657	4.788	4.403	4.933	4.802	4.647	5.132	5.09	4.685	4.719	5.19	5.117	4.89	5.037	5.25
101542_f_at	Info	Ddx3	DEAD/H (Asp-Glu-Ala-Asp/His) box polypeptide 3	4.435	3.867	6.77	6.549	5.791	5.329	5.086	4.727	2.661	2.261	5.431	5.563	5.313	5.506	2.943	2.78	5.071	5.169	4.03	2.314	2.284	4.889	2.19	4.575	3.26	2.136	5.24	3.611	4.699	5.213	4.536	3.097	4.671	4.627	3.366
101543_f_at	Info	Tuba6	tubulin, alpha 6	8.692	8.476	8.681	9.043	9.053	9.006	8.592	8.453	8.319	8.172	9.241	9.232	9.287	9.348	9.186	9.114	9.112	9.162	9.503	8.872	10.017	7.514	8.699	6.941	6.791	8.95	7.022	6.54	8.865	10.51	8.475	9.833	8.591	9.503	9.763
101546_at	Info	C2	complement component 2 (within H-2S)	3.466	3.72	3.29	3.582	3.376	3.665	3.672	3.504	3.341	3.355	3.573	3.863	4.791	5.01	4.606	4.833	3.66	3.357	4.363	4.599	4.255	4.634	4.089	6.047	4.829	4.654	4.495	4.412	4.216	4.423	4.072	4.39	4.382	4.546	3.995
101548_at	Info	Synj2bp	synaptojanin 2 binding protein	1.82	1.666	2.731	2.704	2.012	1.948	1.703	1.975	1.386	1.648	1.603	1.925	2.388	2.567	2.749	2.209	2.422	2.681	3.029	2.037	1.826	2.569	2.231	1.928	2.256	1.968	1.612	3.208	1.889	1.913	1.76	1.754	1.782	2.183	2.086
101550_at	Info	Tes	testis derived transcript	1.997	2.08	2.139	2.02	2.328	1.945	1.999	1.929	2.033	2.264	2.229	2.471	1.969	1.818	1.98	1.849	1.953	1.835	2.052	2.176	2.571	2.263	2.081	2.161	2.026	2.499	2.1	2.196	2.192	2.597	2.128	1.973	1.888	1.917	1.983
101551_s_at	Info	Tes	testis derived transcript	3.405	3.824	3.106	2.533	3.192	3.049	3.155	3.427	3.001	3.253	3.159	2.809	4.164	4.676	3.406	3.426	3.014	2.899	3.517	4.309	3.92	5.768	3.787	3.989	4.376	4.063	4.069	6.479	5.611	4.113	4.474	3.715	3.672	3.547	4.743
101552_at	Info	Slc34a1	solute carrier family 34 (sodium phosphate), member 1	2.046	2.322	2.371	2.665	2.363	2.513	2.518	2.549	2.358	2.479	2.571	2.539	2.409	2.267	2.488	2.479	2.497	2.908	2.67	2.722	2.872	2.756	2.999	3.148	3.275	2.916	3.023	2.875	2.723	2.795	2.85	2.728	2.755	2.702	2.573
101553_at	Info	Fga	fibrinogen, alpha polypeptide	2.38	2.531	2.407	2.28	2.959	3.109	2.476	2.829	2.471	3.181	2.218	2.905	2.41	2.742	2.774	2.45	2.59	2.344	3.152	3.32	3.151	2.901	3.106	2.834	3.14	3.14	3.002	3.371	2.962	3.233	3.021	3.157	2.903	2.872	3.025
101554_at	Info	Nfkbia	nuclear factor of kappa light chain gene enhancer in B-cells inhibitor, alpha	6.268	6.159	6.431	6.762	5.586	5.378	5.403	5.325	5.209	4.968	5.296	5.225	5.599	5.495	6.033	5.886	5.821	5.684	4.813	5.332	7.683	4.907	5.904	5.888	5.735	5.527	5.103	4.675	7.127	6.152	5.95	5.078	6.406	5.911	5.916
101555_at	Info	Rac1	RAS-related C3 botulinum substrate 1	7.931	7.877	8.202	8.278	8.44	8.407	8.24	8.057	8.061	7.795	7.558	7.624	8.435	8.524	8.929	8.577	8.546	8.688	8.496	8.767	8.118	7.369	7.109	6.961	8.707	8.751	7.764	8.078	8.601	7.077	8.489	7.928	8.993	8.322	8.168
101557_at	Info	Bckdk	branched chain ketoacid dehydrogenase kinase	8.377	7.871	7.587	7.035	4.163	4.199	4.101	4.443	4.355	3.904	5.014	4.664	8.499	8.563	7.031	7.156	6.501	6.555	4.761	4.593	4.907	4.687	5.015	4.863	5.301	4.799	5.104	7.295	9.41	4.947	4.816	5.036	4.711	4.804	5.095
101558_s_at	Info	Psmb5	proteasome (prosome, macropain) subunit, beta type 5	4.818	3.657	3.828	4.011	2.945	2.926	4.087	3.1	4.828	4.071	2.952	2.861	6.025	6.292	6.123	6.439	6.909	6.964	6.419	5.066	6.458	2.593	2.927	7.189	2.424	6.619	2.651	5.736	7.583	2.245	7.029	2.378	7.246	5.231	2.593
101560_at	Info	Emb	embigin	6.397	6.34	5.672	5.586	6.791	6.497	6.578	6.689	6.964	6.761	6.189	6.224	8.203	8.595	7.43	7.309	7.44	7.438	2.655	3.046	2.832	3.322	7.94	3.41	6.646	2.682	7.236	3.156	7.677	3.061	7.787	7.67	5.802	7.379	6.624
101561_at	Info	Mt2	metallothionein 2	3.718	3.71	3.544	4.044	3.913	3.909	4.297	4.022	5.377	5.585	4.218	4.132	3.881	3.643	3.55	3.505	3.47	3.449	3.746	4.023	3.995	3.705	3.795	3.991	3.927	3.94	3.786	3.803	3.669	3.708	3.744	3.949	8.078	3.96	3.689
101562_at	Info	Hsp70-4	heat shock protein 4	2.702	2.468	2.443	2.432	2.666	3.176	2.242	2.493	2.677	2.779	2.542	2.676	2.558	2.478	2.368	2.403	2.079	2.767	3.203	2.91	2.284	2.566	2.59	2.75	2.769	2.541	2.622	2.555	2.366	2.317	2.537	2.655	2.461	2.848	2.553
101564_at	Info	Cnot7	CCR4-NOT transcription complex, subunit 7	1.858	1.734	2.554	2.062	1.87	1.744	5.941	5.635	1.866	1.922	2.261	1.907	2.05	2.235	1.896	1.979	2.07	1.876	2.273	2.417	2.672	2.191	2.556	2.324	2.624	2.208	2.341	2.507	2.286	2.612	2.386	2.287	2.24	2.229	2.282
101565_f_at	Info	Spi1-3	serine protease inhibitor 1-3	2.516	2.659	2.793	2.543	2.744	2.671	2.456	2.862	2.653	2.868	2.486	2.658	2.724	2.672	2.649	2.607	2.698	2.739	3.186	3.371	3.133	3.312	3.6	3.106	3.095	3.182	3.38	2.859	3.067	3.557	2.898	3.155	3.063	3.249	3.036
101566_f_at	Info	Mup1	major urinary protein 1	1.784	1.895	2.098	1.873	2.139	1.877	1.853	1.822	1.737	2.131	1.886	1.704	1.976	1.861	1.918	1.781	2.025	1.988	2.02	2.093	2.36	2.442	2.081	2.23	2.013	2.165	2.104	2.195	2.059	2.445	1.756	2.161	2.067	1.988	2.153
101567_at	Info	Prosc	proline synthetase co-transcribed	2.638	2.743	2.695	2.895	2.665	2.076	2.698	2.688	2.347	2.547	2.559	2.403	2.474	2.788	2.72	2.526	2.378	2.486	2.901	3.085	2.989	2.757	2.89	3.108	2.856	2.883	2.963	3.346	3.135	2.991	3.026	2.883	2.907	3.347	2.877
101568_at	Info	Prosc	proline synthetase co-transcribed	7.438	7.109	3.483	3.6	3.399	3.659	8.113	8.126	6.908	6.955	7.067	7.204	4.071	3.928	4.122	3.788	4.184	3.79	6.93	4.551	3.983	4.05	4.565	8.447	6.762	7.187	4.924	4.873	4.306	7.914	4.813	8.031	7.899	7.69	7.504
101569_at	Info	Krt2-6g	keratin complex 2, basic, gene 6g	3.89	4.321	4.416	4.209	3.75	3.91	3.919	3.922	4.34	4.204	3.689	4.15	3.962	4.247	3.958	3.84	3.903	3.825	3.661	4.344	4.281	4.098	3.814	4.026	4.588	4.06	4.214	4.367	4.085	4.14	4.107	4.11	4.103	4.316	3.97
101570_at	Info	Igfbp4	insulin-like growth factor binding protein 4	2.463	2.5	2.739	2.229	2.855	2.916	2.564	2.391	2.438	2.319	2.421	2.316	2.476	2.424	2.239	2.315	2.366	2.765	2.387	2.173	2.239	2.583	2.709	2.532	2.669	2.963	2.628	2.893	2.414	2.731	2.738	2.271	2.699	2.332	2.378
101571_g_at	Info	Igfbp4	insulin-like growth factor binding protein 4	5.707	5.877	4.418	4.617	4.796	5.039	5.657	5.628	5.004	5.142	5.997	6.183	6.391	6.584	6.867	7.06	5.321	5.433	6.791	5.642	5.255	4.709	6.671	5.294	5.857	5.692	5.356	5.646	5.173	5.433	5.181	5.446	5.647	5.371	5.37
101572_f_at	Info	Spi1-1	serine protease inhibitor 1-1	2.297	3.045	2.435	2.381	2.643	2.754	2.544	2.719	2.592	2.564	2.747	2.604	2.722	2.453	2.638	2.428	2.249	2.539	3.077	2.94	2.639	2.723	3.376	2.821	3.284	3.086	3.098	3.355	2.764	3.067	2.919	3.061	2.775	2.969	3.177
101573_f_at	Info	Rpl27a	ribosomal protein L27a	8.773	7.926	8.799	9.064	9.099	8.806	8.486	8.542	8.411	8.501	9.167	9.056	7.208	7.53	6.985	7.305	7.291	7.432	9.982	8.928	9.589	9.682	9.913	10.478	10.588	9.093	9.875	10.17	8.925	9.962	8.579	9.024	8.9	9.253	8.988
101574_f_at	Info	Spi1-5	serine protease inhibitor 1-5	2.189	2.599	2.546	2.552	2.861	2.523	2.445	2.411	2.347	2.195	2.492	2.411	2.361	2.189	2.41	2.185	2.349	2.293	2.846	3.073	2.6	2.969	3.126	3.105	3.501	3.157	2.744	3.389	2.844	2.943	3.124	2.916	2.705	2.85	2.847
101575_i_at	Info	Spi1-2	serine protease inhibitor 1-2	2.514	2.108	2.205	2.249	2.327	2.978	2.02	1.972	1.957	2.13	2.424	2.177	2.05	2.01	2.179	1.979	2.087	2.523	2.25	2.564	2.018	2.177	2.234	2.134	3.058	2.511	2.256	2.278	2.377	2.259	2.556	2.429	2.512	2.247	2.087
101576_f_at	Info	Spi1-2	serine protease inhibitor 1-2	2.674	2.696	2.756	2.831	2.506	2.962	2.662	2.811	2.685	2.904	2.534	2.661	2.752	2.44	2.923	2.764	2.667	2.439	2.737	2.665	2.524	2.957	2.812	2.701	2.805	2.752	3.06	2.8	2.716	2.897	2.78	2.611	2.658	2.866	2.603
101577_at	Info	Rps6	ribosomal protein S6	7.357	7.183	7.866	8.308	8.234	7.881	7.417	7.464	7.625	7.449	8.521	8.6	5.966	6.296	5.614	5.419	5.993	6.258	7.756	8.214	7.848	8.354	7.778	8.72	8.406	8.526	8.029	8.469	7.827	8.822	7.019	7.996	7.365	7.34	7.959
101578_f_at	Info	Actb	actin, beta, cytoplasmic	9.475	8.843	8.713	8.999	9.466	8.678	9.615	9.003	9.38	8.779	9.608	9.56	10.382	10.265	10.271	10.68	10.431	10.387	9.775	9.977	9.829	10.23	9.315	10.22	9.232	10.1	9.703	9.743	9.818	9.533	9.956	9.973	10.158	9.693	9.526
101579_at	Info	Srp9	signal recognition particle 9	4.929	4.589	7.056	7.279	4.59	4.667	5.515	4.86	4.969	4.557	6.309	6.344	5.382	5.369	4.58	4.564	4.892	5.01	5.933	4.334	3.693	3.792	5.804	4.207	3.944	5.506	3.697	5.683	3.759	3.632	4.331	4.201	5.022	4.832	3.895
101580_at	Info	Cox7b	cytochrome c oxidase subunit VIIb	8.292	8.446	9.315	9.392	9.18	8.868	8.73	8.664	8.558	8.657	9.172	9.288	7.298	7.725	7.927	7.511	8.208	8.285	8.16	8.575	7.434	7.691	8.697	8.791	3.979	7.042	8.655	7.931	8.304	6.566	7.523	8.494	8.183	7.417	7.554
101581_at	Info	Ube3a	ubiquitin protein ligase E3A	6.669	7.035	6.775	7.386	4.731	3.717	6.48	6.243	2.485	2.819	5.527	5.651	6.733	6.808	7.705	7.556	7.79	7.596	5.153	9.887	8.001	5.004	6.842	3.054	3.733	4.852	8.88	6.451	7.301	3.697	6.259	4.254	4.555	8.62	6.742
101582_at	Info	LOC230737	similar to Autoantigen NGP-1	6.652	6.278	4.167	4.599	5.132	5.135	4.881	4.671	4.898	5.474	6.036	6.347	4.585	4.843	6.113	6.467	4.714	4.695	5.376	7.549	5.963	7.129	5.862	5.557	8.405	5.734	6.364	5.86	5.901	6.014	5.794	5.872	5.357	5.9	6.003
101583_at	Info	Btg2	B-cell translocation gene 2, anti-proliferative	6.563	6.091	6.679	6.55	5.274	4.635	7.318	7.261	6.352	6.12	7.485	7.529	7.113	7.159	6.955	6.988	6.733	6.67	6.722	6.283	4.688	4.522	4.63	4.9	4.816	4.825	4.766	4.619	4.465	4.657	4.737	5.011	4.801	4.337	6.949
101584_at	Info	Rsu1	Ras suppressor protein 1	4.2	4.181	4.965	4.739	5.577	6.233	6.056	6.515	4.019	4.461	4.814	4.817	5.285	4.869	4.22	4.407	4.486	4.433	5.149	4.894	4.828	4.728	4.718	5.378	4.243	4.669	4.906	4.798	4.85	4.893	4.819	4.905	4.678	4.822	4.838
101585_at	Info	Pgrmc1	progesterone receptor membrane component 1	6.523	6.148	7.175	7.429	6.674	5.201	6.404	5.8	7.199	6.767	7.208	7.187	4.951	4.979	5.392	5.205	4.458	4.434	5.807	7.465	5.732	6.636	4.977	5.677	5.09	5.948	6.144	3.196	4.776	5.703	6.142	6.844	6.153	4.289	4.696
101587_at	Info	Ephx1	epoxide hydrolase 1, microsomal	4.065	3.918	3.637	3.745	3.634	3.078	3.4	3.094	3.371	3.784	2.99	3.081	5.615	5.422	5.343	5.768	6.884	6.752	2.806	3.052	2.686	6.709	3.172	2.949	3.665	2.96	3.034	2.911	2.842	2.885	2.974	2.917	3.051	2.855	2.969
101588_at	Info	Slc16a1	solute carrier family 16 (monocarboxylic acid transporters), member 1	2.62	2.508	2.857	2.344	2.943	2.638	2.593	2.474	3.048	2.689	2.45	2.256	2.257	1.96	2.335	2.379	2.408	2.43	2.24	2.336	2.179	2.492	2.08	2.279	2.508	2.467	2.748	2.585	2.29	2.678	2.148	2.278	2.395	2.387	2.498
101589_at	Info	Hmgn2	high mobility group nucleosomal binding domain 2	6.828	5.738	5.895	6.43	6.625	4.677	6.885	6.05	6.708	6.068	7.289	7.347	6.485	6.907	6.024	6.147	6.119	6.127	6.609	5.348	6.63	5.07	7.255	6.642	5.104	5.723	5.232	5.727	6.536	6.009	4.87	7.057	6.014	5.572	6.552
101590_at	Info	Lamp2	lysosomal membrane glycoprotein 2	5.692	5.218	7.21	7.501	6.901	5.696	5.225	4.752	6.628	6.08	6.997	7.093	3.959	4.281	3.015	2.707	3.252	2.791	2.803	5.229	2.902	3.188	3.639	2.721	2.466	2.315	2.399	2.204	4.777	2.54	2.719	6.563	4.038	3.167	2.802
101591_at	Info	Xpnpep1	X-prolyl aminopeptidase (aminopeptidase P) 1, soluble	4.617	4.806	3.616	4.275	8.148	7.637	4.002	4.05	4.632	4	5.835	6.226	5.076	5.052	6.329	6.583	4.487	4.462	4.517	4.585	4.349	4.606	4.168	4.658	4.551	4.451	4.602	4.584	4.406	4.512	4.517	4.443	4.362	4.381	4.514
101593_at	Info	Crip2	cysteine rich protein 2	4.453	4.849	3.145	2.917	3.239	3.016	2.899	3.567	6.281	6.672	3.061	3.765	3.149	2.875	2.726	2.882	2.863	2.841	3.164	3.045	3.39	2.924	3.329	3.182	3.533	3.282	2.942	3.084	2.912	2.696	3.212	3.173	8.524	3.348	3.195
101595_at	Info	NA	NA	1.843	1.833	1.988	2.01	2.194	2.04	1.849	1.925	2.048	2.137	2.118	1.929	1.884	1.964	1.695	1.744	1.724	1.99	1.884	1.869	2.035	2.388	2.171	1.912	2.366	2.133	1.889	2.054	1.81	1.83	1.917	1.815	1.968	1.764	2.034
101596_at	Info	C78859	expressed sequence C78859	2.268	2.208	2.37	2.577	2.372	2.426	2.446	2.204	2.41	2.386	2.32	2.522	2.585	2.455	2.48	2.44	2.453	2.272	2.707	2.698	2.84	2.974	2.457	2.904	3.142	2.628	3.179	2.859	2.79	2.94	2.642	2.863	2.964	2.67	3.357
101597_at	Info	D12Ertd216e	DNA segment, Chr 12, ERATO Doi 216, expressed	2.189	2.477	2.576	2.446	2.493	2.327	2.177	2.568	2.459	2.697	2.331	2.156	2.341	2.358	2.438	2.333	2.484	2.408	2.294	2.732	2.306	2.397	2.622	2.997	2.909	2.497	2.342	2.517	2.167	2.577	2.162	2.413	2.631	2.339	2.258
101598_at	Info	NA	NA	3.158	3.253	3.391	3.46	4.022	4.323	3.397	3.439	3.502	3.191	3.259	3.439	3.372	3.45	3.404	3.363	3.569	3.211	4.029	4.148	4.139	4.263	4.238	4.454	4.65	4.486	4.335	4.699	4.179	4.297	4.35	4.261	4.042	4.178	3.899
101599_at	Info	C030018P15Rik	RIKEN cDNA C030018P15 gene	3.837	3.839	4.034	4.226	3.927	3.903	3.716	3.948	3.481	3.942	4.108	3.962	4.013	3.692	3.765	3.881	3.759	3.783	4.094	4.375	4.249	4.011	4.421	4.103	4.365	4.224	4.535	4.302	3.987	4.194	4.248	4.547	4.218	4.052	4.193
101600_at	Info	C79015	expressed sequence C79015	3.395	3.029	3.649	3.082	3.741	4.001	3.41	3.32	3.434	2.962	3.529	3.222	3.705	3.131	3.468	3.843	3.602	3.79	4.044	4.269	4.673	3.988	4.422	4.133	4.249	4.055	4.526	4.172	4.076	3.477	4.196	4.22	4.322	4.377	4.22
101601_at	Info	DXErtd223e	DNA segment, Chr X, ERATO Doi 223, expressed	2.102	2.094	2.344	1.926	2.065	2.17	3.938	3.315	1.901	2.222	2.168	1.884	2.321	2.651	2.38	2.55	2.335	2.365	2.654	2.522	2.551	2.563	2.665	2.976	2.707	2.612	2.83	2.95	2.493	2.492	2.472	2.473	2.699	2.487	2.541
101602_at	Info	NA	NA	2.906	2.798	3.135	3.051	2.887	3.778	2.992	2.997	3.074	3.103	3.12	2.987	3.025	3.025	3.063	2.8	2.987	3.217	3.294	3.331	3.593	3.335	3.268	3.412	3.39	3.23	3.756	3.259	3.311	3.558	3.662	3.073	3.357	3.251	3.45
101603_g_at	Info	NA	NA	4.088	3.775	2.064	2.42	2.112	2.599	2.379	2.038	2.612	2.401	2.433	2.753	2.194	2.346	2.06	2.218	2.097	2.141	2.396	2.76	2.741	2.849	2.844	2.679	2.787	2.662	2.882	2.719	2.504	2.635	3.084	2.681	2.519	2.749	2.678
101604_at	Info	C79296	expressed sequence C79296	1.997	1.929	1.926	1.816	1.966	1.796	1.804	1.923	1.933	2.067	1.669	1.903	1.829	1.684	1.82	1.772	1.807	1.909	1.764	2.143	1.857	2.338	1.911	2.023	1.928	1.847	1.807	1.976	1.902	1.944	1.731	2.1	1.965	1.978	1.933
101605_at	Info	D3Ertd246e	DNA segment, Chr 3, ERATO Doi 246, expressed	4.223	4.223	4.084	4.163	4.725	4.201	4.15	4.204	4.139	3.967	4.104	3.923	4.198	4.185	4.691	4.159	4.248	4.345	4.785	4.783	4.533	4.854	5.139	4.725	5.353	4.784	4.964	4.882	4.749	5.044	4.988	4.818	4.655	4.535	4.37
101606_at	Info	D1Ertd259e	DNA segment, Chr 1, ERATO Doi 259, expressed	3.817	4.522	4.175	4.113	4.715	4.956	4.435	4.632	4.46	4.28	4.299	4.423	4.658	4.436	4.433	4.138	4.094	4.097	5.62	5.929	5.818	5.864	5.679	6.06	6.186	5.838	5.781	5.671	5.497	6.065	5.583	5.755	5.681	5.525	5.872
101607_at	Info	C80068	expressed sequence C80068	3.532	3.617	3.047	3.625	3.313	3.459	3.553	3.803	3.145	3.278	3.604	3.849	3.724	3.422	3.797	3.737	3.937	3.557	4.147	3.858	4.263	3.556	3.631	3.961	4.611	3.628	3.798	4.082	3.51	4.483	3.626	3.859	3.801	3.846	4.129
101608_at	Info	C80360	expressed sequence C80360	2.723	2.828	2.763	3.197	3.491	2.756	2.905	3.001	2.748	2.707	2.805	3.028	2.752	3.205	2.959	3.041	2.977	2.944	3.003	3.054	2.882	2.684	2.959	3.083	3.573	3.164	3.142	3.133	2.993	3.039	2.878	2.909	2.774	3.101	3.039
101609_at	Info	Kst1-pending	sodium/myo-inositol cotransporter 2	3.824	3.958	5.089	5.197	4.167	3.285	3.8	3.799	5.441	5.455	5.1	5.283	4.434	4.19	7.144	7.061	3.967	3.674	4.502	4.608	4.327	4.636	4.542	4.795	5.035	4.824	4.953	4.937	4.625	5.291	4.695	4.326	4.431	4.743	4.51
101610_at	Info	4933425A18Rik	RIKEN cDNA 4933425A18 gene	2.807	2.912	3.192	3.013	3.09	3.282	3.105	3.301	3.266	2.977	3.195	3.031	2.973	3.589	3.194	3.063	3.143	3.155	4.37	4.652	4.562	4.703	4.597	4.458	4.733	4.349	4.498	4.515	4.255	4.58	4.509	4.505	4.331	4.4	4.062
101611_at	Info	D11Ertd326e	DNA segment, Chr 11, ERATO Doi 326, expressed	3.424	3.378	3.444	3.381	3.577	3.155	3.549	3.625	3.462	3.636	3.574	3.393	3.384	3.392	3.467	3.4	3.201	3.27	4.272	4.498	4.094	4.13	4.178	4.433	4.527	4.191	4.17	4.086	4.15	4.153	4.143	4.37	4.174	4.131	4.149
101612_at	Info	Lats1	large tumor supressor	2.77	2.549	2.984	2.88	3.029	3.395	3.372	3.118	2.855	2.708	3.802	3.097	2.964	3.286	2.84	3.11	2.923	2.828	3.527	3.283	3.725	4.057	3.473	3.472	3.449	3.701	3.688	3.228	3.284	3.423	3.417	3.258	3.282	3.24	3.318
101613_at	Info	NA	NA	1.987	2.001	2.241	2.166	2.034	2.171	1.898	2.17	2.02	1.933	2.344	2.323	2.064	2.058	2.098	2.09	2.258	2.461	2.204	2.29	2.568	2.793	2.975	2.535	2.251	2.36	2.457	2.229	2.112	2.562	2.146	2.418	2.189	1.875	2.309
101614_at	Info	NA	NA	1.899	2.02	2.229	2.186	2.249	2.019	1.975	2.319	2.018	2.492	2.28	2.088	2.029	2.137	2.07	2.097	1.995	2.019	2.222	2.253	2.338	1.987	2.455	2.312	2.116	2.404	2.177	2.352	2.164	2.478	2.057	2.216	2.148	2.033	2.349
101615_at	Info	1700094J05Rik	RIKEN cDNA 1700094J05 gene	2.401	2.503	2.525	2.672	3.188	3.219	2.628	2.64	2.81	2.631	3.071	2.504	2.81	2.742	2.87	2.777	2.644	2.575	3.737	3.898	3.37	3.351	3.546	3.927	3.826	3.663	3.474	3.395	3.171	3.889	3.537	3.51	3.511	3.438	3.398
101616_at	Info	Igk-V28	immunoglobulin kappa chain variable 28 (V28)	3.692	3.411	3.497	3.495	3.507	3.329	3.38	3.574	3.299	3.461	3.332	3.293	3.669	3.511	3.917	3.726	3.593	3.616	4.977	4.876	5.119	4.653	5.166	5.028	4.892	5.07	4.739	4.812	4.767	5.082	4.744	5.004	4.917	4.843	5.197
101617_s_at	Info	Trp53	transformation related protein 53	3.462	3.855	4.436	4.042	4.956	4.264	4.011	4.922	4.067	4.444	4.267	3.829	4.918	4.378	4.674	4.86	4.17	4.308	5.203	6.413	5.462	5.375	5.739	6.407	6.395	6.007	6.163	6.12	5.545	6.196	5.857	6.267	5.755	5.524	5.619
101618_r_at	Info	Trp53	transformation related protein 53	2.564	2.841	2.984	2.783	2.635	2.509	2.647	2.71	2.563	3.042	2.953	2.273	2.307	2.216	2.411	2.358	1.959	2.199	2.534	2.534	2.364	2.427	2.447	2.747	2.833	2.273	2.877	2.686	2.688	2.839	2.416	2.606	2.442	2.703	2.693
101619_at	Info	Ifna6	interferon alpha family, gene 6	1.977	2.144	1.815	1.97	1.942	2.138	2.296	2.211	2.106	2.056	2.047	2.082	1.895	1.982	1.966	2.075	1.948	1.913	2.049	2.21	2.362	2.115	2.36	2.144	2.331	2.349	2.005	2.222	2.021	2.095	2.299	2.099	2.017	2.116	1.996
101620_at	Info	Gp1ba	glycoprotein 1b, alpha polypeptide	2.587	2.651	3.681	3.167	2.85	2.557	2.733	2.697	2.865	2.425	2.805	2.756	3.015	2.569	2.774	2.924	3.005	2.822	3.351	3.716	3.378	3.311	3.809	3.557	3.406	3.39	3.839	3.676	3.09	3.571	3.427	3.444	3.314	3.159	3.65
101621_at	Info	Mja1l-pending	major allergen 1-like	2.482	2.767	3.2	2.746	2.857	2.902	2.946	2.627	3.024	2.795	3.017	2.874	2.831	3.016	2.664	2.873	2.691	2.937	3.242	3.529	3.704	3.218	3.078	3.191	3.394	3.628	3.514	3.45	3.401	3.637	3.361	3.216	3.262	3.446	3.454
101622_at	Info	Alx4	aristaless 4	3.344	3.535	3.857	3.831	3.87	3.963	3.858	3.946	3.768	3.976	3.842	3.81	3.625	3.571	3.706	3.723	3.119	3.487	3.471	4.15	3.303	3.296	3.338	3.951	3.633	3.523	3.51	3.654	3.592	3.648	3.443	3.471	3.509	3.946	3.763
101623_at	Info	Slc16a8	solute carrier family 16 (monocarboxylic acid transporters), member 8	3.906	4.179	4.2	4.351	4.543	4.33	4.004	4.196	4.138	4.076	4.381	4.033	4.316	3.879	4.142	4.246	3.916	3.935	5.112	5.281	5.044	4.835	5.26	5.232	5.319	5.251	5.16	5.142	5.046	5.043	5.217	5.298	5.099	5.366	5.361
101624_at	Info	Kcns1	K+ voltage-gated channel, subfamily S, 1	3.82	4.151	4.083	3.841	4.306	3.932	3.851	4.317	4.318	3.84	4.001	3.679	3.898	3.631	3.915	4.005	3.537	3.681	5	4.919	4.705	4.363	4.625	4.82	5.237	5.263	4.98	5.374	4.817	4.87	4.97	5.09	4.903	5.076	5.144
101625_at	Info	Kcns2	K+ voltage-gated channel, subfamily S, 2	2.226	2.337	1.911	2.432	2.721	2.436	2.307	2.203	2.3	1.994	2.359	2.296	2.501	2.507	2.227	2.379	2.286	2.219	2.594	2.571	2.966	2.537	3.002	3.076	3.174	2.954	2.567	2.694	2.7	2.852	2.783	3.088	2.4	2.588	2.584
101626_at	Info	Adam7	a disintegrin and metalloprotease domain 7	2.473	2.509	2.445	2.66	2.545	2.579	2.696	2.962	2.405	2.227	2.656	2.281	2.467	2.783	2.685	2.522	2.637	2.272	2.727	2.827	3.169	2.442	3.16	2.798	2.887	2.688	2.584	2.825	2.935	2.761	3.005	2.909	2.707	2.94	2.964
101627_at	Info	Pld1	phospholipase D1	2.969	3.063	2.942	3.279	3.034	3.458	3.105	2.892	3.159	2.691	3.155	3.065	2.83	2.672	2.974	2.802	2.953	2.928	2.992	3.386	3.099	3.275	3.076	3.311	3.144	3.286	3.119	3.375	3.155	3.218	3	3.313	3.218	3.026	2.958
101628_g_at	Info	Pld1	phospholipase D1	2.594	2.357	2.576	2.802	2.865	2.71	2.469	2.363	2.457	2.38	2.501	2.37	2.502	2.453	2.331	2.282	2.367	2.357	2.783	2.764	2.667	2.547	2.896	2.785	2.627	2.861	2.827	2.741	2.49	2.822	2.925	2.869	2.641	2.642	2.503
101629_s_at	Info	Stx1b2	syntaxin 1B2	2.304	2.15	2.183	2.462	2.163	2.098	2.049	2.136	2.008	2.112	2.097	1.987	1.971	1.868	2.007	2.208	2.037	1.784	2.575	2.711	2.804	2.258	2.109	2.449	2.775	2.862	2.69	3.057	2.707	2.581	2.578	2.464	2.948	2.668	2.602
101630_f_at	Info	V2r2	vomeronasal 2, receptor, 2	2.469	2.57	2.726	2.59	2.492	3.04	2.541	2.627	2.34	2.352	2.5	2.457	2.546	2.44	2.455	2.687	2.615	2.738	3.181	3.546	3.321	3.662	3.845	3.744	3.407	3.651	3.578	3.531	3.383	3.803	3.547	3.428	3.43	3.389	3.285
101631_at	Info	Sox11	SRY-box containing gene 11	2.3	2.166	2.38	2.396	2.349	2.652	2.271	1.983	2.336	2.159	2.466	2.276	2.379	2.278	2.455	2.095	2.362	2.339	2.558	2.595	2.325	2.266	2.522	2.303	2.792	2.68	2.071	2.41	2.163	2.49	2.751	2.351	2.266	2.11	2.142
101632_at	Info	Tnfrsf11a	tumor necrosis factor receptor superfamily, member 11a	3.942	4.227	4.436	3.863	4.384	4.261	4.108	4.284	3.936	4.251	4.213	3.682	4.105	4.165	4.02	4.013	3.816	3.865	4.318	4.634	4.351	3.96	4.833	4.578	4.741	4.585	4.628	4.952	4.375	4.753	4.446	4.431	4.382	4.5	4.515
101633_at	Info	Igk-V20	immunoglobulin kappa chain variable 20 (V20 family)	2.465	2.57	2.564	2.753	2.257	3.024	2.502	2.44	2.654	2.352	2.585	3.128	2.518	2.848	2.671	2.57	3.353	2.567	2.976	2.898	2.578	3.216	2.933	2.74	3.251	2.658	3.051	3.073	2.894	2.95	3.277	2.858	2.876	2.874	2.799
101634_at	Info	Npm1	nucleophosmin 1	7.481	7.324	8.347	8.67	8.535	8.105	7.665	7.571	7.607	7.71	8.46	8.511	7.706	8.018	7.954	7.488	7.774	7.972	8.688	7.702	8.512	9.075	8.315	8.287	7.88	8.217	8.594	8.627	8.324	9.111	7.814	10.373	8.062	7.993	8.193
101635_f_at	Info	Mup5	major urinary protein 5	2.742	2.695	2.747	2.603	2.968	2.781	2.625	3.029	2.696	2.429	2.751	2.553	2.921	2.997	2.757	3.001	2.77	2.709	2.74	3.018	3.356	3	3.099	2.789	3.185	2.762	2.744	2.828	2.687	2.808	3.172	2.822	2.816	3.025	2.827
101636_at	Info	Spt2	salivary protein 2	1.723	1.872	1.947	2.014	2.254	1.788	1.778	1.853	2.03	2.083	1.923	1.899	1.806	1.632	1.884	1.92	1.82	1.799	1.972	2.081	1.952	1.813	1.735	2.086	1.952	2.138	2.087	2.25	2.009	2.189	1.888	2.084	1.897	1.915	2.013
101637_at	Info	Ceacam10	CEA-related cell adhesion molecule 10	2.305	2.499	2.982	2.305	2.384	2.501	2.419	2.837	2.389	2.968	2.404	2.253	2.398	2.426	2.242	2.22	2.293	2.641	2.421	2.625	2.208	2.352	2.673	2.471	2.574	2.705	2.528	2.596	2.636	2.7	2.318	2.589	2.52	2.584	2.568
101638_s_at	Info	Cyp3a16	cytochrome P450, family 3, subfamily a, polypeptide 16	2.917	3.058	2.57	3.08	3.186	3.093	2.897	3.128	3.227	2.793	3.069	2.996	3.337	3.103	3.212	3.145	3.169	3.137	3.202	3.725	3.191	3.473	3.58	4.362	3.595	3.661	3.156	3.576	3.241	3.684	3.807	3.512	3.324	3.366	3.178
101639_r_at	Info	Cyp3a16	cytochrome P450, family 3, subfamily a, polypeptide 16	1.942	1.912	1.887	1.993	2.274	2.518	1.79	2.051	1.813	1.955	1.767	2.114	2.018	1.817	1.842	1.638	1.816	1.833	1.893	2.167	1.951	2.356	1.988	2.105	2.629	2.255	2.009	2.214	1.986	2.442	1.98	2.086	2.032	2.16	2.203
101640_f_at	Info	Igk-V28	immunoglobulin kappa chain variable 28 (V28)	3.5	3.575	3.638	3.858	3.955	3.948	3.696	4.037	3.646	3.673	3.875	3.708	4.211	3.727	3.705	3.789	3.857	3.908	3.995	4.065	3.98	4.473	4.197	4.274	4.222	4.545	4.174	4.316	4.141	4.505	4.932	4.187	4.299	4.363	4.382
101641_at	Info	Igk-V28	immunoglobulin kappa chain variable 28 (V28)	1.874	2.267	2.363	1.864	2.169	1.99	1.81	2.416	2.223	2.308	1.929	1.753	2.325	2.233	2.173	1.87	2.031	1.948	2.192	2.183	1.869	2.518	2.24	2.587	2.149	2.427	2.519	2.584	2.055	2.479	2.396	2.177	2.04	2.086	2.184
101642_at	Info	Krt1-14	keratin complex 1, acidic, gene 14	4.334	4.165	4.29	4.587	4.546	5.002	4.653	4.765	4.298	3.93	4.634	4.85	4.029	3.635	3.937	3.841	3.647	3.926	4.379	4.748	4.275	4.377	4.344	4.32	4.428	4.93	4.736	4.777	4.54	4.387	4.544	4.708	4.409	4.604	4.488
101643_at	Info	Stx1bl-pending	syntaxin 1 b-like	3.805	3.685	4.433	3.886	3.576	3.733	3.601	3.6	3.816	3.684	3.969	3.758	4.007	3.834	3.936	3.885	3.684	3.99	4.976	4.671	4.705	5.004	4.863	4.86	4.967	4.77	5.164	5.064	4.579	5.138	4.694	4.971	4.677	4.66	4.889
101644_f_at	Info	V2r8	vomeronasal 2, receptor, 8	2.214	2.557	2.715	2.584	2.838	3.181	2.401	2.755	2.718	3.239	2.732	2.49	2.681	2.847	2.791	2.576	2.487	2.405	3.102	3.453	3.264	3.638	3.483	3.577	3.56	3.285	3.274	3.456	2.859	3.113	3.146	3.207	3.171	3.261	3.361
101645_f_at	Info	V2r11	vomeronasal 2, receptor, 11	2.908	3.016	2.901	3.221	3.119	3.651	3.041	3.096	2.862	2.929	3.285	3.09	2.957	2.859	3.071	2.951	3.108	3.371	3.676	3.331	3.09	3.761	3.259	3.354	3.098	3.148	3.101	3.121	3.032	3.409	3.297	3.557	3.247	3.238	3.117
101646_at	Info	Pigq	phosphatidylinositol glycan, class Q	2.262	2.373	2.506	2.675	2.762	2.872	2.419	2.663	2.693	3.019	3.357	3.163	3.146	2.726	2.699	2.668	2.582	2.314	2.852	3.729	2.817	2.868	2.737	2.666	4.168	3.211	3.019	2.968	2.817	2.863	2.771	2.681	2.731	2.393	2.6
101647_at	Info	Adk	adenosine kinase	2.458	2.292	2.733	2.425	2.588	3.031	2.432	2.566	2.784	2.832	2.546	2.545	2.811	2.603	2.954	2.685	2.626	2.323	3.151	3.313	3.284	3.196	3.653	3.45	3.299	3.37	3.479	3.579	3.265	3.976	3.292	3.315	3.09	3.287	3.27
101648_at	Info	Foxd4	forkhead box D4	2.332	2.539	2.718	2.606	2.639	2.783	2.403	2.277	2.582	2.766	2.628	2.411	2.515	2.636	2.608	2.533	2.576	2.559	2.746	2.942	3.057	2.439	2.858	2.894	3.449	3.039	2.895	2.941	2.632	2.672	2.7	2.947	2.764	2.569	2.952
101649_at	Info	Pip5k1a	phosphatidylinositol-4-phosphate 5-kinase, type 1 alpha	2.792	3.123	2.804	3.108	2.811	2.902	2.551	3.019	2.951	2.851	2.899	2.749	2.543	2.81	2.719	2.646	2.373	2.678	3.062	2.729	3.228	2.609	2.71	2.873	3.346	2.887	2.71	3.251	2.678	2.683	2.582	2.863	2.853	2.893	2.97
101650_at	Info	Pcdha6	protocadherin alpha 6	3.195	3.187	2.793	3.269	3.64	3.774	2.951	3.119	3.032	2.758	3.2	2.829	3.095	2.907	2.903	3.021	2.943	3.013	3.241	3.285	2.71	2.894	3.142	3.405	3.224	3.252	3.339	3.25	3.106	3.524	3.228	3.182	2.66	3.526	3.409
101651_at	Info	Cntfr	ciliary neurotrophic factor receptor	4.597	4.771	4.571	4.402	5.04	4.692	4.425	4.912	4.965	4.854	4.567	4.481	4.657	4.65	4.876	4.658	4.59	4.976	4.567	4.694	4.288	4.874	4.662	4.957	4.91	4.42	4.918	4.909	4.399	5.009	4.519	4.559	4.41	4.694	4.622
101652_i_at	Info	H2-D4	histocompatibility 2, D region locus 4	5.464	5.574	5.349	5.457	5.826	6.146	5.325	5.577	5.347	5.54	5.39	5.144	5.365	5.054	4.874	5.106	5.099	5.016	5.291	5.446	5.155	5.267	5.262	5.325	5.738	5.523	5.672	5.552	5.321	5.612	5.416	5.312	5.629	5.674	5.557
101653_f_at	Info	H2-D4	histocompatibility 2, D region locus 4	4.353	4.42	4.061	4.241	3.979	4.283	4.081	4.265	4.514	4.097	4.205	4.31	4.721	4.248	4.295	4.307	4.233	4.298	4.958	5.183	5.002	4.727	5.04	5.467	5.16	5.038	5.483	5.448	4.99	4.993	5.858	5.06	4.786	5.324	5.623
101654_at	Info	Hist1h3c	histone1, H3c	2.907	3.027	2.533	3.221	3.032	3.24	2.799	3.127	2.905	2.898	2.956	3.187	3.15	2.764	2.781	3.157	2.98	2.646	3.121	3.655	2.491	2.986	2.969	3.076	3.813	3.145	2.999	3.356	3.005	5.044	3.475	2.902	3.044	3.83	3.008
101655_at	Info	Zfp94	zinc finger protein 94	1.93	1.982	2.138	2.144	2.259	1.988	1.991	1.938	2.109	1.868	2.121	1.907	2.027	2.07	2.053	2.227	1.942	1.723	2.417	2.71	2.4	2.278	2.408	2.464	2.236	2.567	2.381	2.525	2.327	2.437	2.278	2.323	2.085	2.224	2.203
101656_f_at	Info	Igk-V5	immunoglobulin kappa chain variable 5 (V5 family)	3.187	3.339	3.259	3.226	3.118	3.294	3.218	3.295	3.294	3.148	3.096	3.034	3.427	3.693	3.441	3.36	3.124	3.176	3.817	3.973	3.702	3.782	4.064	3.922	4.138	3.864	4.235	4.151	3.543	3.888	3.963	4.226	3.711	3.844	3.507
101657_at	Info	Bmp8b	bone morphogenetic protein 8b	3.007	3.294	3.745	3.481	3.494	4.304	3.088	3.431	2.887	3.561	3.437	3.636	3.213	3.18	3.222	3.07	3.218	3.181	3.664	4.305	3.887	3.498	3.71	4.112	4.122	3.955	3.918	3.816	3.846	3.718	3.642	3.907	3.768	3.796	3.947
101658_f_at	Info	H2-Q8	histocompatibility 2, Q region locus 8	5.439	5.273	4.58	4.673	5.049	5.252	4.86	4.822	4.851	4.554	4.664	4.561	4.904	4.998	4.728	5.106	5.102	5.084	5.096	5.522	5.408	4.763	5.415	5.34	5.277	5.105	5.252	5.466	4.838	5.212	6.389	5.194	5.235	5.486	5.337
101659_at	Info	Hsd3b2	hydroxysteroid dehydrogenase-2, delta-3-beta	2.017	2.163	2.426	2.261	2.074	2.812	2.062	2.371	2.017	2.558	2.267	1.944	2.316	3.071	2.556	2.327	2.329	2.3	2.972	2.997	2.747	3.549	2.806	3.339	3.031	3.272	3.276	3.485	2.983	3.264	2.906	2.96	2.673	2.884	2.941
101660_at	Info	Mtr	5-methyltetrahydrofolate-homocysteine methyltransferase	3.546	3.42	3.603	3.622	4.051	3.792	3.313	3.85	3.772	3.814	3.443	3.543	3.367	3.175	3.161	4.004	3.226	2.945	4.294	4.583	3.889	3.402	4.017	4.217	4.226	4.391	4.154	4.087	4.291	4.263	4.097	4.082	4.063	4.217	4.236
101661_r_at	Info	NA	NA	2.148	1.951	1.767	2.267	1.983	2.185	1.892	1.871	1.887	1.837	1.874	1.986	2.4	2.621	2.427	2.58	3.114	2.923	2.783	3.251	2.716	3.122	2.977	3.412	3.52	2.718	3.129	3.06	2.71	3.281	2.683	2.707	2.732	2.62	2.823
101662_at	Info	D11Ertd530e	DNA segment, Chr 11, ERATO Doi 530, expressed	2.375	2.489	2.729	2.904	2.313	2.549	2.64	2.529	2.641	2.617	3.087	2.791	2.497	2.263	2.318	2.357	2.322	2.517	2.888	3.017	3.222	2.733	2.889	3.022	3.361	2.931	3.025	2.867	2.791	2.888	2.597	2.951	2.839	2.779	3.137
101663_s_at	Info	D7Ertd1e	DNA segment, Chr 7, ERATO Doi 1, expressed	2.985	2.844	3.014	3.521	2.934	2.837	3.743	3.659	3.12	3.051	3.143	2.801	3.625	3.593	3.627	3.58	3.039	3.348	3.994	4.192	4.206	3.709	4.586	4.002	4.816	4.046	4.382	4.855	4.16	4.387	3.973	4.582	3.989	4.067	4.151
101664_at	Info	Rps3a	ribosomal protein S3a	7.128	6.628	7.515	7.903	7.841	7.272	7.451	6.814	7.465	7.483	8.317	8.383	5.99	6.104	5.838	5.8	6.257	6.323	7.937	8.149	8.32	8.717	8.754	8.846	9.585	8.233	8.986	8.835	8.436	9.44	7.849	8.666	8.268	8.28	8.437
101665_at	Info	Nr5a1	nuclear receptor subfamily 5, group A, member 1	3.726	4.298	4.17	4.874	4.578	4.472	4.533	4.41	4.502	4.026	4.777	4.49	4.315	3.899	3.925	3.891	3.821	3.861	4.115	4.575	4.129	3.856	4.201	4.317	4.369	4.649	4.24	4.546	3.954	4.121	4.056	3.987	4.271	4.167	4.14
101666_at	Info	Nr5a1	nuclear receptor subfamily 5, group A, member 1	3.461	3.513	3.32	3.214	3.802	3.475	3.442	3.229	3.441	3.427	3.626	3.418	3.732	3.559	3.503	3.629	3.499	3.58	5.142	5.313	4.916	5.147	5.256	5.028	5.257	5.05	4.858	4.947	4.749	5.343	5.028	5.034	4.879	4.89	4.836
101667_at	Info	2610528C06Rik	RIKEN cDNA 2610528C06 gene	3.176	3.513	3.022	3.041	3.546	3.563	2.986	3.435	3.107	3.205	3.073	2.778	3.213	3.088	2.995	3.003	2.963	2.98	2.814	2.731	2.821	3.213	2.849	2.963	3.036	2.859	2.877	2.9	2.735	2.814	2.823	2.958	3.008	3.02	3.062
101668_at	Info	AA589418	expressed sequence AA589418	3.697	3.479	3.036	3.75	3.569	3.727	3.577	3.854	3.594	3.777	3.526	3.681	3.661	3.211	3.348	3.224	3.289	3.727	3.714	3.896	3.672	3.8	3.666	3.952	3.864	3.767	3.815	3.951	3.966	3.766	4.159	3.844	3.604	3.996	4.011
101669_at	Info	Actr3	ARP3 actin-related protein 3 homolog (yeast)	2.036	2.241	2.493	2.502	2.448	2.843	2.241	2.234	2.705	2.176	2.315	2.325	2.106	2.375	2.221	2.25	2.294	2.162	2.637	2.623	2.573	3.126	3.045	2.734	3.377	2.628	2.685	2.943	2.508	2.699	2.504	2.559	2.457	2.541	2.635
101670_at	Info	Tgfb1i4	transforming growth factor beta 1 induced transcript 4	2.213	2.74	2.493	2.323	2.534	2.855	2.626	2.845	2.398	2.184	2.768	2.487	2.421	2.652	2.484	2.423	2.274	2.32	2.18	2.778	2.276	2.527	2.55	2.296	3.356	2.283	2.148	2.318	2.164	2.156	2.625	2.274	2.357	2.239	2.181
101671_at	Info	NA	NA	2.286	2.492	2.042	2.504	3.026	2.481	2.419	2.615	2.385	2.408	2.403	2.245	2.808	2.512	2.72	2.598	2.688	2.595	2.962	2.939	2.851	2.748	3.087	3.316	3.067	3.1	3.251	3.332	2.85	3.079	2.907	3.229	2.945	2.965	2.685
101672_at	Info	5230400G24Rik	RIKEN cDNA 5230400G24 gene	2.405	2.453	2.649	2.348	2.615	2.785	2.457	2.644	2.295	3.057	2.779	2.582	2.559	2.534	2.286	2.744	2.618	2.704	2.627	2.907	2.805	2.87	2.999	2.821	2.503	2.672	2.745	2.579	2.607	2.633	2.594	2.705	2.758	2.557	2.604
101673_r_at	Info	AA675035	expressed sequence AA675035	1.761	1.609	1.809	1.708	1.797	1.893	1.739	1.723	1.695	1.878	1.697	1.881	1.772	1.798	1.64	1.511	1.628	1.94	1.749	2.02	2.16	2.58	1.738	1.732	2.062	1.715	1.592	1.772	1.57	1.611	1.825	1.813	1.997	1.695	1.789
101674_at	Info	1700112N14Rik	RIKEN cDNA 1700112N14 gene	4.25	4.352	4.119	4.459	4.402	4.445	4.336	4.212	4.216	4.387	4.458	4.581	4.691	4.297	4.428	4.245	4.206	4.266	5.036	5.142	5.195	5.328	5.035	5.229	5.141	5.356	5.503	5.643	5.086	5.029	5.202	5.207	4.919	5.317	5.183
101675_at	Info	NA	NA	4.918	5.453	5.147	4.809	5.218	5.528	4.648	5.151	5.068	5.162	5.18	5.061	5.388	4.952	5.083	5.075	5.066	4.972	5.867	6.274	5.98	5.963	6.136	5.832	6.168	5.976	5.983	6.501	5.762	6.333	6.291	6.196	5.671	6.192	5.917
101676_at	Info	Gpx3	glutathione peroxidase 3	3.212	3.487	3.259	3.248	3.678	3.175	3.297	3.494	3.383	3.545	3.789	3.417	7.667	7.503	3.064	3.259	3.153	3.274	4.01	3.959	3.971	3.435	3.655	3.861	3.965	4.323	4.017	4.012	3.742	3.831	3.818	3.943	3.838	3.952	3.911
101677_at	Info	1110035H17Rik	RIKEN cDNA 1110035H17 gene	3.86	3.879	4.068	4.044	4.35	4.869	5.065	4.913	4.19	4.043	3.882	4.04	3.943	4.247	3.845	3.86	4.793	4.53	4.366	4.574	4.523	4.448	4.355	4.772	5.063	4.462	4.302	4.507	4.342	4.52	4.322	4.455	4.442	4.312	4.423
101678_r_at	Info	NA	NA	2.971	3.076	3.603	3.494	3.457	3.993	3.174	3.433	3.033	3.36	3.739	3.363	2.932	2.907	2.986	2.888	3.144	3.095	3.788	3.844	3.664	3.495	4.002	3.862	3.535	3.639	3.836	3.978	3.731	4.053	3.545	3.584	3.494	3.533	4.509
101679_at	Info	Opn1mw	opsin 1 (cone pigments), medium-wave-sensitive (color blindness, deutan)	2.747	2.671	2.957	2.79	3.366	3.064	2.985	3.026	3.039	3.065	3.059	2.949	2.715	2.821	3.062	2.87	2.725	2.802	3.084	2.921	3.325	3.171	3.473	3.075	3.272	2.946	2.923	3.087	2.911	3.167	3.178	3.107	2.872	2.783	3.352
101680_at	Info	Rpl27a	ribosomal protein L27a	9.107	8.358	9.547	9.741	9.414	9.352	9.054	8.888	8.953	9.177	9.497	9.389	7.594	7.691	7.514	7.835	8.015	7.861	8.628	9.865	9.391	8.95	9.173	9.694	9.363	8.598	8.942	9.316	9.053	9.926	8.255	8.999	8.569	8.91	8.917
101681_f_at	Info	H2-Bl	histocompatibility 2, blastocyst	5.404	5.429	5.388	5.015	5.757	5.316	5.383	5.339	5.075	5.032	5.501	5.351	5.169	5.005	5.08	5.373	5.46	5.601	5.796	5.741	5.784	6.008	5.953	5.617	6.234	5.794	5.869	6.507	5.322	5.898	5.754	5.581	5.663	5.441	5.736
101682_f_at	Info	Mup4	major urinary protein 4	2.916	3.144	3.253	3.157	2.828	3.527	3.029	2.998	2.709	2.755	2.897	3.192	2.821	3.062	2.795	2.683	2.795	2.59	3.057	3.202	3.278	3.073	3.176	3.241	3.293	3.48	3.508	3.566	3.23	3.238	3.131	3.318	3.154	3.053	3.1
101683_at	Info	Rgs19ip1	regulator of G-protein signaling 19 interacting protein 1	4.326	4.296	3.775	4.195	3.892	4.503	3.919	4.179	4.112	3.639	4.064	3.873	4.334	3.733	3.551	3.525	3.792	3.461	4.038	4.24	3.584	3.363	4.384	3.83	4.669	4.209	4.042	4.376	3.796	3.764	4.181	4.016	3.737	4.472	4.116
101684_r_at	Info	Srst	simple repeat sequence-containing transcript	7.84	8.4	7.405	7.514	8.036	8.224	7.646	8.144	7.65	7.882	7.843	7.514	9.32	9.04	9.129	9.377	9.148	9.107	10.127	9.815	9.107	10.06	9.824	10.089	10.706	9.943	9.885	9.971	9.116	9.544	9.615	9.308	9.596	9.441	9.373
101685_f_at	Info	NA	NA	3.655	3.508	3.528	3.683	4.174	3.761	3.761	3.909	3.437	3.437	4.132	3.78	3.762	3.604	3.419	3.57	3.801	3.51	3.883	3.716	3.993	4.473	3.967	4.051	4.296	4.152	3.81	3.711	3.741	3.921	3.749	3.728	3.814	3.715	3.63
101686_at	Info	Zfp59	zinc finger protein 59	2.689	2.57	3.617	3.976	2.866	2.773	2.813	2.422	2.719	2.753	3.163	2.891	5.222	5.146	4.521	4.432	3.204	3.337	3.594	3.616	3.462	3.865	3.548	3.66	3.942	3.516	9.356	7.123	3.437	3.978	3.418	3.152	3.45	3.583	3.235
101687_r_at	Info	NA	NA	1.676	2.087	1.944	1.637	2.417	2.746	1.722	1.875	1.764	2.172	1.607	1.715	2.047	2.326	1.952	1.903	2.554	2.488	2.062	2.183	2.2	2.046	2.061	2.799	2.303	2.225	2.533	2.336	2.343	2.82	2.089	2.225	2.023	1.852	2.324
101688_at	Info	D4Ertd58e	DNA segment, Chr 4, ERATO Doi 58, expressed	2.122	2.143	1.877	2.26	1.688	2.642	2.017	1.834	1.988	1.986	1.767	2.214	2.072	1.975	2.06	1.939	2.306	2.085	2.153	2.382	2.002	2.501	2.507	2.121	2.672	1.847	2.035	1.706	1.997	1.949	2.147	2.374	2.013	2.18	1.836
101689_at	Info	AA416453	expressed sequence AA416453	3.423	3.756	3.741	4.018	3.536	3.517	2.932	3.572	3.194	3.352	3.059	3.214	3.938	3.811	3.871	3.807	3.538	3.797	4.432	4.754	3.893	4.318	4.465	4.581	5.224	4.671	5.02	4.987	4.453	5.066	4.789	4.869	4.613	4.607	4.59
101690_r_at	Info	NA	NA	1.719	1.67	1.715	1.981	1.875	2.204	1.782	1.872	1.861	1.886	1.807	1.928	1.722	2.208	1.713	1.535	1.968	1.993	1.715	2.09	2.321	2.003	2.057	1.714	1.864	1.825	1.651	1.889	1.777	1.804	2.017	1.752	1.748	1.812	1.791
101691_s_at	Info	C77405	expressed sequence C77405	2.03	1.928	2.023	2.3	2.301	2.511	1.868	1.795	2.048	1.993	2.166	2.019	1.706	2.017	1.983	1.944	1.872	1.873	2.184	2.293	2.498	2.168	2.066	2.056	2.065	2.201	2.1	2.017	1.984	2.361	2.087	2.045	2.272	1.824	2.052
101692_r_at	Info	C77405	expressed sequence C77405	2.843	3.143	2.759	2.307	3.14	3.093	2.776	2.903	2.838	2.649	2.485	2.951	2.917	2.849	2.832	2.716	2.621	2.821	3.149	3.225	3.812	3.13	3.311	3.531	3.407	3.41	3.824	3.307	3.269	3.099	3.903	3.259	3.252	3.339	3.365
101693_f_at	Info	NA	NA	3.575	3.451	3.478	3.878	3.337	3.617	3.47	3.497	3.292	3.352	3.959	3.677	4.407	4.277	4.093	4.505	3.996	4.197	4.236	4.583	4.1	5.011	4.642	4.515	4.718	4.556	4.692	4.51	4.432	4.799	4.497	4.513	4.356	4.689	4.248
101694_f_at	Info	NA	NA	2.199	2.298	2.14	2.314	2.582	2.566	2.391	2.563	2.376	2.228	2.033	2.287	2.372	2.547	2.433	2.382	2.216	2.201	2.442	2.6	2.684	2.193	2.423	2.439	2.384	2.315	2.88	2.8	2.273	2.445	2.145	2.8	2.387	2.428	2.553
101695_at	Info	Eif3s6	eukaryotic translation initiation factor 3, subunit 6	2.48	2.319	2.343	2.171	2.294	2.519	2.769	2.393	2.121	2.101	2.468	2.28	2.153	2.437	2.524	2.678	2.085	2.614	2.75	3.285	3.169	2.99	2.952	3.316	3.019	3.233	3.625	3.231	2.885	3.296	2.848	3.179	2.909	2.847	2.77
101696_r_at	Info	NA	NA	3.761	4.175	4.117	3.327	4.537	4.426	4.104	4.228	4.052	4.745	3.32	3.761	3.614	3.795	3.916	3.538	4.153	4.339	4.538	4.694	4.225	5.353	4.353	4.743	5.365	4.611	5.156	5.364	4.272	4.682	5.015	4.664	4.136	4.645	4.833
101697_f_at	Info	NA	NA	6.57	6.357	7.385	7.114	6.809	6.884	6.365	6.966	7.288	7.438	7.944	7.853	5.247	4.982	6.952	6.871	5.208	5.336	4.054	2.808	7.691	5.665	5.301	3.989	5.72	3.633	7.638	3.436	2.718	3.915	5.081	4.592	5.468	2.954	3.359
101698_f_at	Info	Krt2-17	keratin complex 2, basic, gene 17	2.611	2.614	2.456	2.371	2.839	3.224	2.808	2.739	2.342	2.407	2.379	2.289	3.011	3.16	2.919	2.682	2.56	3.225	4.423	4.672	4.482	4.286	4.651	4.465	4.958	4.634	4.794	4.422	4.079	4.661	4.352	4.407	4.049	4.143	4.127
101699_at	Info	Phxr2	per-hexamer repeat gene 2	1.876	1.804	1.912	2.089	2.088	2.414	1.956	2.082	1.881	1.787	1.837	1.864	1.864	1.858	1.707	1.718	1.885	1.787	1.972	1.756	1.785	2.03	1.794	1.818	1.861	1.955	1.756	1.992	1.813	1.921	1.928	1.896	1.897	1.745	1.84
101700_at	Info	Phxr4	per-hexamer repeat gene 4	6.168	6.631	7.006	7.398	5.484	5	5.699	6.324	4.371	4.062	4.798	4.997	3.992	4.041	4.151	4.1	5.996	6.049	3.788	6.778	6.712	3.141	3.419	3.999	4.261	4.199	3.655	4.292	5.048	4.432	4.178	3.639	6.82	5.972	3.734
101701_at	Info	Cdh8	cadherin 8	2.068	2.226	2.242	2.017	2.499	2.364	2.024	2.334	2.115	2.205	2.264	2.072	2.267	2.641	2.348	2.223	2.609	2.255	2.741	2.714	2.801	2.931	2.584	2.823	2.906	2.731	2.763	2.72	2.496	2.795	2.707	2.604	2.761	2.49	3.152
101702_at	Info	Rs1h	retinoschisis 1 homolog (human)	3.878	3.926	3.521	4.104	4.133	4.413	4.059	3.93	4.097	3.782	4.136	4.114	4.183	3.823	4.149	4.167	3.936	3.871	4.413	4.779	4.455	5.106	4.617	4.634	5.246	4.696	5.111	4.673	4.533	4.866	4.476	4.781	4.483	4.569	4.752
101703_at	Info	Hba-ps3	hemoglobin alpha, pseudogene 3	2.973	3.56	2.923	2.919	3.474	3.258	3.039	3.254	3.346	3.496	3.386	3.604	3.186	3.222	3.225	3.016	3.008	3.054	3.761	3.628	3.929	3.87	3.764	4.092	4.458	3.877	4.32	3.958	3.88	3.6	3.863	3.787	3.772	3.975	3.997
101704_at	Info	Hnf4g	hepatocyte nuclear factor 4, gamma	2.365	2.363	2.601	2.716	2.502	2.389	2.496	2.383	2.16	2.201	2.557	2.448	2.523	2.37	2.367	2.346	2.342	2.075	2.72	3.066	2.65	2.78	2.857	2.731	3.036	3.434	3.113	3.097	2.727	3.099	2.727	3.059	2.829	3.031	3.178
101705_at	Info	Phxr1	per-hexamer repeat gene 1	3.651	3.883	3.703	3.604	3.608	3.483	3.544	3.597	3.803	3.795	3.318	3.573	3.729	3.507	3.366	3.596	3.302	3.826	3.951	4.233	3.581	4.169	5.879	4.089	4.464	4.102	4.079	3.84	3.818	3.908	4.15	3.826	3.68	4.037	4.05
101706_at	Info	Cnga3	cyclic nucleotide gated channel alpha 3	4.116	4.475	4.252	4.048	4.27	4.353	3.945	4.037	3.665	3.966	3.915	4.004	4.199	4.172	3.958	3.946	3.744	4.013	4.541	4.838	4.771	4.43	4.584	4.592	4.686	4.51	4.848	4.876	4.449	4.612	4.855	4.395	4.336	4.724	4.573
101707_at	Info	Aldh1a2	aldehyde dehydrogenase family 1, subfamily A2	3.061	3.197	3.037	3.266	3.267	3.79	3.1	3.276	3.089	3.076	3.175	2.82	3.093	2.978	2.958	2.84	2.573	2.958	3.49	3.706	3.646	4.298	3.616	3.501	4.024	3.721	3.557	3.75	3.579	3.71	3.605	3.774	3.258	3.735	3.661
101708_at	Info	Myo1f	myosin IF	4.915	4.746	4.878	4.539	4.812	4.956	4.853	4.694	5.001	5.215	5.069	5.065	6.502	6.841	6.285	6.281	5.566	5.522	5.113	4.815	4.748	5.037	5.008	5.935	5.11	4.925	5.032	5.489	5.322	4.944	5.286	4.735	4.996	5.375	4.625
101709_at	Info	Ahrr	aryl-hydrocarbon receptor repressor	2.257	2.163	2.24	2.21	2.139	2.356	2.332	2.169	2.041	2.357	2.342	1.939	2.223	2.371	2.584	2.388	2.472	2.711	3.211	2.674	2.658	3.164	2.828	2.632	2.556	2.359	2.497	2.676	2.443	2.687	2.499	2.56	2.528	2.531	2.442
101710_at	Info	Gria4	glutamate receptor, ionotropic, AMPA4 (alpha 4)	2.702	3.157	2.888	2.952	2.948	3.514	2.725	3.01	2.846	2.756	2.948	2.842	2.927	2.748	2.852	2.969	2.913	2.748	3.264	3.507	3.638	3.102	3.673	3.287	3.73	3.334	3.393	3.614	3.344	3.426	3.2	3.376	3.122	3.399	3.448
101711_at	Info	Mds1	myelodysplasia syndrome 1 homolog (human)	1.723	1.761	1.788	1.827	1.665	1.943	1.795	1.846	1.926	1.846	1.995	2.108	1.75	1.882	1.698	1.865	1.744	1.701	1.979	1.858	2.032	1.662	1.878	1.83	2.046	1.712	2.556	1.809	1.885	1.84	1.748	1.833	1.803	1.867	1.853
101712_at	Info	P2rx7	purinergic receptor P2X, ligand-gated ion channel, 7	3.511	3.516	3.502	4.085	3.957	3.348	3.586	3.827	3.843	3.641	3.643	3.638	3.632	3.551	3.574	3.508	3.544	3.886	4.326	4.615	4.528	4.704	4.184	4.573	4.819	4.467	4.707	4.496	4.632	4.57	4.851	4.643	4.506	4.744	4.74
101713_at	Info	Slc7a11	solute carrier family 7 (cationic amino acid transporter, y+ system), member 11	3.971	3.452	1.946	1.945	1.986	2.317	1.84	1.765	1.863	1.862	1.984	2.207	1.958	1.922	1.981	1.918	1.919	2.062	2.148	2.027	2.181	2.045	2.288	2.1	2.447	2.29	1.97	2.104	2.054	2.045	2.282	2.266	1.946	2.099	2.334
101714_at	Info	Odz1	odd Oz/ten-m homolog 1 (Drosophila)	3.456	3.537	3.708	3.335	3.62	3.352	3.615	3.508	3.772	3.266	3.438	3.912	3.795	3.458	3.437	3.493	3.513	3.47	4.224	4.48	4.228	4.404	4.593	4.077	4.669	3.97	4.552	4.392	4.189	4.334	4.549	4.548	4.167	4.336	4.58
101715_at	Info	Ear4	eosinophil-associated ribonuclease 4	2.408	2.533	2.312	2.67	2.808	2.184	2.631	2.871	2.639	2.446	2.922	2.528	2.585	3.068	2.6	2.817	2.953	2.517	3.269	3.238	3.29	3.22	3.816	3.61	3.116	3.458	3.316	3.91	3.242	3.195	2.917	2.984	3.381	2.929	3.173
101716_at	Info	Ear5	eosinophil-associated ribonuclease 5	1.998	2.07	2.149	2.146	2.474	2.034	2.195	2.392	2.106	2.18	2.203	2.152	1.943	2.733	2.07	1.993	2.129	2.064	2.433	2.523	2.272	2.147	2.477	2.64	2.6	2.702	2.766	2.718	2.727	2.461	2.462	2.511	2.482	2.452	2.589
101717_at	Info	Sstr4	somatostatin receptor 4	4.198	4.395	4.472	5.059	4.659	4.54	4.626	4.549	4.758	4.4	4.891	4.89	4.567	4.627	4.622	4.378	4.61	4.36	4.783	5.301	5.228	5.213	5.129	4.992	5.128	5.002	5.035	5.026	4.949	5.364	5.07	4.831	4.807	4.847	4.709
101718_f_at	Info	Igk-V8	immunoglobulin kappa chain variable 8 (V8)	4.375	4.753	4.66	4.891	5.119	4.968	4.818	4.758	4.95	5.123	5.231	5.429	4.947	4.524	4.88	4.735	4.461	4.616	4.824	5.212	4.501	5.237	4.501	5.112	5.253	4.944	4.878	5.155	4.86	5.107	5.225	5.138	4.932	4.816	4.851
101719_at	Info	Pnmt	phenylethanolamine-N-methyltransferase	4.306	4.66	4.199	4.584	4.855	4.968	4.409	4.599	4.829	4.404	4.513	4.23	4.586	4.463	4.709	4.405	4.445	4.238	4.989	4.882	4.915	4.856	4.981	4.953	4.899	4.916	5.134	5.023	4.832	5.094	4.867	4.862	4.981	4.93	5.253
101720_f_at	Info	Igk-V8	immunoglobulin kappa chain variable 8 (V8)	3.732	3.902	4.015	3.435	4.05	4.149	3.698	3.907	3.765	3.881	3.188	3.463	3.667	3.616	3.365	3.411	3.208	3.254	3.483	3.69	3.493	3.485	3.49	3.176	3.409	3.563	3.753	3.585	3.487	3.346	3.726	3.572	3.289	3.708	3.76
101723_r_at	Info	Adam28	a disintegrin and metalloprotease domain 28	5.347	5.969	6.036	5.262	6.317	6.714	5.448	6.15	5.861	6.217	5.307	5.204	5.208	4.964	5.299	4.906	5.203	5.094	5.755	6.114	5.898	6.177	6.213	6.194	6.772	6.17	6.238	6.443	5.797	6.289	6.13	6.102	5.735	6.166	5.85
101724_at	Info	Hes2	hairy and enhancer of split 2 (Drosophila)	3.828	4.113	3.674	4.203	4.236	4.336	3.827	4.037	4.226	3.864	3.982	4.248	4.11	3.973	4.059	3.983	3.752	3.796	4.717	4.895	4.815	4.816	5.046	4.665	5.221	4.726	4.923	4.845	4.599	5.077	4.714	4.877	4.625	4.887	4.674
101725_at	Info	B3galt1	UDP-Gal:betaGlcNAc beta 1,3-galactosyltransferase, polypeptide 1	2.863	2.743	2.686	2.631	2.536	3.271	2.682	3.019	2.64	3.224	2.499	2.546	2.899	2.724	2.469	2.681	2.516	3.06	2.839	2.791	2.755	2.916	2.511	2.856	2.792	2.889	2.775	3.051	2.709	3.377	2.703	2.416	2.743	2.606	2.798
101726_at	Info	Nmbr	neuromedin B receptor	2.287	2.734	2.542	2.75	2.457	3.392	2.502	2.897	2.724	2.386	2.491	2.861	2.611	2.349	2.804	2.531	2.483	2.268	2.987	3.122	2.802	2.814	3	3.168	3.423	3.3	3.305	3.338	3.057	2.952	3.246	3.003	3.087	3.057	3.103
101727_at	Info	Nfkbie	nuclear factor of kappa light polypeptide gene enhancer in B-cells inhibitor, epsilon	4.211	4.228	4.144	3.949	4.503	4.15	4.342	4.322	4.279	4.209	4.283	4.042	4.425	4.216	4.567	4.545	3.975	3.902	4.606	4.757	4.688	4.727	4.478	4.929	4.918	4.624	4.73	5.158	4.501	5.131	4.562	4.536	4.487	4.649	4.79
101728_at	Info	C5r1	complement component 5, receptor 1	3.828	3.668	3.67	3.678	3.941	3.999	4.011	3.715	3.476	3.47	4.385	3.74	4.051	3.836	4.002	3.912	3.785	3.828	5.183	4.978	4.993	5.172	4.838	5.069	5.092	4.963	4.861	5.129	4.652	5.236	4.73	4.726	5.012	4.781	4.65
101729_at	Info	Gja9	gap junction membrane channel protein alpha 9	4.309	4.488	4.179	4.318	4.737	4.794	4.192	4.853	4.071	4.226	3.931	4.331	4.407	3.967	4.105	4.129	3.986	4.241	4.861	5.1	4.548	5.248	5.068	5.384	5.012	4.98	5.565	5.252	5.025	5.252	4.904	5.001	4.588	5.232	4.913
101730_at	Info	Cdh6	cadherin 6	3.011	3.241	2.869	3.038	3.439	3.747	2.649	3.362	3.163	2.985	2.767	2.82	3.337	3.133	3.185	2.928	2.91	3.055	3.55	3.191	3.27	3.613	3.348	3.543	3.49	3.533	3.367	3.727	3.707	3.657	3.422	3.656	3.377	3.694	3.359
101731_at	Info	NA	NA	1.978	2.148	2.208	1.813	2.102	2.275	2.015	2.307	2.274	2.444	2.184	2.31	2.069	2.011	1.909	1.937	1.719	2.041	2.058	2.627	2.434	2.444	2.503	2.352	3	2.222	2.296	2.597	2.278	2.404	2.255	2.466	2.377	2.43	2.596
101732_at	Info	Phxr5	per-hexamer repeat gene 5	5.965	6.6	5.977	6.185	6.094	6.704	6.068	6.665	6.047	6.13	6.385	6.213	6.999	6.818	7.196	7.144	6.443	6.356	7.334	7.698	6.658	7.431	7.368	7.466	8.215	7.327	7.682	7.558	6.647	7.344	7.755	7.372	7.176	7.562	7.267
101733_at	Info	Ccr1l1	chemokine (C-C motif) receptor 1-like 1	2.964	3.027	3.018	3.086	2.971	3.169	2.97	2.969	2.98	2.941	3.041	3.236	3.098	2.869	2.834	3.091	2.955	3.064	2.747	2.95	2.761	3.137	2.767	2.908	3.113	2.605	2.782	2.766	2.696	2.999	3.101	2.871	3.051	2.898	2.683
101734_at	Info	Grid2	glutamate receptor, ionotropic, delta 2	5.214	4.936	4.759	5.382	5.728	5.274	5.257	4.975	5.157	4.905	5.533	5.398	5.227	5.053	5.183	5.096	5.04	5.143	5.557	5.948	5.505	5.267	5.671	5.936	5.841	5.713	5.74	5.542	5.558	6.151	5.877	5.825	5.715	5.96	5.901
101735_f_at	Info	Angrp	angiogenin related protein	3.205	3.16	2.904	2.897	3.057	3.055	3.163	3.231	2.924	2.735	2.804	2.97	3.114	3.309	3.172	2.967	2.719	3.234	3.387	3.541	3.62	3.256	3.7	3.664	3.573	3.906	3.709	4.184	3.372	3.949	4.233	3.556	3.335	3.434	3.83
101736_at	Info	Ppyr1	pancreatic polypeptide receptor 1	3.159	3.45	3.66	3.604	3.551	3.301	3.301	3.425	3.638	3.685	3.787	3.224	3.239	3.268	3.175	3.127	2.912	2.894	4.248	4.15	3.85	4.043	3.973	4.046	4.405	4.363	4.012	4.187	4.188	3.904	4.18	4.146	4.209	4.063	4.211
101737_at	Info	Fshb	follicle stimulating hormone beta	2.782	2.691	2.75	3.059	2.883	3.104	3.169	3.086	2.82	2.78	3.068	2.821	3.34	3.05	3.103	3.082	3.215	2.658	3.253	3.839	2.947	3.337	3.192	3.345	3.681	3.549	3.752	3.899	3.208	3.473	3.875	3.697	3.279	3.345	3.352
101738_at	Info	Lhb	luteinizing hormone beta	4.344	4.424	4.4	4.627	4.499	4.539	4.7	4.59	4.658	4.682	4.904	4.956	4.111	3.935	4.188	3.962	3.861	4.199	4.268	4.079	3.756	3.792	4.303	4.133	4.377	4.205	4.267	4.036	4.125	4.075	4.165	4.026	3.823	4.242	3.932
101739_at	Info	Cmar	cell matrix adhesion regulator	5.76	6.168	5.837	5.992	6.436	6.624	5.783	6.104	6.25	5.934	6.143	6.055	6.173	5.874	5.927	5.539	5.825	5.994	6.374	6.776	6.535	6.454	6.741	6.838	7.193	6.719	7.018	6.992	6.711	6.899	6.862	6.685	6.5	6.719	6.635
101740_at	Info	Adra1a	adrenergic receptor, alpha 1a	3.723	4.013	3.859	4.11	4.022	4.415	3.833	3.994	3.873	3.869	3.764	3.975	4.056	3.896	4.002	3.838	3.951	3.937	4.536	4.596	4.567	4.562	4.261	4.773	4.754	4.558	4.898	4.646	4.408	4.677	4.446	4.697	4.461	4.444	4.472
101741_at	Info	Psmb5-ps	proteasome (prosome, macropain) subunit, beta type 5, pseudogene	5.541	5.372	5.462	5.513	5.135	4.31	5.196	4.67	6.413	6.143	4.591	4.552	6.024	5.887	5.782	5.933	6.155	6.305	6.301	5.627	5.886	4.451	4.05	6.694	4.396	6.325	4.723	6.357	7.036	4.697	6.422	4.184	6.798	6.267	5.485
101742_at	Info	LOC56544	tissue-type vomeronasal neurons putative pheromone receptor V2R2	1.922	2.093	2.347	2.179	2.478	2.558	2.303	2.282	2.269	2.243	2.144	2.154	2.057	2.242	2.081	2.27	2.417	2.453	2.324	2.338	2.232	2.101	2.364	2.35	2.571	2.557	2.513	2.5	2.268	2.306	2.082	2.361	2.237	2.178	2.374
101743_f_at	Info	Igh-6	immunoglobulin heavy chain 6 (heavy chain of IgM)	3.637	3.905	3.591	3.785	3.83	4.287	3.551	3.846	3.768	3.639	3.606	4.041	3.667	3.66	3.589	3.396	3.442	3.318	3.448	3.771	3.755	3.751	3.743	3.596	4.239	3.94	3.961	3.646	3.516	3.84	3.973	3.79	3.744	3.88	3.437
101744_i_at	Info	Igh-6	immunoglobulin heavy chain 6 (heavy chain of IgM)	1.905	2.072	2.22	2.197	2.333	2.582	1.904	1.839	2.26	2.234	2.065	2.117	1.729	2.019	1.915	1.816	1.869	2.172	1.913	2.466	2.214	2.479	2.14	1.947	2.032	1.905	1.673	1.841	1.729	1.859	1.969	1.93	1.971	2.078	1.919
101745_f_at	Info	Igh-6	immunoglobulin heavy chain 6 (heavy chain of IgM)	3.313	3.237	3.303	3.505	3.25	3.584	3.419	3.592	3.095	3.162	3.416	3.36	3.613	3.014	2.973	3.141	3.144	3.132	3.956	3.699	3.958	3.647	3.667	3.982	3.73	3.842	4.055	3.859	3.744	3.764	3.771	3.914	4.055	3.865	4.156
101746_i_at	Info	NA	NA	1.76	2.027	2.146	1.841	1.961	2.151	1.633	1.614	1.836	1.763	1.68	1.693	1.583	1.805	1.675	1.592	1.671	1.582	1.794	1.867	1.781	1.843	2.162	1.488	1.778	1.801	1.755	1.903	1.778	1.564	2.077	1.89	1.837	1.961	1.887
101747_f_at	Info	NA	NA	3.479	3.159	3.889	3.894	3.748	3.712	3.751	3.672	3.617	4.013	3.84	3.797	3.719	3.65	3.616	3.467	3.704	3.485	4.131	4.597	4.31	3.882	4.326	4.052	4.179	4.163	4.41	4.336	4.133	4.39	4.585	4.202	3.901	4.345	4.113
101748_at	Info	Bdkrb	bradykinin receptor, beta	4.308	4.334	4.337	4.624	4.647	4.943	4.301	4.526	4.504	4.416	4.627	4.473	4.218	3.713	4.113	3.872	4.058	3.966	4.597	4.671	4.462	4.654	4.619	4.819	4.888	4.549	5.01	4.793	4.506	4.683	4.607	4.703	4.388	4.656	4.779
101749_at	Info	Igh-4	immunoglobulin heavy chain 4 (serum IgG1)	2.513	2.211	2.123	2.4	2.683	2.407	2.171	2.279	2.22	2.138	2.466	2.293	2.462	2.265	2.371	2.324	2.222	2.707	2.943	2.827	3.224	3.442	2.367	2.717	2.563	2.762	2.558	2.266	2.828	2.573	2.272	2.181	2.381	2.319	2.628
101751_f_at	Info	Igk-V28	immunoglobulin kappa chain variable 28 (V28)	3.425	3.266	3.184	3.505	3.383	3.293	3.46	3.518	3.367	3.4	3.252	3.212	3.204	3.124	3.374	3.509	3.274	3.123	4.147	3.907	3.525	3.736	3.72	4.144	4.425	3.858	3.655	3.671	3.908	3.942	3.752	3.905	3.8	3.863	3.651
101752_f_at	Info	Igh-4	immunoglobulin heavy chain 4 (serum IgG1)	2.974	3.056	2.8	3.067	3.27	2.918	2.931	3.069	2.776	2.695	2.934	3.367	3.385	2.83	2.883	3.117	3.205	2.948	3.621	3.552	3.642	3.591	3.619	3.722	3.833	3.695	4.339	3.745	3.581	3.712	3.659	3.859	3.28	3.634	3.921
101753_s_at	Info	Lzp-s	P lysozyme structural	3.943	4.183	3.124	3.901	3.287	3.363	2.755	2.862	3.298	2.656	3.738	3.44	3.36	3.059	2.892	3.101	3.467	3.36	3.495	3.513	3.23	3.809	2.972	3.197	3.803	3.575	3.838	3.469	3.328	3.287	4.435	3.352	4.987	4.184	3.245
101754_f_at	Info	Sprr2g	small proline-rich protein 2G	4.57	4.803	4.771	5.263	5.01	4.777	4.923	4.997	4.885	4.446	5.109	5.219	4.407	4.295	4.043	3.991	3.841	4.161	4.708	5.366	5.061	4.336	4.882	4.804	5.079	4.815	5.144	5.074	4.944	5.16	4.85	4.614	4.333	4.88	5.121
101755_f_at	Info	Sprr2j	small proline-rich protein 2J	4.993	5.276	5.12	5.522	5.611	5.422	5.634	5.909	5.51	5.179	6.251	6.059	5.541	5.488	5.39	5.117	5.391	5.333	6.064	6.452	5.746	5.842	5.971	6.392	6.517	6.161	5.971	6.092	5.804	6.273	5.973	5.822	5.884	6.006	6.169
101756_f_at	Info	Sprr2k	small proline-rich protein 2K	4.227	4.408	4.164	4.39	4.473	4.762	4.637	4.737	4.202	4.116	4.643	4.869	5.595	5.242	5.639	5.709	4.859	4.551	5.181	5.421	4.55	5.621	5.154	5.211	5.997	5.342	5.102	5.259	4.825	5.034	5.322	5.091	4.817	5.086	5.246
101757_at	Info	Nfe2l1	nuclear factor, erythroid derived 2,-like 1	4.022	4.618	4.207	4.358	4.768	4.489	4.441	4.788	4.701	4.366	4.841	4.437	4.546	4.243	4.352	4.152	4.106	4.069	4.69	4.941	4.548	4.797	4.701	4.968	5.01	4.766	5.343	5.09	4.699	4.859	4.661	4.777	4.819	4.915	4.725
101758_at	Info	Cktsf1b1	cysteine knot superfamily 1, BMP antagonist 1	4.336	4.731	4.306	4.475	4.395	4.442	4.315	4.369	4.291	4.296	4.627	4.35	4.472	4.169	4.28	4.441	4.002	4.181	5.272	5.105	5.19	5.293	5.024	5.211	4.794	4.989	5.223	5.275	5.04	5.436	5.459	5.382	4.922	5.19	5.348
101759_at	Info	Tcp1-ps1	t-complex protein 1, pseudogene 1	2.481	2.672	2.879	2.798	2.522	2.712	2.337	2.822	2.304	2.648	2.574	2.58	2.866	2.642	3.095	2.762	2.635	3.001	3.027	2.708	3.139	3.11	2.439	2.838	3.401	3.022	2.835	3.137	2.865	3.16	2.739	3.039	2.791	2.849	2.844
101760_at	Info	Fut2	fucosyltransferase 2	4.591	5.01	4.669	4.712	5.19	5.233	4.253	4.556	4.697	4.917	4.719	4.507	5.258	4.853	5.147	4.917	4.68	4.987	5.97	6.087	5.682	5.986	5.956	6.242	6.561	5.954	6.024	5.942	5.405	5.738	6.315	6.099	5.86	5.96	5.786
101761_f_at	Info	Sprr2c	small proline-rich protein 2C	4.262	4.298	4.408	4.372	4.247	4.542	4.26	4.273	4.697	4.475	5.181	4.805	4.519	4.629	4.409	4.2	4.614	4.387	4.936	4.748	4.77	5.557	4.464	4.726	4.258	4.494	4.725	4.595	4.505	4.637	4.901	4.368	4.389	4.697	4.908
101762_at	Info	Sprr3	small proline-rich protein 3	3.184	3.483	3.553	3.741	3.795	3.777	3.295	3.606	3.415	3.067	3.436	3.353	3.407	3.409	3.382	3.345	3.227	3.196	4.01	3.939	3.998	4.222	3.888	4.083	3.873	4.128	3.983	3.761	3.997	4.063	3.913	3.954	3.8	4.25	3.864
101763_at	Info	Gpr50	G-protein-coupled receptor 50	4.936	5.368	4.919	5.337	5.338	5.281	4.731	5.096	5.008	4.733	5.539	5.17	4.515	4.526	4.657	4.477	4.576	4.586	4.752	4.707	4.474	4.626	4.614	4.62	4.923	4.97	4.673	4.723	4.633	4.715	4.654	4.997	4.689	4.745	4.617
101764_at	Info	Htr1d	5-hydroxytryptamine (serotonin) receptor 1D	4.634	4.737	4.617	4.554	5.233	4.902	4.631	4.698	4.694	4.873	4.752	4.362	4.692	4.602	4.764	4.593	4.568	4.665	5.168	5.212	4.97	4.777	5.121	5.118	5.131	4.962	5.015	5.175	4.894	5.054	5.136	4.816	4.973	5.044	5.009
101765_at	Info	Amh	anti-Mullerian hormone	3.726	3.748	3.322	3.758	3.774	3.871	3.815	4.047	3.999	3.563	4.011	4.004	3.793	3.642	3.614	3.627	3.578	3.178	3.743	3.913	3.863	3.674	4.18	3.58	3.812	4.169	4.229	4.285	4.028	3.977	4.295	3.829	3.944	4.468	3.842
101768_at	Info	Arhay-ps3	ras homolog A translocated to the Y, pseudogene 3	1.9	1.976	2.135	2.619	1.918	2.049	2.175	2.264	1.999	2.275	2.138	2.176	2.06	2.35	1.968	2.08	2.141	2.602	2.193	2.232	1.972	2.331	2.054	2.258	2.226	2.536	2.418	2.413	2.087	1.986	2.188	2.157	2.147	2.197	2.171
101769_at	Info	NA	NA	3.415	3.311	3.216	3.564	3.37	4.143	3.439	3.292	3.237	3.043	3.459	3.505	3.736	3.662	3.604	3.761	3.64	3.71	4.462	4.282	3.958	4.724	4.325	3.807	4.014	4.047	4.219	4.273	3.923	3.946	4.143	4.189	3.98	3.932	4.018
101770_i_at	Info	NA	NA	3.168	3.188	3.167	2.935	3.478	3.384	2.927	2.826	2.994	3.346	3.277	3.348	4.001	3.289	3.467	3.168	2.945	2.86	3.634	3.763	3.642	3.41	4.066	3.668	4.047	4.072	4.124	4.514	3.922	3.737	3.848	3.727	3.778	4.231	3.787
101771_r_at	Info	NA	NA	3.314	3.42	3.783	4.165	3.059	3.61	3.768	3.287	3.595	3.391	3.994	4.07	3.231	3.547	3.413	3.422	3.589	3.52	4.07	3.442	3.953	3.264	3.668	4.254	4.215	3.971	3.771	3.712	4.15	4.296	3.605	4.156	3.506	3.773	3.669
101772_r_at	Info	Pcdha11	protocadherin alpha 11	5.27	5.73	5.609	5.395	5.661	6.04	5.275	5.558	5.604	5.66	5.414	5.27	5.511	5.272	4.924	5.234	5.057	5.06	5.891	6.634	5.986	6.759	6.226	6.37	6.159	6.324	6.453	6.482	5.884	6.356	6.44	6.168	6.424	6.327	6.535
101773_r_at	Info	Pcdha10	protocadherin alpha 10	4.712	5.106	4.845	4.608	5.133	4.808	4.973	5.169	4.971	5.115	4.886	4.542	4.831	4.938	5.079	4.885	4.836	4.789	5.967	6.321	5.724	6.122	6.178	6.147	5.922	6.193	6.153	6.017	5.81	6.344	6.206	6.051	5.789	5.954	5.718
101774_at	Info	Col4a4	procollagen, type IV, alpha 4	4.158	4.493	4.365	4.291	4.76	4.535	4.113	4.544	4.543	4.544	4.584	4.218	4.551	4.565	4.705	4.528	4.465	4.484	5.769	5.833	5.702	5.706	5.534	5.766	5.961	5.342	5.771	5.782	5.52	5.527	5.956	5.523	5.736	5.667	5.762
101775_at	Info	Lmx1b	LIM homeobox transcription factor 1 beta	5.445	5.419	5.194	5.418	5.683	5.676	5.556	5.499	5.405	5.095	5.717	5.38	5.633	5.429	5.472	5.587	5.598	5.644	6.34	6.746	6.474	6.228	6.46	6.455	6.658	6.533	6.539	6.534	6.17	6.601	6.644	6.636	6.51	6.38	6.32
101776_at	Info	Erbb3	v-erb-b2 erythroblastic leukemia viral oncogene homolog 3 (avian)	2.796	2.884	2.749	2.56	2.705	2.814	2.897	2.653	2.747	2.416	3.187	3.277	2.821	2.715	2.826	2.664	3.08	2.731	3.118	3.379	3.724	3.307	2.963	3.487	3.152	3.153	3.158	3.034	3.382	3.688	3.24	3.473	3.055	3.316	3.245
101777_at	Info	Erbb4	v-erb-a erythroblastic leukemia viral oncogene homolog 4 (avian)	3.778	3.689	3.914	3.561	3.353	3.632	3.465	3.855	3.792	3.748	4.283	3.707	3.719	3.448	3.687	3.433	3.404	3.368	4.071	4.542	4.012	3.625	4.039	4.206	4.521	4.094	4.755	4.471	4.222	4.539	3.976	4.25	4.159	4.294	3.79
101778_at	Info	Gja5	gap junction membrane channel protein alpha 5	3.993	4.231	4.189	4.158	4.373	4.344	4.204	4.222	3.877	3.951	4.462	4.157	4.305	4.324	4.09	4.157	3.964	4.313	5.242	5.002	4.911	4.776	4.978	4.834	4.666	4.981	4.953	4.908	4.529	4.814	5.149	4.761	5.08	5.196	4.698
101779_at	Info	Drd3	dopamine receptor 3	3.643	3.699	3.781	3.227	3.704	3.295	3.57	3.467	3.671	3.317	3.605	3.585	3.951	3.794	3.852	3.796	3.354	3.357	4.377	4.465	4.53	4.581	4.603	4.669	4.712	4.653	4.189	4.568	4.44	5.178	4.315	4.363	4.41	4.614	4.265
101780_at	Info	Hpvc1	human papillomavirus 18 E5 central sequence motif gene 1	3.317	3.279	3.467	3.266	4.034	4.023	3.444	3.817	3.382	3.113	3.697	3.734	3.75	3.356	3.241	3.519	3.462	3.299	4.351	3.902	3.53	3.405	4.038	4.491	4.379	4.068	4.405	4.149	4.155	4.057	4.287	4.373	4.424	4.188	3.998
101781_f_at	Info	H3f3a	H3 histone, family 3A	5.237	5.105	5.199	5.299	6.262	6.232	5.282	5.222	5.209	5.042	5.377	5.192	4.73	4.886	5.899	5.703	4.762	4.615	3.555	2.742	3.866	3.619	3.627	3.4	3.572	3.206	4.095	3.745	3.711	4.006	3.313	3.862	3.493	3.903	4.13
101782_at	Info	H2afx	H2A histone family, member X	3.497	3.289	3.31	2.97	3.671	3.973	3.1	3.201	3.347	2.946	3.14	2.868	3.168	2.871	2.718	2.926	2.628	2.746	3.267	3.797	3.277	3.559	3.312	3.822	3.625	3.613	3.536	3.672	3.413	3.26	3.775	3.546	3.547	3.93	3.557
101783_i_at	Info	Hist1h3g	histone 1, H3g	3.109	3.463	3.095	3.604	3.208	3.204	3.74	3.36	3.403	2.766	4.321	3.906	2.845	2.931	2.767	2.69	2.77	2.725	2.847	3.128	3.017	2.695	2.963	2.731	3.588	3.04	2.857	3.469	3.176	3.49	3.605	3.451	2.915	3.176	2.956
101784_f_at	Info	H3f2	H3 histone, family 2	4.051	3.836	3.592	4.157	3.931	3.802	4.065	4.251	3.721	3.977	3.986	4.292	3.698	3.679	3.301	3.624	3.273	3.489	4.013	4.256	3.46	3.858	4.237	3.844	4.235	3.892	4.022	4.359	3.915	3.759	4.16	4.015	4.283	4.35	4.105
101786_at	Info	Kcna4	potassium voltage-gated channel, shaker-related subfamily, member 4	2.448	2.44	2.481	2.047	2.229	2.539	2.558	2.612	2.239	2.446	2.198	2.336	2.426	2.386	2.461	2.284	2.136	2.357	2.929	3.05	3.181	3.264	3.238	2.881	3.206	3.02	3.165	3.06	3.248	3.503	3.122	3.281	2.907	2.866	3.151
101787_f_at	Info	Iap	intracisternal A particles	6.374	6.331	6.891	7.02	7.227	7.077	6.601	6.467	6.941	6.748	7.054	6.949	6.153	6.476	6.19	6.043	6.562	6.776	8.45	7.695	6.803	8.433	8.041	5.717	8.217	6.619	6.753	6.744	7.365	7.549	4.123	6.838	6.863	7.522	6.815
101788_f_at	Info	Ifna1	interferon alpha family, gene 1	3.245	3.201	3.692	3.537	3.231	3.174	3.509	3.281	3.278	3.764	3.728	3.491	3.604	3.276	3.593	3.643	3.489	2.994	4.257	4.527	4.41	4.108	4.291	4.38	4.357	4.44	4.741	4.267	4.267	4.256	3.93	4.423	4.141	4.278	4.26
101789_i_at	Info	Ifna4	interferon alpha family, gene 4	3.057	3.158	3.256	3.243	3.823	3.779	3.352	3.805	3.227	3.611	3.275	3.501	3.373	3.402	3.397	3.395	2.957	3.254	4.075	4.478	3.885	3.824	4.409	4.398	4.276	4.048	3.862	4.004	4.074	4.196	3.796	4.098	3.829	4.155	4.318
101790_f_at	Info	Ifna4	interferon alpha family, gene 4	2.803	2.952	3.146	2.668	3.633	3.153	2.418	3.287	3.109	3.178	3.358	3.035	3.62	3.015	3.326	3.414	3.097	2.809	3.952	4.074	4.169	3.898	4.146	4.483	4.271	4.263	4.334	4.472	3.826	4.295	3.712	4.041	3.887	4.167	4.118
101791_f_at	Info	Ifna5	interferon alpha family, gene 5	3.94	4.109	4.123	4.133	4.199	4.147	4.14	4.327	4.308	3.968	4.343	4.417	4.149	4.324	4.103	4.213	4.113	3.942	4.659	4.811	4.714	4.805	4.654	4.847	4.708	4.634	4.979	5.352	4.717	5.066	4.795	4.595	4.547	4.874	4.686
101792_at	Info	Igh-6	immunoglobulin heavy chain 6 (heavy chain of IgM)	2.051	1.92	1.912	1.907	1.724	2.449	1.931	2.031	1.938	1.734	2.013	2.169	2.29	2.135	2.154	2.273	2.482	2.607	2.752	2.587	2.7	2.758	2.277	2.414	2.912	2.556	2.559	2.284	2.407	3.009	2.529	2.494	2.548	2.327	2.586
101793_at	Info	Fcgr1	Fc receptor, IgG, high affinity I	3.315	2.898	3.07	3.69	2.951	3.627	3.706	3.828	3.338	3.69	3.719	3.567	3.11	2.781	3.157	3.128	2.874	2.813	3.537	3.67	3.24	3.3	3.335	3.649	3.743	4	3.381	3.591	3.255	3.564	3.433	3.496	3.759	3.934	3.455
101794_f_at	Info	Defcr-ps1	defensin-related cryptdin pseudogene 1	3.198	3.25	3.005	3.084	3.173	3.493	2.974	3.146	2.999	2.885	3.167	3.106	3.396	3.272	3.334	3.442	3.182	3.17	4.091	4.331	4.143	4.268	3.875	4.15	3.969	3.897	4.31	4.189	3.981	4.514	4.035	4.247	4.025	3.938	4.278
101795_f_at	Info	Defcr-rs12	defensin related cryptdin, related sequence 12	3.948	4.514	3.814	4.24	4.26	3.513	4.165	4.476	4.475	4.244	4.411	4.427	4.64	4.14	4.424	4.464	4.22	4.313	4.609	4.905	4.681	4.6	4.847	5.376	5.364	5.039	5.135	5.347	4.716	5.235	5.101	4.907	4.85	4.944	4.751
101796_at	Info	Pcdh7	protocadherin 7	2.635	2.778	2.586	2.449	2.919	2.757	2.726	2.726	2.625	2.797	2.644	2.673	2.984	2.587	2.698	2.816	2.579	3.12	3.505	3.529	3.322	3.531	3.086	3.427	3.412	3.562	3.759	3.583	3.246	3.707	3.853	3.405	3.323	3.377	3.302
101797_at	Info	Six6	sine oculis-related homeobox 6 homolog (Drosophila)	3.482	3.384	3.44	3.51	3.237	3.884	3.882	3.966	3.467	3.39	3.779	3.304	3.745	3.637	3.176	3.522	3.309	3.498	3.781	3.936	3.612	3.693	3.382	3.704	3.661	3.495	3.521	3.666	3.858	3.447	3.504	3.744	3.596	3.549	3.633
101798_at	Info	Caml	calcium modulating ligand	3.783	3.784	4.231	3.831	4.213	4.566	3.871	4.107	3.843	3.631	4.366	3.732	3.854	3.511	3.561	3.72	3.64	3.929	3.614	3.803	3.626	3.69	4.179	3.688	3.819	3.929	3.806	3.893	3.531	3.771	3.784	3.9	3.78	3.943	3.928
101799_at	Info	Caml	calcium modulating ligand	2.626	2.851	2.928	2.91	3.197	3.138	2.932	3.314	3.269	3.54	2.867	2.838	2.985	2.964	2.902	2.802	2.79	2.839	2.801	3.015	3.126	2.954	2.901	3.39	3.551	2.757	3.13	2.994	3.108	3.193	3.294	2.915	2.806	2.802	2.926
101800_at	Info	Fpr-rs2	formyl peptide receptor, related sequence 2	1.947	2.128	1.798	2.092	1.828	2.695	3.125	2.755	2.226	2.229	1.733	2.161	2.037	2.137	1.918	1.876	2.173	1.946	1.921	2.032	2.025	2.253	2.308	1.986	1.955	2.098	2.612	2.13	2.251	1.863	2.127	2.039	2.053	1.997	2.25
101801_at	Info	Fpr-rs3	formyl peptide receptor, related sequence 3	2.879	2.74	3.178	3.026	3.022	2.983	3.005	2.921	2.826	3.009	3.383	3.14	2.945	3.096	3.02	2.918	3.059	3.048	3.37	3.733	3.577	3.472	3.199	3.483	3.833	3.678	3.616	3.836	3.509	3.785	3.63	3.665	3.745	3.639	3.364
101802_at	Info	Fpr-rs4	formyl peptide receptor, related sequence 4	2.01	1.962	1.961	1.872	2.3	2.108	2.12	2.333	1.961	1.982	1.961	1.872	2.057	1.985	1.979	1.938	2.041	1.928	2.046	2.297	2.064	2.847	2.481	2.105	2.185	2.2	2.31	2.21	2.031	2.318	2.169	1.971	2.165	1.926	2.047
101803_at	Info	Muc5ac	mucin 5, subtypes A and C, tracheobronchial/gastric	3.296	3.293	3.27	3.16	3.175	3.769	3.352	3.256	3.176	3.513	3.714	3.257	3.178	3.332	3.339	3.435	3.43	3.33	4.005	3.833	3.95	4.131	3.608	3.873	4.273	3.943	4.009	3.981	3.66	4.091	4.001	3.933	3.783	3.738	3.554
101804_at	Info	Tdpx-ps2	thioredoxin peroxidase, pseudogene 2	3.784	4.004	3.65	3.795	3.614	4.131	3.769	3.792	3.626	3.525	3.851	3.377	4.113	4.155	4.197	3.812	4.062	3.807	5.043	5.222	4.988	5.012	5.372	5.598	5.862	5.094	5.066	5.634	4.695	5.561	5.671	4.954	4.945	4.928	4.701
101805_f_at	Info	Nfil3	nuclear factor, interleukin 3, regulated	3.452	3.382	4.131	3.512	3.471	4.632	3.407	3.475	3.599	3.678	3.5	3.494	3.538	3.417	3.273	3.557	3.243	3.372	3.776	4.127	3.761	3.585	3.993	3.916	3.993	3.635	3.664	3.792	3.936	4.069	3.91	3.933	3.642	3.792	4.439
101806_at	Info	Galr3	galanin receptor 3	4.225	4.642	4.599	4.79	4.888	4.368	4.279	4.493	4.492	4.46	4.814	4.916	4.314	4.078	4.278	3.828	4.29	4.137	4.782	4.81	4.442	4.994	4.998	5.117	5.065	4.968	4.649	4.95	4.602	5.006	4.945	4.626	4.881	4.99	5.045
101807_at	Info	Magea4	melanoma antigen, family A, 4	2.727	2.741	3.222	2.849	2.937	2.318	2.859	3.281	2.838	2.903	3.002	3.271	2.784	2.525	2.901	2.816	2.931	2.534	3.287	3.322	3.634	3.404	3.806	3.34	3.969	3.633	3.576	3.536	3.345	3.475	3.224	3.467	3.339	3.43	3.389
101808_at	Info	Magea7	melanoma antigen, family A, 7	2.967	2.63	3.362	3.656	2.742	2.61	3.11	2.873	2.912	2.622	3.11	2.861	2.984	2.613	2.804	3.03	2.852	2.966	3.486	3.575	3.293	3.253	3.105	3.66	3.664	3.636	3.475	3.902	3.468	3.968	3.548	3.607	3.371	3.901	3.527
101809_at	Info	C1qrf-pending	C1q related factor	4.474	4.402	4.263	4.704	4.676	4.608	4.612	4.671	4.492	4.615	4.535	4.535	4.648	4.736	4.708	4.736	4.419	4.6	5.381	5.593	5.335	5.139	5.357	5.772	5.249	5.387	5.727	5.709	5.312	5.557	5.509	5.422	5.357	5.703	5.726
101810_at	Info	Fshr	follicle stimulating hormone receptor	2.898	3.137	3.442	3.241	3.454	3.624	3.104	3.551	3.098	3.205	3.472	2.972	2.847	2.68	2.941	2.605	2.597	2.886	3.268	3.599	3.527	3.475	3.606	3.402	4.145	3.598	3.865	3.91	3.346	3.472	3.653	3.384	3.357	3.543	3.735
101811_at	Info	Atoh7	atonal homolog 7 (Drosophila)	4.392	4.331	4.608	4.456	4.819	4.747	4.381	4.538	4.33	3.88	4.727	4.407	4.549	4.265	4.109	4.431	4.189	4.228	4.763	5.26	4.663	5.233	5.011	4.927	5.919	5.045	5.14	5.209	4.727	5.208	5.292	5.228	5.116	5.014	4.999
101814_at	Info	Gdf11	growth differentiation factor 11	4.847	4.794	4.861	4.876	5.127	5.416	5.01	5.01	4.878	4.93	4.896	4.929	4.664	4.608	4.844	4.571	4.665	4.643	5.003	4.889	5.046	5.01	5.37	5.349	5.233	4.98	5.074	5.253	4.77	5.222	5.041	5.101	4.963	5.086	5.183
101815_at	Info	Bmp10	bone morphogenetic protein 10	2.688	2.698	2.633	2.747	2.848	2.515	2.899	2.896	2.337	2.604	2.576	2.57	2.911	2.65	2.907	2.652	2.528	2.462	3.163	3.416	3.294	3.266	3.085	3.661	3.847	3.433	2.999	3.62	3.134	3.404	3.103	3.138	3.283	3.246	3.089
101816_at	Info	Serpinb4	serine (or cysteine) proteinase inhibitor, clade B, member 4	2.231	2.183	2.381	2.238	2.679	2.251	2.276	2.487	2.644	2.248	2.369	2.313	2.527	2.529	2.49	2.435	2.594	2.634	3.357	3.802	3.238	3.306	3.742	3.775	3.334	3.35	3.289	3.44	3.239	3.509	3.089	2.977	3.115	3.168	3.233
101820_at	Info	Ly6g	lymphocyte antigen 6 complex, locus G	2.545	2.68	2.684	2.377	2.8	2.597	2.672	2.618	2.462	2.464	2.552	2.771	2.714	2.841	2.691	2.698	2.642	2.462	3.272	3.057	2.768	3.08	2.745	2.894	3.555	2.875	2.822	3.376	2.749	3.119	2.598	2.79	2.719	2.841	2.816
101821_at	Info	Chrm4	cholinergic receptor, muscarinic 4	3.29	3.459	3.229	3.479	3.53	3.117	3.8	3.796	3.451	3.433	3.724	3.374	3.539	3.379	3.291	3.574	3.587	3.603	3.576	3.95	3.823	3.427	4.109	3.785	3.685	3.774	3.866	4.102	3.702	3.996	3.614	3.875	3.719	4.143	3.914
101822_at	Info	Mc3r	melanocortin 3 receptor	3.167	3.408	3.253	3.537	3.301	3.58	3.292	3.524	3.165	3.087	3.547	3	3.263	3.306	3.256	3.194	3.144	3.28	3.098	3.772	3.271	4.043	3.534	3.337	3.566	3.554	3.297	3.28	3.202	3.259	3.797	3.778	3.556	3.311	3.09
101823_at	Info	NA	NA	2.388	2.508	2.546	2.502	2.449	2.732	2.615	2.441	2.367	2.485	2.89	2.482	2.596	2.514	2.588	2.454	2.734	2.715	3.443	3.007	2.964	3.706	3.234	3.05	3.323	3.177	3.395	3.371	3.422	3.51	3.278	3.268	2.955	3.054	3.591
101824_at	Info	Tcra	T-cell receptor alpha chain	2.584	3.072	2.868	3.613	3.051	3.333	3.049	3.257	2.847	2.974	3.499	3.473	3.472	3.321	2.949	2.969	3.265	2.968	2.799	3.172	3.043	3.185	3.347	3.693	3.629	3.298	3.476	3.749	3.152	3.349	3.28	3.46	3.014	3.45	3.092
101825_at	Info	Nat3	N-acetyltransferase 3	2.464	2.477	2.32	2.409	2.935	2.395	2.608	2.48	2.675	2.487	2.51	2.424	2.43	2.363	2.416	2.575	2.438	2.736	3.325	3.022	2.964	3.488	3.431	3.251	2.999	3.252	2.792	2.844	2.975	3.165	2.987	3.031	2.989	2.989	3.21
101826_at	Info	Igk-V28	immunoglobulin kappa chain variable 28 (V28)	2.28	2.371	2.489	2.393	2.266	2.386	2.134	2.244	2.529	2.398	2.583	2.299	2.449	2.422	2.341	2.687	2.567	2.341	2.662	2.94	2.463	2.627	2.752	2.831	2.58	2.672	2.749	3.127	2.749	3.271	2.507	2.617	2.875	2.694	2.761
101827_at	Info	Hpvc2	human papillomavirus 18 E5 central sequence motif gene 2	4.001	4.073	4.766	3.843	4.5	4.849	3.612	4.741	4.144	4.774	3.873	4.174	3.55	3.375	3.478	3.22	3.549	3.404	3.468	3.475	3.631	4.328	3.613	3.473	3.672	3.773	3.933	3.679	3.464	3.461	3.804	3.605	3.674	3.622	3.684
101828_at	Info	Ret	ret proto-oncogene	3.998	4.287	3.947	4.184	3.81	4.003	4.211	4.16	4.235	3.806	4.346	4.064	4.543	4.209	4.304	4.647	4.018	3.948	5.091	5.209	4.571	5.002	4.814	4.729	5.183	4.809	5.236	4.974	4.61	5.04	4.923	5.181	4.922	4.998	5.035
101829_at	Info	Chrm1	cholinergic receptor, muscarinic 1, CNS	3.39	3.608	3.659	3.343	3.741	3.828	3.541	3.826	3.602	3.573	3.507	3.774	3.994	3.682	3.715	3.734	3.19	3.184	4.278	4.047	4.056	4.015	4.438	4.141	4.378	4.102	4.196	4.475	4.032	4.196	4.301	4.394	3.816	4.36	4.229
101830_at	Info	Ryr3	ryanodine receptor 3	2.983	2.891	2.937	2.988	3.141	2.846	2.935	3.091	2.73	2.668	2.972	3.028	2.861	3.041	2.867	2.841	3.069	2.976	2.832	2.987	3.171	3.302	3.003	3.244	3.203	3.146	3.141	3.242	3.063	3.128	3.087	2.946	3.009	3.324	2.928
101831_at	Info	Shh	sonic hedgehog	4.172	4.192	4.324	4.057	4.764	4.338	4.25	4.385	4.49	4.361	4.505	4.326	4.393	4.126	4.21	4.213	4.167	4.136	4.491	4.645	4.606	4.022	4.462	4.47	4.366	4.626	4.56	4.266	4.267	4.3	4.7	4.52	4.487	4.586	4.315
101834_at	Info	Mapk3	mitogen activated protein kinase 3	5.73	5.693	3.87	4.727	6.464	6.633	6.294	6.248	5.522	5.266	5.188	5.21	5.219	4.796	4.983	5.119	5.968	5.791	6.14	4.522	4.59	4.675	5.441	4.929	4.607	4.363	4.332	4.449	5.496	4.772	4.712	5.591	3.998	5.587	4.585
101835_at	Info	Lrmp	lymphoid-restricted membrane protein	6.026	6.165	6.678	6.781	6.137	6.12	7.748	7.772	6.226	6.758	7.939	7.818	6.709	6.707	5.271	5.392	5.801	5.866	4.79	4.977	8.445	8.423	5.73	5.039	5.283	7.244	4.962	8.227	4.631	6.522	5.118	5.729	5.036	5.843	6.091
101836_at	Info	Ppm1b	protein phosphatase 1B, magnesium dependent, beta isoform	3.752	3.147	4.562	5.047	2.325	1.972	2.019	2.277	2.315	2.218	2.315	2.677	3.549	4.008	5.759	6.055	2.843	2.612	2.12	2.106	2.388	1.926	1.935	2.002	2.541	2.113	1.855	1.993	1.868	2.107	1.959	1.99	2.166	2.148	7.002
101837_g_at	Info	Ppm1b	protein phosphatase 1B, magnesium dependent, beta isoform	3.558	3.819	3.319	3.464	3.36	3.519	3.81	3.299	3.342	3.059	3.263	3.21	3.726	4.02	3.413	4.002	3.558	3.79	4.147	4.003	4.011	3.761	4.124	4.091	4.452	3.933	4.079	4.372	3.947	4.287	3.961	3.925	3.983	4.308	6.199
101838_r_at	Info	Ppm1b	protein phosphatase 1B, magnesium dependent, beta isoform	4.279	4.775	4.49	4.364	4.169	4.185	3.939	4.298	4.007	4.212	3.408	3.329	4.521	4.302	3.931	4.676	3.314	3.26	3.447	3.546	3.163	3.494	3.605	3.454	3.948	3.371	3.487	3.798	3.176	3.023	3.528	4.252	3.374	3.602	5.577
101839_at	Info	2210010C04Rik	RIKEN cDNA 2210010C04 gene	1.95	2.124	1.845	2.177	2.266	2.562	1.953	2.138	1.704	1.872	2.253	2.151	2.008	2.201	2.117	1.943	1.728	1.94	2.293	2.258	2.548	2.666	2.364	2.183	2.365	2.37	2.08	2.305	2.134	2.108	2.285	2.537	2.226	2.182	2.39
101840_at	Info	Egfr	epidermal growth factor receptor	2.455	2.742	2.688	2.845	2.685	3.245	2.749	2.654	2.782	2.583	2.995	3.02	2.929	2.934	3.037	2.989	3.129	2.904	3.331	3.314	3.338	3.218	3.655	3.321	3.331	3.503	3.379	3.408	3.123	3.328	3.651	3.341	3.43	3.184	3.31
101841_at	Info	Egfr	epidermal growth factor receptor	2.329	2.248	2.148	2.576	2.516	2.27	2.425	2.213	2.497	2.257	2.319	2.339	2.395	2.264	2.311	2.27	2.209	2.256	2.424	2.094	2.538	2.153	2.29	2.074	2.437	2.496	2.678	2.239	2.28	2.311	2.145	2.062	2.229	2.206	2.361
101842_g_at	Info	Egfr	epidermal growth factor receptor	3.895	3.907	3.648	3.951	3.583	4.226	3.893	3.893	3.892	3.742	3.971	3.788	4.54	4.477	4.333	4.15	4.474	4.079	5.152	4.521	4.247	5.577	4.6	4.861	5.078	4.742	5.022	4.526	4.738	4.989	4.637	5.676	4.769	4.998	4.535
101843_at	Info	Sh2bpsm1	SH2-B PH domain containing signaling mediator 1	5.842	5.393	5.863	5.668	6.811	6.485	6.373	6.027	6.291	6.161	6.994	7.104	4.87	4.904	5.038	4.971	4.98	5.132	4.816	4.908	5.877	4.713	4.954	5.321	6.281	4.543	5.693	4.636	4.993	7.036	4.693	6.244	5.613	6.052	4.988
101844_at	Info	Pipox	pipecolic acid oxidase	2.743	3.03	3.162	2.695	3.213	3.159	2.807	2.682	2.793	3.26	2.869	2.971	2.654	2.824	2.848	2.496	2.692	2.927	2.918	3.104	3.179	2.908	2.972	3.053	3.321	2.813	2.835	2.975	2.707	2.833	2.807	3.001	2.677	2.448	2.749
101845_s_at	Info	NA	NA	2.598	2.564	2.339	2.798	2.446	2.635	2.968	2.814	2.771	2.272	2.563	2.21	2.965	2.648	2.807	2.825	2.827	2.653	2.863	2.664	2.664	2.688	2.448	2.374	2.72	2.378	2.656	2.871	2.888	2.471	2.571	2.822	2.72	2.759	2.599
101846_r_at	Info	NA	NA	3.128	3.087	3.062	3.365	3.732	3.393	3.108	3.2	3.247	3.374	3.35	3.457	3.786	3.514	3.354	3.428	3.507	3.304	3.861	4.294	4.46	4.237	4.385	4.067	4.582	4.746	4.404	4.41	3.758	4.363	4.122	4.204	3.886	4.276	4.077
101847_at	Info	Sp100	nuclear antigen Sp100	3.328	3.219	2.833	3.195	5.085	5.056	3.247	3.195	3.06	3.166	3.221	3.384	5.519	5.812	6.847	7.167	4.739	5.102	2.985	3.062	3.27	3.568	2.82	3.207	3.211	2.813	2.945	3.248	3.113	3.012	3.216	3.056	2.598	3.119	3.103
101848_g_at	Info	Sp100	nuclear antigen Sp100	4.444	4.331	7.677	7.631	6.212	4.91	5.189	5.155	5.19	5.399	4.871	4.972	7.138	7.28	6.667	6.598	6.399	6.36	5.051	5.282	5.094	4.927	5.196	5.48	5.352	5.373	5.043	5.417	4.817	5.115	4.857	5.071	4.893	4.936	5.322
101850_at	Info	Spa17	sperm autoantigenic protein 17	2.386	2.357	2.294	2.658	7.687	7.694	2.07	2.087	2.403	2.494	2.034	2.277	2.423	2.589	2.368	2.296	2.214	2.132	2.513	2.713	2.692	2.609	2.8	2.637	2.835	2.679	2.446	2.619	2.469	2.486	2.717	2.647	2.753	2.492	2.425
101851_at	Info	Mox2	antigen identified by monoclonal antibody MRC OX-2	1.913	1.937	1.824	1.933	2.244	2.109	2.046	1.89	1.857	1.957	2.136	1.752	1.86	1.853	2.444	2.534	2.116	2.013	1.853	2.164	1.999	2.162	2.295	2.125	2.07	2.212	2.029	2.047	1.917	1.879	1.994	2.03	2.022	3.143	2.183
101853_f_at	Info	Cfh	complement component factor h	1.829	1.81	1.766	1.998	1.86	1.939	1.724	1.659	1.778	1.966	1.746	1.982	1.854	1.997	1.793	1.785	1.759	1.797	2.039	2.063	2.153	2.316	2.022	2.062	2.313	2.109	2.145	1.936	2.03	2.378	2.201	1.896	1.925	1.948	2.114
101854_r_at	Info	Bat3	HLA-B-associated transcript 3	5.829	6.201	6.623	6.306	6.513	6.369	6.118	6.595	6.334	6.677	6.287	6.6	5.52	5.632	5.092	5.122	5.548	5.573	7.861	6.971	7.679	7.53	8.237	7.539	7.16	7.29	8.197	7.649	7.829	6.97	7.115	8.009	8.045	8.039	8.064
101855_at	Info	Mtap6	microtubule-associated protein 6	3.236	3.408	3.586	3.493	3.302	3.391	3.416	3.439	3.499	3.491	3.674	3.664	3.215	3.068	3.279	3.207	2.675	3.051	3.83	3.813	3.849	3.707	3.493	3.829	3.779	3.963	3.51	3.853	3.685	3.988	3.659	3.563	3.53	3.582	3.731
101856_at	Info	2900008M13Rik	RIKEN cDNA 2900008M13 gene	3.919	4.272	3.552	4.095	4.597	4.509	4.777	5.108	5.707	5.339	4.003	4.006	3.781	3.965	3.925	4.041	3.511	3.828	3.51	3.894	3.563	3.675	3.967	3.537	3.76	3.526	3.781	3.875	3.394	3.94	3.633	3.801	3.712	3.973	3.629
101857_at	Info	Srpk2	serine/arginine-rich protein specific kinase 2	1.901	2.32	2.521	2.111	2.423	2.761	2.062	2.524	2.361	2.571	2.349	2.289	6.592	7.227	2.946	2.565	2.434	2.147	2.494	2.844	3.633	2.557	2.605	2.615	2.931	2.521	2.63	2.502	2.351	2.725	2.525	2.326	2.534	2.428	2.624
101858_at	Info	Rfng	radical fringe gene homolog (Drosophila)	9.341	9.289	8.783	8.703	9.166	9.26	9.14	9.081	9.419	9.471	8.255	8.411	8.937	8.871	8.461	8.773	9.126	9.047	7.678	4.526	5.138	5.664	7.366	5.941	5.422	4.679	4.906	5.809	10.067	9.105	8.052	4.293	7.034	6.603	7.244
101859_at	Info	Aqp7	aquaporin 7	2.204	2.505	2.705	2.274	2.681	3.27	2.469	2.772	2.593	2.6	2.341	2.474	2.329	2.4	2.19	2.252	2.11	2.209	2.497	2.588	2.277	2.406	2.265	2.402	2.699	2.618	2.433	2.581	2.337	2.403	2.32	2.367	2.127	2.503	2.531
101860_at	Info	Gmfb	glia maturation factor, beta	2.325	2.389	2.122	2.434	7.161	6.558	2.553	2.67	2.222	2.234	2.174	2.167	3.878	3.532	5.937	6.112	5.478	5.108	3.216	3.471	3.116	3.17	3.584	3.612	3.461	3.113	3.41	3.301	3.144	3.138	3.414	3.257	7.718	3.37	3.241
101861_at	Info	Sgce	sarcoglycan, epsilon	4.245	4.041	4.29	4.027	3.827	3.609	4.404	4.143	4.127	4.332	4.129	4.422	4.267	3.816	3.945	4	3.912	3.993	4.939	4.766	4.414	4.748	4.624	4.744	5.221	4.78	4.468	4.904	4.298	4.881	4.393	4.445	4.388	4.385	4.347
101862_at	Info	Cyp2b9	cytochrome P450, family 2, subfamily b, polypeptide 9	2.635	2.579	3.16	2.878	2.759	2.251	2.879	3.249	2.985	2.71	3.013	2.69	3.094	3.082	2.977	2.802	2.916	2.504	3.091	3.327	2.961	3.149	3.286	2.89	2.974	2.803	2.823	2.948	2.768	2.991	2.677	2.811	2.563	2.988	3.089
101863_at	Info	1810057I13Rik	RIKEN cDNA 1810057I13 gene	3.207	3.096	2.64	2.145	2.909	2.753	2.315	2.361	2.35	2.566	2.152	2.397	2.296	2.607	2.398	2.405	2.66	2.282	2.555	2.836	2.518	2.727	2.95	3.166	2.905	2.752	2.762	3.178	2.696	3.166	2.847	2.756	2.594	2.376	2.899
101864_at	Info	Actl7b	actin-like 7b	4.368	4.039	3.87	4.297	4.056	4.555	4.207	4.275	4.23	4.112	4.434	4.429	4.378	4.094	4.34	4.194	4.034	4.202	4.513	4.683	4.204	4.934	4.274	4.834	4.992	4.477	4.571	4.546	4.492	4.404	4.783	4.637	4.415	4.648	4.739
101865_at	Info	Pip5k2a	phosphatidylinositol-4-phosphate 5-kinase, type II, alpha	2.025	1.949	1.981	2.076	2.362	2.472	2.251	2.157	1.948	2.053	1.922	2.159	3.927	4.391	2.205	2.428	2.822	2.22	2.563	2.622	2.556	2.402	2.525	2.449	2.574	2.395	2.564	2.505	2.434	2.5	2.412	2.516	2.202	2.226	2.443
101866_at	Info	Arfrp1	ADP-ribosylation factor related protein 1	3.78	3.341	3.229	3.339	3.165	3.084	2.501	2.855	3.293	3.909	2.713	2.673	3.19	3.381	8.021	7.948	6.094	5.929	2.586	3.108	2.869	3.117	2.992	2.831	2.49	2.877	3.343	3.575	2.9	3.071	2.369	2.822	2.787	2.471	2.974
101867_at	Info	Gpam	glycerol-3-phosphate acyltransferase, mitochondrial	5.736	6.06	5.75	5.826	4.584	5.282	7.111	7.05	5.038	5.141	4.553	4.775	5.137	4.844	5.123	5.362	4.699	4.515	3.72	3.552	3.33	3.707	3.516	3.736	3.928	6.446	4.436	3.884	3.481	3.612	3.725	3.638	3.582	3.772	3.906
101868_i_at	Info	H2-DMb2	histocompatibility 2, class II, locus Mb2	4.217	4.649	4.096	3.856	4.646	5.092	3.871	4.57	4.656	4.413	4.74	3.836	4.712	4.912	4.878	4.844	4.145	4.692	5.587	5.92	5.546	6.348	5.713	5.777	5.681	5.895	5.922	6.023	5.579	5.788	5.546	6.107	5.107	5.776	5.75
101869_s_at	Info	Hbb-b1	hemoglobin, beta adult major chain	6.458	5.766	7.259	7.11	7.135	7.202	8.756	8.281	8.214	8.04	8.052	7.736	7.119	7.308	3.913	3.868	3.671	3.745	4.503	4.546	7.447	5.009	4.68	4.338	4.131	4.253	4.187	4.474	4.027	4.328	7.848	8.697	7.633	7.808	7.945
101870_at	Info	Igh-4	immunoglobulin heavy chain 4 (serum IgG1)	3.377	3.765	3.912	3.677	3.958	3.585	3.408	4.124	3.589	3.495	3.675	3.351	4.004	3.803	3.631	3.733	3.747	3.156	4.364	4.21	3.975	3.785	4.366	4.491	5.009	4.405	4.628	4.823	4.165	4.557	4.404	4.125	4.067	4.662	4.438
101871_f_at	Info	Igh-4	immunoglobulin heavy chain 4 (serum IgG1)	3.02	3.007	2.852	2.751	3.492	2.979	2.912	3.343	3.477	2.909	2.899	2.976	3.035	2.825	2.727	2.803	2.849	2.897	3.117	3.711	3.277	3.074	3.246	3.367	3.301	3.117	3.173	3.422	3.262	3.174	3.294	3.191	3.296	3.379	3.269
101872_at	Info	Gsta2	glutathione S-transferase, alpha 2 (Yc2)	3.828	3.672	4.066	4.301	4.198	4.57	3.989	3.727	3.936	3.66	3.682	4.006	3.545	3.18	3.484	3.576	3.713	3.737	3.896	3.669	3.855	3.822	4.102	3.884	4.054	3.658	3.466	3.481	3.291	3.607	3.65	3.614	3.657	3.695	3.962
101873_at	Info	Insl3	insulin-like 3	4.279	4.415	4.242	4.499	4.854	4.517	4.604	5.053	4.601	4.664	4.443	4.331	4.558	4.615	4.463	4.6	4.421	4.407	4.99	5.129	5.347	4.616	4.849	5.294	5.887	4.995	5.366	5.059	4.935	5.554	5.142	5.034	4.824	5.244	5.335
101874_s_at	Info	Prlpe	prolactin-like protein E	2.577	2.667	2.784	2.624	2.933	2.562	2.587	2.766	2.397	2.706	2.362	2.567	2.669	2.544	2.388	2.673	2.568	2.559	2.251	2.506	2.409	2.553	2.438	2.961	2.504	2.669	2.569	2.734	2.73	2.906	2.501	2.367	2.219	2.234	2.288
101875_at	Info	Ppp2r5d	protein phosphatase 2, regulatory subunit B (B56), delta isoform	6.448	6.657	4.735	4.566	4.884	4.903	5.762	6.087	6.533	6.571	5.087	5.001	6.805	6.698	5.36	5.475	6.622	6.435	6.048	6.253	8.873	7.842	6.031	6.072	6.518	6.329	6.001	6.231	5.901	6.345	7.157	6.333	6.107	6	7.257
101876_s_at	Info	H2-T17	histocompatibility 2, T region locus 17	2.602	2.602	4.427	3.621	2.685	3.158	2.676	2.48	2.694	2.824	2.444	2.657	2.708	2.477	2.481	2.576	2.389	2.535	2.567	3.57	3.245	3.191	2.903	2.776	2.885	2.869	2.912	2.577	2.635	3.185	2.855	2.744	2.758	2.665	2.867
101877_at	Info	Slc31a1	solute carrier family 31, member 1	4.072	3.645	3.928	3.141	2.547	2.45	2.491	2.312	2.612	2.901	3.371	2.992	2.066	2.343	3.396	3.528	2.096	2.243	2.645	2.742	2.915	2.912	2.265	2.895	2.65	6.493	3.657	2.519	2.484	2.965	4.124	2.941	2.746	2.955	2.461
101878_at	Info	Cd72	CD72 antigen	2.314	2.524	2.775	2.543	2.471	2.274	2.524	2.567	2.572	2.181	7.18	7.077	2.541	2.266	2.341	2.432	3.248	2.948	2.94	3.23	2.878	2.779	2.968	2.881	3.487	3.22	2.975	3.036	2.883	2.907	2.824	2.989	4.556	3.231	2.839
101879_s_at	Info	Crry	complement receptor related protein	5.948	5.773	7.277	7.071	5.7	5.884	7.185	6.95	5.095	5.127	5.311	5.319	4.505	4.647	5.238	5.537	6.785	6.601	3.982	4.202	4.16	3.72	3.796	4.498	4.081	4.427	7.676	4.077	5.877	4.231	6.396	4.069	7.387	4.005	4.16
101880_at	Info	Col18a1	procollagen, type XVIII, alpha 1	2.404	2.889	3.229	2.317	2.829	3.998	2.74	2.688	2.644	2.542	2.472	2.368	2.279	2.508	2.468	2.268	2.474	2.118	2.734	3.745	3.019	3.23	2.934	2.903	2.95	3.102	2.91	2.953	2.872	2.863	2.555	3.014	2.814	2.991	2.984
101881_g_at	Info	Col18a1	procollagen, type XVIII, alpha 1	3.135	3.408	3.409	3.261	4.589	3.82	3.104	3.327	3.365	3.719	3.342	3.351	3.59	3.252	3.109	3.355	3.135	3.212	3.46	3.88	3.627	2.875	3.72	3.708	3.521	3.696	3.344	3.561	3.133	3.287	3.511	3.506	3.305	3.282	3.103
101882_s_at	Info	Col18a1	procollagen, type XVIII, alpha 1	4.195	4.485	4.041	4.218	4.553	4.885	4.206	4.253	4.283	4.327	4.431	4.542	4.221	3.995	4.338	4.412	4.041	3.989	5.342	5.244	5.227	5.329	5.142	5.394	5.864	5.098	5.276	5.277	4.979	5.648	5.376	5.349	5.102	5.103	5.14
101883_s_at	Info	Xlr3b	X-linked lymphocyte-regulated 3b	1.976	1.95	2.866	3.269	2.605	2.154	1.829	2.075	3.636	3.434	5.2	5.226	1.925	2.033	1.972	1.922	5.528	5.652	2.262	2.041	2.098	2.428	2.049	2.154	2.208	2.095	2.265	2.156	1.866	2.354	2.032	2.321	2.031	2.068	2.309
101884_at	Info	Xlr4	X-linked lymphocyte-regulated 4	7.473	7.297	2.932	3.742	9.163	8.903	7.297	7.315	5.25	5.166	6.84	6.953	7.988	8.18	8.317	8.208	8.471	8.516	3.236	4.015	3.38	3.124	3.147	3.912	3.273	3.727	3.729	3.925	3.613	3.884	3.564	3.34	3.499	8.31	5.417
101885_at	Info	Gas5	growth arrest specific 5	2.075	2.098	2.269	1.951	2.106	2.759	2.222	2.103	1.973	2.09	2.315	2.127	2.169	2.091	2.151	1.917	1.811	1.986	1.96	2.399	2.081	2.427	2.259	2.122	2.156	2.536	2.326	2.273	2.113	2.117	2.207	2.201	2.314	2.266	2.064
101886_f_at	Info	H2-D1	histocompatibility 2, D region locus 1	5.602	5.571	5.603	5.583	6.028	5.995	5.558	5.653	5.261	5.121	5.62	5.173	5.615	5.692	5.825	5.73	6.416	6.357	5.502	5.616	5.788	5.832	5.776	5.659	6.348	5.495	6.048	6.015	5.015	5.823	5.634	5.065	5.744	5.33	5.692
101887_at	Info	Agt	angiotensinogen	4.995	5.15	5.225	5	5.571	5.466	5.079	5.369	5.24	5.156	5.416	5.093	5.196	4.937	5.081	5.179	5.046	4.823	5.968	6.071	6.024	6.013	6.189	6.258	6.07	6.283	6.517	6.14	6.107	6.044	6.165	6.341	5.855	6.253	6.194
101888_at	Info	Rora	RAR-related orphan receptor alpha	2.652	2.834	2.845	2.464	2.671	3.013	2.797	3.141	2.727	2.924	2.694	2.917	2.778	2.39	2.855	2.654	2.539	2.605	2.922	3.105	3.365	3.315	3.21	3.328	3.72	3.088	3.225	3.324	2.863	2.902	2.893	2.958	3.149	3.206	2.929
101889_s_at	Info	Rora	RAR-related orphan receptor alpha	2.78	2.858	2.769	2.93	2.837	2.891	2.748	2.226	2.847	2.765	2.955	2.802	3.166	2.522	2.893	3.002	2.803	2.898	2.927	2.928	2.806	3.119	3	3.55	3.195	3.319	2.89	2.939	2.868	3.249	2.634	3.026	2.807	3.149	2.774
101890_f_at	Info	Dnajc2	DnaJ (Hsp40) homolog, subfamily C, member 2	6.405	5.461	7.021	7.062	9.032	8.512	6.834	6.569	4.845	4.915	6.003	6.197	7.77	7.861	7.15	7.383	7.747	7.851	4.387	8.291	4.473	9.652	4.466	4.84	4.785	4.502	4.828	4.639	5.325	4.591	7.952	5.221	5.236	5.434	5.013
101891_at	Info	Hsd17b2	hydroxysteroid (17-beta) dehydrogenase 2	2.746	3.011	3.099	3.006	2.856	3.065	2.962	2.964	2.934	2.765	2.628	2.807	2.604	2.506	2.501	2.648	2.592	2.736	2.282	2.458	2.383	2.415	2.341	2.748	3.011	2.684	2.524	2.585	2.784	2.811	2.622	2.525	2.561	2.735	2.374
101892_f_at	Info	Fts	fused toes	3.851	4.039	6.605	6.482	5.669	4.157	5.098	4.744	3.404	4.238	4.487	4.383	3.506	3.26	4.035	4.153	5.37	5.458	4.595	3.366	3.666	3.11	3.395	3.159	3.886	3.257	3.571	3.701	3.131	3.296	3.549	3.362	3.626	3.098	3.376
101893_r_at	Info	Fts	fused toes	1.7	1.613	1.925	1.821	2.071	1.886	1.553	1.668	1.829	1.642	1.733	1.794	1.789	2	1.692	1.783	1.95	1.756	1.858	1.927	2.378	2.178	1.909	2.274	2.222	1.983	1.97	2.016	1.939	2.161	1.973	1.896	1.889	1.841	1.991
101894_s_at	Info	Fts	fused toes	1.958	2.007	2.252	1.875	2.381	2.382	1.942	2.04	1.951	1.889	2.012	1.905	2.09	1.968	2.154	2.092	1.97	2.013	7.381	2.279	2.348	2.258	2.328	2.347	2.718	2.334	2.67	2.763	2.288	3.507	2.405	2.104	2.24	2.369	2.511
101896_at	Info	Cd1d2	CD1d2 antigen	2.173	2.705	2.707	3.041	2.613	2.882	2.432	2.887	2.868	2.442	2.727	3.313	2.822	2.612	2.664	2.562	2.863	2.686	2.874	3.037	2.743	3.128	2.826	2.736	3.377	2.961	2.762	2.916	2.708	2.95	3.002	2.801	2.612	2.749	2.886
101897_g_at	Info	Cd1d2	CD1d2 antigen	3.499	3.457	3.853	3.672	3.782	3.575	3.483	3.698	3.872	3.467	4.139	4.011	3.504	3.515	3.603	3.372	3.414	3.537	3.657	4.201	3.91	3.845	4.124	4.092	3.921	3.837	3.825	4.014	3.905	3.996	4.035	3.883	3.838	3.66	3.921
101898_s_at	Info	H2-Q10	histocompatibility 2, Q region locus 10	2.65	2.54	2.699	2.88	2.852	3.187	2.857	2.674	2.81	2.621	2.719	2.693	2.948	2.891	3.033	2.714	2.444	2.559	3.281	2.98	2.939	3.067	2.832	2.947	3.618	3.124	2.942	3.065	2.909	3.317	3.007	3.193	2.966	3.06	2.868
101899_at	Info	F2	coagulation factor II	2.106	2.436	2.236	2.399	2.275	2.197	2.138	2.473	2.416	2.121	2.125	2.378	2.546	3.014	2.829	2.289	2.332	2.387	3.307	3.328	3.176	3.068	3.695	3.6	3.51	3.528	3.683	3.918	3.687	3.694	3.465	3.53	3.38	3.276	3.135
101900_at	Info	Cdkn2b	cyclin-dependent kinase inhibitor 2B (p15, inhibits CDK4)	3.255	3.008	3.085	2.658	2.64	3.314	2.96	2.831	3.205	3.453	2.74	2.636	2.867	2.958	2.928	2.802	2.743	2.508	3.438	3.883	3.217	3.277	3.049	3.676	3.722	3.425	4.055	3.468	3.499	3.836	3.542	3.922	3.289	3.223	3.458
101901_at	Info	Mpdu1	mannose-P-dolichol utilization defect 1	5.876	5.323	4.863	4.834	4.536	4.965	8.217	8.262	5.997	6.081	6.38	6.284	5.782	5.776	6.193	6.695	5.417	5.507	8.059	4.343	4.038	6.683	4.876	4.463	6.395	4.568	4.847	4.536	5.685	4.566	4.794	4.411	4.186	4.767	6.194
101902_at	Info	Rbpsuh	recombining binding protein suppressor of hairless (Drosophila)	3.572	3.376	3.181	2.922	4.424	4.616	3.128	3.217	2.994	3.056	3.02	2.857	3.041	3.178	3.159	3.007	3.135	3.28	3.072	3.365	3.172	2.934	3.485	3.284	2.904	3.227	3.305	3.639	3.087	3.491	3.34	3.514	3.294	3.258	3.105
101903_at	Info	Smyd1	SET and MYND domain containing 1	2.555	2.541	2.798	2.717	2.704	2.691	2.638	2.915	2.654	2.625	2.657	2.892	2.629	2.52	2.492	2.76	2.393	2.543	3.01	3.326	2.893	3.138	2.816	3.252	2.762	3.178	2.837	3.143	2.952	2.971	3.038	3.09	2.916	2.779	2.881
101904_at	Info	Smyd1	SET and MYND domain containing 1	2.72	1.942	2.088	2.682	2.507	2.72	2.562	2.517	2.029	2.315	2.564	2.733	2.441	2.377	2.6	2.572	2.35	2.501	2.597	2.856	2.595	2.809	2.72	2.536	2.574	2.3	2.75	2.598	2.268	2.727	2.733	2.823	2.597	2.267	2.395
101905_at	Info	Itch	itchy	6.17	6.313	7.378	7.649	6.833	6.663	4.018	4.036	6.833	6.513	4.539	4.257	4.95	5.063	5.548	5.363	5.874	5.875	4.142	4.308	5.448	4.458	3.923	4.318	4.175	4.006	3.966	4.267	4.304	4.383	4.289	3.951	4.43	4.113	3.994
101906_at	Info	Smc4l1	SMC4 structural maintenance of chromosomes 4-like 1 (yeast)	6.995	6.98	7.356	7.424	7.368	6.892	6.99	7.023	7.893	7.408	6.569	6.5	6.728	6.96	6.728	6.818	7.255	7.276	7.531	6.033	7.249	6.801	5.962	4.142	5.882	7.167	6.945	5.466	7.011	2.974	5.255	6.441	5.991	3.837	6.183
101907_s_at	Info	Ceacam2	CEA-related cell adhesion molecule 2	4.691	4.715	4.907	4.543	4.698	4.827	4.827	4.892	4.708	5.311	4.834	4.66	4.548	4.498	4.672	4.704	4.774	4.693	4.959	5.038	4.945	4.912	4.846	5.011	5.094	5.064	4.951	5.293	4.937	4.928	5.13	5.281	4.739	4.793	5.276
101908_s_at	Info	Ceacam2	CEA-related cell adhesion molecule 2	3.398	3.18	2.904	3.058	3.26	3.268	3.228	3.035	3.316	3.247	3.151	3.601	3.514	3.073	3.352	3.286	3.435	3.313	4.215	4.106	4.288	4.039	3.986	4.33	4.428	4.41	4.268	4.365	4.486	4.251	4.058	4.359	4.192	3.986	4.052
101909_f_at	Info	Mup3	major urinary protein 3	3.143	3.226	2.905	3.147	2.93	3.328	3.113	2.747	2.932	2.561	3.025	3.116	3.142	2.818	3.08	3.342	2.988	2.937	3.425	3.47	3.174	3.483	3.494	3.839	3.676	3.43	3.391	3.258	3.441	3.58	3.533	3.524	3.443	3.481	3.252
101910_f_at	Info	Mup1	major urinary protein 1	3.069	3.088	2.891	3.326	3.192	3.411	3.177	3.41	3.111	2.867	3.466	3.308	2.8	3.014	3.058	3.016	3.016	2.843	3.047	3.741	3.156	3.741	3.008	3.57	3.593	3.399	3.538	3.468	3.597	3.705	3.008	3.433	3.237	3.246	3.103
101912_at	Info	NA	NA	3.487	3.563	3.327	3.416	3.694	4.028	6.346	6.158	7.479	7.556	3.462	3.482	3.734	4.156	3.968	4.086	3.859	3.817	4.276	4.31	4.555	4.671	4.382	4.569	4.879	4.622	4.633	4.73	4.362	4.889	3.991	4.166	4.159	4.463	3.929
101913_at	Info	P5-pending	protein disulfide isomerase-related protein	2.84	2.942	2.978	3.39	3.374	3.44	3.021	2.849	3.162	3.023	4.381	4.807	3.397	3.175	2.955	3.084	2.876	3.016	3.094	3.071	3.008	7.229	3.228	3.688	2.967	3.196	3.065	6.948	2.987	3.038	2.909	5.761	3	3.209	3.088
101914_at	Info	D1Ertd396e	DNA segment, Chr 1, ERATO Doi 396, expressed	6.666	6.479	6.133	5.378	3.479	4.38	6.354	6.04	6.086	5.953	6.054	6.076	3.907	4.441	6.89	6.911	5.262	5.102	3.929	4.538	6.114	6.736	6.119	4.189	9.687	3.827	4.27	6.921	3.6	4.023	3.389	3.86	4.451	3.652	6.17
101916_at	Info	9130006H11Rik	RIKEN cDNA 9130006H11 gene	4.475	4.846	5.119	4.852	7.066	7.019	4.92	5.131	4.877	4.678	4.957	5.104	5.225	4.969	5.141	4.829	5.148	5.097	5.415	5.227	4.8	5.021	4.999	5.143	5.244	5.378	7.272	5.042	4.747	4.848	5.196	4.808	4.945	4.953	7.231
101917_at	Info	Il2ra	interleukin 2 receptor, alpha chain	2.186	2.175	2.178	2.328	2.52	2.538	2.074	2.203	1.995	2.36	2.209	2.106	2.332	2.565	2.154	2.441	2.18	2.419	2.685	2.719	2.768	3.497	2.564	2.956	3.048	2.958	3.058	2.692	2.932	3.314	2.753	2.723	2.448	2.702	2.643
101918_at	Info	Tgfb1	transforming growth factor, beta 1	4.056	4.317	4.007	4.102	4.472	4.542	4.09	4.497	3.989	4.277	4.208	4.11	4.237	4.009	4.243	4.087	3.785	3.925	4.171	4.496	4.291	3.986	4.207	4.297	4.599	4.119	4.533	4.445	4.167	4.507	4.291	4.349	3.818	4.258	4.216
101919_at	Info	Zfx	zinc finger protein X-linked	6.321	6.439	6.721	6.957	7.051	6.28	5.951	5.753	4.896	5.061	4.551	4.655	3.562	4.068	5.49	5.269	3.99	3.97	5.762	3.603	5.132	2.59	6.883	3.172	3.229	6.475	4.195	2.802	2.704	2.813	4.836	3.387	5.187	4.571	2.915
101920_at	Info	Pole2	polymerase (DNA directed), epsilon 2 (p59 subunit)	2.173	2.12	2.15	2.335	1.964	2.611	1.871	2.294	2.384	2.374	2.146	2.262	2.324	2.2	2.26	2.367	2.232	2.023	2.346	2.365	2.799	2.073	2.582	2.579	2.413	2.535	2.612	2.674	2.605	3.306	2.619	2.427	2.32	2.394	2.437
101921_at	Info	Rab4a	RAB4A, member RAS oncogene family	7.312	7.031	5.377	5.093	7.725	7.173	4.663	5.181	4.933	4.881	4.484	4.637	4.201	4.691	7.879	7.933	2.898	2.497	3.682	3.408	3.052	3.191	3.299	3.266	3.415	3.488	3.507	3.413	3.061	4.12	8.081	3.449	4.108	6.119	3.077
101922_at	Info	Kdelr2	KDEL (Lys-Asp-Glu-Leu) endoplasmic reticulum protein retention receptor 2	7.9	7.946	8.123	8.186	8.213	8.251	7.644	7.599	8.843	8.471	7.927	8.142	4.209	3.774	4.357	4.447	5.728	5.403	5.138	3.656	4.229	3.706	3.324	4.153	3.788	3.868	3.868	3.691	6.55	3.468	3.664	5.901	3.497	3.965	4.968
101923_at	Info	Pla2g7	phospholipase A2, group VII (platelet-activating factor acetylhydrolase, plasma)	2.03	2.391	2.423	2.267	2.353	2.214	2.416	2.407	3.2	2.941	2.373	2.57	2.393	2.115	2.156	2.047	2.505	2.861	2.328	2.665	2.479	2.684	2.225	2.342	2.568	2.39	2.368	2.528	2.045	2.22	2.609	2.38	2.223	2.299	2.265
101924_at	Info	Rad51l3	RAD51-like 3 (S. cerevisiae)	2.727	2.775	2.733	2.627	2.692	2.873	2.198	2.328	2.152	2.204	3.279	3.321	2.532	2.821	2.325	2.561	2.185	2.255	2.741	2.348	2.218	3.258	2.523	2.922	2.761	2.815	2.602	3.192	2.452	2.601	2.475	2.496	2.373	2.398	2.275
101926_at	Info	Pim2	proviral integration site 2	4.847	5.064	3.114	3.114	3.529	3.68	5.438	5.416	3.311	3.306	3.205	3.17	6.061	6.031	5.459	5.834	5.49	5.654	3.01	3.194	2.824	3.367	3.573	3.284	3.135	3.308	3.259	3.274	2.938	3.131	3.174	3.147	3.061	3.191	2.972
101927_at	Info	Prkar1b	protein kinase, cAMP dependent regulatory, type I beta	4.206	4.654	4.399	4.685	5.131	5.103	4.671	4.934	4.484	4.757	4.784	4.748	4.161	4.48	4.037	4.011	3.946	3.918	4.762	5.226	5.123	5.055	5.123	5.082	5.439	5.323	5.106	5.375	4.892	5.456	4.729	5.102	4.431	4.931	5.145
101928_at	Info	Serpinf2	serine (or cysteine) proteinase inhibitor, clade F, member 2	3.684	3.58	3.504	4.146	3.661	3.878	3.572	3.731	3.471	3.479	3.656	3.643	4.176	3.685	3.728	3.766	3.798	3.785	3.66	3.602	3.292	3.434	3.697	3.726	3.781	3.528	3.833	3.827	3.685	3.665	3.894	3.693	3.499	3.801	3.941
101929_at	Info	6720463E02Rik	RIKEN cDNA 6720463E02 gene	9.374	9.19	9.278	9.486	7.97	7.695	9.431	9.277	9.685	9.448	9.94	10.002	8.147	8.155	9.687	9.548	8.752	8.79	4.57	3.587	3.579	3.287	8.431	3.746	3.642	3.607	3.387	3.759	8.786	5.65	8.28	8.845	3.598	3.421	8.091
101930_at	Info	Nfix	nuclear factor I/X	5.929	5.371	5.673	5.424	5.214	5.549	4.394	4.134	4.63	4.537	5.805	5.748	6.136	6.121	5.878	5.616	6.448	6.485	4.377	7.294	4.846	4.362	7.216	5.109	5.023	7.261	5.056	5.264	6.386	4.905	4.842	5.713	4.465	7.322	5.437
101931_at	Info	Ptdss1	phosphatidylserine synthase 1	2.675	2.599	2.159	2.264	2.788	2.55	2.525	2.362	2.748	2.934	2.585	3.016	4.264	4.31	2.62	2.951	2.768	2.781	2.513	3.646	3.16	2.423	2.902	2.925	2.68	2.908	2.892	2.745	2.717	3.068	2.973	2.952	3.139	3.74	2.271
101932_at	Info	Ptpre	protein tyrosine phosphatase, receptor type, E	8.204	8.491	8.652	8.777	8.897	8.716	8.318	8.128	7.753	7.58	8.412	8.273	7.783	7.687	7.538	7.342	6.092	6.125	4.613	4.88	4.501	4.047	7.551	8.153	3.778	7.977	4.644	7.055	5.51	4.689	5.91	7.358	3.761	5.177	6.519
101933_at	Info	Rab10	RAB10, member RAS oncogene family	2.366	2.477	2.681	2.563	2.73	2.637	2.11	2.272	2.591	2.572	2.461	2.601	2.18	2.311	2.294	2.34	2.468	2.31	2.442	2.39	2.43	2.384	2.441	2.602	2.612	2.407	2.49	2.437	2.359	3.045	2.424	2.367	2.55	2.21	2.804
101934_at	Info	9030616F16	hypothetical protein 9030616F16	5.114	4.799	4.156	3.861	4.213	3.509	4.253	4.178	3.631	3.396	4.104	4.426	3.902	3.861	5.722	5.911	4.123	4.114	5.579	4.74	4.844	5.349	6.789	5.619	4.85	4.91	4.642	4.879	4.733	4.856	5.213	4.553	4.651	4.833	4.519
101936_at	Info	Clk4	CDC like kinase 4	8.057	7.575	8.46	8.559	4.067	3.669	8.104	8.279	7.9	7.606	5.869	5.642	5.922	6.21	7.403	7.225	7.963	7.925	7.551	6.887	8.544	7.098	8.129	3.682	4.462	8.642	7.724	7.299	3.367	8.042	4.019	4.206	8.604	7.931	6.61
101937_s_at	Info	Clk4	CDC like kinase 4	2.26	2.544	2.253	2.463	2.47	2.603	2.394	2.852	2.271	2.448	2.367	2.462	2.568	2.427	2.597	2.634	2.549	2.245	2.97	2.7	2.331	2.705	2.632	3.031	2.244	2.762	2.807	2.69	2.562	2.758	2.72	2.761	2.486	2.71	2.435
101938_at	Info	Pabpc2	poly A binding protein, cytoplasmic 2	3.321	3.504	3.426	3.59	3.669	3.487	3.426	3.547	3.381	3.524	3.494	2.876	3.539	3.498	3.415	3.471	3.179	3.441	4.098	4.527	3.915	4.036	3.898	3.964	4.084	3.865	3.719	4.217	3.81	4.034	4.053	3.971	3.899	3.942	3.887
101939_at	Info	2610110L04Rik	RIKEN cDNA 2610110L04 gene	2.831	2.539	2.464	2.449	2.279	2.317	2.646	2.627	2.394	2.436	3.046	2.86	2.734	2.987	2.523	2.728	2.668	2.734	2.907	3.138	3.705	3.378	2.385	3.06	3.404	2.937	2.928	3.005	2.599	2.815	2.749	2.702	2.677	2.814	2.979
101940_at	Info	Smpd2	sphingomyelin phosphodiesterase 2, neutral	3.648	3.789	5.531	4.89	3.329	4.189	6.562	6.382	3.372	3.257	3.638	3.169	3.433	3.574	5.678	5.952	6.884	6.568	4.025	3.934	3.929	3.878	3.675	3.671	3.503	3.72	3.63	3.909	3.785	3.478	3.868	3.834	3.774	3.93	8.291
101942_at	Info	Sfrs14	arginine/serine-rich 14 splicing factor	5.376	5.103	4.799	5.443	5.301	4.65	7.624	7.804	5.72	5.151	5.178	5.368	5.277	4.71	4.891	4.932	5.222	4.949	5.292	5.912	5.988	5.272	5.459	5.688	5.332	5.319	6.302	5.554	5.599	5.282	6.67	5.015	5.372	5.756	5.331
101943_at	Info	Tceb3	transcription elongation factor B (SIII), polypeptide 3	4.611	4.745	3.154	3.01	3.337	3.061	3.868	3.554	3.547	2.833	4.21	4.09	3.258	3.475	3.884	3.99	3.157	3.044	3.861	5.249	5.187	4.293	5.014	5.662	4.006	3.624	3.533	3.437	3.495	3.633	3.9	3.679	3.888	3.811	3.724
101944_at	Info	Lypla1	lysophospholipase 1	4.628	4.627	4.719	4.839	5.663	5.796	5.531	5.23	5.044	4.508	5.047	5.243	4.547	4.587	5.238	5.097	4.298	4.257	4.656	4.672	5.022	4.367	4.616	4.274	4.546	4.737	4.682	4.514	4.529	4.915	4.686	5.22	5.112	4.953	4.882
101945_g_at	Info	Lypla1	lysophospholipase 1	1.726	1.962	1.972	1.878	1.917	2.056	1.893	2.011	2.052	1.89	2.477	2.806	1.888	1.79	1.962	1.785	1.891	1.974	2.212	1.979	2.197	2.095	2.367	2.19	2.327	2.111	2.086	2.298	2.028	2.053	2.13	2.102	2.154	2.006	2.214
101946_at	Info	Lypla1	lysophospholipase 1	1.917	1.897	2.002	2.141	2.735	2.111	1.955	1.885	1.739	2.036	3.035	2.854	2.254	2.211	2.041	1.903	2.155	2.243	2.495	2.303	2.44	2.45	2.174	2.247	2.266	2.307	2.393	2.199	2.475	2.164	2.283	2.595	2.377	2.262	2.336
101947_at	Info	Nakap95-pending	neighbor of A-kinase anchoring protein 95	9.138	8.895	6.912	6.678	9.538	9.389	9.05	9.187	8.734	8.917	6.525	7.017	8.09	8.234	8.634	8.699	7.302	7.151	4.789	5.516	9.883	9.957	8.926	4.407	7.889	4.918	4.558	8.658	8.093	4.878	9.206	4.471	4.334	9.445	8.244
101948_at	Info	Lamb1-1	laminin B1 subunit 1	2.166	2.234	1.709	2.448	2.019	1.839	2.121	2.167	1.928	1.866	2.323	2.192	3.318	3.965	2.182	2.466	2.677	2.554	2.399	2.639	2.515	2.546	2.586	2.669	2.291	2.622	2.321	2.521	2.51	2.909	2.65	2.446	2.266	2.585	2.398
101949_at	Info	Pmm2	phosphomannomutase 2	5.465	6.001	5.163	5.554	5.522	5.799	5.222	5.639	5.388	5.481	5.925	6.103	5.602	5.604	6.536	6.558	6.284	6.347	5.333	5.738	5.497	5.33	5.357	5.622	5.587	6.048	5.812	5.639	5.517	5.695	5.379	5.646	5.58	5.588	5.659
101950_at	Info	Semcap2-pending	semaF cytoplasmic domain associated protein 2	1.885	2.219	1.992	2.372	2.011	2.135	2.13	2.076	2.134	2.156	2	2.3	2.083	2.28	1.88	2.023	1.894	1.855	2.221	2.866	2.314	2.532	2.362	2.212	2.828	2.238	2.383	2.316	2.185	2.238	2.404	2.194	2.141	2.317	2.31
101952_at	Info	ORF21	open reading frame 21	4.306	4.363	4.473	4.242	3.869	4.011	5.093	4.743	4.131	3.541	4.69	4.816	6.914	7.269	4.043	4.166	4.675	4.457	4.099	4.011	4.277	4.119	4.22	4.266	4.161	5.57	3.976	4.154	4.082	3.895	3.819	4.103	4.013	4.206	3.969
101953_at	Info	Edg1	endothelial differentiation sphingolipid G-protein-coupled receptor 1	1.868	1.825	1.862	2.017	2.261	2.299	1.957	2.068	1.944	1.95	2.005	1.991	1.9	2.001	1.965	1.943	1.964	2.001	2.218	2.061	2.293	2.349	2.022	2.303	2.235	2.114	2.005	2.026	2.192	1.907	1.957	1.859	1.849	1.965	1.931
[truncated: 10,974 more rows]
