# Supplementary material for: Evidence for Diversity in Transcriptional Profiles of Single Hematopoietic Stem Cells
Source: PLoS Genet. 2006 Sep 29;2(9):e159. doi: 10.1371/journal.pgen.0020159 (PMC1584276; doi:10.1371/journal.pgen.0020159)
Supplement: Table S6 — (7.9 MB XLS) [file pgen.0020159.st006.xls]

## Sheet: All Chips MAS
Table S6. MAS calls in each of the samples amplified with GSC RT-PCR followed by oligonucleotide microarray analysis
(See Table S5 for expression levels)
				Lower SP (10 cells)						Upper SP (10 cells)						CD8 T lymphocytes (10 cells)						SP tip (single cells)												Single SP cell equivalents
probe set	link	symbol	gene	LA1	LA2	LB1	LB2	LM1	LM2	UN1	UN2	UO1	UO2	UZ1	UZ2	XB1	XB2	XC1	XC2	XD1	XD2	HSA	HSB	HSC	HSD	HSE	HSF	HSG	HSH	HSI	HSJ	HSK	HSL	HWA	HWB	HWC	HWD	HWE
100001_at	Info	Cd3g	CD3 antigen, gamma polypeptide	A	A	A	A	A	A	A	A	A	A	A	A	P	P	P	P	P	P	A	A	A	A	A	A	A	A	A	A	A	A	A	A	A	A	A
100002_at	Info	Itih3	inter-alpha trypsin inhibitor, heavy chain 3	A	A	A	A	A	A	A	A	A	A	A	A	A	A	A	A	A	A	A	A	A	A	A	A	A	A	A	A	A	A	A	A	A	A	A
100003_at	Info	Ryr1	ryanodine receptor 1, skeletal muscle	A	A	A	A	A	A	A	A	A	A	A	A	A	A	P	P	A	A	A	A	A	A	A	A	A	A	A	A	A	A	A	A	A	A	A
100004_at	Info	5930412E23Rik	RIKEN cDNA 5930412E23 gene	P	P	A	A	A	A	A	A	A	A	A	M	M	A	A	A	P	P	A	A	A	A	A	A	A	A	A	P	A	A	A	A	A	A	A
100005_at	Info	Traf4	Tnf receptor associated factor 4	P	P	A	A	A	A	A	A	P	P	A	A	P	A	A	A	P	A	A	A	A	A	A	A	A	A	A	A	P	P	A	A	P	A	A
100006_at	Info	Cdh11	cadherin 11	A	A	A	A	A	A	A	A	A	A	A	A	A	A	A	A	A	A	A	A	A	A	A	A	A	A	A	A	A	A	A	A	A	A	A
100007_at	Info	6330414O09Rik	RIKEN cDNA 6330414O09 gene	P	P	P	P	P	P	P	P	P	P	P	P	P	P	P	P	P	P	A	A	P	P	A	P	A	P	A	P	P	P	A	A	P	A	A
100009_r_at	Info	Sox2	SRY-box containing gene 2	A	A	A	A	A	A	A	A	A	A	A	A	A	A	A	A	A	A	A	A	A	A	A	A	A	A	A	A	A	A	A	A	A	A	A
100010_at	Info	Klf3	Kruppel-like factor 3 (basic)	A	A	A	P	A	A	P	P	P	P	P	M	P	A	P	P	P	P	P	A	A	A	A	P	A	P	P	A	P	A	P	A	P	A	P
100011_at	Info	9930027G08Rik	RIKEN cDNA 9930027G08 gene	A	A	A	A	P	P	P	P	A	A	A	A	P	A	P	P	P	P	A	A	A	A	A	A	A	P	A	A	A	A	P	A	A	A	A
100012_at	Info	Laptm5	lysosomal-associated protein transmembrane 5	P	P	P	P	P	P	P	P	P	P	P	P	P	P	P	P	P	P	A	P	P	M	P	P	P	P	A	P	P	P	P	P	A	P	P
100013_at	Info	2010008K16Rik	RIKEN cDNA 2010008K16 gene	P	P	P	M	A	A	A	A	A	A	P	P	P	P	P	P	P	P	P	A	A	A	P	A	A	A	A	A	A	A	A	A	P	P	A
100014_at	Info	Tlk2	tousled-like kinase 2 (Arabidopsis)	P	P	P	P	P	P	A	A	P	A	P	P	P	P	P	P	P	P	A	P	A	A	A	A	A	A	A	A	P	A	A	A	P	A	A
100015_at	Info	Yes	Yamaguchi sarcoma viral (v-yes) oncogene homolog	A	A	A	A	A	A	A	A	A	A	A	A	A	A	A	A	A	A	A	A	A	A	A	A	A	A	A	A	A	A	A	A	A	A	A
100016_at	Info	Mmp11	matrix metalloproteinase 11	A	A	A	A	A	A	A	A	A	A	A	M	A	A	A	A	A	A	A	A	A	A	A	A	A	A	A	A	A	A	A	A	A	A	A
100017_at	Info	Mybph	myosin binding protein H	A	A	A	A	A	A	A	A	A	P	A	A	A	A	A	A	A	A	A	A	A	A	A	A	A	A	A	A	A	A	A	A	A	A	A
100018_at	Info	Mtf1	metal response element binding transcription factor 1	A	A	P	A	A	A	A	A	A	A	A	A	P	P	A	A	P	P	A	A	P	A	A	A	A	A	A	A	A	A	A	A	A	A	A
100019_at	Info	Cspg2	chondroitin sulfate proteoglycan 2	A	A	A	A	A	A	A	A	M	A	A	A	A	A	A	A	A	A	A	A	A	A	A	A	A	A	A	A	A	A	A	A	A	A	A
100020_at	Info	Slc4a2	solute carrier family 4 (anion exchanger), member 2	P	P	P	P	P	A	P	P	P	P	P	P	P	P	P	P	P	M	P	A	A	A	A	A	P	A	P	A	A	P	A	A	A	A	A
100021_at	Info	Chrna1	cholinergic receptor, nicotinic, alpha polypeptide 1 (muscle)	A	A	A	A	A	A	A	A	A	A	A	A	A	A	A	A	A	A	A	A	A	A	A	A	A	A	A	A	A	A	A	A	A	A	A
100022_at	Info	Cish	cytokine inducible SH2-containing protein	P	P	P	P	P	P	P	P	P	P	P	P	P	P	P	P	P	P	P	P	P	A	P	P	A	P	A	M	P	A	P	P	P	A	A
100023_at	Info	Mybl2	myeloblastosis oncogene-like 2	A	A	A	A	A	A	A	A	A	A	A	A	A	A	A	A	A	A	A	A	A	A	A	A	A	A	A	A	A	A	A	A	A	A	A
100024_at	Info	Shrm	shroom	A	A	P	P	P	A	P	A	A	A	A	A	A	A	A	A	A	A	A	A	A	A	A	A	A	A	A	A	A	A	A	A	A	A	A
100026_at	Info	Bcat1	branched chain aminotransferase 1, cytosolic	A	A	A	A	A	A	A	A	A	A	A	A	A	A	A	A	A	A	A	A	A	A	A	A	A	A	A	A	A	A	A	A	A	A	A
100027_s_at	Info	Pex14	peroxisomal biogenesis factor 14	A	A	P	P	A	A	A	A	A	P	P	A	A	A	P	P	P	P	A	A	A	A	A	A	A	P	A	A	P	A	M	A	P	A	A
100028_r_at	Info	Pex14	peroxisomal biogenesis factor 14	A	A	A	A	A	A	A	A	A	A	A	A	A	A	A	A	A	A	A	A	A	A	A	A	A	A	A	A	A	A	A	A	A	A	A
100029_at	Info	Pex14	peroxisomal biogenesis factor 14	A	A	A	A	A	A	A	A	A	A	A	A	P	P	A	A	M	M	A	A	A	A	A	A	A	A	A	A	A	A	A	A	P	A	A
100030_at	Info	Upp	uridine phosphorylase	P	P	A	A	P	P	P	P	A	A	A	A	A	A	A	A	A	A	M	P	P	A	A	A	A	A	P	A	A	A	A	P	A	A	P
100032_at	Info	Sp1	trans-acting transcription factor 1	P	P	P	P	P	P	A	A	A	A	A	A	P	P	P	P	P	P	A	P	A	A	A	P	P	P	A	P	A	A	A	A	P	A	P
100033_at	Info	Msh2	mutS homolog 2 (E. coli)	P	P	P	P	A	A	P	P	P	P	A	A	P	P	P	P	P	P	A	A	A	A	A	A	A	A	A	P	A	P	A	A	P	A	P
100034_at	Info	Serpinb5	serine (or cysteine) proteinase inhibitor, clade B, member 5	A	A	A	A	A	A	A	A	A	A	A	A	A	A	A	A	A	A	A	A	A	A	A	A	A	A	A	A	A	A	A	A	A	A	A
100035_at	Info	Npr1	natriuretic peptide receptor 1	A	P	A	A	A	A	A	A	A	A	A	A	A	A	A	A	A	A	A	A	A	A	A	A	A	A	A	A	A	A	A	A	A	A	A
100037_at	Info	Ddx18	DEAD (Asp-Glu-Ala-Asp) box polypeptide 18	A	A	A	A	A	A	A	A	A	A	A	A	A	A	A	A	A	A	A	A	A	A	A	A	A	A	A	A	A	A	A	A	A	A	A
100039_at	Info	Tmem4	transmembrane protein 4	P	P	P	P	P	P	P	P	P	P	P	P	P	P	P	P	P	P	A	A	P	A	A	A	A	P	P	P	M	A	A	A	P	A	A
100040_at	Info	Mrpl17	mitochondrial ribosomal protein L17	A	A	P	P	A	A	P	A	A	A	A	P	P	P	A	A	P	P	A	A	A	A	A	A	A	P	A	A	A	A	A	A	A	A	A
100041_at	Info	D11Ertd333e	DNA segment, Chr 11, ERATO Doi 333, expressed	P	P	P	P	P	P	P	P	P	P	P	P	P	P	P	P	P	P	P	A	P	P	P	P	P	P	P	P	P	P	P	P	P	P	P
100042_at	Info	Hagh	hydroxyacyl glutathione hydrolase	A	A	P	P	A	A	A	P	A	A	A	A	P	A	A	M	P	P	P	A	A	A	A	A	M	A	A	A	M	A	P	P	A	A	M
100043_f_at	Info	2310020A21Rik	RIKEN cDNA 2310020A21 gene	A	A	A	A	A	A	A	A	A	A	A	A	A	A	A	A	A	A	A	A	A	A	A	A	A	A	A	A	A	A	A	A	A	A	A
100044_at	Info	Cldn11	claudin 11	A	A	A	A	A	A	A	A	A	A	A	A	A	A	A	A	A	A	A	A	A	A	A	A	A	A	A	A	A	A	A	A	A	A	A
100046_at	Info	Mthfd2	methylenetetrahydrofolate dehydrogenase (NAD+ dependent), methenyltetrahydrofolate cyclohydrolase	P	P	M	A	P	P	P	P	P	P	P	P	P	P	P	P	P	P	A	A	P	A	A	A	A	A	A	P	P	P	P	M	A	A	A
100047_at	Info	Snap25	synaptosomal-associated protein 25	A	A	A	A	A	A	A	A	A	A	A	A	A	A	A	A	A	A	A	A	A	A	A	A	A	A	A	A	A	A	A	A	A	A	A
100048_at	Info	Rap1a	RAS-related protein-1a	P	A	P	A	A	A	A	A	A	A	A	A	A	A	A	A	A	A	A	A	A	A	A	A	A	A	A	A	A	A	A	A	A	A	A
100049_at	Info	Hmga1	high mobility group AT-hook 1	A	A	A	A	A	A	A	A	A	A	A	A	A	A	A	A	A	A	A	A	A	A	A	A	A	A	A	A	A	A	A	A	A	A	A
100050_at	Info	Idb1	inhibitor of DNA binding 1	P	A	A	A	A	A	A	A	A	A	A	A	A	A	A	A	A	A	A	A	A	A	P	A	A	A	A	A	A	A	A	P	A	A	A
100051_at	Info	Epb7.2	erythrocyte protein band 7.2	P	A	A	A	A	A	P	A	P	P	A	A	A	A	A	A	A	A	A	A	A	A	A	A	A	A	P	A	A	A	A	A	A	A	A
100052_at	Info	Epb7.2	erythrocyte protein band 7.2	A	A	A	A	A	A	A	A	A	A	A	A	A	A	A	A	A	A	A	A	A	A	A	A	A	A	A	A	A	A	A	A	A	A	A
100054_s_at	Info	D2Wsu81e	DNA segment, Chr 2, Wayne State University 81, expressed	P	P	A	A	P	P	P	P	A	A	A	P	P	P	P	P	P	P	A	P	A	A	A	A	A	A	A	A	A	A	A	P	P	A	A
100056_at	Info	Fbxw2	F-box and WD-40 domain protein 2	P	P	A	M	A	A	P	P	P	P	M	P	P	P	P	P	P	P	P	P	A	P	P	P	A	A	P	P	A	A	P	M	P	M	P
100057_at	Info	2510027N19Rik	RIKEN cDNA 2510027N19 gene	P	P	A	A	P	P	A	M	P	P	A	A	P	P	P	P	P	P	A	M	A	A	A	A	A	A	A	A	A	A	A	A	P	A	P
100058_at	Info	2810453I06Rik	RIKEN cDNA 2810453I06 gene	A	A	A	A	A	A	A	A	A	A	A	A	A	A	A	A	A	A	A	A	A	A	A	A	A	A	A	A	A	A	A	A	A	A	A
100059_at	Info	Cyba	cytochrome b-245, alpha polypeptide	P	P	P	A	P	A	A	A	P	P	P	P	P	P	P	P	P	P	A	A	A	A	A	A	A	P	A	A	A	P	A	A	A	A	P
100060_i_at	Info	Klk6	kallikrein 6	A	A	P	A	P	A	A	A	A	A	A	A	A	M	A	A	A	A	A	A	A	A	A	A	A	A	A	A	P	P	A	A	A	A	A
100061_f_at	Info	Klk6	kallikrein 6	A	A	A	A	A	A	A	A	A	P	P	A	A	A	A	A	A	A	P	A	A	A	A	A	A	P	A	A	A	A	M	A	P	A	A
100062_at	Info	Mcm3	minichromosome maintenance deficient 3 (S. cerevisiae)	P	A	P	P	A	A	P	P	P	P	P	P	P	P	M	P	A	M	A	A	A	A	A	A	A	A	A	A	P	A	A	A	A	A	A
100064_f_at	Info	Gja1	gap junction membrane channel protein alpha 1	A	A	A	A	A	A	A	A	A	A	A	A	A	A	A	A	A	A	A	M	A	A	A	A	A	A	A	A	A	A	A	A	A	A	A
100065_r_at	Info	Gja1	gap junction membrane channel protein alpha 1	A	A	A	A	A	A	A	A	A	A	A	A	A	A	A	A	A	A	A	A	A	A	A	A	A	A	A	A	A	A	A	A	A	A	A
100066_at	Info	Gart	phosphoribosylglycinamide formyltransferase	P	P	P	P	A	A	P	P	P	P	P	P	P	P	P	P	P	P	A	A	A	A	A	A	M	A	A	A	P	A	A	P	P	A	A
100067_at	Info	Akr1b3	aldo-keto reductase family 1, member B3 (aldose reductase)	A	A	A	A	A	A	A	A	A	A	A	A	A	A	A	A	A	A	A	A	A	A	A	A	A	A	A	A	A	A	A	A	A	A	A
100068_at	Info	Aldh1a1	aldehyde dehydrogenase family 1, subfamily A1	P	P	P	P	A	A	A	A	A	A	A	A	A	A	A	A	A	A	A	A	A	A	A	A	A	A	A	A	A	A	A	A	P	A	A
100069_at	Info	Cyp2f2	cytochrome P450, family 2, subfamily f, polypeptide 2	A	A	A	A	A	A	A	A	A	A	A	A	A	A	A	A	A	A	A	A	A	A	A	A	A	A	A	A	A	A	A	A	A	A	A
100071_at	Info	Mup2	major urinary protein 2	A	A	A	A	A	A	A	A	A	A	A	A	A	A	A	A	A	A	A	A	A	A	A	A	A	A	A	A	A	A	A	A	A	A	A
100072_at	Info	Ciao1-pending	WD40 protein Ciao1	P	P	A	A	A	A	P	P	A	A	A	P	A	A	A	A	A	A	A	A	P	A	A	A	A	A	A	A	A	A	A	A	A	A	A
100073_at	Info	2510005D08Rik	RIKEN cDNA 2510005D08 gene	A	A	A	A	A	P	P	P	A	A	A	A	P	P	P	P	P	P	A	P	A	A	A	A	A	A	A	A	A	A	A	A	A	A	A
100074_at	Info	2400003B06Rik	RIKEN cDNA 2400003B06 gene	M	A	A	A	A	A	A	A	A	A	A	A	A	A	A	A	P	P	A	A	A	A	A	A	A	A	P	A	P	A	A	A	P	A	A
100078_at	Info	Apoa4	apolipoprotein A-IV	A	A	A	A	A	A	A	A	A	A	A	A	A	A	A	A	A	A	A	A	A	A	A	A	A	A	A	A	A	A	A	A	A	A	A
100079_at	Info	Ndufb9	NADH dehydrogenase (ubiquinone) 1 beta subcomplex, 9	P	P	P	P	P	P	P	P	P	P	P	P	P	P	P	P	P	P	P	P	P	A	P	A	A	A	P	P	P	M	P	P	P	P	A
100080_at	Info	Psp	parotid secretory protein	A	A	A	A	A	A	A	A	A	A	A	A	A	A	A	A	A	A	A	A	A	A	A	A	A	A	A	A	A	A	A	A	A	A	A
100081_at	Info	Stip1	stress-induced phosphoprotein 1	P	P	A	A	A	A	A	A	A	A	P	P	A	A	P	P	A	A	A	A	A	A	A	A	A	A	A	A	A	A	A	A	A	A	A
100082_at	Info	Tcf1	transcription factor 1	A	A	A	A	A	A	P	P	A	A	A	A	A	A	A	A	M	A	A	A	A	A	A	A	A	A	A	A	A	A	A	A	A	A	A
100084_at	Info	Vil2	villin 2	A	A	P	P	A	A	P	A	P	P	P	P	P	P	P	P	P	P	A	A	A	A	A	A	A	A	A	P	P	A	P	A	A	A	A
100085_at	Info	Ggt1	gamma-glutamyltransferase 1	A	A	A	A	A	P	A	A	A	A	A	A	A	A	P	A	P	P	A	A	A	A	A	A	A	A	A	A	A	A	A	A	A	A	A
100086_at	Info	Lrpap1	low density lipoprotein receptor-related protein associated protein 1	P	P	A	A	A	A	A	A	A	A	A	A	A	A	A	A	A	A	A	A	A	A	A	A	A	A	A	A	A	A	A	A	P	A	A
100088_at	Info	Ppp1cb	protein phosphatase 1, catalytic subunit, beta isoform	P	P	P	P	P	P	P	P	P	P	P	P	P	P	P	P	P	P	P	P	P	P	P	A	A	P	P	P	P	P	P	P	P	P	P
100089_at	Info	Ppic	peptidylprolyl isomerase C	P	P	P	P	P	A	P	P	P	P	A	A	A	M	A	P	A	A	P	A	A	A	A	A	A	A	A	A	P	A	P	P	A	P	A
100091_at	Info	Ugalt2	UDP-galactose translocator 2	P	P	P	P	P	A	A	A	A	A	A	A	P	P	P	P	P	P	P	P	A	A	A	P	A	P	P	A	A	A	A	A	P	A	A
100093_at	Info	Pctk1	PCTAIRE-motif protein kinase 1	A	A	A	A	A	A	A	A	A	A	A	A	A	A	A	A	A	A	A	P	A	A	A	A	A	A	A	A	A	A	A	A	A	A	A
100094_at	Info	Supt5h	suppressor of Ty 5 homolog (S. cerevisiae)	A	A	A	A	A	A	P	P	A	A	A	A	P	P	P	P	A	P	A	M	A	A	A	A	A	A	A	P	A	A	A	A	A	A	P
100095_at	Info	Scarb1	scavenger receptor class B, member 1	P	P	A	M	A	A	A	A	P	P	P	P	A	A	A	A	A	A	A	A	A	P	A	A	A	A	A	A	A	A	A	A	A	P	P
100099_at	Info	Smpd1	sphingomyelin phosphodiesterase 1, acid lysosomal	P	P	P	P	P	P	A	A	P	P	A	A	P	P	P	P	P	P	A	P	A	P	A	A	A	A	A	P	A	A	A	A	A	A	P
100100_at	Info	Serpinb1a	serine (or cysteine) proteinase inhibitor, clade B (ovalbumin), member 1a	A	A	A	A	A	A	A	A	A	A	A	A	A	A	P	A	A	A	M	A	A	A	A	A	P	P	A	A	A	A	A	A	A	A	A
100101_at	Info	Snrpa	small nuclear ribonucleoprotein polypeptide A	P	P	A	A	P	P	P	P	P	P	A	A	P	P	P	P	P	P	A	A	P	P	P	A	A	A	P	A	P	A	A	P	P	A	P
100103_f_at	Info	Dbhl1-pending	dopamine beta-hydroxylase-like 1	A	A	A	A	A	A	A	A	A	A	A	A	A	A	A	A	A	A	A	A	A	A	A	A	A	A	A	A	A	A	A	A	A	A	A
100104_r_at	Info	2210010C04Rik	RIKEN cDNA 2210010C04 gene	A	A	A	A	A	A	A	A	A	A	A	A	A	M	A	A	A	A	A	A	A	A	A	A	A	A	M	A	M	A	A	A	P	A	A
100106_at	Info	Tff3	trefoil factor 3, intestinal	A	A	A	A	A	P	A	A	A	A	P	A	A	A	A	M	A	A	A	A	A	A	A	A	A	P	A	A	A	A	A	A	A	A	A
100109_s_at	Info	Krt1-13	keratin complex 1, acidic, gene 13	A	A	A	A	A	A	A	P	A	A	A	A	A	A	A	A	A	A	A	A	A	A	A	A	A	A	A	A	A	A	A	A	A	A	A
100112_at	Info	Cxcl12	chemokine (C-X-C motif) ligand 12	A	A	A	A	A	A	A	A	A	A	A	A	P	P	A	A	A	A	A	A	A	A	A	A	A	A	A	A	A	A	A	A	A	A	A
100113_s_at	Info	Kifap3	kinesin-associated protein 3	A	A	P	P	A	A	A	A	P	P	A	A	P	P	A	A	A	A	A	A	A	A	A	A	A	A	A	A	P	A	A	A	A	P	A
100115_at	Info	2610028H07Rik	RIKEN cDNA 2610028H07 gene	P	P	P	P	P	P	P	P	P	P	P	P	P	P	P	P	P	P	A	A	P	A	A	P	A	P	P	M	P	A	P	A	P	P	P
100116_at	Info	2810417H13Rik	RIKEN cDNA 2810417H13 gene	P	P	A	A	A	A	P	P	A	A	A	A	A	A	A	A	A	A	A	A	P	A	A	A	A	A	A	A	M	A	A	A	A	A	P
100117_at	Info	Smac-pending	second mitochondria-derived activator of caspase	A	A	A	A	P	A	A	A	A	P	A	A	A	A	A	A	A	A	A	A	A	A	A	A	A	A	A	A	A	A	A	A	A	A	A
100120_at	Info	Nid1	nidogen 1	A	A	P	A	A	A	A	A	A	A	M	A	A	A	A	A	A	A	A	A	A	A	A	A	A	M	A	A	A	P	A	A	A	A	A
100122_at	Info	Gnb5	guanine nucleotide binding protein, beta 5	A	P	P	A	A	A	A	A	A	A	A	A	A	A	A	A	A	A	A	A	A	A	A	A	A	A	A	A	A	M	P	A	P	P	A
100123_f_at	Info	Itgb1	integrin beta 1 (fibronectin receptor beta)	P	P	P	P	P	P	P	P	P	P	P	P	P	P	P	P	P	P	A	P	P	A	M	A	P	A	A	A	P	P	P	P	P	P	P
100124_r_at	Info	Itgb1	integrin beta 1 (fibronectin receptor beta)	P	P	P	P	P	A	P	P	P	A	P	P	A	A	A	M	A	A	A	A	A	A	A	A	A	A	A	A	P	A	A	A	A	P	A
100125_at	Info	Pa2g4	proliferation-associated 2G4	P	P	A	A	A	A	P	P	P	P	P	P	P	P	P	P	A	A	A	A	A	A	A	A	A	A	A	P	A	A	A	A	A	A	A
100126_at	Info	Chrac1	chromatin accessibility complex 1	P	P	P	P	P	P	P	P	P	P	P	P	P	P	P	P	P	P	P	A	P	A	A	P	A	A	P	A	P	A	P	A	P	P	P
100127_at	Info	Crabp2	cellular retinoic acid binding protein II	A	A	A	A	A	A	P	A	A	A	A	A	P	P	A	A	P	A	A	P	A	A	A	P	M	A	A	A	P	A	A	A	P	A	A
100128_at	Info	Cdc2a	cell division cycle 2 homolog A (S. pombe)	A	A	A	A	A	A	A	A	A	A	A	A	A	A	A	A	A	A	A	A	A	A	A	A	A	A	A	A	A	A	A	A	A	A	A
100130_at	Info	Jun	Jun oncogene	P	P	P	P	A	A	M	A	P	P	P	P	A	A	A	A	A	A	A	A	A	A	P	A	A	P	A	A	P	P	P	P	P	A	A
100131_at	Info	Sgne1	secretory granule neuroendocrine protein 1, 7B2 protein	A	A	A	A	A	A	A	A	A	A	A	A	A	A	A	A	A	A	A	A	A	A	A	P	A	A	A	A	A	A	A	A	A	A	A
100133_at	Info	Fyn	Fyn proto-oncogene	A	A	A	M	A	A	P	A	P	P	A	A	P	P	P	P	P	P	A	A	A	A	A	A	A	A	A	A	A	A	A	A	M	A	A
100134_at	Info	Eng	endoglin	P	P	P	P	P	P	P	P	P	P	P	P	A	A	P	P	P	P	P	P	P	P	P	P	P	P	P	P	A	P	P	P	P	P	P
100136_at	Info	Lamp2	lysosomal membrane glycoprotein 2	P	P	P	P	A	A	P	P	P	P	A	A	P	P	A	A	P	M	P	A	A	A	A	A	A	A	A	A	A	A	A	A	P	A	A
100138_f_at	Info	Rbm14	RNA binding motif protein 14	P	P	P	P	P	P	P	P	P	P	P	P	P	P	P	P	A	P	P	P	P	A	A	P	A	P	P	A	P	A	P	A	A	P	P
100139_at	Info	Pcsk1n	proprotein convertase subtilisin/kexin type 1 inhibitor	A	A	A	A	A	A	A	A	A	A	A	A	A	A	A	A	A	A	A	A	A	A	A	A	A	A	A	A	A	A	A	A	A	A	A
100141_at	Info	Fau	Finkel-Biskis-Reilly murine sarcoma virus (FBR-MuSV) ubiquitously expressed (fox derived)	A	A	A	A	A	A	A	A	A	A	A	A	A	A	A	A	A	A	A	A	A	A	A	A	A	A	A	A	A	A	A	A	A	A	A
100142_at	Info	Dgcr2	DiGeorge syndrome critical region gene 2	P	P	P	P	P	P	P	A	P	P	P	P	P	P	P	P	P	P	A	A	A	A	A	A	P	A	A	P	A	A	P	P	P	P	P
100143_at	Info	Zyx	zyxin	A	A	A	A	A	A	A	A	A	A	A	A	A	A	A	A	A	A	A	A	A	A	A	A	A	A	A	A	A	A	A	A	A	A	A
100144_at	Info	Ncl	nucleolin	P	P	P	P	P	P	P	P	P	P	P	P	P	P	P	P	P	P	P	P	P	P	P	P	A	P	P	A	P	P	P	P	P	P	P
100147_at	Info	Aco1	aconitase 1	A	A	A	A	A	A	A	A	A	A	A	A	A	A	A	A	A	A	A	A	A	A	A	A	A	A	A	A	A	A	A	A	A	A	A
100148_at	Info	Ctcf	CCCTC-binding factor	P	P	P	M	A	A	P	P	P	P	A	A	A	A	P	P	A	A	A	A	A	A	A	A	A	A	A	A	A	A	P	M	A	A	A
100149_at	Info	Mcm6	minichromosome maintenance deficient 6 (MIS5 homolog, S. pombe) (S. cerevisiae)	A	A	A	A	A	A	A	A	A	A	A	A	A	A	A	A	A	A	A	A	A	A	A	A	A	A	A	A	A	A	A	A	A	A	A
100150_f_at	Info	Ins2	insulin II	A	A	A	A	A	A	A	A	A	A	A	A	A	A	A	A	A	A	A	A	A	A	A	A	A	A	A	A	A	A	A	A	A	A	A
100151_at	Info	Tde1	tumor differentially expressed 1	P	P	P	P	P	P	P	P	P	P	P	P	P	P	P	P	P	P	P	P	P	P	P	P	P	P	M	P	P	P	P	P	P	P	P
100152_at	Info	Ncam1	neural cell adhesion molecule 1	A	A	A	A	A	A	A	A	A	A	A	A	A	A	A	A	A	A	A	A	A	A	A	A	A	A	A	A	A	A	A	A	A	A	A
100153_at	Info	Ncam1	neural cell adhesion molecule 1	A	A	A	A	A	A	A	A	A	A	A	A	A	A	A	A	A	A	A	A	A	A	A	A	A	A	A	M	M	A	A	A	A	A	A
100154_at	Info	Tapbp	TAP binding protein	P	P	P	P	P	P	P	P	P	P	P	P	P	P	P	P	P	P	A	A	A	A	P	A	A	A	P	A	A	A	A	P	P	P	A
100155_at	Info	Ddr1	discoidin domain receptor family, member 1	A	A	A	A	A	A	A	A	A	A	A	A	A	A	A	A	A	A	P	A	A	A	A	A	A	A	A	A	A	A	A	A	A	A	A
100156_at	Info	Mcm5	minichromosome maintenance deficient 5, cell division cycle 46 (S. cerevisiae)	P	P	A	A	A	A	P	P	P	P	A	A	P	P	A	A	A	A	A	A	A	A	A	A	A	A	A	A	A	A	A	A	A	A	A
100213_f_at	Info	Rpl41	ribosomal protein L41	P	P	P	P	P	P	P	P	P	P	P	P	P	P	P	P	P	P	P	P	P	P	P	P	P	P	P	P	P	P	P	P	P	P	P
100225_f_at	Info	Psmc3	proteasome (prosome, macropain) 26S subunit, ATPase 3	P	P	P	P	P	P	P	P	P	P	P	P	P	P	P	P	P	P	P	A	P	A	P	A	P	P	P	P	P	A	P	P	P	P	P
100272_at	Info	Smcy	selected mouse cDNA on the Y	M	A	A	A	A	A	A	A	A	A	A	A	A	A	A	A	A	A	A	A	A	A	A	A	A	A	A	A	A	A	A	A	A	A	A
100277_at	Info	Inhba	inhibin beta-A	A	A	A	P	A	A	A	A	A	A	A	A	A	A	A	A	A	A	A	A	A	A	A	A	A	A	A	A	A	A	A	A	A	A	A
100278_at	Info	Cdkn1b	cyclin-dependent kinase inhibitor 1B (P27)	A	A	A	A	A	A	A	A	A	A	A	A	A	A	A	P	P	P	A	A	A	A	P	M	A	A	A	A	A	A	A	A	A	A	P
100279_at	Info	Siat5	sialyltransferase 5	A	A	A	A	A	A	A	A	A	A	A	A	A	A	A	A	A	A	A	A	A	A	A	A	A	A	A	A	A	A	A	A	A	A	A
100280_at	Info	Hist1h1t	histone 1, H1t	A	A	A	A	A	A	A	A	A	A	A	A	A	A	A	A	A	A	A	A	A	A	A	A	A	A	A	A	A	A	A	A	A	A	A
100281_at	Info	Gcl	germ cell-less homolog (Drosophila)	A	A	A	A	A	A	A	A	A	M	A	A	A	A	A	A	A	A	A	A	A	A	A	A	A	A	A	A	A	A	A	A	A	A	A
100282_at	Info	Htr7	5-hydroxytryptamine (serotonin) receptor 7	A	A	A	A	A	A	A	A	A	A	A	A	A	A	A	A	A	A	A	A	A	A	A	A	A	A	A	A	A	A	A	A	A	A	A
100283_at	Info	Sox10	SRY-box containing gene 10	A	A	A	A	A	A	A	A	A	A	A	A	P	P	A	P	P	P	M	P	A	A	P	A	P	A	P	A	P	A	P	A	P	A	A
100284_at	Info	Zic4	zinc finger protein of the cerebellum 4	A	A	A	A	A	A	A	A	A	A	A	A	A	A	A	A	A	A	A	A	A	A	A	A	A	A	A	A	M	A	A	A	A	A	P
100285_at	Info	Col4a3	procollagen, type IV, alpha 3	A	A	A	A	A	A	A	A	A	A	A	A	A	A	A	A	A	A	A	A	A	A	A	A	A	A	A	A	A	A	A	A	A	A	A
100286_at	Info	Mst1	macrophage stimulating 1 (hepatocyte growth factor-like)	A	A	A	A	A	A	A	A	A	A	A	A	P	P	A	A	P	P	A	A	A	A	A	A	A	A	A	A	A	A	A	A	A	A	P
100287_at	Info	Igbp1b-pending	immunoglobulin (CD79A) binding protein 1b	A	A	A	M	A	A	P	P	A	A	A	A	A	P	A	P	P	A	A	A	A	P	P	P	A	A	A	A	M	A	A	A	M	A	A
100289_at	Info	Efna3	ephrin A3	A	A	A	A	A	A	A	A	A	A	A	A	A	A	A	A	A	A	A	A	A	A	A	A	A	A	A	A	A	A	A	A	A	A	A
100290_f_at	Info	6230416J20Rik	RIKEN cDNA 6230416J20 gene	P	P	P	P	A	A	A	A	P	A	A	A	A	A	A	A	A	A	A	A	A	A	A	A	A	A	A	A	A	A	A	A	A	A	A
100291_at	Info	Cbl	Casitas B-lineage lymphoma	P	A	A	A	A	A	P	P	A	A	A	A	A	A	A	P	P	A	A	A	A	A	A	A	A	M	A	P	A	A	A	A	P	A	A
100292_at	Info	Sh2d2a	SH2 domain protein 2A	A	A	A	A	A	A	A	A	A	A	A	A	P	P	P	P	P	P	A	A	A	A	A	A	A	A	A	A	A	A	A	A	A	A	A
100293_at	Info	2210039B01Rik	RIKEN cDNA 2210039B01 gene	A	A	A	A	A	A	A	A	A	A	A	A	A	A	A	A	A	A	A	A	A	P	P	A	A	A	A	A	A	A	A	A	A	A	A
100294_at	Info	Dffb	DNA fragmentation factor, beta subunit	A	A	A	A	A	A	A	A	A	A	A	A	A	A	A	A	A	A	A	A	A	A	A	A	A	A	A	A	A	A	A	A	A	A	A
100295_at	Info	2010309G21Rik	RIKEN cDNA 2010309G21 gene	A	A	A	A	A	A	A	A	A	A	A	A	A	A	A	A	A	A	A	A	A	A	A	A	A	A	A	A	A	A	A	A	A	A	A
100296_at	Info	Tex2	testis expressed gene 2	A	A	A	A	A	A	A	A	A	A	A	A	A	A	A	A	A	A	A	A	A	A	A	A	A	A	A	A	A	A	A	A	A	A	A
100297_at	Info	1600024A01Rik	RIKEN cDNA 1600024A01 gene	P	P	P	P	P	A	P	P	P	P	P	P	A	A	A	A	A	A	P	A	A	A	P	A	A	A	A	A	A	A	A	A	P	A	A
100298_at	Info	Pspn	persephin	A	A	A	A	A	A	A	A	A	A	A	A	A	A	A	A	A	A	A	A	A	A	A	A	A	A	A	A	A	A	A	A	A	A	A
100299_f_at	Info	Igk-V28	immunoglobulin kappa chain variable 28 (V28)	A	A	A	A	A	P	A	A	A	A	A	A	A	A	A	A	A	A	A	A	A	A	A	A	A	A	A	A	A	A	A	A	A	A	A
100300_at	Info	Cybb	cytochrome b-245, beta polypeptide	A	A	A	A	A	A	A	A	A	A	A	A	A	A	A	A	A	A	A	A	A	A	A	A	A	A	A	A	A	A	A	A	A	A	A
100301_at	Info	Esrrb	estrogen related receptor, beta	A	A	A	A	A	A	A	A	A	A	A	A	A	A	A	A	A	A	A	A	A	A	A	A	A	A	A	A	A	A	A	A	A	A	A
100302_at	Info	Maff	v-maf musculoaponeurotic fibrosarcoma oncogene family, protein F (avian)	P	P	A	A	A	A	A	A	A	P	A	A	A	A	A	A	A	A	A	A	A	A	A	A	A	A	A	A	A	A	A	A	A	A	A
100303_at	Info	H2-M10.1	histocompatibility 2, M region locus 10.1	A	A	A	A	A	A	A	A	A	A	A	A	A	A	A	A	A	A	A	A	A	A	A	A	A	A	A	A	A	A	A	A	A	A	A
100304_at	Info	Krt2-1	keratin complex 2, basic, gene 1	A	A	A	A	A	A	A	A	A	A	A	A	A	A	A	A	A	A	A	A	A	A	A	A	A	A	A	A	A	A	A	A	A	A	A
100305_g_at	Info	H2-M10.1	histocompatibility 2, M region locus 10.1	A	A	A	A	A	A	A	A	A	A	A	A	A	A	A	P	P	P	A	A	A	A	A	P	A	A	P	A	P	P	A	A	A	A	A
100306_at	Info	2700007P21Rik	RIKEN cDNA 2700007P21 gene	A	A	A	A	A	A	A	A	A	A	P	P	P	P	P	P	A	A	A	A	A	A	A	A	A	A	A	A	A	A	A	A	A	A	A
100307_at	Info	Nfix	nuclear factor I/X	P	P	P	P	A	A	P	P	A	A	A	A	A	A	A	A	A	A	A	A	A	A	A	A	A	P	A	P	A	A	A	A	A	A	P
100308_at	Info	Col8a1	procollagen, type VIII, alpha 1	A	A	A	A	A	A	A	A	A	A	A	A	A	A	A	A	A	A	A	A	A	A	A	A	A	A	A	A	A	A	A	A	A	A	A
100309_at	Info	Met	met proto-oncogene	A	A	A	A	A	A	A	A	A	A	A	A	A	A	A	A	A	A	A	A	A	A	A	A	A	A	A	A	A	A	A	A	A	A	A
100311_f_at	Info	Ear1	eosinophil-associated ribonuclease 1	P	A	A	A	A	A	A	A	A	A	A	A	A	A	A	A	P	P	A	A	A	A	A	A	A	A	A	A	A	A	A	A	A	A	A
100313_at	Info	Itga8	integrin alpha 8	A	A	A	A	A	A	A	A	A	A	A	A	A	A	A	A	A	A	A	A	A	A	A	A	A	A	A	A	A	A	A	A	A	A	A
100314_f_at	Info	NA	NA	A	A	A	A	A	A	A	A	A	A	A	A	A	A	A	A	A	A	A	A	A	A	A	A	A	A	A	A	A	A	A	A	A	A	A
100315_at	Info	Atp8a1	ATPase, aminophospholipid transporter (APLT), class I, type 8A, member 1	A	A	A	A	A	A	A	A	A	A	A	A	A	A	A	A	A	A	A	A	A	A	A	A	A	A	A	A	A	A	A	A	A	A	A
100317_at	Info	Ppef2	protein phosphatase, EF hand calcium-binding domain 2	A	A	A	A	A	A	A	A	A	A	A	A	A	A	A	A	A	A	A	A	A	A	A	A	A	A	A	A	A	A	A	A	A	A	A
100318_at	Info	1700014P03Rik	RIKEN cDNA 1700014P03 gene	A	A	P	A	A	A	A	A	A	A	A	A	A	A	A	A	P	P	A	A	A	A	A	A	A	A	A	A	A	A	A	A	A	A	A
100319_at	Info	Il10	interleukin 10	A	A	A	A	A	A	A	A	A	A	P	A	A	A	A	A	A	A	A	A	A	A	A	A	A	A	A	A	A	A	A	A	A	A	A
100320_at	Info	Kpna4	karyopherin (importin) alpha 4	A	A	A	A	A	A	A	A	A	A	A	A	A	A	A	A	A	A	A	A	A	A	A	A	A	A	A	A	A	A	A	A	A	A	A
100321_f_at	Info	2210418O10Rik	RIKEN cDNA 2210418O10 gene	A	A	A	A	P	A	A	A	A	A	A	A	A	A	A	A	A	A	A	A	A	A	A	A	A	A	A	A	A	A	A	A	A	A	A
100322_at	Info	Igh-4	immunoglobulin heavy chain 4 (serum IgG1)	A	P	A	A	A	A	A	A	A	A	A	A	P	P	A	P	A	A	A	A	A	A	A	A	A	M	A	A	A	M	A	A	A	P	A
100323_at	Info	Amd2	S-adenosylmethionine decarboxylase 2	A	A	P	P	A	A	A	A	A	A	A	A	P	P	A	A	A	A	A	A	A	A	P	A	A	A	P	A	A	A	A	A	A	A	P
100324_g_at	Info	Amd2	S-adenosylmethionine decarboxylase 2	P	A	A	A	A	A	A	A	P	P	A	A	A	A	A	A	A	A	A	A	A	A	P	A	A	A	A	A	A	A	A	A	A	A	P
100325_at	Info	Gp49a	glycoprotein 49 A	A	A	A	A	A	A	A	A	P	P	A	A	P	P	A	A	A	A	A	A	A	A	A	A	A	A	A	A	A	A	P	A	P	P	A
100326_f_at	Info	Klra8	killer cell lectin-like receptor, subfamily A, member 8	A	A	A	A	A	A	A	A	A	A	A	A	A	A	P	P	A	A	A	A	A	A	A	A	A	A	A	A	A	A	A	A	A	A	A
100327_at	Info	Lta	lymphotoxin A	A	A	A	A	A	A	A	A	A	A	A	A	A	A	A	A	A	A	A	A	A	A	A	A	A	A	A	A	A	M	A	A	A	A	A
100328_s_at	Info	Pira3	paired-Ig-like receptor A3	A	A	A	A	A	A	A	A	P	P	A	A	A	A	A	A	A	A	A	A	A	A	A	A	A	A	A	A	A	A	A	A	A	A	A
100329_at	Info	Spi1-6	serine protease inhibitor 1-6	A	A	A	A	A	A	A	A	A	A	A	A	A	A	A	A	A	A	A	A	A	A	A	A	A	A	A	A	A	A	A	A	A	A	A
100330_at	Info	Tdpx-ps1	thioredoxin peroxidase, pseudogene 1	A	A	A	A	A	A	A	A	A	A	A	A	A	A	A	A	A	A	A	A	A	A	A	A	A	A	A	A	A	A	A	A	A	A	A
100331_g_at	Info	Tdpx-ps1	thioredoxin peroxidase, pseudogene 1	P	P	P	P	P	P	P	P	P	P	P	P	P	P	P	P	P	P	P	P	P	P	P	P	P	P	P	P	P	P	P	P	P	P	P
100332_s_at	Info	Prdx6	peroxiredoxin 6	P	P	A	A	P	P	A	A	A	A	A	A	A	A	P	P	A	A	A	A	A	A	A	A	A	A	A	A	A	A	P	A	P	P	A
100333_at	Info	Saa1	serum amyloid A 1	A	A	A	A	A	A	A	A	A	A	P	A	A	A	A	P	A	P	A	P	A	A	A	A	A	A	A	A	M	A	A	A	A	A	A
100334_f_at	Info	Klk13	kallikrein 13	A	A	A	A	A	A	A	A	A	A	A	A	A	A	A	A	A	A	A	A	A	A	A	A	A	A	A	A	P	A	A	A	A	A	A
100335_at	Info	Atp7b	ATPase, Cu++ transporting, beta polypeptide	A	A	A	A	A	A	A	A	A	A	A	A	A	A	A	A	A	A	A	A	A	A	A	A	A	A	A	A	A	A	A	A	A	A	A
100336_s_at	Info	Bglap1	bone gamma carboxyglutamate protein 1	A	A	A	A	A	A	A	A	A	A	A	A	A	A	A	A	A	A	A	A	A	A	A	A	A	A	A	A	A	A	A	A	A	A	A
100337_at	Info	Cacna1e	calcium channel, voltage-dependent, R type, alpha 1E subunit	A	A	A	A	A	A	A	A	A	A	A	A	A	A	A	A	A	A	A	A	A	A	A	A	A	A	A	A	A	A	A	A	A	A	A
100338_s_at	Info	Cacna1e	calcium channel, voltage-dependent, R type, alpha 1E subunit	A	A	A	A	A	A	A	A	A	A	A	A	A	A	A	A	A	A	A	A	A	A	A	A	A	A	A	A	A	A	A	A	A	A	A
100339_at	Info	Slc10a1	solute carrier family 10 (sodium/bile acid cotransporter family), member 1	A	A	A	A	A	A	A	A	A	A	A	A	A	A	A	A	A	A	A	A	A	A	A	A	A	A	A	A	A	A	A	A	A	A	A
100340_at	Info	Slc10a1	solute carrier family 10 (sodium/bile acid cotransporter family), member 1	A	A	A	A	A	A	A	A	A	A	A	A	A	A	A	A	A	A	A	A	A	A	A	A	A	A	A	A	A	A	A	A	A	A	A
100341_g_at	Info	Slc10a1	solute carrier family 10 (sodium/bile acid cotransporter family), member 1	A	A	A	A	A	A	A	A	A	A	A	A	A	A	A	A	A	A	A	A	A	A	A	A	A	A	A	A	A	A	A	A	A	A	A
100342_i_at	Info	Tuba1	tubulin, alpha 1	P	P	P	P	P	P	P	P	P	P	P	P	P	P	P	P	P	P	P	P	P	P	P	P	P	P	P	P	P	P	P	P	P	P	P
100343_f_at	Info	Tuba1	tubulin, alpha 1	P	P	P	P	P	P	P	P	P	P	P	P	P	P	P	P	P	P	P	P	P	P	P	P	P	P	P	P	P	P	P	P	P	P	P
100344_at	Info	BC026585	cDNA sequence BC026585	P	P	P	P	P	P	P	P	P	P	P	P	P	P	P	P	P	P	P	P	M	A	P	P	P	P	A	P	P	P	P	P	A	P	P
100345_f_at	Info	Vamp8	vesicle-associated membrane protein 8	P	P	P	P	P	P	P	P	P	P	P	P	P	P	P	P	P	P	P	P	P	P	P	P	P	P	P	P	P	P	P	P	P	P	P
100346_at	Info	Fgf9	fibroblast growth factor 9	A	A	A	A	A	A	A	A	A	A	A	A	A	A	A	A	A	A	A	A	A	A	A	A	A	A	A	A	A	A	A	A	A	A	A
100347_at	Info	D17892	expressed sequence D17892	A	A	A	A	A	A	A	A	A	A	A	A	A	A	A	A	A	A	A	A	A	A	A	A	A	A	A	A	A	A	A	A	A	A	A
100348_at	Info	X83313	EST X83313	A	A	A	A	A	A	A	A	A	A	A	A	A	A	A	A	A	A	A	A	A	A	A	A	A	A	A	A	A	A	A	A	A	A	A
100349_at	Info	Rrm2	ribonucleotide reductase M2	A	A	A	A	A	A	A	A	A	A	A	A	A	A	A	A	A	A	A	A	A	A	A	A	A	A	A	A	A	A	A	A	A	A	A
100350_at	Info	NA	NA	A	A	A	A	A	A	A	A	A	A	A	A	A	A	A	A	A	A	A	A	A	A	A	A	A	A	A	A	A	A	A	A	A	A	A
100351_f_at	Info	Defcr2	defensin related cryptdin 2	A	A	A	A	A	A	A	A	A	A	A	A	A	A	A	A	A	A	A	A	A	A	A	A	A	A	A	A	P	A	M	A	A	A	M
100352_at	Info	Hspa4	heat shock protein 4	A	A	A	A	A	A	A	A	A	A	A	A	A	A	A	A	A	A	A	A	A	A	A	A	A	A	A	A	A	A	A	A	A	A	A
100353_g_at	Info	Hspa4	heat shock protein 4	A	A	A	A	A	A	A	A	A	A	A	A	A	A	A	A	P	A	A	A	A	A	A	A	A	A	A	A	A	A	A	A	A	A	A
100354_at	Info	Tbx14	T-box 14	P	P	P	P	A	A	P	A	A	M	A	A	A	A	A	A	A	A	A	A	A	A	A	A	A	A	A	P	A	P	A	P	A	A	A
100355_g_at	Info	Tbx14	T-box 14	A	A	A	A	A	A	A	A	A	A	A	A	A	A	A	A	A	A	A	A	A	A	A	A	A	A	A	A	A	A	A	A	A	A	A
100356_at	Info	3110031O14Rik	RIKEN cDNA 3110031O14 gene	A	A	A	A	A	A	A	P	A	A	A	A	A	A	A	A	A	A	A	A	A	A	A	A	A	A	A	A	A	A	A	A	A	A	A
100357_g_at	Info	3110031O14Rik	RIKEN cDNA 3110031O14 gene	A	A	A	M	A	A	A	A	A	P	A	A	A	A	A	M	P	A	P	A	A	A	A	A	A	A	A	A	A	A	A	A	P	A	A
100358_s_at	Info	Tcp10a	t-complex protein 10a	A	A	A	A	A	A	A	A	A	A	A	A	A	A	A	A	A	A	A	A	A	A	A	A	A	A	A	A	A	A	A	A	A	A	A
100359_at	Info	Tcp10	t-complex protein-10 complex	A	A	A	A	A	A	A	A	M	A	A	A	A	A	A	A	A	A	A	A	A	A	A	A	A	A	A	A	A	A	A	A	A	A	A
100360_f_at	Info	NA	NA	A	A	A	A	A	A	A	A	A	A	A	A	A	A	A	A	A	A	A	A	A	A	A	A	A	A	A	A	A	A	A	A	A	A	A
100361_f_at	Info	Capns1	calpain, small subunit 1	A	A	A	A	A	A	A	A	A	A	A	A	A	A	A	A	A	A	A	A	A	A	A	A	A	A	A	A	A	A	A	A	A	A	A
100362_f_at	Info	NA	NA	A	P	A	A	P	A	P	P	A	A	A	A	A	A	A	A	M	A	A	A	A	A	A	A	A	A	A	A	A	A	A	P	A	A	A
100363_at	Info	Syt9	synaptotagmin 9	A	A	A	A	A	A	A	A	A	A	A	A	A	A	A	A	A	A	A	A	A	A	A	A	A	A	A	A	A	A	A	A	A	A	A
100364_at	Info	Syt6	synaptotagmin 6	A	A	A	A	A	A	A	A	A	A	A	A	A	A	A	A	A	A	A	A	A	A	A	A	A	A	A	A	A	A	A	A	A	A	A
100365_at	Info	Syt7	synaptotagmin 7	A	A	A	A	A	A	A	A	A	A	A	A	A	A	A	A	A	A	A	A	A	A	A	A	A	A	A	A	A	A	A	A	A	A	A
100366_at	Info	Casp9	caspase 9	A	A	A	A	A	A	A	A	A	M	A	A	A	A	A	A	A	A	A	A	A	A	A	A	A	A	A	A	A	A	A	M	A	A	A
100367_g_at	Info	Casp9	caspase 9	A	A	A	A	A	A	A	A	A	A	M	A	A	A	A	A	P	M	P	M	A	A	A	P	A	A	A	M	P	A	M	P	A	A	P
100368_at	Info	Casp9	caspase 9	A	A	A	A	A	A	A	A	A	A	A	A	A	A	A	A	P	A	P	A	A	A	A	P	P	P	A	P	A	P	A	A	A	P	P
100369_at	Info	Siat7f	sialytransferase 7 ((alpha-N-acetylneuraminyl 2,3-betagalactosyl-1,3)-N-acetyl galactosaminide alpha-2,6-sialytransferase) F	A	A	A	A	A	A	A	A	A	A	A	A	A	A	A	A	A	A	A	A	A	A	A	A	A	A	A	A	A	A	A	A	A	A	A
100370_at	Info	Slc12a5	solute carrier family 12, member 5	A	A	A	A	A	A	A	A	A	A	A	A	A	A	A	A	A	A	A	A	P	A	A	A	A	A	A	A	A	A	A	A	A	A	A
100371_at	Info	Hnrpa1	heterogeneous nuclear ribonucleoprotein A1	P	A	A	A	A	A	A	A	A	A	A	A	P	M	A	A	A	A	A	A	A	A	A	A	A	A	A	A	A	A	A	A	A	A	A
100372_at	Info	Gabrg1	gamma-aminobutyric acid (GABA-A) receptor, subunit gamma 1	A	A	A	A	A	A	A	A	A	A	A	A	A	A	A	A	A	A	A	A	A	A	A	A	A	A	A	P	A	A	A	A	A	A	A
100373_at	Info	Slc39a1	solute carrier family 39 (zinc transporter), member 1	A	A	A	A	A	A	A	A	A	A	A	A	A	A	A	A	A	A	A	A	A	A	A	A	A	A	A	A	A	A	A	A	A	A	A
100374_at	Info	Dmrt1	doublesex and mab-3 related transcription factor 1	A	A	A	A	A	A	A	A	A	A	A	A	A	A	A	A	A	A	A	A	A	P	A	A	A	A	A	A	A	A	A	A	A	A	A
100375_i_at	Info	NA	NA	A	A	A	A	A	A	A	A	A	A	A	A	A	A	A	A	A	A	A	A	A	A	A	A	A	A	A	A	A	A	A	A	A	A	A
100376_f_at	Info	NA	NA	A	A	A	A	A	A	A	A	A	A	A	A	A	A	A	A	A	A	A	A	A	A	A	A	A	A	A	A	A	A	A	A	A	A	A
100377_f_at	Info	Igh-4	immunoglobulin heavy chain 4 (serum IgG1)	A	A	A	A	A	A	A	A	A	A	A	A	A	A	A	A	A	A	A	A	A	A	A	A	A	A	A	A	A	A	A	A	A	A	A
100378_at	Info	NA	NA	M	A	A	A	A	A	A	A	A	A	A	A	A	A	A	A	A	A	A	A	A	A	A	A	A	A	A	A	A	A	A	A	A	A	A
100379_f_at	Info	Aqp7	aquaporin 7	P	P	P	P	P	P	P	P	P	P	P	P	P	P	P	P	P	P	P	P	P	P	P	P	P	P	P	P	P	P	P	P	P	P	P
100380_at	Info	H3f3a	H3 histone, family 3A	P	P	P	P	P	P	P	P	P	P	P	P	P	P	P	P	P	P	P	P	P	P	P	P	P	P	P	P	P	P	P	P	P	P	P
100381_at	Info	Acta1	actin, alpha 1, skeletal muscle	A	A	A	A	A	P	A	A	A	A	A	A	A	A	A	A	A	A	A	A	A	A	A	A	A	A	A	A	A	A	A	A	A	A	A
100382_at	Info	Siat7a	sialyltransferase 7 ((alpha-N-acetylneuraminyl 2,3-beta-galactosyl-1,3)-N-acetyl galactosaminde alpha-2,6-sialyltransferase) A	A	A	A	A	A	A	A	A	A	A	A	A	A	A	A	A	A	A	A	A	A	A	A	A	A	A	A	A	A	A	A	A	A	A	A
100383_at	Info	Zfp179	zinc finger protein 179	A	A	A	A	A	A	A	A	A	A	A	A	A	A	A	A	A	A	A	A	A	A	A	A	A	A	A	A	A	A	A	A	A	A	A
100384_at	Info	Hsf4	heat shock transcription factor 4	A	A	A	A	A	A	A	A	A	A	M	P	A	M	A	A	A	A	M	A	A	A	A	A	A	A	A	A	A	A	A	A	A	A	A
100385_at	Info	Glra1	glycine receptor, alpha 1 subunit	A	A	A	A	A	A	A	A	M	A	A	A	A	A	A	A	A	A	A	A	A	A	A	A	A	A	A	A	A	A	A	A	A	A	A
100386_at	Info	Gnaz	guanine nucleotide binding protein, alpha z subunit	A	A	A	A	A	A	A	A	A	A	A	A	A	A	A	A	A	A	A	A	A	A	A	A	A	A	A	A	A	A	A	A	A	A	A
100387_f_at	Info	Klra12	killer cell lectin-like receptor subfamily A, member 12	A	A	A	A	A	A	A	A	A	A	A	A	A	A	A	P	A	A	A	A	A	A	A	A	A	A	A	A	A	A	A	A	A	A	A
100388_at	Info	Gnao	guanine nucleotide binding protein, alpha o	A	A	A	A	A	A	A	A	A	A	A	A	P	A	A	A	A	A	A	A	A	A	A	A	A	A	A	A	P	A	A	A	A	A	A
100389_at	Info	Colq	collagen-like tail subunit (single strand of homotrimer) of asymmetric acetylcholinesterase	A	A	A	A	A	A	A	P	A	A	A	A	A	A	A	A	A	A	A	A	A	A	A	A	A	A	A	A	A	A	A	A	A	A	A
100390_s_at	Info	Bfsp1	beaded filament structural protein in lens-CP94	A	A	A	A	A	A	A	A	A	A	A	A	A	A	A	A	A	A	A	A	A	A	A	A	A	A	A	A	A	A	A	A	A	A	A
100391_at	Info	Mapk8	mitogen activated protein kinase 8	A	A	A	A	A	A	A	A	A	A	A	A	A	A	A	A	A	A	A	P	A	A	A	A	A	A	A	A	A	A	A	A	A	A	A
100392_at	Info	Apel-pending	apelin	A	A	A	A	A	A	A	A	A	A	A	A	A	A	A	A	A	A	A	A	A	A	A	A	A	A	A	A	A	A	A	A	A	A	A
100393_at	Info	Vip	vasoactive intestinal polypeptide	A	A	A	A	A	A	A	A	A	A	A	A	A	A	A	A	A	A	A	A	A	A	A	A	A	A	A	A	A	A	A	A	A	A	A
100394_at	Info	Podxl	podocalyxin-like	A	A	A	A	A	A	A	A	A	A	A	A	A	A	A	A	A	A	A	A	A	A	A	A	A	A	A	A	A	A	A	A	A	A	A
100395_at	Info	Gli2	GLI-Kruppel family member GLI2	M	A	A	A	P	A	A	A	A	P	A	A	A	A	A	A	A	A	A	A	A	A	A	A	A	A	A	A	A	A	A	A	A	A	A
100396_i_at	Info	Tyms-ps	thymidylate synthase, pseudogene	A	A	A	A	A	A	A	A	A	A	A	A	A	A	A	M	A	A	A	A	A	A	A	A	A	A	A	A	A	A	A	A	A	A	A
100397_at	Info	Tyrobp	TYRO protein tyrosine kinase binding protein	P	P	P	P	P	P	P	P	P	P	P	P	P	P	A	A	P	P	A	A	A	A	A	P	A	A	M	A	P	A	P	A	P	A	P
100398_at	Info	Kif3a	kinesin family member 3A	A	A	A	A	A	A	A	A	A	A	A	A	A	A	A	A	A	A	A	A	A	A	A	A	A	A	A	A	A	A	A	A	A	A	A
100400_at	Info	4921531G14Rik	RIKEN cDNA 4921531G14 gene	P	A	A	A	A	A	A	P	P	P	P	P	P	P	P	P	P	P	A	P	A	P	A	P	A	A	A	A	P	A	A	A	P	A	A
100401_at	Info	Son	Son cell proliferation protein	P	A	P	P	P	P	P	P	P	P	P	P	P	P	P	P	P	P	P	P	P	A	P	P	P	A	P	P	P	P	P	A	P	P	P
100402_f_at	Info	Zp3r	zona pellucida 3 receptor	A	A	A	A	A	A	A	A	A	A	A	A	A	A	A	A	A	A	A	A	A	A	A	A	A	A	A	A	A	A	A	A	A	A	A
100403_at	Info	Mylc2a	myosin light chain, regulatory A	A	A	A	A	A	A	A	A	A	A	A	A	A	A	A	A	A	A	A	A	A	A	A	A	A	A	A	A	A	A	A	A	A	A	A
100404_at	Info	TgN737Rpw	transgene insert site 737, insertional mutation, polycystic kidney disease	P	P	A	A	A	A	P	P	P	P	A	A	A	A	A	A	P	A	A	A	A	A	A	A	A	A	A	A	A	A	A	A	A	A	A
100405_at	Info	Cbx3	chromobox homolog 3 (Drosophila HP1 gamma)	A	A	A	A	A	A	A	A	A	A	A	A	A	A	A	A	A	A	A	A	A	A	A	A	A	A	A	A	A	A	A	A	A	A	A
100406_at	Info	Ptpn5	protein tyrosine phosphatase, non-receptor type 5	A	A	A	A	A	A	P	A	A	A	A	A	A	A	A	A	A	A	A	A	A	A	A	A	A	A	A	A	A	A	A	A	A	A	A
100407_at	Info	Gal	galanin	A	A	A	A	A	A	P	A	A	A	A	A	P	M	P	P	A	P	A	A	A	A	A	A	A	P	A	A	A	A	A	A	A	A	A
100408_at	Info	Pole3	polymerase (DNA directed), epsilon 3 (p17 subunit)	A	A	P	P	A	A	A	A	A	A	P	P	P	P	A	A	P	P	A	A	A	A	P	A	A	P	A	A	A	A	A	A	A	A	A
100409_at	Info	Cdh3	cadherin 3	A	A	A	A	A	A	A	A	A	A	A	A	A	A	A	A	A	A	A	A	A	A	A	A	A	A	A	A	A	A	A	A	A	A	A
100410_at	Info	C330027G06Rik	RIKEN cDNA C330027G06 gene	A	P	A	A	P	P	P	P	A	P	A	A	A	P	A	P	A	P	A	A	P	A	A	A	A	A	A	A	A	A	P	A	A	A	A
100411_at	Info	Aebp1	AE binding protein 1	A	A	A	A	A	A	A	A	A	A	A	A	A	A	A	A	A	A	A	A	A	A	A	A	A	A	A	A	A	A	A	A	A	A	A
100412_g_at	Info	Aebp1	AE binding protein 1	A	A	A	A	A	A	A	A	A	A	A	A	A	A	A	A	A	A	A	A	A	A	A	A	A	A	A	A	A	A	A	A	A	A	A
100413_at	Info	Zap3-pending	ZAP3 protein	A	A	A	A	A	A	A	A	A	A	A	A	A	A	A	A	A	A	A	A	A	A	A	A	A	A	A	A	A	A	A	A	A	A	A
100414_s_at	Info	Mpo	myeloperoxidase	A	A	A	A	A	A	A	A	A	A	A	A	A	A	A	A	A	A	A	A	A	A	A	A	A	A	A	A	A	A	A	A	A	A	A
100415_at	Info	Mpo	myeloperoxidase	A	A	A	A	A	A	A	A	A	A	A	A	A	A	A	A	A	A	A	A	A	A	A	A	A	A	A	A	A	A	A	A	A	A	A
100416_at	Info	Melk	maternal embryonic leucine zipper kinase	A	A	A	A	A	A	A	A	A	A	A	A	A	A	A	A	A	A	A	A	A	A	A	A	A	A	A	A	A	A	A	A	A	A	A
100417_at	Info	AI643885	expressed sequence AI643885	P	P	P	A	P	P	A	A	P	P	P	P	A	A	P	P	A	A	A	A	P	A	P	A	A	A	A	A	P	A	P	A	A	A	A
100418_at	Info	Gng2	guanine nucleotide binding protein (G protein), gamma 2 subunit	P	P	P	P	P	P	A	M	P	P	M	P	P	P	P	P	P	P	A	A	P	A	A	A	A	P	A	M	A	A	A	A	P	P	P
100420_at	Info	Flg	filaggrin	A	A	A	A	A	A	A	A	A	A	A	A	A	A	A	A	A	A	A	A	A	A	A	A	A	A	A	A	A	A	A	A	A	A	A
100421_at	Info	Krt2-4	keratin complex 2, basic, gene 4	A	A	A	A	A	A	A	A	A	A	A	A	A	A	A	A	A	A	A	A	A	A	A	A	A	A	A	A	A	A	A	A	P	A	A
100422_i_at	Info	NA	NA	P	P	P	P	P	P	P	P	P	P	P	P	P	P	P	P	P	P	A	A	P	A	P	P	P	A	A	P	A	A	P	A	A	P	P
100423_f_at	Info	NA	NA	P	P	P	P	P	P	P	P	P	P	P	P	P	P	P	P	P	P	A	P	P	A	P	P	P	A	A	P	P	P	P	A	A	P	P
100424_at	Info	Ercc1	excision repair cross-complementing rodent repair deficiency, complementation group 1	P	P	A	A	A	A	A	A	A	A	A	A	A	A	A	A	P	P	A	A	A	A	A	A	A	A	A	A	A	A	A	A	A	A	P
100425_at	Info	Syk	spleen tyrosine kinase	P	P	A	A	A	A	A	A	A	A	A	A	A	A	A	A	A	A	A	A	A	A	A	A	A	A	A	A	A	A	A	A	A	A	A
100426_s_at	Info	Syk	spleen tyrosine kinase	A	A	A	A	A	A	A	A	A	A	A	A	A	A	A	A	A	A	A	A	A	A	A	A	A	A	A	A	A	A	A	A	A	A	A
100427_at	Info	Ptpro	protein tyrosine phosphatase, receptor type, O	A	A	A	A	A	A	A	A	A	A	A	A	A	A	A	A	A	A	A	A	A	A	A	A	A	A	A	A	A	A	A	A	A	A	A
100428_at	Info	Lamc2	laminin, gamma 2	A	A	A	A	A	A	A	A	A	A	A	A	A	A	A	A	A	A	A	A	A	A	A	A	A	A	A	A	A	A	A	A	A	A	A
100429_at	Info	Ppox	protoporphyrinogen oxidase	P	P	A	A	P	A	P	P	P	P	P	P	P	P	P	P	P	P	P	A	A	A	A	A	A	A	A	A	P	A	A	A	A	P	P
100430_at	Info	Lepr	leptin receptor	A	A	A	A	A	A	A	A	A	A	A	A	A	A	A	A	A	A	A	A	A	A	A	A	A	A	A	A	A	A	A	A	A	A	A
100431_at	Info	Lepr	leptin receptor	A	A	A	A	A	A	A	A	A	A	A	A	A	A	A	A	A	A	A	A	A	A	A	A	A	A	A	A	A	A	A	A	A	A	A
100432_f_at	Info	Mdfi	MyoD family inhibitor	P	A	M	P	P	P	P	P	A	P	A	A	A	A	A	A	A	A	A	P	P	P	P	P	P	A	P	A	A	A	P	P	P	P	P
100433_r_at	Info	Mdfi	MyoD family inhibitor	A	A	A	A	A	A	A	A	A	A	A	A	A	A	A	A	A	A	A	A	A	A	A	A	A	A	P	A	A	A	A	A	A	A	P
100434_s_at	Info	Mdfi	MyoD family inhibitor	A	A	A	A	A	A	A	A	A	A	A	A	A	A	A	A	A	A	A	A	P	A	A	A	A	A	P	A	A	A	A	P	A	A	P
100435_at	Info	Edg2	endothelial differentiation, lysophosphatidic acid G-protein-coupled receptor, 2	A	A	A	A	A	A	A	A	A	A	A	A	A	A	A	A	A	A	A	A	A	A	A	A	A	A	A	A	A	A	A	A	A	A	A
100436_at	Info	Orm1	orosomucoid 1	A	A	A	A	A	A	A	A	A	A	A	A	A	A	A	A	A	A	A	A	A	A	A	A	A	A	A	A	A	A	A	A	A	A	A
100437_g_at	Info	Orm1	orosomucoid 1	A	A	A	A	A	A	A	A	A	A	A	A	A	A	A	A	A	A	A	A	A	A	A	A	A	A	A	A	A	A	A	A	A	A	A
100438_at	Info	Gpr19	G protein-coupled receptor 19	A	A	A	A	A	A	A	A	P	P	A	A	A	A	A	A	A	A	A	A	A	A	A	A	A	A	A	A	A	A	A	A	A	A	A
100439_i_at	Info	Ank1	ankyrin 1, erythroid	A	A	P	A	A	A	A	A	A	A	A	A	A	A	A	A	A	A	A	A	A	A	A	A	A	A	A	A	A	A	A	A	A	A	A
100440_f_at	Info	Ank1	ankyrin 1, erythroid	A	A	A	A	A	A	A	A	A	A	A	A	A	A	A	A	A	A	A	A	A	A	A	A	A	A	A	M	A	A	A	A	A	A	A
100441_s_at	Info	Ank1	ankyrin 1, erythroid	A	A	A	A	A	A	A	A	A	A	A	A	A	A	A	A	A	A	A	A	A	A	A	A	A	A	A	A	A	A	A	A	A	A	A
100442_at	Info	Tbrg4	transforming growth factor beta regulated gene 4	P	P	P	A	P	A	A	A	P	P	A	M	A	A	A	A	P	M	A	A	A	A	A	A	A	A	A	A	A	A	A	A	P	A	M
100443_at	Info	Bcat2	branched chain aminotransferase 2, mitochondrial	P	P	A	M	A	A	P	P	A	A	A	A	P	P	P	P	P	A	A	A	P	A	A	A	A	A	A	A	A	A	A	A	A	A	A
100444_at	Info	Cdk5	cyclin-dependent kinase 5	P	P	A	A	A	A	P	P	A	A	P	P	P	P	P	P	A	A	P	A	A	A	A	A	A	A	A	A	A	A	A	A	P	A	A
100445_f_at	Info	Sprr1b	small proline-rich protein 1B	A	A	A	A	A	A	A	A	P	A	A	A	A	A	A	A	P	A	A	A	P	A	A	A	P	A	A	P	A	A	A	A	P	A	P
100446_r_at	Info	Sprr1b	small proline-rich protein 1B	P	P	P	P	P	P	P	P	P	P	P	P	P	A	A	M	A	A	P	A	M	A	M	P	A	A	A	M	P	M	A	P	P	P	A
100447_at	Info	Hyal2	hyaluronidase 2	A	A	A	A	P	P	P	P	A	A	A	A	A	A	A	A	A	A	A	A	P	A	A	A	A	A	A	A	A	A	A	M	A	P	A
100448_at	Info	Acvrl1	activin A receptor, type II-like 1	A	A	A	A	A	A	A	A	A	A	A	A	A	A	A	A	A	A	A	A	A	A	A	A	A	A	A	A	A	A	A	A	A	A	A
100449_g_at	Info	Acvrl1	activin A receptor, type II-like 1	A	A	A	A	A	A	A	A	A	A	A	A	M	A	A	A	A	A	A	A	A	A	A	A	A	A	A	A	A	A	A	A	A	A	A
100450_r_at	Info	Acvrl1	activin A receptor, type II-like 1	A	A	A	A	A	A	A	A	A	A	A	A	A	A	A	M	A	A	A	A	A	A	A	A	A	A	A	A	A	A	A	A	A	A	A
100451_at	Info	Hsf1	heat shock factor 1	P	A	A	A	A	A	P	P	A	A	A	A	A	A	A	A	P	P	A	A	A	A	A	A	A	A	A	A	A	A	A	P	A	A	A
100452_at	Info	Klf1	Kruppel-like factor 1 (erythroid)	A	A	P	A	A	A	A	A	A	A	A	A	A	A	A	A	A	A	A	A	A	A	A	A	A	A	A	A	A	A	A	A	A	A	A
100453_at	Info	Camk2b	calcium/calmodulin-dependent protein kinase II, beta	A	A	A	A	A	A	A	A	A	A	A	A	P	P	A	A	A	A	A	A	A	A	A	A	A	A	A	A	A	A	A	A	A	A	A
100454_at	Info	Ptprl	protein tyrosine phosphatase, receptor type, L	A	A	A	A	P	A	A	A	P	P	A	A	A	A	A	A	A	A	A	A	A	A	A	A	A	A	A	A	A	A	A	A	A	A	A
100455_at	Info	Snap91	synaptosomal-associated protein 91	A	A	A	A	A	A	A	A	A	A	A	A	A	A	A	A	A	A	A	A	A	A	A	A	A	A	A	A	A	A	A	A	A	A	A
100457_at	Info	Selel	selectin, endothelial cell, ligand	A	A	A	A	A	A	P	P	A	A	A	A	P	A	A	A	A	A	A	A	A	A	A	P	A	A	A	A	A	A	A	A	A	A	A
100458_at	Info	Brp14	brain protein 14	A	A	A	A	A	A	A	A	A	A	A	A	A	A	A	A	A	A	A	A	A	A	A	A	A	A	A	A	A	A	A	A	A	A	A
100459_at	Info	Rad50	RAD50 homolog (S. cerevisiae)	P	A	P	P	A	A	A	A	A	A	A	A	A	A	P	P	P	P	A	A	A	A	A	A	A	A	A	A	A	A	A	A	A	A	A
100460_at	Info	Sh2bp1	SH2 domain binding protein 1 (tetratricopeptide repeat containing)	A	A	A	P	A	A	P	P	A	A	A	A	A	A	A	A	P	P	A	A	A	A	A	A	A	A	A	A	A	A	A	A	A	A	A
100461_at	Info	Polr2j	polymerase (RNA) II (DNA directed) polypeptide J	P	P	P	P	P	P	P	P	P	P	P	P	P	P	P	P	P	P	P	A	M	P	A	P	P	P	P	P	P	P	P	A	P	A	A
100462_at	Info	Arf6	ADP-ribosylation factor 6	A	A	A	A	A	A	A	A	A	A	A	A	A	A	A	A	A	A	A	A	A	A	A	A	A	A	A	A	A	A	A	A	A	A	A
100463_at	Info	Csng	casein gamma	A	A	A	A	A	A	A	A	A	A	A	A	A	A	A	A	A	A	A	A	A	A	A	A	A	A	A	A	A	A	A	A	A	A	A
100464_at	Info	3110043O21Rik	RIKEN cDNA 3110043O21 gene	P	P	A	A	P	P	A	A	A	A	P	P	A	A	A	A	A	A	A	A	A	A	A	A	A	A	A	A	A	A	A	A	A	A	A
100465_i_at	Info	NA	NA	P	P	P	P	A	A	P	P	P	A	A	M	A	A	A	A	P	P	A	A	A	A	A	A	A	A	P	A	A	A	A	A	A	P	A
100466_f_at	Info	NA	NA	P	P	P	P	A	A	P	P	A	A	P	P	A	A	A	A	P	P	A	A	A	A	A	A	A	A	P	A	A	A	A	P	P	P	A
100467_at	Info	Lyl1	lymphoblastomic leukemia	P	P	P	P	A	A	P	P	P	P	P	P	A	A	A	A	P	P	A	A	A	P	A	A	A	A	A	A	A	A	P	P	A	P	P
100468_g_at	Info	Lyl1	lymphoblastomic leukemia	P	P	P	P	P	P	P	P	P	P	P	P	P	P	A	A	P	P	A	A	A	P	A	P	A	P	P	P	P	P	P	P	P	P	P
100469_at	Info	Nfya	nuclear transcription factor-Y alpha	A	A	A	A	A	A	A	A	A	A	A	A	A	A	A	A	A	A	A	A	A	A	A	A	A	A	A	A	A	A	A	A	A	A	A
100470_at	Info	Mapk10	mitogen activated protein kinase 10	M	A	A	A	A	A	A	A	P	A	A	A	A	A	A	A	A	A	A	A	A	A	A	A	A	A	A	A	A	A	A	A	A	A	A
100471_at	Info	AI413214	expressed sequence AI413214	P	P	A	A	A	A	A	A	A	A	A	A	A	A	A	P	A	A	A	A	A	A	A	A	A	A	A	A	P	P	A	A	P	A	A
100472_at	Info	NA	NA	P	A	A	A	A	A	A	A	A	A	A	A	P	P	A	A	A	A	A	A	A	A	A	A	A	A	A	A	A	A	A	A	A	A	A
100473_at	Info	1200006I17Rik	RIKEN cDNA 1200006I17 gene	P	P	A	A	A	A	A	A	P	P	P	P	A	A	A	A	P	M	A	A	P	A	A	A	A	A	A	P	P	A	A	A	A	A	A
100474_at	Info	Siat8b	sialyltransferase 8 (alpha-2, 8-sialyltransferase) B	A	A	A	A	A	A	A	A	A	A	A	A	A	A	A	A	A	A	A	A	A	A	A	A	A	A	A	A	A	A	A	A	A	A	A
100475_at	Info	Trim25	tripartite motif protein 25	P	P	P	P	P	P	P	P	P	P	P	P	P	P	P	P	P	P	A	P	P	A	P	P	A	P	P	P	P	P	P	A	P	P	P
100476_at	Info	Ibsp	integrin binding sialoprotein	A	A	A	A	A	A	A	A	A	A	A	A	P	P	A	A	A	A	A	A	A	A	A	A	A	A	A	A	A	A	A	A	A	A	A
100477_at	Info	C630002M10Rik	RIKEN cDNA C630002M10 gene	A	A	A	A	A	A	A	A	A	A	A	A	A	A	A	A	A	A	A	A	A	A	A	A	A	A	A	A	A	A	A	A	A	A	A
100479_at	Info	Dnmt3a	DNA methyltransferase 3A	M	P	A	A	A	A	A	A	A	A	A	A	A	A	A	A	P	A	A	A	A	A	A	A	A	A	A	A	A	A	A	A	A	A	A
100481_at	Info	Col11a1	procollagen, type XI, alpha 1	A	A	A	A	A	A	A	A	A	A	A	A	A	A	A	A	A	A	A	A	A	A	A	A	A	A	A	A	A	A	A	A	A	A	A
100482_at	Info	Bdh	3-hydroxybutyrate dehydrogenase (heart, mitochondrial)	P	P	P	P	P	P	P	P	P	P	P	P	P	P	P	P	P	P	P	P	P	P	P	P	P	A	P	P	P	M	P	P	P	P	P
100483_at	Info	Ifnar1	interferon (alpha and beta) receptor 1	A	A	A	A	A	A	A	A	A	A	A	A	A	A	A	A	A	A	A	A	A	A	A	A	A	A	A	A	A	A	A	A	A	A	A
100484_at	Info	Mmp13	matrix metalloproteinase 13	A	A	A	A	A	A	A	A	A	A	A	A	A	A	A	A	A	A	A	A	A	A	A	A	A	A	A	A	A	A	A	A	A	A	A
100486_at	Info	Ezh1	enhancer of zeste homolog 1 (Drosophila)	P	P	A	A	M	A	P	P	P	P	P	A	M	P	A	M	P	P	A	A	A	A	A	P	A	P	A	P	A	A	A	A	P	A	A
100488_at	Info	Gba	acid beta glucosidase	P	P	A	A	A	A	P	P	A	A	P	P	P	P	P	P	A	A	P	P	A	A	A	M	A	A	A	A	A	A	A	A	A	P	A
100489_at	Info	Pde7a	phosphodiesterase 7A	P	P	A	A	A	A	P	P	A	A	A	A	P	P	P	P	P	P	A	A	A	P	A	P	A	P	A	A	A	A	A	A	A	P	P
100491_at	Info	Slc16a2	solute carrier family 16 (monocarboxylic acid transporters), member 2	A	A	A	A	A	A	A	A	A	A	A	A	A	A	A	A	A	A	P	A	A	A	A	A	A	P	A	A	P	A	A	A	A	A	A
100492_at	Info	NA	NA	P	P	P	A	P	A	P	A	A	A	A	A	A	A	A	M	A	A	A	A	P	A	A	A	A	A	A	A	A	A	A	A	A	A	A
100493_at	Info	Hsd11b2	hydroxysteroid 11-beta dehydrogenase 2	A	A	A	A	A	A	P	A	A	A	A	M	A	A	A	P	A	A	M	P	A	A	M	P	A	M	A	P	M	A	A	A	P	P	A
100494_at	Info	Fgf1	fibroblast growth factor 1	A	A	A	A	A	A	A	A	A	A	A	A	A	A	A	A	A	A	A	A	A	A	A	A	A	A	A	A	A	P	A	A	A	A	A
100495_at	Info	Dvl2	dishevelled 2, dsh homolog (Drosophila)	P	P	A	A	A	A	A	A	P	P	A	A	A	A	P	P	A	A	A	A	A	A	A	A	A	A	A	A	A	A	A	A	A	A	A
100496_at	Info	Pam	peptidylglycine alpha-amidating monooxygenase	P	P	P	P	A	P	A	P	P	P	M	M	A	A	A	A	A	A	A	A	P	A	A	A	A	A	A	A	A	A	A	P	A	A	A
100497_at	Info	Stx3	syntaxin 3	A	A	A	A	A	A	A	A	A	A	A	A	A	A	A	A	A	A	A	A	A	A	A	A	A	A	A	A	A	A	A	A	A	A	A
100498_g_at	Info	Stx3	syntaxin 3	A	A	A	A	A	A	A	A	A	A	A	A	A	A	A	A	A	A	A	A	A	A	A	A	A	A	A	A	A	A	A	A	A	A	A
100499_at	Info	Stx3	syntaxin 3	P	P	P	A	A	A	A	A	A	A	A	A	A	A	A	A	A	A	A	A	A	A	A	A	A	A	A	A	A	A	P	A	A	A	A
100500_at	Info	Fadd	Fas (TNFRSF6)-associated via death domain	A	A	A	A	A	A	A	A	A	A	A	A	P	P	P	P	P	A	A	A	A	A	A	A	A	A	A	A	A	A	A	A	A	P	A
100501_at	Info	Atp4b	ATPase, H+/K+ transporting, beta polypeptide, gastric specific	A	A	A	A	A	A	A	A	A	A	A	A	A	A	A	A	A	A	A	A	A	A	A	A	A	A	A	A	A	A	A	A	A	A	A
100502_at	Info	Pde1c	phosphodiesterase 1C	A	A	A	A	A	A	A	A	A	A	A	A	A	A	A	A	A	A	A	A	A	A	A	A	A	A	A	A	A	A	A	A	A	A	A
100505_at	Info	Rit2	Ras-like without CAAX 2	A	A	A	A	A	A	A	A	A	A	A	A	A	A	A	A	A	A	A	A	A	A	A	A	A	A	A	A	A	A	A	A	A	M	A
100507_at	Info	Nov	nephroblastoma overexpressed gene	A	A	A	A	A	A	A	A	A	A	A	A	A	A	A	A	A	A	A	A	A	A	A	A	A	A	A	A	A	A	A	A	A	A	A
100508_at	Info	Mfng	manic fringe homolog (Drosophila)	P	P	P	P	P	P	A	A	P	P	P	P	P	P	P	P	P	P	A	A	A	P	P	A	A	A	A	A	P	P	P	A	P	P	A
100509_at	Info	Rnf19	ring finger protein (C3HC4 type) 19	A	A	P	A	P	P	P	P	A	A	A	A	P	P	P	P	P	P	A	A	A	A	M	A	A	P	A	A	A	A	A	A	P	P	P
100510_at	Info	Sncb	synuclein, beta	A	A	A	A	A	A	A	A	A	A	A	A	A	A	A	A	A	A	A	A	A	A	A	A	A	A	A	A	A	A	A	A	A	A	A
100511_at	Info	6330406L22Rik	RIKEN cDNA 6330406L22 gene	P	P	P	P	P	P	P	P	P	P	P	P	P	P	P	P	P	P	A	A	P	P	P	A	A	P	A	A	A	P	A	A	M	A	P
100512_at	Info	Uchl5	ubiquitin carboxyl-terminal esterase L5	P	P	P	P	A	A	P	P	P	A	P	P	P	P	P	P	P	P	P	A	A	P	A	P	P	A	A	P	P	P	A	P	P	P	A
100513_at	Info	Ddef1	development and differentiation enhancing	P	P	A	A	A	A	A	A	P	P	A	A	P	P	P	P	P	P	A	A	A	A	P	A	A	A	A	A	P	A	A	P	P	A	A
100514_at	Info	Gna13	guanine nucleotide binding protein, alpha 13	P	P	P	P	P	P	P	P	P	P	P	P	P	P	P	P	P	P	P	A	P	P	P	A	A	A	A	A	P	A	A	P	P	P	P
100515_at	Info	Furin	furin (paired basic amino acid cleaving enzyme)	P	P	P	P	P	P	P	P	P	P	P	P	P	P	P	P	P	P	P	P	P	P	P	P	P	P	P	P	P	P	P	P	P	P	P
100516_at	Info	Chk	choline kinase	P	P	P	P	P	P	P	P	A	A	P	A	A	A	P	P	A	A	P	A	A	P	A	A	A	A	A	P	P	A	A	A	M	P	A
100518_at	Info	Arf2	ADP-ribosylation factor 2	A	A	A	A	A	A	A	A	A	A	A	A	A	A	A	A	A	A	A	A	A	A	A	P	A	A	A	A	A	A	A	A	A	A	A
100521_at	Info	Ovgp1	oviductal glycoprotein 1	P	P	A	A	A	A	P	P	A	A	P	P	P	A	A	M	P	M	A	A	A	A	P	P	A	A	A	A	A	A	A	A	A	A	A
100522_s_at	Info	Wbp5	WW domain binding protein 5	P	P	P	P	P	P	P	P	P	P	P	P	P	P	P	P	P	P	P	P	P	P	P	A	A	A	P	P	P	P	A	P	P	P	P
100523_r_at	Info	Wbp5	WW domain binding protein 5	P	P	P	P	P	P	P	P	P	P	P	P	P	P	P	P	A	A	P	P	P	P	P	A	A	A	A	P	P	A	A	P	P	P	P
100525_at	Info	Htf9c	HpaII tiny fragments locus 9c	P	P	A	A	P	P	P	P	P	P	P	A	P	P	P	P	P	P	A	P	M	A	A	A	A	A	A	P	A	A	A	A	P	A	A
100526_f_at	Info	Adam3	a disintegrin and metalloprotease domain 3 (cyritestin)	A	P	A	A	A	A	A	A	A	A	A	A	A	A	P	A	A	A	A	A	A	A	A	M	A	P	A	M	P	M	A	A	A	A	A
100527_at	Info	D11Ertd99e	DNA segment, Chr 11, ERATO Doi 99, expressed	P	P	A	A	A	A	P	A	A	A	A	A	P	P	P	P	P	P	A	A	A	A	A	A	A	A	A	A	A	A	A	A	A	P	A
100528_at	Info	Ube2h	ubiquitin-conjugating enzyme E2H	P	P	A	A	A	A	P	A	P	A	A	A	P	P	P	P	P	P	P	A	A	A	P	A	A	A	A	A	A	P	A	A	A	A	P
100529_at	Info	Ube2h	ubiquitin-conjugating enzyme E2H	A	A	A	A	A	A	A	A	A	A	A	A	A	A	A	A	A	A	A	A	A	A	A	A	A	A	A	A	A	A	A	A	A	A	A
100530_at	Info	Ralgds	ral guanine nucleotide dissociation stimulator	P	A	A	A	A	A	M	A	P	A	A	A	A	A	A	A	A	A	A	A	A	A	P	A	A	M	A	P	P	A	A	P	M	A	A
100533_s_at	Info	Crem	cAMP responsive element modulator	A	A	A	A	A	A	A	A	P	A	A	P	A	A	A	A	A	A	A	A	A	A	A	A	A	A	A	A	A	A	A	A	A	A	A
100534_at	Info	Tsnax	translin-associated factor X	P	P	P	P	P	A	P	P	P	P	P	P	P	P	P	P	P	P	A	A	P	A	A	A	A	A	A	A	A	A	A	A	P	P	A
100535_at	Info	Eif4g2	eukaryotic translation initiation factor 4, gamma 2	P	P	P	P	P	P	P	P	P	P	P	P	P	P	P	P	P	P	P	P	P	P	P	P	P	A	P	P	P	P	P	P	P	P	P
100536_at	Info	Mobp	myelin-associated oligodendrocytic basic protein	A	A	A	A	A	A	A	A	A	A	A	A	A	A	A	A	A	A	A	A	A	A	A	A	A	A	A	A	A	A	A	A	A	A	A
100537_at	Info	2310016M24Rik	RIKEN cDNA 2310016M24 gene	P	P	A	A	A	A	A	P	A	P	M	A	A	A	A	A	A	A	A	A	A	A	A	A	A	A	A	A	A	A	A	A	M	A	A
100538_at	Info	Sod1	superoxide dismutase 1, soluble	P	P	P	P	P	P	P	P	P	P	P	P	P	P	P	P	P	P	P	P	P	P	P	P	P	P	P	P	P	P	P	P	P	P	P
100539_at	Info	Bach-pending	brain acyl-CoA hydrolase	P	P	A	A	P	P	A	A	P	P	A	A	P	P	P	P	A	A	P	P	P	A	A	A	A	A	A	A	M	A	P	A	P	P	A
100540_at	Info	Lta4h	leukotriene A4 hydrolase	P	P	A	A	A	A	P	A	A	A	A	A	P	P	A	A	A	A	A	A	A	A	A	A	A	P	A	A	A	A	A	A	A	A	A
100542_at	Info	Mep1a	meprin 1 alpha	A	A	A	A	A	A	A	A	A	A	A	A	A	A	A	A	A	A	A	M	A	A	A	A	A	A	A	A	A	A	A	A	A	A	A
100543_s_at	Info	Brd7	bromodomain containing 7	P	P	P	P	A	A	P	P	P	P	P	P	P	P	P	P	P	P	P	P	P	A	A	A	A	A	A	P	P	A	A	P	P	A	P
100544_at	Info	Brd7	bromodomain containing 7	P	P	A	A	A	A	A	A	P	P	A	A	A	A	A	A	A	A	A	A	P	A	A	A	A	A	A	A	A	A	A	A	A	A	A
100546_at	Info	Rbm4	RNA binding motif protein 4	A	A	P	A	A	P	P	P	A	A	M	A	A	A	A	P	A	A	A	A	A	A	A	A	A	A	A	A	A	A	A	A	A	A	A
100547_at	Info	4921506I22Rik	RIKEN cDNA 4921506I22 gene	A	A	P	P	A	A	A	A	P	A	A	A	A	A	A	A	A	A	A	A	A	A	A	A	A	A	A	A	A	A	A	A	A	A	A
100548_at	Info	Pea15	phosphoprotein enriched in astrocytes 15	P	P	A	A	A	A	A	A	A	A	P	P	P	P	P	P	P	P	A	A	A	A	A	A	A	A	A	A	P	A	A	A	A	A	A
100549_at	Info	Hba-x	hemoglobin X, alpha-like embryonic chain in Hba complex	A	A	A	A	A	A	A	A	A	A	A	A	A	A	A	A	A	A	A	A	A	A	A	A	A	A	A	A	A	A	A	A	A	A	A
100550_f_at	Info	Cox6c	cytochrome c oxidase, subunit VIc	P	P	P	P	P	P	P	P	P	P	P	P	P	P	P	P	P	P	P	P	P	P	P	P	P	P	P	P	P	P	P	P	P	P	P
100551_r_at	Info	Cox6c	cytochrome c oxidase, subunit VIc	A	A	A	A	A	A	A	A	A	A	A	A	A	A	A	A	A	A	A	A	A	A	A	A	A	A	A	A	A	A	A	A	A	A	A
100552_at	Info	Ifngr	interferon gamma receptor	P	P	P	P	P	P	P	P	P	P	P	P	P	P	P	P	P	P	P	P	P	P	P	A	P	P	P	P	P	P	P	P	P	P	P
100553_at	Info	Trim27	tripartite motif protein 27	P	P	P	P	P	P	P	P	P	P	P	P	P	P	P	P	P	P	A	A	P	A	A	A	A	P	P	A	A	A	P	P	P	A	A
100554_at	Info	Pdlim1	PDZ and LIM domain 1 (elfin)	P	P	P	P	P	A	P	A	M	P	A	M	P	P	P	P	A	A	A	A	A	A	A	A	A	P	A	A	A	P	A	A	A	A	A
100555_at	Info	Dscr1	Down syndrome critical region homolog 1 (human)	P	P	A	A	A	A	A	A	A	A	A	A	P	P	A	A	P	A	A	P	A	A	A	A	A	A	A	A	A	P	A	A	A	M	P
100556_at	Info	2310046H11Rik	RIKEN cDNA 2310046H11 gene	A	A	A	A	A	A	A	A	A	A	A	A	A	A	A	A	A	A	A	A	A	A	A	A	A	A	A	A	A	A	A	A	A	A	A
100557_g_at	Info	2310046H11Rik	RIKEN cDNA 2310046H11 gene	P	P	A	A	A	A	P	P	P	P	A	A	A	A	A	A	P	P	A	A	A	A	A	A	A	A	A	A	A	A	A	A	P	A	A
100558_at	Info	2310046H11Rik	RIKEN cDNA 2310046H11 gene	A	A	A	A	A	A	A	A	A	A	A	A	A	A	A	A	A	A	A	A	A	A	A	A	A	A	A	A	A	A	A	A	A	A	A
100559_at	Info	Dhx16	DEAH (Asp-Glu-Ala-His) box polypeptide 16	P	P	P	P	P	P	P	P	P	P	P	P	A	A	M	P	P	P	A	P	M	P	A	P	P	A	A	P	A	A	A	A	A	A	A
100560_at	Info	Pafah1b1	platelet-activating factor acetylhydrolase, isoform 1b, beta1 subunit	P	P	P	P	P	P	M	A	P	P	P	P	P	P	P	P	P	P	A	A	P	P	P	A	A	A	P	A	A	P	A	P	P	A	A
100561_at	Info	Iqgap1	IQ motif containing GTPase activating protein 1	P	P	A	A	A	A	P	P	A	A	A	A	A	A	A	P	P	A	A	A	P	A	A	A	A	A	A	A	A	A	A	A	A	A	A
100562_at	Info	Rangnrf-pending	RAN guanine nucleotide release factor	P	A	A	A	A	A	P	P	A	A	A	A	A	A	A	A	A	A	A	A	A	A	A	A	A	A	A	A	A	A	P	P	A	A	A
100564_at	Info	Ddt	D-dopachrome tautomerase	P	P	P	P	P	P	P	A	P	P	A	A	P	P	P	P	P	P	P	A	A	M	A	A	P	A	A	P	P	A	P	P	A	P	P
100565_at	Info	Gnpi	glucosamine-6-phosphate deaminase	A	A	A	A	A	A	A	A	A	A	A	A	A	A	A	A	A	A	A	A	A	A	A	A	A	A	P	A	A	A	A	A	A	A	A
100566_at	Info	Igfbp5	insulin-like growth factor binding protein 5	A	P	A	A	A	A	A	A	A	A	A	A	P	P	A	A	A	A	A	A	A	A	A	A	A	A	A	A	A	A	A	A	A	A	A
100567_at	Info	Fabp4	fatty acid binding protein 4, adipocyte	P	P	A	A	A	A	A	A	A	A	P	P	P	M	A	A	P	P	A	A	A	A	A	A	A	A	A	A	A	A	A	A	A	A	A
100568_at	Info	Abce1	ATP-binding cassette, sub-family E (OABP), member 1	P	P	P	P	P	P	P	P	P	P	P	P	P	P	P	P	P	P	P	A	P	A	P	P	P	A	P	P	P	P	P	P	P	A	P
100569_at	Info	Anxa2	annexin A2	P	P	A	A	A	A	P	A	A	A	A	A	P	M	P	P	P	P	A	A	A	A	A	A	A	A	A	A	A	A	A	A	A	A	A
100570_at	Info	Nyren18-pending	NY-REN-18 antigen	A	A	A	A	A	A	P	A	A	A	A	A	P	P	P	P	P	P	A	A	A	A	A	A	A	A	A	A	A	A	A	A	A	A	A
100571_at	Info	Laptm4b	lysosomal-associated protein transmembrane 4B	P	P	P	P	P	P	P	P	P	P	P	P	A	A	A	P	A	A	A	P	P	A	A	A	A	P	A	P	P	A	A	M	P	P	P
100572_at	Info	Tm9sf2	transmembrane 9 superfamily member 2	P	P	A	A	P	A	A	A	P	A	P	P	A	A	A	P	A	A	A	A	A	A	A	A	A	A	A	P	A	P	A	A	A	A	A
100573_f_at	Info	Gpi1	glucose phosphate isomerase 1	P	P	P	P	P	P	P	P	P	P	P	P	P	P	P	P	P	P	P	P	P	P	P	P	P	P	P	P	P	P	A	P	P	P	P
100574_f_at	Info	Gpi1	glucose phosphate isomerase 1	P	P	P	P	P	P	P	P	P	P	P	P	P	P	P	P	P	P	P	P	P	P	P	P	P	P	P	P	P	P	A	P	P	P	P
100575_at	Info	Ard1	N-acetyltransferase ARD1 homolog (S. cerevisiae)	P	A	A	A	P	P	A	A	P	P	P	P	P	P	P	P	P	P	A	A	P	A	A	A	A	A	A	A	A	A	A	A	A	A	A
100576_at	Info	Pafah1b3	platelet-activating factor acetylhydrolase, isoform 1b, alpha1 subunit	P	P	A	A	A	A	A	A	P	P	P	M	P	P	P	P	A	P	A	A	A	A	A	A	A	A	A	A	P	A	A	A	A	A	A
100577_at	Info	Snrpd1	small nuclear ribonucleoprotein D1	P	P	P	P	P	P	P	P	P	P	P	P	P	P	P	P	P	P	P	A	A	M	A	P	A	A	P	A	P	A	A	M	P	P	A
100578_at	Info	Impdh2	inosine 5'-phosphate dehydrogenase 2	P	P	P	P	P	P	P	P	P	P	P	P	P	P	P	P	P	P	P	A	P	P	P	P	P	P	A	P	P	P	P	P	P	P	P
100579_s_at	Info	Clta	clathrin, light polypeptide (Lca)	P	P	P	P	P	A	P	P	P	P	P	P	P	P	P	P	P	P	P	P	A	A	A	P	P	A	M	P	P	P	P	P	P	A	P
100580_at	Info	Clta	clathrin, light polypeptide (Lca)	A	P	A	A	A	A	A	A	A	A	A	A	A	A	A	A	A	A	A	A	A	A	A	A	A	A	A	A	A	A	A	A	A	A	A
100581_at	Info	Cstb	cystatin B	P	P	P	P	A	A	P	P	P	A	M	A	A	A	A	A	A	A	P	A	A	A	A	A	A	A	A	A	A	A	A	A	A	A	A
100582_at	Info	Snx17	sorting nexin 17	P	P	P	P	P	P	P	P	M	P	P	P	P	P	P	P	P	P	P	A	A	P	A	P	A	A	P	A	P	A	P	A	P	A	A
100583_at	Info	NA	NA	A	A	A	A	A	A	A	A	A	A	A	A	A	A	A	A	A	A	A	A	A	A	A	A	A	A	A	A	A	A	A	A	A	A	A
100584_at	Info	Anxa4	annexin A4	P	P	P	P	A	A	P	P	P	P	P	P	P	A	A	A	A	A	A	A	A	A	A	A	A	A	A	A	P	P	A	P	A	A	A
100585_at	Info	Supt4h	suppressor of Ty 4 homolog (S. cerevisiae)	A	A	A	A	A	A	A	A	A	A	A	A	A	A	A	A	A	A	A	A	A	A	A	A	A	A	A	A	A	A	A	A	A	A	A
100586_i_at	Info	5730403B10Rik	RIKEN cDNA 5730403B10 gene	P	P	P	P	A	A	P	P	P	P	A	A	A	A	A	P	A	A	A	A	P	A	A	A	A	A	A	A	P	A	A	A	A	A	A
100587_f_at	Info	5730403B10Rik	RIKEN cDNA 5730403B10 gene	P	P	P	P	P	P	P	P	P	P	P	P	P	P	P	P	P	P	P	P	P	A	A	A	P	M	A	P	P	P	P	A	P	A	P
100588_at	Info	Psme2	proteasome (prosome, macropain) 28 subunit, beta	P	P	P	A	P	P	P	P	P	P	P	P	P	P	P	P	P	P	A	A	P	M	P	A	A	A	P	P	P	P	P	A	P	P	P
100589_at	Info	Immt	inner membrane protein, mitochondrial	P	A	A	P	A	A	P	A	A	P	A	A	P	P	A	A	P	A	A	A	A	A	A	A	A	A	A	A	A	A	A	A	A	A	A
100592_at	Info	Ghitm	growth hormone inducible transmembrane protein	A	A	P	P	A	A	P	P	P	P	A	A	P	P	A	P	A	A	A	P	P	A	A	A	A	A	A	A	A	A	A	A	A	A	A
100593_at	Info	Tnnt2	troponin T2, cardiac	A	A	A	A	A	A	A	A	A	A	A	A	A	A	A	A	A	A	A	A	A	A	A	A	A	A	A	A	P	A	A	A	A	A	A
100594_at	Info	Pigq	phosphatidylinositol glycan, class Q	P	P	P	P	A	A	P	P	P	P	A	A	P	P	P	P	P	P	A	A	A	A	A	P	A	M	A	A	A	A	A	A	A	A	A
100595_at	Info	Ptp4a2	protein tyrosine phosphatase 4a2	P	P	P	P	P	P	P	P	P	P	P	P	P	P	P	P	P	P	P	P	P	P	P	M	P	P	P	P	P	P	P	P	P	P	P
100596_at	Info	Selenbp1	selenium binding protein 1	P	P	P	P	A	A	P	P	P	P	P	P	A	A	A	A	A	A	A	A	P	P	A	A	A	A	P	A	A	A	P	P	P	A	A
100597_at	Info	Gyg1	glycogenin 1	P	P	P	P	A	A	P	P	A	A	P	A	P	P	P	P	A	A	A	A	A	P	A	P	A	P	A	P	P	A	A	P	A	A	P
100599_at	Info	Atf4	activating transcription factor 4	P	P	P	P	P	P	P	P	P	P	P	P	P	P	P	P	P	P	P	P	P	P	P	P	A	P	P	P	P	P	P	M	P	P	P
100600_at	Info	Cd24a	CD24a antigen	P	P	P	P	P	P	P	P	P	P	P	P	A	A	A	P	A	A	P	P	P	P	P	P	P	P	P	P	P	P	P	P	P	P	P
100601_at	Info	Itgb5	integrin beta 5	A	A	P	A	A	A	P	A	A	A	A	A	A	A	A	A	A	A	A	A	A	A	A	A	A	A	A	A	A	A	A	A	A	A	A
100602_at	Info	Rps15	ribosomal protein S15	A	A	A	A	A	A	A	A	A	A	A	A	A	A	A	A	A	A	A	A	A	A	A	A	A	A	A	A	A	A	A	A	A	A	A
100603_at	Info	Dncic2	dynein, cytoplasmic, intermediate chain 2	P	P	M	P	P	A	A	A	P	A	A	A	A	A	A	A	M	A	A	A	A	A	A	A	A	A	P	A	A	A	A	A	P	A	A
100605_at	Info	Tpm2	tropomyosin 2, beta	A	A	A	A	A	A	A	A	A	A	A	A	A	A	A	A	A	A	A	A	A	A	A	A	A	A	A	A	A	A	A	A	A	A	A
100606_at	Info	Prnp	prion protein	P	P	P	P	A	A	A	A	P	P	A	A	A	A	A	P	A	A	P	A	A	A	A	P	A	A	A	A	A	P	P	P	P	P	A
100607_at	Info	Pld3	phospholipase D3	P	P	A	A	P	P	P	P	A	A	P	M	P	P	P	P	P	P	A	A	A	A	A	M	A	A	A	A	A	A	A	A	A	A	A
100608_at	Info	Sptlc1	serine palmitoyltransferase, long chain base subunit 1	P	P	P	P	P	P	P	P	P	P	P	P	P	P	P	P	P	M	A	A	A	A	P	A	A	A	A	A	P	A	A	A	P	P	A
100609_at	Info	Skiv2l	superkiller viralicidic activity 2-like (S. cerevisiae )	A	A	A	A	A	A	A	A	A	A	A	A	A	P	A	A	P	A	P	A	A	A	A	A	A	A	A	P	P	P	A	M	P	A	A
100610_at	Info	Capns1	calpain, small subunit 1	P	P	P	P	P	P	P	P	P	P	P	P	P	P	P	P	P	P	P	P	P	P	A	A	A	A	A	P	P	A	P	P	P	P	P
100611_at	Info	Lyzs	lysozyme	P	P	P	P	P	P	P	P	P	P	P	P	A	A	A	A	P	P	P	A	P	P	A	P	P	P	A	P	P	P	P	P	P	P	P
100612_at	Info	Rrm1	ribonucleotide reductase M1	P	P	P	P	P	P	P	P	P	P	P	P	A	A	P	P	A	A	P	P	P	A	A	P	A	A	A	A	P	P	P	A	A	P	A
100613_at	Info	Fkbp8	FK506 binding protein 8	P	P	P	P	A	P	P	P	P	P	P	P	P	P	P	P	P	P	M	P	A	A	A	A	A	A	P	A	A	P	A	M	P	P	P
100614_at	Info	Mb	myoglobin	A	A	A	A	A	A	A	A	A	A	A	A	A	A	A	A	A	A	A	A	A	A	A	A	A	A	A	A	A	A	A	A	A	A	A
100615_at	Info	Mb	myoglobin	P	A	A	A	A	A	A	A	A	A	A	A	A	A	A	P	M	A	A	A	A	A	A	A	A	A	P	A	M	A	A	A	P	A	A
100616_at	Info	Cenpa	centromere autoantigen A	A	A	A	A	A	A	P	A	A	A	A	A	A	A	A	A	A	A	A	A	A	A	A	A	A	A	A	A	A	A	A	A	A	A	A
100617_at	Info	Slc25a5	solute carrier family 25 (mitochondrial carrier; adenine nucleotide translocator), member 5	A	A	P	A	P	A	P	A	A	A	A	A	A	A	A	A	A	A	A	A	A	A	A	A	A	A	A	A	A	A	A	A	A	A	A
100618_f_at	Info	Slc25a5	solute carrier family 25 (mitochondrial carrier; adenine nucleotide translocator), member 5	M	P	A	A	A	A	A	A	A	A	A	A	A	A	A	A	A	A	A	A	A	A	A	A	A	A	A	A	A	A	A	A	A	A	A
100619_r_at	Info	Slc25a5	solute carrier family 25 (mitochondrial carrier; adenine nucleotide translocator), member 5	A	M	A	A	A	A	A	A	A	A	A	A	A	A	A	A	A	A	A	A	A	A	A	A	A	A	A	A	A	A	A	A	A	A	A
100620_at	Info	Hpd	4-hydroxyphenylpyruvic acid dioxygenase	A	A	A	A	A	A	A	A	A	A	A	A	P	A	A	P	A	P	A	P	A	A	A	P	A	A	A	A	A	A	A	A	M	P	A
100621_at	Info	Rnh1	ribonuclease/angiogenin inhibitor 1	P	P	A	A	A	A	A	A	P	P	P	P	P	P	P	P	P	P	A	A	P	A	P	A	A	P	A	P	P	A	P	A	A	P	A
100622_at	Info	Prdx6	peroxiredoxin 6	P	P	P	P	P	P	P	P	P	P	P	P	P	P	P	P	P	P	P	P	A	P	P	P	P	P	P	P	P	P	P	P	P	P	P
100623_at	Info	Clca3	chloride channel calcium activated 3	A	A	A	A	A	A	A	A	A	A	A	A	A	A	A	A	A	A	A	A	A	A	A	A	A	A	A	A	A	A	A	A	A	A	A
100626_at	Info	Odf2	outer dense fiber of sperm tails 2	A	A	A	A	A	A	A	A	A	A	A	A	A	A	A	A	A	A	A	A	A	A	A	A	A	A	A	A	A	A	A	A	A	A	A
100628_at	Info	Ndufc1	NADH dehydrogenase (ubiquinone) 1, subcomplex unknown, 1	P	P	P	P	P	P	P	P	P	P	P	P	P	P	P	P	P	P	P	A	P	A	P	A	A	P	A	P	P	P	P	P	P	P	P
100629_at	Info	Gstm5	glutathione S-transferase, mu 5	P	P	P	P	P	P	P	P	P	P	A	A	A	A	A	A	A	A	A	A	A	A	A	P	A	A	A	A	A	A	P	A	A	P	A
100630_f_at	Info	Gstm5	glutathione S-transferase, mu 5	P	P	P	P	P	P	P	P	P	P	P	P	P	P	P	M	A	P	P	A	A	A	A	P	M	A	P	M	P	A	P	P	A	P	P
100631_r_at	Info	Gstm5	glutathione S-transferase, mu 5	A	A	A	A	A	A	A	A	A	A	A	A	A	A	A	A	A	A	A	A	A	A	A	A	A	A	A	A	A	A	A	A	A	A	A
100632_at	Info	Prkag1	protein kinase, AMP-activated, gamma 1 non-catalytic subunit	A	A	A	A	A	A	A	A	A	A	P	P	P	A	P	P	P	P	A	A	A	A	A	A	A	A	A	A	A	A	A	A	A	A	A
100633_at	Info	2810484M10Rik	RIKEN cDNA 2810484M10 gene	P	P	P	P	P	A	P	P	P	P	P	P	P	P	P	P	P	P	A	A	P	P	A	P	A	A	A	A	A	A	A	A	M	P	P
100634_at	Info	Rdh7	retinol dehydrogenase 7	A	A	A	A	A	A	A	A	A	A	A	A	A	A	A	A	A	A	A	A	A	A	A	A	A	A	A	A	A	A	A	A	A	A	A
100635_at	Info	Sara	SAR1a gene homolog (S. cerevisiae)	P	P	P	P	P	P	P	P	P	P	P	P	P	P	P	P	P	P	P	A	P	P	P	P	A	P	P	P	A	A	A	P	A	A	M
100636_at	Info	Eif4ebp1	eukaryotic translation initiation factor 4E binding protein 1	P	P	P	P	P	A	P	P	P	P	P	P	P	A	P	A	P	A	A	P	P	P	A	M	A	A	P	A	P	A	P	P	P	P	P
100669_at	Info	NA	NA	A	A	A	A	A	A	A	A	A	A	A	A	A	A	A	A	A	A	A	A	A	A	A	A	A	A	A	A	A	A	A	A	A	A	A
100670_at	Info	Scn9a	sodium channel, voltage-gated, type IX, alpha polypeptide	A	A	A	A	A	A	A	A	A	A	A	A	A	A	A	A	A	A	A	A	A	A	A	A	A	A	A	A	A	M	A	A	A	A	A
100671_at	Info	Ifna11	interferon alpha family, gene 11	A	A	A	A	A	A	A	A	A	A	A	A	A	A	A	A	A	A	A	A	A	A	A	A	A	A	A	A	A	A	A	A	A	A	A
100672_at	Info	Myo5a	myosin Va	A	A	A	A	A	A	A	A	A	A	A	A	A	A	A	A	A	A	A	A	A	A	A	A	A	A	A	A	A	A	A	A	A	A	A
100673_f_at	Info	Klra5	killer cell lectin-like receptor, subfamily A, member 5	A	A	A	A	A	A	A	A	A	A	A	A	A	A	A	A	A	A	A	A	A	A	A	A	A	A	A	A	A	P	A	A	A	A	A
100674_f_at	Info	Klra6	killer cell lectin-like receptor, subfamily A, member 6	A	A	A	A	A	A	A	A	A	A	A	A	P	P	P	P	P	P	A	A	A	A	A	A	A	A	A	A	A	A	A	A	A	A	A
100675_at	Info	Gabrr1	gamma-aminobutyric acid (GABA-C) receptor, subunit rho 1	A	A	A	A	A	A	A	A	A	A	A	A	A	A	A	A	A	A	A	A	A	A	A	A	A	A	A	A	A	A	A	A	A	A	A
100676_at	Info	Synj2	synaptojanin 2	A	A	A	A	A	A	A	A	A	A	A	A	A	A	A	A	A	A	A	A	A	A	A	A	A	A	A	A	A	A	A	A	A	A	A
100677_f_at	Info	V2r9	vomeronasal 2, receptor, 9	A	A	A	A	A	A	A	P	A	A	A	A	P	A	P	P	A	M	P	P	A	A	A	P	A	M	A	P	P	P	A	A	P	A	P
100678_s_at	Info	V2r3	vomeronasal 2, receptor, 3	A	A	A	A	A	A	A	A	A	A	A	A	A	A	A	A	A	A	A	A	A	A	A	A	A	A	A	A	A	A	A	A	A	A	A
100679_at	Info	V2r16	vomeronasal 2, receptor, 16	A	A	A	A	A	A	A	A	A	A	A	A	A	A	A	A	A	A	A	A	A	A	A	A	A	A	A	A	A	A	A	A	A	A	A
100680_at	Info	Dub1	deubiquitinating enzyme 1	A	A	A	A	A	A	A	P	A	A	A	A	A	A	A	A	A	A	A	A	A	A	A	A	A	A	A	A	A	A	A	A	A	M	A
100681_f_at	Info	Klk-ps1	kallikrein, pseudogene 1	A	A	A	A	A	A	A	A	A	A	A	A	A	A	A	A	A	A	A	A	A	A	A	A	A	A	A	A	A	A	A	A	A	A	A
100682_f_at	Info	Igk-V8	immunoglobulin kappa chain variable 8 (V8)	A	A	A	A	A	A	A	A	A	A	A	A	A	A	A	A	A	A	A	A	A	A	A	A	A	A	A	A	A	A	A	A	A	A	A
100683_r_at	Info	Igk-V8	immunoglobulin kappa chain variable 8 (V8)	A	A	A	A	A	A	A	A	A	A	A	A	A	A	A	A	A	A	A	A	A	A	A	A	A	A	A	A	A	A	A	A	A	A	A
100684_at	Info	Prkcsh	protein kinase C substrate 80K-H	P	P	P	P	A	A	P	P	P	P	P	P	A	A	P	P	P	P	A	A	P	P	A	A	A	A	P	A	P	A	P	A	P	A	A
100685_at	Info	Krt2-1	keratin complex 2, basic, gene 1	A	A	A	A	A	A	A	A	A	A	A	A	A	A	A	A	A	A	A	A	A	A	A	A	A	A	A	A	A	A	A	A	A	A	A
100686_at	Info	Rps2	ribosomal protein S2	P	P	P	P	P	P	P	P	P	P	P	P	P	P	P	P	P	P	P	P	P	P	P	P	P	P	P	P	P	P	P	P	P	P	P
100687_f_at	Info	V2r14	vomeronasal 2, receptor, 14	A	A	A	A	A	A	A	A	A	A	A	A	A	A	A	A	A	A	A	A	A	A	A	A	A	A	P	A	A	A	A	A	A	A	A
100688_at	Info	Crybb2	crystallin, beta B2	A	A	A	A	A	A	A	A	A	A	A	A	A	A	A	A	A	A	A	A	A	A	A	A	A	A	A	A	A	A	A	A	A	A	A
100689_at	Info	Svp2	seminal vesicle protein 2	A	A	A	A	A	A	A	A	A	A	A	A	A	A	A	A	A	A	A	A	A	A	A	A	A	A	A	A	A	A	A	A	A	A	A
100690_at	Info	Th	tyrosine hydroxylase	A	A	A	A	A	A	A	A	A	A	A	A	A	A	A	A	A	A	A	A	A	A	A	A	A	A	A	A	A	A	A	A	A	A	A
100691_at	Info	Scn3a	sodium channel, voltage-gated, type III, alpha polypeptide	A	A	A	A	A	A	A	A	A	A	A	A	A	A	A	A	A	A	A	A	A	A	A	A	A	A	A	A	A	A	A	A	A	A	A
100692_at	Info	NA	NA	A	A	A	A	A	A	A	A	A	A	A	A	A	A	A	M	A	A	A	A	A	A	A	A	A	A	A	A	A	A	A	A	A	A	A
100693_at	Info	Gabrg3	gamma-aminobutyric acid (GABA-A) receptor, subunit gamma 3	A	A	A	A	P	A	A	A	A	A	A	A	A	A	A	A	A	A	A	A	A	A	A	A	A	A	A	A	A	A	A	A	A	A	A
100694_at	Info	Rplp1	ribosomal protein, large, P1	P	P	P	P	P	P	P	P	P	P	P	P	P	P	P	P	P	P	P	P	P	P	P	P	P	P	P	P	P	P	P	P	P	P	P
100695_at	Info	Edn2	endothelin 2	A	A	A	A	A	A	A	A	A	A	A	A	A	A	A	A	A	A	A	A	A	A	A	A	A	A	A	A	A	A	A	A	A	A	A
100696_at	Info	Pde6a	phosphodiesterase 6A, cGMP-specific, rod, alpha	A	A	A	A	A	A	A	A	A	A	A	A	A	A	A	A	A	A	A	A	A	A	A	A	A	A	A	A	A	A	A	A	A	A	A
100697_at	Info	Pax3	paired box gene 3	A	A	A	A	A	A	A	A	A	A	A	A	A	A	A	A	A	A	A	A	A	A	A	A	A	A	A	A	A	A	A	A	A	A	A
100698_at	Info	Prop1	paired like homeodomain factor 1	A	A	A	A	A	A	A	A	A	A	A	A	A	A	A	A	A	A	A	A	A	A	A	A	A	A	A	A	A	A	A	A	A	A	A
100699_at	Info	Nfatc2ip	nuclear factor of activated T-cells, cytoplasmic 2 interacting protein	A	A	A	A	A	A	A	A	A	A	A	A	A	A	A	A	A	A	A	A	A	A	A	A	A	A	A	A	A	A	A	A	A	A	A
100700_s_at	Info	Nr5a1	nuclear receptor subfamily 5, group A, member 1	A	A	A	A	A	A	A	A	A	A	A	A	A	A	A	A	A	A	A	A	A	A	A	A	A	A	A	A	A	A	A	A	A	A	A
100701_r_at	Info	Nr5a1	nuclear receptor subfamily 5, group A, member 1	A	A	A	A	P	A	A	A	A	A	A	A	A	A	A	A	A	A	A	A	A	A	A	A	A	A	A	A	A	A	A	A	A	P	A
100702_at	Info	Shbg	sex hormone binding globulin	A	A	A	A	A	A	A	A	A	A	A	A	A	A	A	A	A	A	A	A	A	A	A	A	A	A	A	A	A	A	A	A	A	A	A
100703_at	Info	Npy2r	neuropeptide Y receptor Y2	A	A	A	A	A	A	A	A	P	A	A	A	A	A	A	A	A	A	A	A	A	A	A	A	A	A	A	A	A	A	A	A	A	A	A
100704_at	Info	Cklfsf4	chemokine-like factor super family 4	A	A	A	M	A	A	A	A	P	P	A	A	A	A	A	A	A	A	A	A	A	A	A	A	A	A	A	A	P	A	P	A	P	A	A
100705_at	Info	Lhcgr	luteinizing hormone/choriogonadotropin receptor	A	A	A	A	A	A	A	A	A	A	A	A	A	A	A	A	A	A	A	A	A	A	A	A	A	A	A	A	A	A	A	A	A	A	A
100706_f_at	Info	D2Wsu23e	DNA segment, Chr 2, Wayne State University 23, expressed	A	A	A	A	A	A	A	A	A	A	A	A	A	A	A	A	P	P	A	A	A	A	A	A	A	A	A	A	A	P	A	A	A	A	A
100707_at	Info	Posh-pending	plenty of SH3 domains	A	A	A	A	A	A	A	A	A	A	A	A	A	A	A	A	A	A	A	A	A	A	A	A	A	A	A	A	A	A	A	A	A	A	A
100708_at	Info	H3f3b	H3 histone, family 3B	P	P	P	P	P	P	P	P	P	P	P	P	P	P	P	P	P	P	P	P	P	P	P	P	P	P	P	P	P	P	P	P	P	P	P
100709_at	Info	Tpbpa	trophoblast specific protein alpha	A	A	A	A	A	A	A	A	A	A	A	A	A	A	A	A	A	A	A	A	A	A	A	A	A	A	A	A	A	A	A	A	A	A	A
100710_at	Info	Vcp	valosin containing protein	P	P	P	P	P	P	P	P	P	P	P	P	A	A	P	P	P	P	P	M	A	A	A	P	A	P	A	P	A	A	A	P	P	A	P
100711_at	Info	Rpl10a	ribosomal protein L10A	P	P	P	P	P	P	P	P	P	P	P	P	P	P	P	P	P	P	P	P	P	P	P	P	P	P	P	P	P	P	P	P	P	P	P
100712_at	Info	Npas1	neuronal PAS domain protein 1	A	A	A	A	A	A	A	A	A	A	A	A	A	A	A	A	A	A	A	A	A	A	A	A	A	A	A	A	A	A	A	A	A	A	A
100713_at	Info	LOC170938	zinc finger protein s11-6	P	P	A	A	A	A	P	A	A	A	A	A	P	P	A	P	P	P	A	P	A	A	A	A	A	A	A	A	A	A	A	A	A	A	P
100714_at	Info	Bapx1	bagpipe homeobox gene 1 homolog (Drosophila)	A	A	A	A	A	A	A	A	A	A	A	A	A	A	A	A	A	A	A	A	A	A	P	A	A	A	A	A	A	A	A	A	A	A	A
100715_at	Info	Msmb	beta-microseminoprotein	A	A	A	A	A	A	A	A	A	A	A	A	A	A	A	A	A	A	A	A	A	A	A	A	A	A	A	A	A	A	A	A	A	A	A
100716_at	Info	Has1	hyaluronan synthase1	A	A	A	A	A	A	A	A	A	A	A	A	A	A	A	A	A	A	A	M	A	A	A	A	A	A	A	A	A	A	A	A	A	A	A
100717_at	Info	U90926	cDNA sequence U90926	A	A	P	A	A	A	A	A	A	A	A	A	A	A	A	A	A	A	A	A	A	A	A	A	A	A	A	A	A	A	A	A	A	A	A
100718_at	Info	Ptma	prothymosin alpha	P	P	P	P	P	P	P	P	P	P	P	P	P	P	P	P	P	P	P	P	P	P	P	P	P	P	P	P	P	P	P	P	P	P	P
100719_f_at	Info	Klk16	kallikrein 16	A	A	A	A	A	A	P	A	P	A	A	A	A	A	A	A	A	A	A	A	A	A	A	A	A	A	A	A	A	A	A	A	A	A	A
100720_at	Info	Pabpc1	poly A binding protein, cytoplasmic 1	P	A	P	A	P	P	A	A	A	A	A	A	A	A	A	A	A	A	A	A	A	A	A	A	A	P	A	A	A	A	A	A	A	A	A
100721_f_at	Info	LOC56304	recombinant antineuraminidase single chain Ig VH and VL domains	A	A	A	A	A	A	A	A	A	A	A	A	A	A	A	A	A	A	A	A	A	A	A	A	A	A	A	A	A	A	A	A	A	A	A
100722_r_at	Info	LOC56304	recombinant antineuraminidase single chain Ig VH and VL domains	A	P	A	A	A	A	A	A	A	A	A	A	A	A	A	A	A	A	A	A	M	A	A	A	A	A	M	A	A	M	P	A	P	M	A
100723_f_at	Info	Sprr2e	small proline-rich protein 2E	A	A	A	A	A	A	A	A	A	A	A	A	A	A	A	A	A	A	A	A	A	A	A	A	A	A	A	A	A	A	A	A	A	A	A
100724_at	Info	Zfp28	zinc finger protein 28	A	P	A	A	A	A	A	A	A	A	A	A	A	A	A	A	A	P	A	A	A	A	A	A	A	A	A	A	A	A	A	A	A	A	A
100725_at	Info	Nqo1	NAD(P)H dehydrogenase, quinone 1	A	A	A	A	A	A	A	A	A	A	A	A	A	A	A	A	A	A	A	A	A	A	A	A	A	A	A	A	A	A	A	A	A	A	A
100726_at	Info	Grin2a	glutamate receptor, ionotropic, NMDA2A (epsilon 1)	A	A	A	A	A	A	A	A	A	A	A	A	A	A	A	A	A	A	A	A	A	A	A	A	A	A	A	A	A	A	A	A	A	A	A
100727_at	Info	Rpl28	ribosomal protein L28	P	P	P	P	P	P	P	P	P	P	P	P	P	P	P	P	P	P	P	P	P	P	P	P	P	P	P	P	P	P	P	P	P	P	P
100728_at	Info	Mpdz	multiple PDZ domain protein	A	A	A	A	A	A	A	A	A	A	A	A	A	A	A	A	A	A	A	A	A	A	A	A	A	A	A	A	A	A	A	A	A	A	A
100729_at	Info	Rpl26	ribosomal protein L26	P	P	P	P	P	P	P	P	P	P	P	P	P	P	P	P	P	P	P	P	P	P	P	P	P	P	P	P	P	P	P	P	P	P	P
100730_at	Info	Ly78	lymphocyte antigen 78	A	A	A	A	A	A	A	A	A	A	A	A	A	A	A	A	A	A	A	A	A	A	A	P	A	A	A	A	A	A	A	A	A	A	A
100731_at	Info	Prp15	proline-rich protein 15	A	A	A	A	A	A	A	A	A	A	A	A	A	A	A	A	A	A	A	A	A	A	A	A	A	A	A	A	A	A	A	A	A	A	A
100732_at	Info	Rps8	ribosomal protein S8	P	P	P	P	P	P	P	P	P	P	P	P	P	P	P	P	P	P	P	P	P	P	P	P	P	P	P	P	P	P	P	P	P	P	P
100733_at	Info	Psma2	proteasome (prosome, macropain) subunit, alpha type 2	P	P	P	P	P	P	P	P	P	P	P	P	P	P	P	P	P	P	A	P	P	A	A	A	A	A	A	P	A	P	P	A	P	A	P
100734_at	Info	Rpl3	ribosomal protein L3	P	P	P	P	P	P	P	P	P	P	P	P	P	P	P	P	P	P	P	P	P	P	P	P	P	P	P	P	P	P	P	P	P	P	P
100735_at	Info	Krtap6-3	keratin associated protein 6-3	A	A	A	A	A	A	A	A	A	A	A	A	A	A	A	A	A	A	A	A	A	A	A	A	A	A	A	A	A	A	A	A	A	A	A
100736_at	Info	Barx2	BarH-like homeobox 2	A	A	A	A	A	A	A	A	A	A	A	A	A	A	A	A	A	A	A	A	A	A	A	P	A	A	A	A	A	A	A	A	A	A	A
100737_at	Info	Onecut1	one cut domain, family member 1	A	A	A	A	A	A	A	A	A	A	A	A	A	A	A	A	A	A	A	A	A	A	A	A	A	A	A	A	A	A	A	A	A	A	A
100738_at	Info	Spi15	serine protease inhibitor 15	A	A	A	A	A	A	A	A	A	A	A	A	A	A	A	A	A	A	A	A	A	A	A	A	A	A	A	A	A	A	A	A	A	A	A
100739_at	Info	Spi16	serine protease inhibitor 16	A	A	A	A	A	A	A	A	A	A	A	A	A	A	A	A	A	A	A	A	A	A	P	A	A	A	A	A	A	A	A	A	A	A	A
100740_at	Info	Gp5	glycoprotein 5 (platelet)	A	A	A	A	A	A	A	A	A	A	A	A	A	A	A	A	A	A	A	A	A	A	A	A	A	A	A	A	A	A	A	A	A	A	A
100741_at	Info	Fprl1	formyl peptide receptor-like 1	P	A	A	A	P	A	A	A	A	A	A	A	A	P	A	M	A	A	P	P	A	A	A	A	A	A	A	A	A	A	A	A	A	P	A
100742_at	Info	AA409749	expressed sequence AA409749	A	A	A	A	A	A	A	A	A	A	A	A	A	A	A	A	A	A	A	A	A	A	A	A	A	A	A	A	A	A	A	A	A	A	A
100743_at	Info	D030070L09Rik	RIKEN cDNA D030070L09 gene	A	A	A	A	A	A	A	A	A	A	A	A	P	P	A	A	A	A	A	A	A	A	A	A	A	A	A	A	A	A	A	A	A	A	A
100744_at	Info	6820424L24Rik	RIKEN cDNA 6820424L24 gene	A	A	A	A	A	A	A	A	A	A	A	A	A	A	A	A	A	A	A	A	A	A	A	A	A	A	A	A	A	A	A	A	A	A	A
100745_r_at	Info	AA408156	expressed sequence AA408156	A	A	A	A	A	A	A	A	A	A	A	A	A	A	A	A	A	A	A	A	A	A	A	A	A	A	A	A	A	A	A	A	A	A	A
100746_at	Info	NA	NA	A	A	A	A	A	A	A	A	M	A	A	A	A	A	A	A	A	A	A	A	A	A	A	A	A	A	A	A	A	A	A	A	A	A	A
100747_at	Info	AA408954	expressed sequence AA408954	A	A	A	A	A	A	A	A	A	A	A	A	A	A	A	A	A	A	A	A	A	A	A	A	A	A	A	A	A	A	A	A	A	A	A
100748_at	Info	D10Wsu159e	DNA segment, Chr 10, Wayne State University 159, expressed	A	A	A	A	A	A	A	A	A	A	A	A	A	A	A	A	A	A	A	A	A	A	A	A	A	A	A	A	A	A	A	A	A	A	A
100749_at	Info	D430004I08Rik	RIKEN cDNA D430004I08 gene	A	A	A	A	A	A	A	A	A	A	A	A	A	A	A	A	A	A	A	A	A	A	A	A	A	A	A	A	A	A	A	A	A	A	A
100750_at	Info	AA414903	expressed sequence AA414903	A	A	A	A	A	A	A	A	A	A	A	M	A	A	A	A	A	A	A	A	A	A	A	A	A	A	A	A	A	P	A	A	A	A	A
100751_at	Info	Adam10	a disintegrin and metalloprotease domain 10	A	A	A	A	A	A	A	A	A	A	A	A	A	A	M	P	A	A	A	A	A	A	A	A	A	A	A	A	A	A	A	A	A	A	A
100752_at	Info	Rrh	retinal pigment epithelium derived rhodopsin homolog	A	A	A	A	A	A	A	A	A	A	A	A	A	A	A	A	A	A	A	A	A	A	A	A	A	A	A	A	A	A	A	A	A	A	A
100753_at	Info	Atp5a1	ATP synthase, H+ transporting, mitochondrial F1 complex, alpha subunit, isoform 1	P	P	P	P	P	P	P	P	P	P	P	P	P	P	P	P	P	P	P	P	P	P	P	P	P	P	P	P	P	P	P	P	P	P	P
100754_at	Info	EVI1	ecotropic viral integration site 1	A	A	A	A	A	A	A	A	A	A	A	A	A	A	A	A	A	A	A	A	A	A	A	A	A	A	A	A	A	A	A	A	A	A	A
100755_at	Info	Ela2	elastase 2	A	A	A	P	A	A	A	A	A	A	A	A	A	A	A	A	A	A	A	A	A	A	A	A	A	A	A	A	A	A	A	A	A	A	A
100756_r_at	Info	Tyms-ps	thymidylate synthase, pseudogene	A	A	A	A	A	A	A	A	A	A	A	A	A	A	A	A	A	A	A	A	A	A	A	A	A	A	A	A	A	A	A	A	M	A	A
100757_at	Info	Cacnb2	calcium channel, voltage-dependent, beta 2 subunit	A	A	A	A	A	A	A	A	A	A	A	A	A	A	A	A	A	A	A	A	A	A	A	A	A	A	A	A	A	A	A	A	A	A	A
100758_at	Info	H2-Ke2	H2-K region expressed gene 2	P	P	P	P	P	P	P	P	P	P	P	P	P	P	P	P	P	P	P	P	P	P	P	P	P	P	P	P	P	P	P	P	P	P	P
100759_at	Info	Mrc2	mannose receptor, C type 2	A	A	A	A	A	P	A	A	A	A	A	A	A	A	A	P	A	A	M	P	A	A	A	A	A	P	A	A	A	A	P	A	M	A	A
100760_at	Info	Dsc1	desmocollin 1	A	A	A	A	M	A	A	A	A	A	A	A	A	A	A	A	A	M	A	A	A	A	A	A	A	A	A	A	A	A	A	A	A	A	A
100761_at	Info	Strn	striatin, calmodulin binding protein	A	A	A	A	A	A	P	A	A	A	A	A	A	A	A	A	A	A	A	A	A	A	A	A	A	A	A	A	A	A	A	A	A	A	A
100762_at	Info	Sema6a	sema domain, transmembrane domain (TM), and cytoplasmic domain, (semaphorin) 6A	A	A	A	A	A	A	A	A	A	A	A	A	A	A	A	A	A	A	A	A	A	A	A	A	A	A	A	A	A	A	A	A	A	A	A
100763_at	Info	D130071G01Rik	RIKEN cDNA D130071G01 gene	A	A	A	A	A	A	A	A	A	A	A	A	A	A	A	A	A	A	A	A	A	A	A	A	A	A	A	A	A	A	A	A	A	A	A
100764_at	Info	Il2rb	interleukin 2 receptor, beta chain	A	A	A	A	A	A	A	A	A	A	A	A	A	A	A	A	A	A	A	A	A	A	A	A	A	A	A	A	A	A	A	A	A	A	A
100765_at	Info	E230011A21Rik	RIKEN cDNA E230011A21 gene	P	A	P	A	A	A	A	A	A	A	A	A	M	A	A	A	A	A	A	A	A	A	A	A	A	A	A	A	P	A	A	A	A	A	A
100766_at	Info	Edn3	endothelin 3	A	A	A	A	A	A	A	A	A	A	A	A	A	A	A	A	A	A	A	A	A	A	A	A	A	A	A	A	A	A	A	A	A	A	A
100767_at	Info	NA	NA	A	A	A	A	A	A	A	A	A	A	A	A	A	A	A	A	A	A	A	A	A	A	A	A	A	A	A	A	A	A	A	A	A	A	A
100768_at	Info	NA	NA	A	A	A	A	A	A	A	A	A	A	A	A	A	A	A	A	A	A	A	A	A	A	A	A	A	A	A	A	A	A	A	A	A	A	A
100769_at	Info	NA	NA	A	A	A	A	P	A	A	A	A	A	A	A	A	A	A	A	A	A	A	A	A	A	A	A	A	A	A	A	A	A	A	A	A	A	A
100771_at	Info	Blnk	B-cell linker	A	A	A	A	A	A	A	A	A	A	A	A	A	A	A	A	A	A	A	A	A	A	A	A	A	A	A	A	A	A	A	A	A	A	A
100772_g_at	Info	Blnk	B-cell linker	A	A	A	A	A	A	A	A	A	A	A	A	A	A	A	A	A	A	A	A	A	A	A	A	A	A	A	A	A	A	P	A	A	A	A
100773_at	Info	Il12a	interleukin 12a	A	A	A	A	A	A	A	A	A	A	A	A	M	A	A	A	A	A	A	A	A	A	A	A	A	A	A	P	A	A	A	A	A	A	A
100774_at	Info	AA409442	expressed sequence AA409442	P	P	P	P	A	A	A	A	P	P	P	P	A	A	P	P	P	P	A	A	P	A	A	P	A	A	A	A	A	A	A	A	A	P	A
100775_at	Info	Spp1	secreted phosphoprotein 1	A	M	A	A	A	A	A	A	A	A	A	P	P	A	P	P	A	A	A	A	A	A	A	A	A	A	A	A	A	A	A	A	A	A	A
100776_at	Info	NA	NA	A	A	P	P	A	A	P	P	A	P	A	A	A	A	A	A	A	A	A	P	A	A	A	A	A	A	A	A	A	A	A	A	A	A	A
100778_at	Info	Cd38	CD38 antigen	A	A	A	A	A	A	A	A	A	A	A	A	A	A	A	A	A	P	A	A	A	A	A	A	A	A	A	A	A	A	A	A	A	A	A
100779_at	Info	Il12b	interleukin 12b	A	A	P	P	P	A	M	A	A	A	A	A	A	A	M	A	A	A	A	A	A	A	A	P	A	P	A	A	P	P	A	A	M	A	A
100780_at	Info	Rps4x	ribosomal protein S4, X-linked	P	P	P	P	P	P	P	P	P	P	P	P	P	P	P	P	P	P	P	P	P	P	P	P	P	P	P	P	P	P	P	P	P	P	P
100828_at	Info	Myla	myosin light chain, alkali, cardiac atria	A	A	A	A	A	A	A	A	A	A	A	A	A	A	A	A	A	A	A	A	A	A	A	A	A	A	A	A	A	A	A	A	A	A	A
100839_at	Info	NA	NA	A	P	A	A	A	A	A	A	A	A	A	A	A	A	A	A	A	A	A	A	A	A	A	A	A	A	A	A	A	A	A	A	A	A	A
100876_at	Info	NA	NA	A	A	A	A	A	A	A	A	A	A	A	A	A	A	A	A	A	A	A	A	A	A	A	A	A	A	A	A	A	A	A	A	A	A	A
100877_at	Info	1810058I24Rik	RIKEN cDNA 1810058I24 gene	P	P	P	P	P	P	P	P	P	P	P	P	P	P	P	P	P	P	A	P	A	A	P	P	P	P	P	A	P	A	P	P	P	A	P
100878_at	Info	Strn3	striatin, calmodulin binding protein 3	A	A	P	P	P	P	P	P	A	A	A	A	A	A	A	A	A	A	A	A	P	A	A	A	A	A	A	A	A	A	A	A	A	A	P
100879_at	Info	Actn3	actinin alpha 3	A	A	A	A	A	A	A	A	A	A	A	A	A	A	A	A	A	A	A	A	A	A	A	A	A	A	A	A	A	A	A	A	A	A	P
100880_at	Info	NA	NA	P	P	P	P	A	A	P	P	A	P	A	A	P	P	P	P	P	P	A	P	A	P	A	A	A	A	A	A	A	A	A	A	A	A	A
100882_at	Info	Defb1	defensin beta 1	A	A	A	A	A	A	A	A	A	A	A	A	A	A	A	A	A	A	A	A	A	A	A	A	A	A	A	A	A	A	A	A	A	A	A
100883_at	Info	1110036H21Rik	RIKEN cDNA 1110036H21 gene	A	A	A	A	A	A	A	A	A	A	A	A	A	A	A	A	A	A	A	A	A	A	A	A	A	A	A	A	A	A	A	A	A	A	A
100884_at	Info	Akr1b8	aldo-keto reductase family 1, member B8	A	P	A	A	A	A	A	A	A	A	A	A	A	A	A	A	A	A	A	A	A	A	A	A	A	A	A	A	A	A	A	A	A	A	A
100885_at	Info	Nek2	NIMA (never in mitosis gene a)-related expressed kinase 2	A	A	A	A	A	A	A	A	A	A	A	A	A	A	A	A	A	A	A	A	A	A	A	A	A	A	A	A	A	A	A	A	A	A	A
100886_f_at	Info	Mrpl45	mitochondrial ribosomal protein L45	P	P	P	P	A	A	P	P	P	P	P	P	P	P	P	P	P	P	P	P	A	A	P	P	P	M	A	A	A	A	P	A	A	P	P
100887_at	Info	NA	NA	A	A	A	A	A	A	A	A	A	A	A	A	A	A	A	A	A	A	A	A	A	A	A	A	A	A	A	A	A	A	A	A	A	A	A
100888_at	Info	Sorl1	sortilin-related receptor, LDLR class A repeats-containing	A	A	A	A	A	A	A	A	A	A	A	A	A	A	A	A	A	A	A	A	A	A	A	A	A	A	A	A	A	A	A	A	A	A	A
100889_at	Info	NA	NA	A	A	A	A	A	A	A	P	P	P	A	A	P	P	P	P	P	A	A	A	A	A	P	P	A	A	A	A	A	A	P	P	A	A	P
100890_at	Info	Chaf1b	chromatin assembly factor 1, subunit B (p60)	P	P	P	P	P	A	P	P	P	P	P	P	P	P	A	M	P	P	P	A	A	A	A	M	A	P	A	A	P	P	A	M	P	A	A
100891_at	Info	Mcsp	mitochondrial capsule selenoprotein	A	M	A	A	A	A	A	A	A	A	P	A	A	A	A	A	A	A	A	A	A	A	A	A	A	A	A	A	A	A	A	A	A	A	A
100892_at	Info	Ndufaf1	NADH dehydrogenase (ubiquinone) 1 alpha subcomplex, assembly factor 1	P	P	A	A	A	A	A	P	A	A	A	A	A	A	A	A	P	P	A	A	A	A	A	A	A	A	A	A	A	P	M	A	A	A	P
100893_at	Info	Sptlc2	serine palmitoyltransferase, long chain base subunit 2	P	P	P	P	P	A	P	P	P	P	A	A	P	P	P	A	P	P	A	A	A	A	A	A	A	P	A	A	A	P	A	A	A	A	P
100894_at	Info	Orc5l	origin recognition complex, subunit 5-like (S. cerevisiae)	A	A	M	P	A	A	A	A	P	P	A	A	P	P	P	P	P	P	A	A	A	A	A	A	A	A	A	A	A	A	A	A	P	A	A
100895_at	Info	NA	NA	P	P	A	A	M	P	P	P	A	P	A	A	P	P	P	P	P	P	P	A	A	A	A	A	P	A	A	P	A	A	P	A	A	A	A
100896_at	Info	Cacng1	calcium channel, voltage-dependent, gamma subunit 1	A	A	A	A	A	A	A	P	A	A	A	A	A	A	A	A	A	A	P	P	A	A	A	A	A	A	A	P	A	A	A	A	A	A	A
100897_f_at	Info	Col11a2	procollagen, type XI, alpha 2	P	P	P	P	M	P	A	P	A	A	A	M	A	A	P	P	M	P	A	A	A	A	A	A	A	A	A	A	A	A	A	A	M	A	A
100898_r_at	Info	Col11a2	procollagen, type XI, alpha 2	A	A	A	M	A	A	P	A	A	A	A	A	P	P	A	P	P	P	P	P	M	P	P	P	A	P	A	M	P	P	A	A	P	P	P
100899_s_at	Info	Zfp297	zinc finger protein 297	P	P	P	P	P	P	P	P	A	A	P	P	P	P	P	P	P	P	A	A	A	A	A	A	A	A	A	A	A	A	P	A	P	P	P
100900_at	Info	Hcfc1	host cell factor C1	P	P	P	P	P	P	P	P	P	P	P	P	P	P	P	P	P	P	A	A	A	P	A	M	P	A	A	P	P	A	A	M	P	A	A
100901_at	Info	Hcfc1	host cell factor C1	A	A	A	A	A	A	P	A	A	P	A	A	A	A	A	A	A	A	A	A	A	A	A	A	A	A	A	A	A	A	A	A	A	A	A
100902_at	Info	2610019F03Rik	RIKEN cDNA 2610019F03 gene	A	A	A	A	A	A	A	A	A	A	A	A	P	P	P	P	P	P	A	A	A	A	A	A	A	A	A	A	A	A	A	A	A	A	A
100903_at	Info	Adprtl2	ADP-ribosyltransferase (NAD+; poly(ADP-ribose) polymerase)-like 2	P	P	P	P	P	P	A	A	P	P	P	P	A	A	A	A	A	A	P	A	A	A	A	A	A	P	A	A	P	A	P	P	A	A	A
100904_at	Info	D14Ertd209e	DNA segment, Chr 14, ERATO Doi 209, expressed	A	A	A	A	A	A	A	A	A	A	A	A	A	A	A	A	A	A	A	A	A	A	A	A	A	A	A	A	A	A	A	A	A	A	A
100905_at	Info	1700056O17Rik	RIKEN cDNA 1700056O17 gene	P	P	P	P	P	P	P	P	P	P	P	P	P	P	P	P	P	P	P	A	A	A	P	A	A	P	A	A	P	A	P	P	P	A	A
100906_at	Info	Itgb7	integrin beta 7	P	A	A	A	P	P	A	A	A	A	A	A	P	P	P	P	P	P	A	A	A	A	A	A	A	A	A	A	A	A	M	A	A	A	A
100907_at	Info	Kcne1l	potassium voltage-gated channel, Isk-related family, member 1-like	A	A	A	A	A	A	A	A	A	A	A	A	A	A	A	A	A	A	A	A	A	A	A	A	A	A	A	A	A	A	A	A	A	A	A
100908_at	Info	Ptpra	protein tyrosine phosphatase, receptor type, A	P	P	P	A	A	A	P	A	A	A	A	A	P	P	A	A	A	A	P	A	A	A	A	A	A	A	A	A	A	A	A	A	A	A	A
100909_at	Info	Prss8	protease, serine, 8 (prostasin)	A	A	A	A	A	A	A	A	A	A	A	A	A	A	A	A	A	A	A	A	A	A	A	A	A	A	A	A	A	A	A	A	A	A	A
100910_at	Info	Surf1	surfeit gene 1	P	P	P	P	A	A	P	P	P	P	P	P	P	P	P	P	P	P	A	A	P	A	A	A	A	A	P	P	A	A	A	P	A	P	P
100911_at	Info	Gpaa1	GPI anchor attachment protein 1	P	P	P	A	P	P	A	A	A	A	A	A	A	A	P	P	A	A	A	A	A	A	A	A	A	A	A	A	A	A	A	A	A	A	P
100912_at	Info	2410012M04Rik	RIKEN cDNA 2410012M04 gene	P	P	P	P	A	A	P	P	A	A	P	P	P	P	P	P	P	P	P	A	A	A	A	A	A	A	A	A	A	A	A	P	P	A	A
100913_at	Info	BC026682	cDNA sequence BC026682	A	A	A	A	A	A	A	A	A	A	A	A	A	A	A	A	A	A	A	A	A	A	P	A	A	A	A	A	A	A	A	A	A	A	A
100914_at	Info	Cd84	CD84 antigen	A	A	A	A	A	A	A	A	A	A	A	A	A	A	A	A	A	A	A	A	A	A	A	A	A	A	A	A	A	A	A	A	A	A	A
100915_at	Info	Myh9	myosin heavy chain IX	P	P	P	P	P	P	P	P	P	A	P	P	P	P	P	P	P	P	P	P	P	A	P	P	A	P	A	P	P	P	P	P	A	P	A
100916_at	Info	Slc22a1	solute carrier family 22 (organic cation transporter), member 1	A	A	A	A	A	A	A	P	A	A	A	A	A	A	A	A	A	A	A	A	A	A	A	A	A	A	A	A	A	A	A	A	A	A	A
100917_at	Info	2410080P20Rik	RIKEN cDNA 2410080P20 gene	P	A	A	A	P	P	P	P	P	A	A	A	A	A	A	M	P	P	A	P	M	P	A	A	A	A	P	A	P	A	A	A	A	P	A
100920_at	Info	2210039B01Rik	RIKEN cDNA 2210039B01 gene	A	A	A	A	A	A	A	A	A	A	A	A	A	P	A	A	A	A	A	A	A	A	A	A	A	A	A	A	A	A	A	A	A	A	A
100921_at	Info	Tnni3	troponin I, cardiac	P	P	A	A	P	A	P	P	P	P	P	P	A	A	A	A	A	A	A	A	A	A	P	P	A	A	A	A	A	A	A	A	A	A	A
100923_at	Info	Myo10	myosin X	P	A	A	A	A	A	A	A	A	A	A	A	A	A	A	A	A	A	A	A	A	A	P	A	A	A	A	A	A	A	A	A	A	A	A
100924_at	Info	Gata3	GATA binding protein 3	P	P	P	P	P	P	P	P	A	A	P	P	P	P	P	P	P	P	A	A	A	P	A	P	A	P	A	P	A	P	A	A	P	A	A
100925_at	Info	2700089E24Rik	RIKEN cDNA 2700089E24 gene	A	A	A	A	A	A	A	A	A	A	A	A	A	A	A	A	A	A	A	A	A	A	A	A	A	A	A	A	A	A	A	A	A	A	A
100926_at	Info	2700089E24Rik	RIKEN cDNA 2700089E24 gene	A	A	A	A	A	A	A	A	A	A	A	A	A	A	A	A	A	A	A	A	A	A	A	A	A	A	A	A	A	A	A	A	A	A	A
100927_at	Info	Pltp	phospholipid transfer protein	A	P	A	A	A	P	A	A	A	A	A	A	A	A	P	P	A	A	A	A	A	A	A	A	A	A	A	A	A	A	M	A	A	A	A
100928_at	Info	Fbln2	fibulin 2	A	A	A	A	A	A	A	A	A	A	A	A	A	A	A	A	A	A	A	M	A	A	A	A	A	A	A	A	A	A	A	A	A	A	A
100929_at	Info	NA	NA	A	A	A	A	A	A	A	A	A	A	A	A	A	A	A	A	A	A	A	A	A	A	A	A	A	A	A	A	A	A	A	A	A	A	A
100931_at	Info	Arsa	arylsulfatase A	P	A	A	A	A	A	P	A	A	A	A	A	P	P	P	P	A	A	A	A	A	A	A	A	A	A	A	A	A	A	A	A	A	A	A
100932_at	Info	Capn1	calpain 1	A	A	A	A	A	A	A	A	A	A	A	A	P	P	P	P	P	P	A	A	A	A	A	A	A	A	A	A	A	A	A	A	A	A	A
100933_at	Info	Stx1a	syntaxin 1A (brain)	A	A	A	A	A	P	A	A	A	A	A	A	A	A	A	A	A	A	A	A	A	A	A	A	A	A	A	A	A	A	A	A	A	A	A
100935_at	Info	Tcfl4	transcription factor-like 4	A	A	A	A	A	A	A	A	A	A	A	A	A	A	A	P	A	A	A	M	A	A	A	A	A	A	A	A	A	A	A	A	P	A	A
100938_at	Info	Ghrh	growth hormone releasing hormone	A	A	A	A	A	A	M	A	A	A	A	M	A	A	A	A	A	A	A	A	A	A	A	A	A	A	A	A	A	A	A	A	A	A	A
100939_at	Info	AI449432	expressed sequence AI449432	A	A	A	A	A	A	A	A	A	A	A	A	A	A	A	A	A	A	A	A	A	A	A	A	A	A	A	A	A	P	A	A	A	A	A
100941_at	Info	Miz1	Msx-interacting-zinc finger	P	P	A	P	P	A	P	P	P	P	A	A	P	P	P	P	P	P	P	A	A	A	A	P	A	A	P	A	P	A	A	A	A	A	A
100943_at	Info	Slc1a4	solute carrier family 1 (glutamate/neutral amino acid transporter), member 4	P	P	P	M	P	P	A	P	A	A	M	P	A	A	A	A	P	P	A	A	A	A	A	A	A	A	A	A	A	A	A	P	A	P	P
100944_at	Info	AW112010	expressed sequence AW112010	P	P	P	P	P	P	P	P	P	P	P	P	P	P	P	P	P	P	A	P	A	P	P	P	P	P	P	P	P	P	P	P	P	P	P
100946_at	Info	Bat8	HLA-B associated transcript 8	A	A	A	A	A	A	A	A	A	A	A	A	A	A	A	A	A	A	A	A	A	A	A	A	A	A	A	A	A	A	A	A	A	A	A
100947_at	Info	NA	NA	A	A	A	A	A	A	A	A	P	P	A	A	A	A	A	A	A	A	A	A	A	A	A	A	A	A	A	A	A	A	A	A	A	A	A
100948_at	Info	ank	progressive ankylosis	A	A	P	P	A	A	A	A	A	A	P	P	A	A	A	A	P	P	A	P	P	A	A	A	A	A	A	A	A	P	A	A	A	A	A
100949_at	Info	BC004044	cDNA sequence BC004044	P	P	P	P	P	A	P	P	A	A	A	A	A	A	A	A	A	A	A	A	A	A	A	A	A	A	A	A	P	A	A	A	A	A	A
100951_at	Info	Pkd2	polycystic kidney disease 2	P	P	A	A	P	P	P	P	P	P	A	A	A	A	A	A	A	A	A	P	A	A	A	A	A	A	A	P	P	A	A	A	P	P	A
100952_at	Info	Stim1	stromal interaction molecule 1	P	P	A	A	P	P	P	P	P	P	A	A	P	P	P	P	P	P	A	A	A	A	A	P	A	A	A	A	A	A	A	A	A	A	M
100953_at	Info	Timeless	timeless homolog (Drosophila)	A	A	A	A	A	A	A	A	A	A	A	A	A	A	A	A	A	A	A	A	A	A	A	A	A	A	A	A	A	A	A	A	A	A	A
100954_at	Info	Hrb	HIV-1 Rev binding protein	M	A	P	A	A	A	P	P	A	A	A	A	P	P	P	P	P	P	A	A	A	A	A	A	A	P	A	A	A	A	A	P	P	A	A
100955_at	Info	2700084L22Rik	RIKEN cDNA 2700084L22 gene	A	A	A	A	A	A	A	A	A	A	A	A	A	A	A	A	A	A	A	A	A	A	A	A	A	A	A	A	A	A	A	A	A	A	A
100956_at	Info	Kl	klotho	A	A	A	A	A	A	A	A	A	A	A	A	A	A	A	A	A	A	A	A	A	A	A	A	A	A	A	A	A	A	A	A	A	A	A
100957_at	Info	Ssbp1	single-stranded DNA binding protein 1	A	A	A	A	A	A	A	A	A	A	A	A	A	A	A	A	A	A	A	A	A	A	A	A	A	A	A	A	A	A	A	A	A	A	A
100958_at	Info	X83327	EST X83327	P	P	P	P	P	P	A	A	A	A	P	P	P	P	P	P	P	P	P	A	A	A	A	A	A	A	A	P	P	P	P	A	A	P	M
100959_at	Info	S100a13	S100 calcium binding protein A13	P	P	P	P	P	P	P	P	P	P	P	P	P	P	P	P	P	P	P	P	P	P	P	P	A	P	A	P	P	P	P	P	P	P	P
100960_g_at	Info	S100a13	S100 calcium binding protein A13	P	P	P	P	P	P	P	P	P	P	P	P	P	P	P	P	P	P	A	P	P	A	P	P	P	P	A	P	P	A	P	P	P	P	P
100961_at	Info	Kcnh2	potassium voltage-gated channel, subfamily H (eag-related), member 2	A	A	A	A	A	A	A	A	A	A	A	A	A	A	A	A	A	A	A	A	A	A	A	A	A	A	A	A	A	A	A	A	A	A	A
100962_at	Info	Nab2	Ngfi-A binding protein 2	P	A	A	A	A	A	P	P	A	A	A	A	A	A	A	A	A	A	A	A	A	A	A	A	A	A	A	A	A	A	A	A	P	A	A
100963_at	Info	NA	NA	P	P	A	A	P	P	M	A	P	M	A	P	P	P	P	P	P	P	P	A	A	P	A	A	A	A	P	A	P	P	M	A	A	P	A
100964_at	Info	Vti1b	vesicle transport through interaction with t-SNAREs 1B homolog	P	P	P	P	A	M	P	P	P	P	P	P	P	P	P	P	P	P	A	P	A	A	A	P	P	P	A	P	P	A	P	P	P	P	P
100965_at	Info	1700007F21Rik	RIKEN cDNA 1700007F21 gene	A	A	A	A	A	A	A	A	A	A	A	A	A	A	A	A	A	A	A	A	A	A	A	A	A	A	P	A	M	A	A	A	A	A	A
100966_at	Info	Serpind1	serine (or cysteine) proteinase inhibitor, clade D, member 1	A	A	A	A	A	M	A	A	M	A	A	A	A	A	A	A	P	P	A	A	A	A	A	A	A	A	A	A	A	A	A	A	A	A	A
100967_at	Info	Slc27a2	solute carrier family 27 (fatty acid transporter), member 2	A	A	A	A	A	A	A	A	A	A	A	A	A	A	A	A	A	A	A	A	A	A	A	A	A	A	A	A	A	A	A	A	A	A	A
100968_at	Info	Cstf3	cleavage stimulation factor, 3' pre-RNA, subunit 3	A	A	P	P	P	A	P	P	A	A	P	P	A	A	P	P	P	P	A	A	A	A	A	A	A	A	A	A	A	A	A	A	A	A	A
100970_at	Info	Akt1	thymoma viral proto-oncogene 1	P	P	P	P	P	P	P	P	P	P	P	P	P	P	P	P	P	P	P	M	P	P	A	A	P	P	P	A	P	P	P	P	P	P	P
100971_at	Info	Tead3	TEA domain family member 3	A	A	A	A	A	A	A	A	A	A	A	A	A	A	A	A	M	A	A	A	A	A	A	A	A	A	A	A	A	A	A	A	A	A	A
100972_s_at	Info	Ccl27	chemokine (C-C motif) ligand 27	P	P	P	P	P	P	A	P	A	A	P	P	P	P	A	P	M	A	P	A	P	P	P	A	A	P	P	P	P	A	P	P	P	P	P
100973_i_at	Info	Ccl27	chemokine (C-C motif) ligand 27	P	P	P	P	P	P	A	A	A	A	P	P	A	A	M	A	A	A	P	A	A	P	P	A	A	A	A	A	A	A	A	A	A	A	A
100974_at	Info	1210002E11Rik	RIKEN cDNA 1210002E11 gene	A	A	A	A	A	A	P	P	A	A	A	A	P	A	P	P	P	P	M	A	A	A	A	A	A	A	A	A	A	A	A	A	A	A	A
100975_f_at	Info	1210002E11Rik	RIKEN cDNA 1210002E11 gene	M	A	P	A	A	A	P	P	P	P	P	P	P	P	P	P	P	P	A	A	A	A	A	A	A	A	A	A	P	A	A	A	A	A	A
100976_at	Info	Ptpn9	protein tyrosine phosphatase, non-receptor type 9	P	P	A	A	A	A	A	A	P	P	A	A	A	A	A	A	P	P	P	A	A	A	A	A	A	P	A	P	P	A	A	A	P	A	A
100977_at	Info	D530020C15Rik	RIKEN cDNA D530020C15 gene	P	P	P	P	P	P	P	P	P	P	A	A	P	P	P	P	P	P	P	A	P	P	A	A	A	P	A	A	A	A	P	P	A	P	A
100978_at	Info	Frg1	FSHD region gene 1	P	P	A	A	P	A	A	A	A	P	P	P	P	A	P	P	P	P	A	A	A	A	P	A	A	A	A	A	A	A	A	A	M	P	A
100979_at	Info	Rnf138	ring finger protein 138	A	A	A	A	A	A	A	A	A	A	A	A	A	A	A	A	A	A	A	A	A	A	A	A	A	A	A	A	A	A	A	A	A	A	A
100980_at	Info	Rock1	Rho-associated coiled-coil forming kinase 1	A	A	P	A	A	A	A	A	A	A	A	A	A	A	A	A	A	A	A	A	A	A	A	A	A	A	A	A	A	A	A	A	A	A	A
100981_at	Info	Ifit1	interferon-induced protein with tetratricopeptide repeats 1	A	A	A	A	A	A	P	P	A	A	A	A	P	P	A	A	A	A	A	A	A	A	A	A	A	A	A	A	A	A	A	A	A	A	A
100982_at	Info	AA675328	expressed sequence AA675328	P	P	A	A	A	A	P	P	P	M	A	A	A	A	P	P	P	P	P	A	P	P	A	A	A	A	P	A	A	A	P	P	P	A	A
100983_at	Info	Prep	prolyl endopeptidase	P	P	A	A	A	A	A	A	A	A	A	A	A	A	A	A	A	A	A	A	A	A	A	A	A	A	A	A	A	A	A	A	A	A	A
100984_at	Info	Atf1	activating transcription factor 1	P	P	A	M	P	A	P	P	P	P	A	A	A	A	A	A	A	A	A	A	A	A	A	A	A	A	A	A	A	A	A	A	A	A	A
100985_at	Info	Siah1a	seven in absentia 1A	A	A	P	P	P	P	P	P	P	P	A	A	A	A	A	A	A	A	A	A	A	A	A	P	A	A	A	A	A	A	A	A	A	A	A
100986_at	Info	Fhl2	four and a half LIM domains 2	P	P	A	A	A	A	P	A	A	P	A	A	A	A	A	A	A	A	A	A	A	A	A	A	A	A	A	A	P	A	A	P	P	A	A
100987_f_at	Info	Hspbp1-pending	hsp70-interacting protein	P	P	P	M	P	A	P	P	P	P	P	P	P	P	P	P	P	P	A	A	P	A	A	P	A	P	A	A	P	A	P	P	P	P	A
100988_at	Info	Bcl2l11	BCL2-like 11 (apoptosis facilitator)	P	P	A	A	P	A	P	P	P	P	P	P	A	A	P	P	P	P	A	A	P	A	A	A	A	A	A	A	P	A	A	A	A	P	A
100989_at	Info	Itgb1bp1	integrin beta 1 binding protein 1	A	A	A	P	A	A	A	A	A	P	M	A	A	P	A	P	A	P	A	A	A	A	A	A	A	A	A	A	A	A	A	A	A	A	A
100990_g_at	Info	Itgb1bp1	integrin beta 1 binding protein 1	P	P	A	A	A	A	A	A	A	A	P	M	P	P	P	P	P	P	A	A	A	A	P	A	A	A	M	A	A	A	A	A	A	M	A
100991_at	Info	Itgb1bp1	integrin beta 1 binding protein 1	A	A	A	A	A	A	A	A	A	A	A	A	A	A	A	A	A	A	A	A	A	A	A	A	A	A	A	A	A	A	A	A	A	A	A
100992_at	Info	Edr1	early development regulator 1 (homolog of polyhomeotic 1)	A	A	A	A	A	A	A	A	A	A	A	A	A	A	A	A	A	A	A	A	A	A	A	A	A	A	A	A	A	A	A	A	A	A	A
100994_at	Info	Aatk	apoptosis-associated tyrosine kinase	A	A	A	A	A	A	A	A	A	A	A	A	A	A	A	A	A	A	A	A	A	A	A	A	A	A	A	A	A	A	A	A	A	A	A
100995_at	Info	Ciz1-pending	Cip1-interacting zinc finger protein	A	A	A	A	A	A	A	A	A	A	A	A	A	A	A	A	A	A	A	A	A	A	A	A	A	A	A	A	A	A	A	A	A	A	A
100996_at	Info	AU041707	expressed sequence AU041707	A	A	A	A	A	A	A	A	A	A	A	A	A	A	A	A	P	P	A	A	A	A	A	A	A	A	A	A	A	A	A	A	A	A	A
100997_at	Info	Des	desmin	A	A	A	A	A	A	A	A	A	A	A	A	A	A	A	A	A	A	A	A	A	A	A	A	A	A	A	A	A	A	A	A	A	A	A
100998_at	Info	H2-Ab1	histocompatibility 2, class II antigen A, beta 1	P	A	A	P	P	P	P	P	A	A	P	P	P	P	A	A	A	A	P	A	A	A	A	A	A	A	A	A	A	A	P	P	A	P	A
101000_at	Info	Oaz2	ornithine decarboxylase antizyme 2	P	P	A	A	P	A	A	A	P	P	P	P	P	P	P	P	A	A	A	A	A	A	A	A	P	A	A	A	A	A	A	A	A	A	A
101001_at	Info	5031439A09Rik	RIKEN cDNA 5031439A09 gene	P	P	P	P	P	P	P	P	P	P	P	P	P	P	M	P	P	P	P	P	P	P	P	P	A	A	P	A	P	A	P	P	P	P	P
101002_at	Info	Oazin	ornithine decarboxylase antizyme inhibitor	P	P	P	P	P	P	P	P	A	A	A	A	A	A	A	P	P	P	A	M	A	P	P	P	A	P	A	P	A	P	P	P	A	A	A
101003_at	Info	Sfrs3	splicing factor, arginine/serine-rich 3 (SRp20)	A	A	A	A	P	P	A	A	A	A	A	A	A	A	A	A	A	A	A	A	A	A	A	A	A	A	A	A	A	A	A	A	A	A	A
101004_f_at	Info	Sfrs3	splicing factor, arginine/serine-rich 3 (SRp20)	P	P	P	P	P	P	P	P	P	P	P	P	P	P	P	P	P	P	P	P	A	P	P	A	A	P	A	P	P	P	P	P	P	P	P
101006_at	Info	Acat2	acetyl-Coenzyme A acetyltransferase 2	P	P	P	P	A	A	A	A	A	P	P	P	P	M	P	P	A	P	P	A	A	A	A	A	A	A	P	A	A	P	A	A	A	A	A
101007_at	Info	Mknk2	MAP kinase-interacting serine/threonine kinase 2	P	P	P	P	P	P	P	P	P	P	P	P	P	P	P	P	P	P	P	A	A	P	P	P	A	P	P	M	P	P	P	P	P	P	P
101008_at	Info	Tcerg1	transcription elongation regulator 1 (CA150)	P	P	P	P	P	A	P	P	P	A	P	P	P	P	A	A	P	A	A	A	A	A	P	A	A	P	M	A	P	A	A	A	P	P	A
101009_at	Info	Krt2-8	keratin complex 2, basic, gene 8	P	A	A	A	A	A	P	P	P	P	A	A	A	A	A	A	A	A	A	A	A	A	A	A	A	A	A	A	A	A	A	A	A	A	A
101010_at	Info	Mybbp1a	MYB binding protein (P160) 1a	A	A	A	A	A	A	A	P	A	A	A	A	A	A	A	A	A	A	A	A	A	A	A	A	A	A	A	A	A	A	A	A	A	A	A
101011_at	Info	Cct4	chaperonin subunit 4 (delta)	P	P	P	P	P	P	P	P	P	P	P	P	P	P	P	P	P	P	P	P	P	P	P	A	P	P	P	P	P	P	P	P	P	P	P
101013_at	Info	Oaz1	ornithine decarboxylase antizyme	P	P	P	P	P	P	P	P	P	P	P	P	P	P	P	P	P	P	P	P	P	P	P	P	P	P	P	P	P	P	P	P	P	P	P
101014_at	Info	Ifnar2	interferon (alpha and beta) receptor 2	P	P	P	P	P	P	P	P	P	P	P	P	P	P	P	P	P	P	A	A	A	A	P	P	A	A	A	P	P	A	A	A	P	P	A
101015_s_at	Info	Ifnar2	interferon (alpha and beta) receptor 2	P	P	P	A	P	P	P	P	P	P	P	P	P	P	P	P	P	P	A	P	A	P	A	A	A	P	P	A	A	P	A	P	A	A	A
101016_at	Info	Arf1	ADP-ribosylation factor 1	P	P	P	P	P	P	P	P	P	P	P	P	P	P	P	P	P	P	P	A	P	P	A	P	A	A	A	P	P	P	P	A	P	P	P
101017_at	Info	Cdk4	cyclin-dependent kinase 4	A	P	A	A	A	A	A	A	A	A	A	A	A	P	A	A	A	A	A	A	A	A	A	A	A	A	A	A	A	A	A	A	A	A	A
101019_at	Info	Ctsc	cathepsin C	P	P	P	P	P	P	P	P	A	A	P	A	A	A	A	P	A	A	A	A	A	A	A	A	A	A	A	A	A	A	P	A	A	A	A
101020_at	Info	Ctsc	cathepsin C	P	A	A	P	A	A	P	P	P	P	P	P	A	A	P	P	M	P	A	A	A	A	A	A	P	A	A	A	P	A	P	A	A	P	P
101022_at	Info	Sfrs1	splicing factor, arginine/serine-rich 1 (ASF/SF2)	A	A	A	A	A	A	A	A	A	A	A	A	A	A	A	A	A	A	A	A	A	A	A	A	A	A	M	A	A	A	A	A	A	A	A
101023_f_at	Info	0610010E21Rik	RIKEN cDNA 0610010E21 gene	P	P	P	P	P	P	P	P	P	P	P	P	P	P	P	P	P	P	A	P	P	A	A	A	A	A	P	A	P	A	P	A	P	A	P
101024_i_at	Info	Sprr2a	small proline-rich protein 2A	A	A	A	A	A	A	A	A	A	A	A	A	A	A	A	A	A	A	A	A	A	A	A	A	A	A	A	A	A	A	A	A	A	A	A
101025_f_at	Info	Sprr2a	small proline-rich protein 2A	A	A	A	A	A	A	A	A	A	A	A	A	A	A	A	A	A	A	A	M	P	A	A	A	A	A	A	A	A	A	A	A	A	A	A
101026_at	Info	Pttg1	pituitary tumor-transforming 1	P	A	P	P	A	A	A	A	A	A	A	M	P	P	A	A	P	P	A	A	A	A	P	A	A	A	A	A	A	A	A	A	A	A	A
101027_s_at	Info	Pttg1	pituitary tumor-transforming 1	P	P	P	P	P	P	A	M	P	P	P	P	P	P	P	P	P	P	P	A	P	A	A	A	A	A	A	A	A	A	A	A	A	A	P
101028_i_at	Info	Actc1	actin, alpha, cardiac	A	A	A	A	A	A	A	A	A	A	A	A	A	A	A	A	A	A	A	A	A	A	A	A	A	A	A	A	A	A	A	A	A	A	A
101029_f_at	Info	Actc1	actin, alpha, cardiac	P	P	A	A	A	P	A	A	A	A	A	A	A	A	A	A	A	A	A	A	A	A	A	A	A	A	A	A	A	A	A	A	A	A	A
101030_at	Info	Arhb	ras homolog gene family, member AB	P	M	P	P	P	P	P	P	P	P	A	A	A	A	P	A	A	A	A	A	A	P	A	P	A	P	P	A	A	A	P	P	P	P	A
101031_at	Info	Surf1	surfeit gene 1	P	P	P	P	P	P	P	P	P	P	P	P	P	P	P	P	P	P	A	A	P	P	P	P	A	P	A	A	P	P	A	P	A	P	A
101033_at	Info	Nudc	nuclear distribution gene C homolog (Aspergillus)	A	A	A	A	A	A	A	A	A	A	A	A	A	A	A	A	A	A	A	A	A	A	A	A	A	A	A	A	A	A	A	A	A	A	A
101034_at	Info	Grb2	growth factor receptor bound protein 2	P	P	P	A	P	P	M	M	A	A	P	P	A	A	P	P	P	P	A	A	A	A	A	A	A	A	A	A	A	A	A	A	P	A	A
101035_at	Info	Api5	apoptosis inhibitor 5	P	P	P	P	P	P	P	P	P	P	P	P	P	P	P	P	P	P	P	P	P	P	P	A	A	A	A	P	A	A	P	P	P	P	P
101036_at	Info	Tomm20-pending	translocase of outer mitochondrial membrane 20 homolog (yeast)	P	P	A	P	P	P	P	P	P	P	P	M	P	P	P	P	P	P	M	P	P	P	M	P	A	P	P	A	P	P	P	P	P	P	P
101037_at	Info	Ssh3bp1	spectrin SH3 domain binding protein 1	P	P	P	A	A	A	P	P	A	A	P	P	A	A	P	P	A	A	P	A	A	A	A	A	A	A	A	A	P	A	A	A	A	P	A
101039_at	Info	Col4a2	procollagen, type IV, alpha 2	A	A	P	M	A	A	A	A	P	P	P	P	A	A	A	A	A	A	A	A	A	A	A	M	P	P	A	A	A	A	A	A	A	A	A
101040_at	Info	Capn2	calpain 2	P	P	A	A	A	P	P	P	P	P	A	A	P	P	P	P	P	P	A	A	A	A	A	A	A	A	A	A	P	A	A	A	P	P	A
101041_at	Info	Krt1-14	keratin complex 1, acidic, gene 14	A	A	A	A	A	A	A	A	A	A	A	A	A	A	A	A	A	A	A	A	A	A	A	A	A	A	A	A	A	A	A	A	A	A	A
101042_f_at	Info	Pep4	peptidase 4	P	P	P	P	P	P	P	P	P	P	P	P	P	P	P	P	P	P	A	A	A	A	P	A	A	A	A	M	A	A	P	A	P	P	A
101043_f_at	Info	Try3	trypsin 3	A	A	A	A	A	A	A	A	A	A	A	A	A	A	A	A	A	A	A	A	A	A	A	A	A	A	A	A	A	A	A	A	A	A	A
101044_at	Info	Alad	aminolevulinate, delta-, dehydratase	P	P	A	A	A	A	P	A	A	A	A	A	P	M	P	P	A	A	A	A	A	A	A	A	A	A	M	A	A	P	A	A	A	P	A
101045_at	Info	Hadh2	hydroxyacyl-Coenzyme A dehydrogenase type II	P	P	P	P	P	P	P	P	P	P	P	P	P	P	P	P	P	P	P	A	P	A	A	A	P	P	P	P	P	P	P	P	P	P	P
101046_at	Info	Vim	vimentin	A	A	A	A	A	A	A	A	M	A	A	A	A	A	A	A	A	A	A	A	A	A	A	A	A	A	A	A	A	A	A	A	A	A	A
101047_at	Info	2410026K10Rik	RIKEN cDNA 2410026K10 gene	P	M	A	A	A	A	A	A	A	A	P	P	A	A	A	A	A	A	A	P	A	A	A	A	A	A	A	A	A	A	A	A	A	A	A
101048_at	Info	Ptprc	protein tyrosine phosphatase, receptor type, C	P	P	P	P	P	P	P	P	P	P	P	P	P	P	P	P	P	P	P	P	P	P	P	P	A	A	P	P	P	A	P	A	P	P	P
101049_at	Info	Rpl12	ribosomal protein L12	A	A	A	A	A	A	A	A	A	A	A	A	A	A	A	A	A	M	A	P	A	A	A	A	A	A	P	A	A	A	A	A	A	A	A
101050_at	Info	AF031381	expressed sequence AF031381	P	P	P	P	P	P	P	P	P	P	P	P	P	P	P	P	P	P	P	P	P	P	P	P	A	A	P	P	P	P	A	P	P	P	A
101051_at	Info	S100a3	S100 calcium binding protein A3	A	A	A	A	A	A	A	A	A	A	A	A	A	A	A	A	A	A	A	A	A	A	P	A	A	A	A	A	A	A	A	A	A	A	A
101052_g_at	Info	S100a3	S100 calcium binding protein A3	A	A	A	A	A	A	A	A	A	A	A	A	A	A	A	A	A	A	A	A	A	A	P	A	A	A	A	A	A	A	A	A	A	A	A
101053_at	Info	NA	NA	P	P	A	A	P	A	A	A	A	A	A	M	P	P	P	P	P	P	A	A	A	A	A	A	A	P	A	A	A	A	A	A	P	P	A
101054_at	Info	Ii	Ia-associated invariant chain	P	P	P	P	P	A	P	P	P	A	A	A	P	P	A	A	A	A	P	A	A	P	A	A	A	P	A	A	A	A	P	P	P	P	P
101055_at	Info	Ppgb	protective protein for beta-galactosidase	P	P	P	A	P	P	P	P	P	P	P	P	P	P	P	P	P	P	P	A	A	A	A	A	A	A	A	P	P	P	A	A	A	A	A
101056_at	Info	Rdx	radixin	P	P	P	P	P	P	P	P	P	P	P	P	P	P	P	P	P	P	P	P	A	A	P	P	P	P	A	A	P	A	P	P	P	A	P
101057_at	Info	A430005L14Rik	RIKEN cDNA A430005L14 gene	A	A	A	A	A	A	A	A	A	A	A	A	A	A	A	A	A	A	A	A	A	A	A	A	A	A	A	A	A	A	A	A	P	A	A
101058_at	Info	Amy1	amylase 1, salivary	A	A	A	A	A	A	A	A	A	A	A	A	P	P	A	P	A	A	A	A	A	A	A	A	A	A	A	A	A	A	A	A	A	A	A
101059_at	Info	Ndn	necdin	P	P	P	P	A	A	P	P	A	M	A	P	P	P	A	A	A	A	A	A	P	A	P	A	A	P	A	P	P	A	A	A	A	A	P
101060_at	Info	Grp58	glucose regulated protein	P	P	A	A	P	P	P	P	P	P	P	M	P	P	P	P	P	P	A	A	P	A	P	A	A	A	A	A	A	P	M	P	A	A	P
101061_at	Info	Ssr2	signal sequence receptor, beta	P	P	P	P	P	P	P	P	P	P	P	P	P	P	P	P	P	P	P	P	P	A	A	P	A	P	A	P	P	P	P	P	P	P	P
101062_at	Info	Hmox2	heme oxygenase (decycling) 2	P	P	A	P	A	A	P	P	A	A	P	A	P	A	A	P	P	A	P	A	A	A	A	A	A	A	A	A	M	A	A	A	A	A	A
101063_at	Info	Tncc	troponin C, cardiac/slow skeletal	A	A	A	A	A	A	A	A	A	A	A	A	A	A	A	A	A	A	A	A	A	A	A	A	A	A	A	A	A	A	A	A	A	A	A
101064_at	Info	Plrg1	pleiotropic regulator 1, PRL1 homolog (Arabidopsis)	P	P	P	P	P	P	P	P	P	P	P	P	P	P	P	P	P	P	A	A	P	P	A	M	A	A	P	P	P	P	A	P	A	P	P
101065_at	Info	Pcna	proliferating cell nuclear antigen	P	P	P	P	P	P	P	P	P	P	P	P	A	A	A	P	A	A	A	A	A	A	A	A	A	A	A	A	P	A	A	A	P	A	A
101067_at	Info	2010005E08Rik	RIKEN cDNA 2010005E08 gene	P	P	P	P	P	P	P	P	P	P	P	P	P	P	P	P	P	P	A	P	P	P	P	A	A	P	P	A	A	P	A	A	A	P	P
101068_at	Info	Mkrn1	makorin, ring finger protein, 1	A	P	A	A	A	A	A	A	A	A	A	A	A	A	A	A	A	A	A	A	A	A	A	A	A	A	A	A	A	A	A	A	A	A	A
101069_g_at	Info	Mkrn1	makorin, ring finger protein, 1	P	P	A	A	A	A	A	A	A	A	A	A	A	A	P	P	P	A	A	A	A	A	A	P	A	A	A	A	A	A	A	A	A	A	A
101070_at	Info	Mkrn1	makorin, ring finger protein, 1	P	P	P	P	P	P	A	A	A	P	A	P	P	P	P	P	P	P	P	A	A	A	A	A	A	A	P	A	A	A	A	A	A	P	P
101071_at	Info	Myh6	myosin, heavy polypeptide 6, cardiac muscle, alpha	A	A	A	A	A	A	A	A	P	A	A	A	A	A	A	A	A	A	A	A	A	A	A	A	A	A	A	A	A	A	A	A	A	A	A
101072_at	Info	Cdkn2b	cyclin-dependent kinase inhibitor 2B (p15, inhibits CDK4)	P	P	P	P	P	P	P	P	P	P	P	P	P	P	P	P	P	P	A	A	A	A	P	A	A	P	P	P	P	A	P	A	P	M	P
101073_at	Info	Lrp1	low density lipoprotein receptor-related protein 1	P	A	A	A	P	A	A	A	A	P	P	P	A	A	A	A	A	A	A	A	A	A	A	A	A	A	A	A	P	A	A	M	A	A	A
101074_at	Info	Ddost	dolichyl-di-phosphooligosaccharide-protein glycotransferase	P	P	A	A	A	A	P	P	P	P	P	P	A	A	P	P	P	P	P	A	A	A	A	A	A	A	A	A	A	A	A	A	A	P	P
101075_f_at	Info	Agr2	anterior gradient 2 (Xenopus laevis)	A	A	A	A	A	A	A	A	A	A	A	A	A	A	A	A	A	A	A	A	A	A	A	A	A	A	A	A	A	A	A	A	A	A	A
101076_r_at	Info	Agr2	anterior gradient 2 (Xenopus laevis)	A	A	A	A	A	A	A	A	A	A	A	A	A	A	A	A	A	A	A	A	A	A	A	A	A	A	A	A	A	A	A	A	A	A	A
101077_at	Info	Slc4a1	solute carrier family 4 (anion exchanger), member 1	A	A	A	A	A	A	A	A	A	A	A	A	A	A	A	A	A	A	A	A	A	A	A	A	A	A	A	A	A	A	A	A	A	A	A
101078_at	Info	Bsg	basigin	P	P	P	P	P	P	P	P	P	P	P	P	P	P	P	P	P	P	P	P	P	P	P	P	P	P	P	P	P	P	P	P	P	P	P
101079_at	Info	Nxf1	nuclear RNA export factor 1 homolog (S. cerevisiae)	P	P	P	P	P	P	P	P	P	P	P	P	P	P	P	P	P	P	P	P	A	A	P	P	A	P	P	P	P	A	P	A	P	P	P
101080_at	Info	Col5a1	procollagen, type V, alpha 1	A	P	A	A	A	A	A	A	A	A	A	A	A	P	A	A	A	A	A	A	A	A	A	A	A	A	A	A	A	A	A	A	A	A	A
101081_at	Info	Ctbp1	C-terminal binding protein 1	P	P	P	P	P	P	P	P	P	P	P	P	P	P	P	P	P	P	P	P	P	P	P	P	P	P	P	P	P	A	P	P	P	P	P
101082_at	Info	Mod1	malic enzyme, supernatant	A	A	A	A	A	A	A	A	A	A	A	A	A	A	A	A	A	A	A	A	A	A	A	A	A	A	A	A	A	A	A	A	A	A	A
101083_s_at	Info	Clic1	chloride intracellular channel 1	P	P	P	P	A	A	P	P	P	P	P	P	P	P	P	P	P	P	A	A	A	A	A	A	P	P	A	A	A	A	A	A	A	A	P
101084_f_at	Info	Dpm3	dolichyl-phosphate mannosyltransferase polypeptide 3	P	P	P	P	P	P	P	P	P	P	P	P	P	P	P	P	P	P	P	A	A	A	P	P	P	P	P	P	P	P	A	P	P	P	P
101085_at	Info	Mrps24	mitochondrial ribosomal protein S24	P	P	P	P	P	P	P	P	P	P	P	P	P	P	P	P	P	P	P	A	P	A	P	A	A	P	P	A	A	A	P	A	P	M	P
101086_f_at	Info	Cnbp	cellular nucleic acid binding protein	P	P	P	P	P	P	P	P	P	P	P	P	P	P	P	P	P	P	P	P	P	P	P	P	P	P	P	P	P	P	P	P	P	P	P
101087_r_at	Info	Cnbp	cellular nucleic acid binding protein	A	A	A	A	A	A	A	A	A	A	A	A	A	A	A	A	A	A	A	A	A	A	A	A	A	M	A	A	A	A	A	A	A	A	A
101088_f_at	Info	Cnbp	cellular nucleic acid binding protein	P	P	P	P	P	P	P	P	P	P	P	P	P	P	P	P	P	P	P	P	P	P	P	P	P	P	P	P	P	P	P	P	P	P	P
101089_at	Info	Pdlim3	PDZ and LIM domain 3	A	A	A	A	A	A	A	A	A	A	A	A	A	A	A	A	A	A	P	A	A	A	A	A	A	A	A	A	A	A	A	A	A	A	A
101090_at	Info	Fbn1	fibrillin 1	P	P	A	A	A	A	A	A	A	A	A	A	A	A	A	A	A	A	A	A	A	A	A	A	A	A	A	A	A	A	A	A	A	A	A
101091_at	Info	Ubl1	ubiquitin-like 1	P	P	P	P	P	P	P	P	P	P	P	P	P	P	P	P	P	P	P	P	P	P	P	P	P	A	P	P	P	A	P	P	P	P	P
101093_at	Info	Col4a1	procollagen, type IV, alpha 1	P	P	P	P	P	P	A	A	P	P	P	P	A	A	A	A	A	A	P	A	A	A	A	A	A	A	P	A	P	A	P	A	P	P	A
101094_at	Info	Hig1-pending	hypoxia induced gene 1	P	P	P	P	P	P	P	P	P	P	P	P	P	P	P	P	P	P	P	P	P	P	P	P	A	P	P	P	P	A	P	P	P	P	P
101095_at	Info	Mfap2	microfibrillar-associated protein 2	A	A	A	A	A	A	A	A	A	A	A	A	A	A	A	A	A	A	A	A	A	A	A	A	A	A	A	A	A	A	A	A	A	A	A
101096_s_at	Info	Hs1bp1	HS1 binding protein	P	P	P	P	A	A	P	P	P	P	P	P	P	P	A	A	P	P	A	A	A	A	A	A	A	A	P	A	A	A	P	A	P	A	A
101097_at	Info	D9Wsu149	DNA segment, Chr 9, Wayne State University 149	P	P	P	P	A	A	A	A	P	P	A	A	P	P	P	P	P	P	P	P	A	A	A	A	A	A	P	A	A	A	A	A	P	A	P
101099_at	Info	Nsg1	neuron specific gene family member 1	A	A	A	A	A	A	A	A	P	P	A	A	A	A	A	A	A	A	P	A	A	A	A	A	A	A	A	A	A	A	A	A	A	A	A
101101_at	Info	Ppp2cb	protein phosphatase 2a, catalytic subunit, beta isoform	P	P	P	P	P	A	P	P	P	P	A	A	P	P	P	P	P	P	A	A	A	A	A	A	A	A	P	A	P	A	P	P	P	P	A
101102_at	Info	Igbp1	immunoglobulin (CD79A) binding protein 1	P	P	P	P	P	P	P	P	P	P	P	P	P	P	P	P	P	P	P	P	P	P	P	P	A	A	A	P	P	A	A	P	P	P	A
101103_at	Info	Cyp4a14	cytochrome P450, family 4, subfamily a, polypeptide 14	A	A	A	A	A	A	A	A	A	A	A	A	A	A	A	A	A	A	A	A	A	A	A	A	A	A	A	A	A	A	A	A	A	A	A
101104_at	Info	Dscr3	Down syndrome critical region gene 3	P	P	A	A	A	A	A	A	A	A	A	A	A	M	A	A	P	P	A	A	A	A	A	A	A	A	A	A	A	A	A	A	A	A	A
101105_at	Info	Banf1	barrier to autointegration factor 1	P	P	P	P	P	P	P	P	P	P	P	P	P	P	P	P	P	P	P	A	A	A	A	A	A	P	P	A	A	A	P	A	A	P	P
101106_at	Info	E430034L04Rik	RIKEN cDNA E430034L04 gene	P	P	P	P	P	P	P	P	P	P	P	P	P	P	P	P	P	P	P	P	P	A	P	A	A	A	P	P	P	P	P	P	P	P	P
101107_at	Info	Calu	calumenin	P	P	P	P	A	A	P	P	P	P	P	P	P	P	P	P	P	P	A	A	A	A	A	A	A	A	A	A	A	A	A	A	A	A	A
101108_at	Info	Nasp	nuclear autoantigenic sperm protein (histone-binding)	P	P	P	P	P	P	P	P	P	P	P	A	P	P	P	P	P	P	P	P	P	A	P	M	A	A	A	A	P	A	A	M	A	A	A
101109_at	Info	Dag1	dystroglycan 1	M	A	P	A	A	A	A	A	A	A	A	A	A	A	A	A	A	A	A	A	A	A	M	A	A	A	A	A	A	A	A	A	A	A	A
101110_at	Info	Col6a3	procollagen, type VI, alpha 3	A	A	A	A	A	A	A	A	A	A	A	A	A	A	A	A	A	A	A	A	A	A	A	A	A	A	A	A	A	A	A	A	A	A	A
101111_at	Info	Arha	ras homolog gene family, member A	A	A	A	A	A	A	A	A	A	A	A	A	A	A	A	A	A	A	A	A	A	A	P	A	A	A	A	A	A	M	A	A	P	A	A
101112_g_at	Info	Arha	ras homolog gene family, member A	P	P	P	A	P	P	P	P	A	P	A	A	P	P	P	P	P	P	A	P	P	A	A	A	A	A	M	A	A	A	A	A	A	A	A
101113_at	Info	Arha	ras homolog gene family, member A	P	P	P	P	P	P	P	P	P	P	P	P	P	P	P	P	P	P	P	A	P	A	P	P	P	P	P	M	P	A	P	P	P	A	P
101114_at	Info	Srprb	signal recognition particle receptor, B subunit	A	A	A	A	A	A	A	A	P	P	A	A	A	A	P	P	A	A	A	A	A	A	A	A	A	A	A	A	A	A	A	A	A	A	A
101115_at	Info	Ltf	lactotransferrin	A	A	A	A	A	A	A	A	P	P	A	A	A	A	A	A	A	A	A	A	A	A	A	A	A	A	A	A	A	A	A	A	P	A	A
101116_at	Info	NA	NA	A	A	A	A	A	A	A	A	A	A	A	A	A	A	A	A	A	A	A	A	A	A	A	A	A	A	A	A	A	A	A	A	A	A	A
101117_at	Info	AA511261	expressed sequence AA511261	A	A	A	A	A	A	A	A	A	A	A	A	A	A	A	A	A	A	A	A	A	A	A	A	A	A	A	A	A	A	A	A	A	A	A
101118_at	Info	NA	NA	A	A	A	A	A	A	A	A	A	A	A	A	A	A	A	A	A	A	A	A	A	A	A	A	A	A	A	A	A	A	A	A	A	A	A
101119_at	Info	AA517650	expressed sequence AA517650	A	A	A	A	A	A	A	A	A	A	A	A	A	A	A	A	A	A	A	A	A	A	A	A	A	A	A	A	A	A	A	P	A	A	M
101120_at	Info	NA	NA	A	A	A	A	A	A	A	A	A	A	A	A	A	A	A	A	A	A	A	A	A	A	A	A	A	A	A	A	A	A	A	A	A	A	A
101121_at	Info	NA	NA	P	P	A	P	A	A	A	P	A	P	A	A	P	P	P	P	P	M	A	P	P	P	P	P	A	A	M	A	P	P	M	P	P	M	M
101122_at	Info	Epha6	Eph receptor A6	A	M	A	A	A	A	A	A	A	A	A	A	A	A	A	A	A	A	A	A	A	A	A	A	A	A	A	A	A	A	A	A	A	A	A
101123_at	Info	Itm2b	integral membrane protein 2B	P	P	P	P	P	P	P	P	P	P	P	P	P	P	P	P	P	P	P	P	P	P	P	P	A	P	P	P	P	P	P	P	P	P	P
101124_at	Info	D12Ertd129e	DNA segment, Chr 12, ERATO Doi 129, expressed	A	A	A	A	A	A	A	A	A	A	A	A	A	A	A	A	A	A	A	A	A	A	A	A	A	A	A	A	A	A	A	A	A	A	A
101125_at	Info	NA	NA	A	A	A	A	A	A	A	A	A	A	A	A	A	A	A	A	A	A	A	A	A	A	A	A	A	A	A	A	A	A	A	A	A	A	A
101126_r_at	Info	NA	NA	A	A	A	A	A	A	A	A	A	A	A	A	A	A	A	A	A	P	A	A	A	A	A	P	A	A	A	A	A	A	A	A	P	A	A
101127_at	Info	Chx10	C. elegans ceh-10 homeo domain containing homolog	A	A	A	A	A	A	A	A	A	A	A	A	A	A	A	A	A	A	A	A	A	A	A	A	A	A	A	A	A	A	A	A	A	A	A
101128_at	Info	Cacna1s	calcium channel, voltage-dependent, L type, alpha 1S subunit	A	A	A	M	A	A	A	A	A	A	A	A	A	A	P	A	A	A	A	A	A	A	A	A	A	A	A	A	P	A	A	A	A	A	A
101129_at	Info	Rpl5	ribosomal protein L5	P	P	P	P	P	P	P	P	P	P	P	P	P	P	P	P	P	P	P	P	P	P	P	P	P	P	P	P	P	P	P	P	P	P	P
101130_at	Info	Col1a2	procollagen, type I, alpha 2	A	A	A	A	A	A	A	A	A	A	A	A	A	A	A	A	A	A	A	A	A	A	A	A	A	A	A	A	A	A	A	A	A	A	A
101131_at	Info	Chrna7	cholinergic receptor, nicotinic, alpha polypeptide 7	A	A	A	A	A	A	A	A	A	A	A	A	A	A	A	A	A	A	A	A	A	A	A	A	A	A	A	A	A	A	A	A	A	A	A
101132_at	Info	Scn7a	sodium channel, voltage-gated, type VI, alpha polypeptide	A	A	A	A	A	A	A	A	A	A	A	A	A	A	A	A	A	A	A	A	A	A	A	A	A	A	A	A	A	A	A	A	A	A	A
101133_at	Info	Lcn3	lipocalin 3	A	A	A	A	A	A	A	A	A	A	A	A	A	A	A	A	A	A	A	A	A	A	A	A	A	A	A	A	A	A	A	A	A	A	A
101134_at	Info	Gcap8	granule cell antiserum positive 8	A	A	A	A	A	A	A	A	A	A	A	A	A	A	A	A	A	A	A	A	A	A	A	A	A	A	A	A	A	A	A	A	A	A	A
101135_at	Info	Calcr	calcitonin receptor	A	A	A	A	A	A	A	A	A	A	A	A	A	A	A	A	A	A	A	A	A	A	A	A	A	A	A	A	A	A	A	A	A	A	A
101136_at	Info	Tnfsf8	tumor necrosis factor (ligand) superfamily, member 8	A	A	A	A	A	A	A	A	A	A	A	A	A	A	A	A	A	A	A	A	A	A	A	A	A	A	A	A	A	A	A	A	A	A	A
101137_at	Info	Rps3	ribosomal protein S3	P	P	P	P	P	P	P	P	P	P	P	P	P	P	P	P	P	P	P	P	P	P	P	P	P	P	P	P	P	P	P	P	P	P	P
101138_at	Info	Gabrb2	gamma-aminobutyric acid (GABA-A) receptor, subunit beta 2	A	A	A	A	A	A	A	A	A	A	A	A	A	A	A	A	A	A	A	A	A	A	A	A	A	A	A	A	A	A	A	A	A	A	A
101139_r_at	Info	Muc10	mucin 10, submandibular gland salivary mucin	A	A	A	A	A	A	A	A	A	A	A	A	A	A	A	A	A	A	A	M	A	A	A	A	A	A	P	A	M	A	A	M	P	P	P
101140_at	Info	Htr1a	5-hydroxytryptamine (serotonin) receptor 1A	A	A	A	A	A	A	A	A	A	A	A	A	A	A	A	A	A	A	A	A	A	A	A	A	A	A	A	A	A	A	A	A	A	A	A
101141_at	Info	Icam1	intercellular adhesion molecule	A	A	A	A	A	A	A	A	A	A	A	A	A	A	A	A	A	A	A	A	A	A	A	A	A	A	A	A	A	A	A	A	A	A	A
101142_at	Info	Fzd6	frizzled homolog 6 (Drosophila)	A	A	A	A	A	A	A	A	P	A	A	A	A	A	A	A	A	A	A	A	A	A	A	A	P	A	A	A	A	A	A	M	A	P	P
101143_at	Info	Fzd7	frizzled homolog 7 (Drosophila)	A	A	A	A	A	A	A	A	A	A	M	A	A	A	A	A	A	A	A	A	A	A	A	A	A	A	A	A	A	A	A	A	P	A	A
101144_at	Info	Il18r1	interleukin 18 receptor 1	A	A	A	A	A	A	A	A	A	A	A	A	A	A	P	P	M	A	A	A	A	A	A	A	A	A	A	A	A	A	A	A	A	A	A
101145_at	Info	Cep2	centrosomal protein 2	P	P	A	A	A	A	P	P	P	P	P	P	A	P	P	P	P	P	A	A	A	A	A	A	A	A	P	A	P	A	P	A	P	P	A
101146_at	Info	Gsh1	genomic screened homeo box 1	A	A	A	A	A	A	M	A	A	A	A	A	A	A	A	A	A	A	A	A	A	A	A	A	A	A	A	A	A	A	A	A	A	A	A
101147_at	Info	Gcet	germinal center expressed transcript	A	A	A	P	A	A	A	A	A	A	P	A	A	P	A	A	A	P	A	A	A	A	A	A	A	A	A	A	P	A	A	A	A	A	A
101148_at	Info	Prkcl	protein kinase C, lambda	A	A	A	A	A	A	A	A	A	A	A	A	M	A	M	A	A	A	A	A	A	A	A	A	A	A	A	A	A	A	A	A	A	A	A
101149_at	Info	Shc3	src homology 2 domain-containing transforming protein C3	A	A	A	A	A	A	A	A	A	A	A	A	A	A	A	A	A	A	A	A	A	A	A	A	A	A	A	A	A	A	A	A	A	A	A
101150_at	Info	Etsrp71	ets related protein 71	A	A	A	A	A	A	A	A	A	A	A	A	A	A	A	A	A	A	A	A	A	A	A	A	A	A	A	A	A	A	A	A	A	A	A
101151_at	Info	Rcvrn	recoverin	A	A	A	A	A	A	A	A	A	A	A	A	A	A	A	A	A	A	A	A	A	A	A	A	A	A	A	A	A	A	A	A	A	A	A
101152_at	Info	Htr5a	5-hydroxytryptamine (serotonin) receptor 5A	A	A	A	A	A	A	A	A	A	A	A	A	A	A	A	A	A	A	A	A	A	A	A	A	A	A	A	A	A	A	A	A	A	A	A
101153_at	Info	Ofa	oncofetal antigen	A	A	A	A	A	A	A	A	A	A	A	A	A	A	A	A	A	A	A	A	A	A	A	A	A	A	A	A	A	A	A	A	A	A	A
101154_at	Info	AA517023	expressed sequence AA517023	A	P	A	A	A	A	A	A	A	A	A	A	A	A	P	P	A	A	P	A	A	A	A	A	A	A	P	A	M	A	A	A	A	A	A
101155_at	Info	Hsf2	heat shock factor 2	A	A	A	A	A	A	A	A	A	A	A	A	A	A	A	A	A	A	A	A	A	A	A	A	A	A	A	A	A	A	A	A	A	A	A
101156_at	Info	Npn2	neoplastic progression 2	A	A	A	A	A	A	A	A	A	A	A	A	A	A	A	A	A	A	A	A	A	A	A	A	A	A	A	A	A	A	A	A	A	A	A
101157_at	Info	Igh-6	immunoglobulin heavy chain 6 (heavy chain of IgM)	A	A	A	A	A	A	A	A	A	A	A	A	A	A	P	A	A	A	M	A	A	A	A	A	A	A	A	A	A	A	A	A	A	A	M
101158_at	Info	Zfp2	zinc finger protein 2	A	A	A	A	A	A	A	A	A	A	A	A	A	A	A	A	P	P	A	A	A	A	A	A	A	A	A	A	A	A	A	A	A	A	A
101159_at	Info	Mitf	microphthalmia-associated transcription factor	A	A	A	A	A	A	A	A	A	A	A	A	A	A	A	A	A	A	A	A	A	A	A	A	A	A	A	A	A	A	A	A	A	A	A
101160_at	Info	Cxcl2	chemokine (C-X-C motif) ligand 2	A	A	A	A	A	A	A	A	A	A	A	A	A	A	A	A	A	A	A	A	A	A	A	A	A	A	A	A	P	A	A	A	A	A	A
101161_at	Info	Mc1r	melanocortin 1 receptor	A	A	A	A	A	A	A	A	A	A	A	A	A	A	A	A	A	A	A	A	A	A	A	A	A	A	A	A	A	A	A	A	A	A	A
101162_at	Info	Myf5	myogenic factor 5	A	A	A	A	A	A	A	A	A	A	A	A	A	A	A	A	A	A	A	A	A	A	A	A	A	A	A	A	A	A	A	A	A	A	A
101163_at	Info	Rag2	recombination activating gene 2	A	A	A	A	A	A	A	A	A	A	A	A	A	A	A	A	A	A	A	A	A	A	A	A	A	A	A	A	A	A	A	A	A	A	A
101164_at	Info	Tnfsf4	tumor necrosis factor (ligand) superfamily, member 4	A	A	A	A	A	A	A	A	A	A	A	A	A	A	A	A	A	A	A	A	A	A	A	A	A	A	A	A	A	A	A	A	A	A	A
101165_at	Info	Anxa2	annexin A2	A	A	A	A	A	A	A	A	A	A	A	A	A	A	A	A	A	A	A	A	A	A	A	A	A	A	A	A	A	A	A	A	A	A	A
101166_at	Info	Zfp29	zinc finger protein 29	A	A	A	A	A	A	A	A	A	A	A	A	A	A	A	A	A	A	A	A	A	A	A	A	A	A	A	A	A	A	A	A	A	A	A
101167_at	Info	Phxr3	per-hexamer repeat gene 3	A	A	A	A	A	A	A	A	A	A	A	A	A	A	A	A	A	A	A	A	A	A	A	A	A	A	A	A	A	A	A	A	A	A	A
101168_at	Info	Npn1	neoplastic progression 1	A	A	A	A	A	A	A	A	A	A	A	A	A	A	A	A	A	A	A	A	A	A	A	A	A	A	A	A	A	A	A	A	A	A	A
101169_at	Info	Rds	retinal degeneration, slow (retinitis pigmentosa 7)	A	A	A	A	A	A	A	A	A	A	A	A	A	A	A	A	A	A	M	A	A	A	A	A	A	A	A	A	A	A	A	A	A	A	A
101170_at	Info	Htr1f	5-hydroxytryptamine (serotonin) receptor 1F	A	A	A	A	A	A	A	P	A	A	A	A	A	A	A	A	A	A	A	A	A	A	A	A	A	A	A	A	P	A	A	A	A	A	A
101171_at	Info	Dvl3	dishevelled 3, dsh homolog (Drosophila)	A	A	A	P	A	P	A	M	P	P	A	A	P	M	A	A	A	A	A	A	A	A	A	A	A	A	A	A	A	A	A	A	A	A	A
101172_at	Info	Zfp92	zinc finger protein 92	A	A	A	A	P	M	A	A	A	A	A	A	A	A	A	A	A	A	A	A	A	A	A	A	A	A	A	A	A	A	A	A	A	A	A
101173_at	Info	Pctp	phosphatidylcholine transfer protein	A	A	A	A	A	A	A	A	A	A	A	A	A	A	A	A	A	A	A	A	A	A	A	A	A	A	A	A	A	A	A	A	A	A	A
101174_at	Info	Ocm	oncomodulin	A	A	A	A	A	A	A	A	A	A	A	A	A	A	A	A	A	A	A	A	A	A	A	A	A	A	A	A	A	A	A	A	A	A	A
101175_at	Info	Map3k2	mitogen activated protein kinase kinase kinase 2	A	A	A	A	A	A	A	A	A	A	A	A	A	A	A	A	A	A	A	A	A	A	A	A	A	A	A	A	A	A	A	A	A	A	A
101176_at	Info	Lcn4	lipocalin 4	A	A	A	A	A	A	A	A	A	A	A	A	P	P	P	P	P	P	A	A	A	A	A	A	A	A	A	A	A	A	A	A	A	A	A
101177_at	Info	Acvr1b	activin A receptor, type 1B	A	A	A	A	A	A	A	A	A	A	A	A	A	A	A	A	A	A	A	A	A	A	A	A	A	A	A	A	A	A	A	A	A	A	A
101178_at	Info	Sema3c	sema domain, immunoglobulin domain (Ig), short basic domain, secreted, (semaphorin) 3C	A	A	A	A	A	A	A	A	A	A	A	A	A	A	A	A	A	A	A	A	A	A	A	A	A	A	A	A	A	A	A	A	A	A	A
101179_at	Info	Ddx6	DEAD (Asp-Glu-Ala-Asp) box polypeptide 6	P	P	P	A	P	A	P	P	P	P	P	P	M	A	P	P	A	A	A	A	P	A	A	A	A	A	P	A	A	M	A	A	A	P	A
101180_at	Info	Atm	ataxia telangiectasia mutated homolog (human)	A	A	A	A	A	A	A	A	A	A	A	A	A	A	P	P	P	P	A	A	A	A	A	A	A	A	A	A	A	A	A	A	A	A	A
101181_at	Info	Cncg4	cyclic nucleotide gated channel 4	A	A	A	A	A	A	A	A	A	A	A	A	A	A	A	A	A	A	A	A	A	A	A	A	A	A	A	A	A	A	A	A	A	A	A
101182_at	Info	Gli3	GLI-Kruppel family member GLI3	A	A	A	A	A	A	A	A	A	A	A	A	A	A	A	A	A	A	A	A	A	A	A	A	A	A	A	A	A	A	A	A	A	A	A
101183_at	Info	Syt2	synaptotagmin 2	A	A	A	A	A	A	A	A	A	A	A	A	A	A	A	A	A	A	A	A	A	A	A	A	A	A	A	A	A	A	A	A	A	A	A
101184_at	Info	Hsd17b3	hydroxysteroid (17-beta) dehydrogenase 3	P	A	A	A	A	A	A	A	A	A	A	A	A	A	A	A	A	P	A	A	A	A	A	A	A	A	A	A	A	A	P	A	A	A	A
101185_at	Info	Foxl1	forkhead box L1	A	A	A	A	A	A	A	A	A	A	A	A	A	A	A	A	A	A	A	A	A	A	A	A	A	A	A	A	A	A	A	A	A	A	A
101186_at	Info	Ppnr-pending	per-pentamer repeat gene	A	P	A	A	A	A	A	A	A	A	M	A	A	A	A	A	A	A	A	A	A	A	A	A	A	A	A	A	A	A	A	A	A	A	A
101187_at	Info	Serpina5	serine (or cysteine) proteinase inhibitor, clade A, member 5	A	A	A	A	A	A	A	A	A	A	A	A	A	A	A	A	A	A	A	A	A	A	A	A	A	A	A	A	A	A	A	A	A	A	A
101188_at	Info	Kcnj3	potassium inwardly-rectifying channel, subfamily J, member 3	A	A	A	A	A	A	A	A	A	A	A	A	A	A	A	A	A	A	A	A	A	A	A	A	A	A	A	A	A	A	A	A	A	A	A
101189_at	Info	Bid3	BH3 interacting (with BCL2 family) domain, apoptosis agonist	A	A	A	A	A	A	A	A	A	A	A	A	A	A	A	A	A	A	A	A	A	A	A	A	A	A	A	A	A	A	A	A	A	A	A
101190_at	Info	Mtnr1a	melatonin receptor 1A	A	A	A	A	A	A	A	A	A	A	A	A	A	A	A	A	A	A	A	A	A	A	A	A	A	A	A	A	A	A	A	A	A	A	A
101191_at	Info	Doc2b	double C2, beta	P	A	A	A	A	A	A	A	A	A	A	A	A	A	A	A	A	A	A	A	A	A	A	A	A	A	A	A	A	A	A	A	A	A	A
101192_at	Info	Lhx5	LIM homeobox protein 5	A	A	A	A	A	A	A	A	A	A	A	A	A	A	A	A	A	A	A	A	A	A	A	A	A	A	A	A	A	A	A	A	A	A	A
101193_at	Info	Zik1	zinc finger protein interacting with K protein 1	A	A	A	A	A	A	A	A	A	A	A	A	A	A	A	A	A	A	A	A	P	A	A	A	A	A	A	A	A	A	A	A	A	A	A
101194_at	Info	Stra8	stimulated by retinoic acid gene 8	A	A	A	A	A	A	A	A	A	A	A	A	A	A	A	A	A	A	A	A	A	A	A	A	A	A	A	A	A	A	A	A	A	A	A
101195_at	Info	Mylc2pl	myosin light chain 2, precursor lymphocyte-specific	P	P	A	A	A	A	P	A	A	A	A	A	A	A	A	A	A	A	A	A	A	A	A	P	A	A	P	P	A	P	A	A	P	A	A
101196_at	Info	Pace4	paired basic amino acid cleaving system 4	A	A	A	A	A	A	A	A	A	A	A	A	A	A	A	A	A	A	A	A	A	A	A	A	A	A	A	A	A	A	A	A	A	A	A
101197_at	Info	Glrp1	glutamine repeat protein 1	A	A	P	P	A	A	P	P	A	A	A	A	A	A	A	A	A	A	A	A	A	A	A	A	A	A	A	A	A	A	A	A	A	A	A
101198_at	Info	Cplx1	complexin 1	A	A	A	A	A	A	A	A	A	A	A	A	A	A	A	A	A	A	A	A	A	A	A	A	A	A	A	A	A	A	A	A	P	A	A
101199_at	Info	Cmklr1	chemokine-like receptor 1	A	A	A	A	A	A	A	A	A	A	A	A	A	A	A	A	A	A	A	A	A	A	A	A	A	A	A	A	A	A	A	A	A	A	A
101200_at	Info	Cyp19a1	cytochrome P450, family 19, subfamily a, polypeptide 1	A	A	A	A	A	A	A	P	A	A	A	A	A	A	A	A	A	A	A	A	A	A	A	A	A	A	A	A	A	A	A	A	A	A	A
101201_r_at	Info	4921525D07Rik	RIKEN cDNA 4921525D07 gene	A	A	A	A	A	A	P	A	A	A	A	A	A	A	A	A	A	A	A	A	A	A	A	A	A	A	A	A	A	A	A	A	A	A	A
101202_at	Info	NA	NA	A	A	A	A	A	A	A	A	A	A	P	P	A	A	A	A	A	A	A	A	A	A	A	A	A	A	A	A	A	A	A	A	A	A	A
101203_r_at	Info	AA410130	expressed sequence AA410130	A	A	A	A	A	A	A	A	A	A	A	A	A	A	A	A	A	A	A	A	A	A	A	A	A	A	A	A	A	A	A	A	A	A	A
101204_at	Info	NA	NA	A	A	A	A	A	A	A	A	A	A	A	A	A	A	A	A	A	A	A	A	A	A	A	A	A	A	A	A	A	A	A	A	A	A	A
101205_at	Info	NA	NA	A	A	A	A	A	A	A	A	A	A	A	A	A	A	A	A	A	A	A	A	A	A	A	A	A	A	A	A	A	A	A	A	A	A	A
101206_at	Info	T25656	expressed sequence T25656	A	A	A	A	A	A	A	A	A	A	A	A	A	A	A	A	A	A	A	A	A	A	A	A	A	A	A	A	A	A	A	A	A	A	A
101207_at	Info	Ppia	peptidylprolyl isomerase A	P	P	P	P	P	P	P	P	P	P	P	P	P	P	P	P	P	P	P	P	P	P	P	P	P	P	P	P	P	P	P	P	P	P	P
101208_at	Info	Slc7a1	solute carrier family 7 (cationic amino acid transporter, y+ system), member 1	A	A	A	A	A	A	A	A	A	A	A	A	A	A	A	A	A	A	A	A	A	A	A	A	A	A	A	A	A	A	A	A	A	A	A
101209_at	Info	Fcer1a	Fc receptor, IgE, high affinity I, alpha polypeptide	A	A	A	A	A	A	A	A	A	A	A	A	A	A	A	A	A	A	A	A	A	A	A	A	A	A	A	A	A	A	A	A	A	A	A
101210_at	Info	4732420M22Rik	RIKEN cDNA 4732420M22 gene	A	A	A	A	A	A	A	A	A	A	A	A	A	A	A	A	A	A	A	A	A	A	A	A	A	A	A	A	A	A	A	A	A	A	A
101211_at	Info	D7Bwg0826e	DNA segment, Chr 7, Brigham & Women's Genetics 0826 expressed	A	A	A	A	A	A	A	A	A	A	A	A	A	A	A	A	A	A	A	A	A	A	A	A	A	A	A	A	A	A	A	A	A	A	A
101212_at	Info	Rps7	ribosomal protein S7	P	P	P	P	P	P	P	P	P	P	P	P	P	P	P	P	P	P	P	P	P	P	P	P	P	P	P	P	P	P	P	P	P	P	P
101213_at	Info	Arbp	acidic ribosomal phosphoprotein P0	P	P	P	P	P	P	P	P	P	P	P	P	P	P	P	P	P	P	P	P	P	P	P	P	P	P	P	P	P	P	P	P	P	P	P
101214_f_at	Info	Gapd	glyceraldehyde-3-phosphate dehydrogenase	P	P	P	P	P	P	P	P	P	P	P	P	P	P	P	P	P	P	P	P	P	P	P	P	P	P	P	P	P	P	P	P	P	P	P
101215_at	Info	Gabra2	gamma-aminobutyric acid (GABA-A) receptor, subunit alpha 2	A	A	A	A	A	A	A	A	A	A	A	A	A	A	A	A	A	A	A	A	A	A	A	A	A	A	A	A	A	A	A	A	A	A	A
101216_at	Info	NA	NA	A	A	A	A	A	A	A	A	A	A	A	A	A	A	A	A	A	A	A	A	A	A	A	A	A	A	A	A	A	P	A	A	A	A	A
101217_at	Info	D930050G01Rik	RIKEN cDNA D930050G01 gene	P	A	A	A	A	A	A	A	A	A	A	A	A	A	A	A	A	A	A	A	A	A	A	A	A	A	A	A	A	A	A	A	A	A	A
101218_at	Info	D7Ertd1e	DNA segment, Chr 7, ERATO Doi 1, expressed	A	A	A	A	A	A	A	A	A	A	A	A	A	A	A	A	A	A	A	A	A	A	A	A	A	A	A	A	A	A	A	A	A	A	A
101219_at	Info	NA	NA	A	A	A	A	A	A	A	A	A	A	A	A	A	A	A	A	A	A	A	A	A	A	A	A	A	A	A	A	A	A	A	A	A	A	A
101220_at	Info	C76628	expressed sequence C76628	A	A	A	A	A	A	A	A	A	A	A	A	A	A	A	A	A	A	A	A	A	A	A	A	A	A	A	A	A	A	A	A	A	A	A
101221_at	Info	C76746	expressed sequence C76746	A	A	A	A	A	A	A	A	A	A	A	A	A	A	A	P	A	A	A	A	P	A	A	A	A	A	A	A	A	M	A	A	A	A	A
101222_f_at	Info	1810054D07Rik	RIKEN cDNA 1810054D07 gene	A	A	A	A	P	P	A	A	A	A	A	A	A	A	P	P	A	A	A	A	A	A	A	A	A	A	A	A	A	A	A	A	A	A	A
101223_r_at	Info	NA	NA	A	A	A	A	A	A	A	A	A	A	A	A	A	A	A	A	A	A	A	A	A	A	A	A	A	A	A	A	A	A	A	A	A	A	A
101224_at	Info	D8Ertd107e	DNA segment, Chr 8, ERATO Doi 107, expressed	A	A	A	A	A	A	A	A	A	A	A	A	A	A	A	A	A	A	A	A	A	A	A	A	A	A	A	A	A	A	A	A	A	A	A
101225_at	Info	D5Ertd102e	DNA segment, Chr 5, ERATO Doi 102, expressed	A	A	A	A	A	A	A	A	A	A	A	A	A	A	A	P	A	A	P	P	P	A	A	A	A	A	A	A	A	A	A	A	A	A	A
101226_at	Info	NA	NA	A	A	A	P	A	A	A	P	A	A	A	A	A	P	A	A	A	A	A	A	A	A	A	M	A	A	A	A	A	A	A	A	A	A	A
101227_at	Info	NA	NA	A	A	A	A	A	A	A	A	A	A	A	A	A	A	A	A	A	A	A	A	A	A	A	A	A	A	A	A	A	A	A	A	A	A	A
101228_at	Info	Bub3	budding uninhibited by benzimidazoles 3 homolog (S. cerevisiae)	A	A	A	A	A	A	A	A	A	A	A	A	A	A	A	A	A	A	A	A	A	A	A	A	A	A	A	A	A	A	A	A	A	A	A
101229_at	Info	C78228	expressed sequence C78228	A	P	A	A	A	A	A	A	A	A	A	A	A	A	P	P	P	A	M	M	P	A	P	P	A	M	A	P	M	P	A	P	P	P	P
101230_at	Info	Eif4enif1	eukaryotic translation initiation factor 4E nuclear import factor 1	A	A	A	A	A	A	A	A	A	A	A	A	A	A	A	A	A	A	A	A	A	A	A	A	A	A	A	A	A	A	A	A	A	A	A
101231_at	Info	C78334	expressed sequence C78334	A	A	A	A	A	A	A	A	A	A	A	A	A	A	A	A	A	A	A	A	A	A	A	A	A	A	A	A	A	A	A	A	A	A	A
101232_at	Info	C78532	expressed sequence C78532	A	A	A	A	A	A	A	A	A	A	A	A	A	A	A	A	A	A	A	A	A	A	A	A	A	A	A	A	A	A	A	A	A	A	A
101233_at	Info	NA	NA	A	A	A	A	A	A	A	A	A	A	A	A	A	A	A	A	A	A	A	A	A	A	A	A	A	A	A	A	A	A	A	M	A	A	P
101234_at	Info	C78704	expressed sequence C78704	A	A	A	A	A	A	A	A	A	A	A	A	A	A	A	A	A	A	A	A	A	A	A	A	A	A	A	A	A	A	A	A	A	A	A
101235_f_at	Info	AI450241	expressed sequence AI450241	A	A	A	A	A	A	A	A	A	A	A	A	A	A	A	A	A	A	A	A	A	A	A	A	A	A	A	A	A	A	A	A	A	A	A
101254_at	Info	Ran	RAN, member RAS oncogene family	P	P	P	P	P	P	P	P	P	P	P	P	P	P	P	P	P	P	P	P	P	P	P	P	P	P	P	P	P	P	P	P	P	P	P
101255_at	Info	Ubb	ubiquitin B	P	P	P	P	P	P	P	P	P	P	P	P	P	P	P	P	P	P	P	P	P	P	P	P	P	P	P	P	P	P	P	P	P	P	P
101276_at	Info	Igh-6	immunoglobulin heavy chain 6 (heavy chain of IgM)	A	A	A	A	A	A	A	A	A	A	A	A	A	A	A	A	A	A	A	A	A	A	A	A	A	A	A	A	A	A	A	A	A	A	A
101277_at	Info	Hspa1l	heat shock protein 1-like	A	A	A	A	A	A	A	A	A	A	A	A	A	A	A	A	A	A	A	A	A	A	A	A	A	A	A	A	A	A	A	A	A	A	A
101278_at	Info	Artn	artemin	A	A	A	A	A	A	A	A	A	A	A	A	A	A	A	A	A	A	A	A	A	A	A	A	A	A	A	A	A	A	A	A	A	A	A
101279_f_at	Info	Tcrb-V8.2	T-cell receptor beta, variable 8.2	A	A	A	A	A	A	P	A	P	P	A	A	P	P	P	P	P	P	A	P	A	A	A	P	A	A	A	A	A	A	A	P	A	A	A
101280_at	Info	Olfr41	olfactory receptor 41	A	A	A	A	A	A	A	A	A	A	A	A	A	A	A	A	A	A	A	A	A	A	A	A	A	A	A	A	A	A	A	A	A	A	A
101281_at	Info	Olfr49	olfactory receptor 49	A	A	A	A	A	A	A	A	A	A	A	A	A	A	A	A	A	A	A	A	A	A	A	A	A	A	A	A	A	A	A	A	A	A	A
101282_at	Info	Gpr44	G protein-coupled receptor 44	A	A	A	A	A	A	A	A	A	A	A	A	A	A	A	A	A	A	A	A	A	A	A	A	A	A	A	A	A	A	A	A	A	A	A
101286_at	Info	Gja8	gap junction membrane channel protein alpha 8	A	A	A	A	A	A	A	A	A	A	A	A	A	A	A	A	A	A	A	A	A	A	A	A	A	A	A	A	A	A	A	A	A	A	A
101287_s_at	Info	Cyp2d11	cytochrome P450, family 2, subfamily d, polypeptide 11	A	A	A	A	A	A	A	A	A	A	A	A	A	A	A	A	A	A	A	A	A	A	A	A	A	A	A	A	A	A	A	A	A	A	A
101288_at	Info	Fv4	Friend virus susceptibility 4	P	A	A	A	A	A	A	A	A	A	A	A	A	A	A	A	A	A	A	A	A	A	A	A	A	A	A	A	A	A	A	A	A	A	A
101289_f_at	Info	Klk22	kallikrein 22	A	A	A	A	A	A	A	A	A	A	A	A	A	A	A	A	A	A	A	A	A	A	A	A	A	A	A	A	A	A	A	A	A	A	A
101290_at	Info	Gnrh	gonadotropin releasing hormone	A	A	A	A	A	A	A	A	A	A	A	A	A	A	A	A	A	A	M	A	A	A	A	A	A	A	A	A	A	A	A	A	A	A	A
101291_at	Info	Srm	spermidine synthase	A	A	A	A	A	A	P	A	M	A	A	A	A	A	A	P	A	A	A	A	A	A	A	A	A	A	A	A	A	A	A	A	A	A	A
101292_f_at	Info	Snrp1c-ps2	U1 small nuclear ribonucleoprotein 1C, pseudogene 2	P	P	P	P	P	P	P	P	P	P	A	A	A	A	P	M	A	A	P	A	M	A	P	A	A	A	A	A	A	A	P	A	A	A	A
101293_at	Info	G6pd2	glucose-6-phosphate dehydrogenase 2	A	A	A	M	A	A	M	A	P	A	A	A	A	A	A	A	A	A	A	A	A	A	A	A	A	A	A	A	A	A	A	A	A	A	A
101294_g_at	Info	G6pd2	glucose-6-phosphate dehydrogenase 2	A	A	A	A	A	A	A	A	A	A	A	A	A	A	A	A	A	A	A	A	A	A	A	A	A	A	A	A	A	A	A	A	A	A	A
101295_s_at	Info	NA	NA	A	A	A	A	A	A	A	A	A	A	A	A	A	A	A	A	A	A	A	A	A	A	A	A	A	A	A	A	A	A	A	A	A	A	A
101296_at	Info	Obp1b	odorant binding protein Ib	A	A	A	A	A	A	A	A	A	A	A	A	A	A	A	A	A	A	A	A	A	A	A	A	A	A	A	A	A	A	A	A	A	A	A
101297_at	Info	Ptprc	protein tyrosine phosphatase, receptor type, C	A	A	A	A	A	A	A	A	A	A	A	A	A	A	A	A	A	A	A	A	A	A	A	A	A	A	A	A	A	A	A	A	A	A	A
101298_g_at	Info	Ptprc	protein tyrosine phosphatase, receptor type, C	A	A	A	A	A	A	A	A	A	A	A	A	P	P	A	P	P	P	A	A	A	A	A	A	A	A	A	A	A	A	A	A	A	A	A
101299_at	Info	H2-M1	histocompatibility 2, M region locus 1	A	A	A	A	A	A	A	A	A	A	A	A	A	A	A	A	A	A	A	A	A	A	A	A	A	A	M	A	A	M	A	A	A	A	A
101300_at	Info	H2-M2	histocompatibility 2, M region locus 2	A	A	A	A	A	A	A	A	A	A	A	A	A	A	A	A	A	A	A	A	A	A	A	A	A	A	A	A	A	A	A	A	A	A	A
101301_at	Info	Umpk-ps	uridine monophosphate kinase, pseudogene	A	A	A	A	A	A	A	A	A	A	A	A	A	A	A	A	A	A	A	A	A	A	A	A	A	A	A	A	A	A	A	A	A	A	A
101302_at	Info	Kcnd1	potassium voltage-gated channel, Shal-related family, member 1	A	A	A	A	A	A	A	A	A	A	A	A	A	A	A	A	A	A	A	A	A	A	A	A	M	A	A	A	A	A	A	A	A	A	A
101303_at	Info	Olfr15	olfactory receptor 15	A	A	A	A	A	A	A	A	A	A	A	A	A	A	A	A	A	A	A	A	A	A	A	A	A	A	A	A	A	A	A	A	A	A	A
101305_at	Info	Pou3f3	POU domain, class 3, transcription factor 3	A	A	A	P	P	M	P	P	P	P	P	A	A	A	P	P	A	A	A	A	A	A	A	A	A	A	A	A	P	A	A	A	A	A	A
101306_f_at	Info	Saa-ps	serum amyloid A, pseudogene	A	A	A	A	A	A	A	A	A	A	A	A	A	A	A	A	A	A	A	A	A	A	A	A	A	A	A	A	A	A	A	A	A	A	A
101307_at	Info	Cyp4a12	cytochrome P450, family 4, subfamily a, polypeptide 12	A	A	A	A	A	A	A	A	A	A	A	A	A	A	A	A	A	A	A	P	A	A	M	A	A	A	A	A	A	A	A	A	A	A	A
101308_at	Info	Kcnb1	potassium voltage gated channel, Shab-related subfamily, member 1	A	A	A	A	A	A	P	A	A	A	A	A	A	A	A	A	P	A	A	A	A	A	A	M	A	A	A	A	A	A	A	A	A	P	A
101309_at	Info	Sstr3	somatostatin receptor 3	A	A	A	A	A	A	A	A	A	A	A	A	A	A	A	A	A	A	A	A	A	A	A	A	A	A	A	A	A	A	A	A	A	A	A
101310_at	Info	Tal2	T-cell acute lymphocytic leukemia 2	A	P	A	A	A	A	A	A	A	A	A	A	A	A	A	A	A	A	A	A	A	A	A	A	A	A	A	A	A	A	A	A	A	A	A
101311_at	Info	Tcrb-V13	T-cell receptor beta, variable 13	A	A	A	A	A	A	A	A	A	A	A	A	A	A	A	M	A	A	A	A	A	A	A	A	A	A	A	A	A	A	A	A	A	A	A
101312_at	Info	Grin2b	glutamate receptor, ionotropic, NMDA2B (epsilon 2)	A	A	A	A	A	A	A	A	A	A	A	A	A	A	A	A	A	A	A	A	A	A	A	A	A	A	A	A	A	A	A	A	A	A	A
101313_r_at	Info	NA	NA	A	A	A	A	A	A	P	P	P	A	A	A	A	A	A	A	P	P	A	A	A	A	A	A	A	A	P	P	A	A	A	A	A	A	A
101314_at	Info	H2-Pa	histocompatibility 2, P region alpha locus	A	A	A	A	A	A	A	A	A	A	A	A	A	A	A	A	A	A	A	A	A	A	A	A	A	A	A	A	A	A	A	A	A	A	A
101315_at	Info	Tuba-rs1	tubulin alpha, related sequence 1	A	A	A	A	A	A	A	A	A	A	A	A	A	A	A	A	A	A	A	A	A	A	A	A	A	A	A	A	A	A	A	A	A	A	A
101316_at	Info	Wnt7a	wingless-related MMTV integration site 7A	A	A	A	A	A	A	A	A	A	A	A	A	A	A	A	A	A	A	A	A	A	A	A	A	A	A	A	A	A	A	A	A	A	A	A
101317_f_at	Info	Ifnab	interferon alpha family, gene B	A	A	A	A	A	A	A	A	A	A	A	A	A	A	A	A	A	A	A	A	A	A	A	A	A	A	A	A	A	A	A	A	A	A	A
101318_at	Info	Sstr1	somatostatin receptor 1	A	A	A	A	A	A	A	A	A	A	A	A	A	A	A	A	A	A	A	A	A	A	A	A	A	A	A	A	A	A	A	A	A	A	A
101319_f_at	Info	Igk-V28	immunoglobulin kappa chain variable 28 (V28)	A	A	A	A	A	A	A	A	A	A	A	A	A	A	A	A	A	A	A	A	P	P	A	A	A	A	A	A	A	A	A	A	A	A	A
101320_f_at	Info	AU044919	expressed sequence AU044919	A	A	A	A	A	A	M	A	A	A	A	A	A	A	A	A	A	A	A	A	A	A	A	A	A	A	A	A	A	A	A	A	A	A	A
101321_r_at	Info	AU044919	expressed sequence AU044919	A	A	A	A	A	A	A	A	A	A	A	A	A	A	A	A	A	A	A	A	A	A	A	A	A	A	A	A	A	A	A	A	A	A	A
101324_r_at	Info	Btps	BCRABL transformation potentiating sequence	A	A	A	A	A	A	A	A	A	A	A	A	A	A	A	A	A	A	A	A	A	A	A	A	A	A	A	A	A	A	A	A	A	A	A
101325_r_at	Info	Fbs1	fibrosin 1	M	A	P	P	A	A	A	A	A	A	P	P	A	A	A	A	A	A	A	A	A	A	A	A	A	A	A	A	A	A	A	A	A	P	A
101326_at	Info	NA	NA	A	A	A	A	A	A	A	A	A	A	A	A	A	A	A	A	A	A	A	A	A	A	A	A	A	A	A	A	A	A	A	A	A	A	A
101327_at	Info	Lcp1	lymphocyte cytosolic protein 1	A	A	A	A	A	A	A	A	A	A	A	A	A	A	A	A	A	A	A	A	A	A	A	A	A	A	A	A	A	A	A	A	A	A	A
101328_at	Info	Pla2g5	phospholipase A2, group V	P	A	A	A	A	A	M	A	A	A	A	P	A	A	A	A	A	A	A	A	A	A	A	A	A	A	A	A	P	A	A	A	A	A	A
101329_f_at	Info	Igk-V8	immunoglobulin kappa chain variable 8 (V8)	A	A	A	A	A	A	A	A	A	A	A	A	A	A	A	A	A	A	A	A	A	A	A	A	A	A	A	A	A	A	A	A	A	A	A
101330_f_at	Info	Igk-V28	immunoglobulin kappa chain variable 28 (V28)	A	A	A	A	A	A	P	A	A	A	A	A	A	A	A	A	A	A	A	A	A	A	A	A	A	A	A	A	A	A	A	A	A	A	A
101331_f_at	Info	Igk-V8	immunoglobulin kappa chain variable 8 (V8)	A	A	A	A	A	A	A	A	A	A	A	A	A	A	A	A	A	A	A	A	A	A	A	A	A	A	A	A	A	P	A	A	A	A	A
101332_at	Info	Igk-V38	immunoglobulin kappa chain variable 38(V38)	A	A	A	A	A	A	A	A	A	A	A	A	A	A	A	A	A	A	A	A	A	A	A	A	A	A	A	A	A	A	A	A	A	A	A
101333_at	Info	Galnt4	UDP-N-acetyl-alpha-D-galactosamine:polypeptide N-acetylgalactosaminyltransferase 4	A	A	A	A	A	A	A	A	A	A	A	A	A	A	A	A	A	A	A	A	A	A	A	A	A	A	A	A	A	A	A	A	A	A	A
101334_at	Info	Nkx2-3	NK2 transcription factor related, locus 3 (Drosophila)	A	A	A	A	A	A	A	A	A	A	A	A	A	A	A	A	A	A	A	A	A	A	A	A	A	A	A	A	A	A	A	A	A	A	A
101335_at	Info	Cdk5r2	cyclin-dependent kinase 5, regulatory subunit 2 (p39)	A	A	A	A	A	A	A	A	A	A	A	A	A	A	A	A	A	A	A	A	A	A	A	A	A	A	A	A	A	A	A	A	A	A	A
101336_at	Info	2210010C04Rik	RIKEN cDNA 2210010C04 gene	A	A	A	A	A	A	A	A	A	A	A	A	A	A	A	A	A	A	A	A	A	A	A	A	A	A	A	A	A	A	A	A	A	A	A
101337_at	Info	2210010C04Rik	RIKEN cDNA 2210010C04 gene	A	A	A	A	A	A	A	A	A	A	A	A	A	A	A	A	A	A	A	A	A	A	A	A	A	A	A	A	A	A	A	A	A	A	A
101338_f_at	Info	NA	NA	A	A	A	A	A	A	A	A	A	A	A	A	A	A	A	A	A	A	A	A	A	A	A	A	A	A	A	A	A	A	A	A	A	A	A
101339_at	Info	Trygn16	trypsinogen 16	A	A	A	A	A	A	P	A	A	A	P	A	A	A	A	P	A	A	A	A	A	A	A	A	A	A	A	A	A	A	A	A	A	A	A
101340_at	Info	Prss2	protease, serine, 2	A	A	A	A	A	A	A	A	A	A	A	A	A	A	A	A	A	A	A	A	A	A	A	A	A	A	A	A	A	A	A	A	A	A	A
101341_at	Info	H2-M9	histocompatibility 2, M region locus 9	A	A	A	A	A	A	A	A	A	A	A	A	A	A	A	A	A	A	A	A	A	A	A	A	A	A	A	A	A	A	A	A	A	A	A
101342_at	Info	Notch2	Notch gene homolog 2 (Drosophila)	A	A	P	A	A	A	A	A	A	A	M	A	A	A	A	A	A	A	A	A	A	A	A	A	A	A	A	P	A	A	A	A	A	A	A
101343_at	Info	Eat2	EWS/FLI1 activated transcript 2	A	A	A	A	A	A	A	A	A	A	A	A	A	A	A	A	A	A	A	A	A	A	A	A	A	A	A	A	A	A	A	A	A	A	A
101344_at	Info	Cckbr	cholecystokinin B receptor	A	A	A	A	A	A	A	A	A	A	P	A	A	A	P	A	A	A	A	A	A	A	A	M	A	A	A	A	A	A	A	A	A	A	A
101345_at	Info	AA960287	expressed sequence AA960287	A	A	A	A	A	A	A	A	A	A	A	A	A	A	A	A	A	A	A	A	A	A	A	A	A	A	A	A	A	A	A	A	A	A	A
101346_at	Info	Igk-V8	immunoglobulin kappa chain variable 8 (V8)	A	A	A	A	A	A	A	A	A	A	A	A	A	A	A	A	A	A	A	A	A	A	A	A	A	A	A	A	A	A	A	A	A	A	A
101347_at	Info	Igk-V8	immunoglobulin kappa chain variable 8 (V8)	A	A	A	A	A	A	A	A	A	A	A	A	A	A	A	A	A	A	A	A	A	A	A	A	A	A	A	A	A	A	A	A	A	A	A
101348_at	Info	Igk-V8	immunoglobulin kappa chain variable 8 (V8)	A	A	A	A	A	A	A	A	A	A	A	A	A	A	A	A	A	A	A	A	A	A	A	A	A	A	A	A	A	A	A	A	A	A	A
101349_at	Info	Plk-ps1	polo-like kinase, pseudogene 1	A	P	A	A	A	P	A	A	A	A	A	A	A	A	A	A	A	A	A	A	A	M	A	A	A	A	A	A	A	A	A	A	A	A	A
101350_g_at	Info	Plk	polo-like kinase (Drosophila)	A	A	A	A	A	A	A	A	A	A	A	A	A	A	A	A	A	A	A	A	A	A	A	A	A	A	A	A	A	A	A	A	A	A	A
101351_at	Info	Gprc2a-rs2	G protein-coupled receptor, family C, group 2, member A, related sequence 2	A	A	A	A	A	A	A	A	A	A	A	A	A	A	A	A	A	A	A	A	A	A	A	A	A	A	A	A	A	A	A	A	A	A	A
101352_g_at	Info	Gprc2a-rs2	G protein-coupled receptor, family C, group 2, member A, related sequence 2	A	A	A	A	A	A	A	A	A	A	A	A	A	A	P	A	A	A	A	A	A	A	A	A	A	A	A	A	A	A	A	A	A	A	A
101353_at	Info	Gprc2a-rs3	G protein-coupled receptor, family C, group 2, member A, related sequence 3	A	A	A	A	A	A	A	A	A	A	A	A	A	A	A	A	A	A	A	A	A	A	A	A	A	A	A	A	A	A	A	A	A	A	A
101354_at	Info	Slc18a3	solute carrier family 18 (vesicular monoamine), member 3	A	A	A	A	A	A	A	A	A	A	A	A	A	A	A	A	A	A	A	A	A	A	A	A	A	A	A	A	A	A	A	A	A	A	A
101355_at	Info	Ascl2	achaete-scute complex homolog-like 2 (Drosophila)	A	A	A	A	A	A	A	A	A	A	A	A	A	A	A	A	A	A	A	A	A	A	A	A	A	A	A	A	A	A	A	A	A	A	A
101356_at	Info	Tk2	thymidine kinase 2, mitochondrial	A	A	P	P	A	A	A	A	P	P	A	A	P	P	P	P	P	P	A	A	A	P	A	A	A	A	A	A	A	A	A	A	P	A	A
101357_at	Info	Ap2a1	adaptor protein complex AP-2, alpha 1 subunit	A	A	A	A	A	A	P	P	A	P	P	P	A	A	P	P	A	P	A	A	A	A	A	A	A	A	A	A	A	A	A	A	A	A	A
101358_at	Info	Plcb3	phospholipase C, beta 3	A	A	A	A	A	A	P	P	A	A	A	A	A	A	A	A	A	A	A	A	A	A	A	A	A	A	A	A	A	A	A	A	A	A	A
101359_at	Info	Lamb2	laminin, beta 2	P	P	A	A	P	A	A	A	A	A	A	A	A	A	A	A	A	A	A	A	A	A	P	A	A	A	A	A	A	A	A	A	A	A	A
101362_at	Info	Mapk9	mitogen activated protein kinase 9	A	A	P	M	A	A	A	A	A	A	A	A	A	A	A	A	A	A	A	A	A	A	A	A	A	A	A	A	A	A	A	A	A	A	A
101363_at	Info	Adora2a	adenosine A2a receptor	A	A	A	A	A	A	A	A	A	P	A	A	P	P	A	P	P	P	A	A	A	P	A	P	A	A	A	A	A	A	P	A	A	A	A
101364_at	Info	Adora2a	adenosine A2a receptor	A	A	A	A	A	A	A	A	A	A	M	A	A	A	A	A	A	A	A	A	A	A	A	A	A	A	A	A	A	A	A	A	A	A	A
101366_f_at	Info	1200009I24Rik	RIKEN cDNA 1200009I24 gene	A	A	P	P	A	A	P	P	P	M	A	A	A	A	A	A	A	A	A	P	P	A	A	P	A	A	A	A	A	A	A	A	A	A	M
101367_at	Info	Dctn1	dynactin 1	P	P	P	P	P	P	P	P	P	P	P	P	P	P	P	P	P	P	A	A	A	A	A	A	A	A	A	P	A	A	P	A	M	P	A
101368_at	Info	Pem	placentae and embryos oncofetal gene	A	A	A	A	A	A	A	A	A	A	A	A	A	A	A	A	A	A	A	A	A	A	A	A	A	A	A	A	A	A	A	A	P	A	A
101369_at	Info	D17Ertd197e	DNA segment, Chr 17, ERATO Doi 197, expressed	A	A	A	A	A	A	A	A	P	P	A	A	A	A	A	A	P	P	A	A	A	A	A	A	A	A	P	A	A	A	A	A	A	A	A
101370_at	Info	Kpna1	karyopherin (importin) alpha 1	P	P	P	P	A	A	P	A	A	A	P	P	P	P	A	A	P	P	A	A	A	A	A	A	A	A	P	A	A	A	P	M	A	A	A
101371_at	Info	Cpsf4	cleavage and polyadenylation specific factor 4	P	P	P	P	P	P	P	P	P	P	P	P	P	P	P	P	P	P	P	A	A	P	P	A	A	A	A	A	P	A	A	P	P	A	A
101372_at	Info	Trip13	thyroid hormone receptor interactor 13	A	A	A	A	P	A	A	A	A	A	A	A	A	A	A	A	A	A	A	A	A	A	A	A	A	A	A	A	A	A	A	A	A	A	A
101374_at	Info	Krtap6-1	keratin associated protein 6-1	A	A	A	A	A	A	A	A	A	A	A	A	A	A	A	A	A	A	A	A	A	A	A	A	A	A	A	A	A	A	A	A	A	A	A
101375_at	Info	Krtap6-1	keratin associated protein 6-1	A	A	A	A	A	A	A	A	A	A	A	A	A	A	A	A	A	A	A	A	A	A	A	A	A	A	A	A	A	A	A	A	A	A	A
101376_at	Info	Krtap6-1	keratin associated protein 6-1	A	A	A	A	A	A	A	A	A	A	A	A	A	A	A	A	A	A	A	A	A	A	A	A	A	A	A	A	A	A	A	A	A	A	A
101377_at	Info	Mcpr	meiotic check point regulator	A	A	A	A	A	A	A	A	A	A	A	A	A	A	A	A	A	A	A	A	A	A	A	A	A	A	A	A	A	A	A	A	A	A	A
101380_at	Info	Nudt14	nudix (nucleoside diphosphate linked moiety X)-type motif 14	P	A	A	A	A	A	A	A	A	A	A	A	P	P	P	P	A	A	A	A	A	A	A	A	A	A	A	A	P	P	A	A	A	P	A
101381_at	Info	Rab5ep-pending	rabaptin 5	P	P	A	A	A	A	A	A	P	P	A	A	A	P	P	P	M	A	A	A	A	A	A	P	A	A	A	A	A	A	A	A	A	P	A
101382_at	Info	Pbx2	pre B-cell leukemia transcription factor 2	A	A	A	A	P	P	A	A	P	P	A	A	A	A	P	P	P	A	A	A	A	A	A	A	A	A	A	A	A	A	A	A	A	A	A
101383_at	Info	Tnnt1	troponin T1, skeletal, slow	A	A	A	A	A	A	A	A	A	A	A	A	P	A	A	A	A	A	A	A	A	A	P	A	A	A	A	A	A	A	A	A	A	A	A
101384_at	Info	2210008A03Rik	RIKEN cDNA 2210008A03 gene	A	A	A	A	A	A	A	A	A	A	A	A	A	A	A	A	A	A	A	A	A	A	A	A	A	A	A	A	P	A	A	A	A	A	A
101385_at	Info	Mbd3	methyl-CpG binding domain protein 3	P	P	P	A	P	P	P	P	P	P	P	P	P	P	P	P	P	P	P	A	P	A	A	A	A	A	P	A	P	A	A	A	A	A	P
101386_at	Info	1810030J14Rik	RIKEN cDNA 1810030J14 gene	A	A	A	A	A	A	A	A	A	A	A	A	A	A	A	A	A	A	A	A	A	A	A	A	A	A	A	A	A	A	A	A	A	A	A
101387_at	Info	Acy1	aminoacylase 1	A	M	A	A	A	A	A	A	A	A	A	A	A	A	A	A	A	A	A	A	A	A	A	A	A	A	A	A	A	A	A	A	A	A	A
101388_at	Info	Pgk2	phosphoglycerate kinase 2	A	A	A	A	A	A	A	A	A	A	A	A	A	A	A	A	A	A	A	A	A	A	A	A	A	A	A	A	A	A	A	A	A	A	A
101389_at	Info	Scarb2	scavenger receptor class B, member 2	P	P	P	P	A	A	A	A	P	P	P	P	A	A	A	P	A	A	A	A	A	A	A	A	A	A	A	A	A	A	A	A	P	A	A
101390_at	Info	Muc3	mucin 3, intestinal	A	A	A	A	A	A	A	A	A	A	A	A	A	A	A	A	A	A	A	A	A	A	A	A	A	A	A	A	A	A	A	A	A	A	A
101392_at	Info	6330407G04Rik	RIKEN cDNA 6330407G04 gene	P	P	A	A	A	A	A	A	A	A	A	A	A	A	A	A	A	A	A	A	A	A	A	A	A	P	A	A	A	A	A	A	A	A	A
101393_at	Info	Anxa3	annexin A3	P	P	A	A	A	A	A	A	A	A	A	A	A	A	A	A	P	A	A	A	P	A	A	A	A	A	A	A	A	A	A	A	A	A	A
101394_at	Info	Sgcg	sarcoglycan, gamma (dystrophin-associated glycoprotein)	A	A	A	A	A	A	A	A	A	A	A	A	A	A	A	A	A	A	A	A	A	A	A	A	A	A	A	A	A	A	A	A	A	A	A
101395_at	Info	Purb	purine rich element binding protein B	P	P	A	A	A	A	P	A	P	A	A	A	P	P	A	A	P	P	A	P	P	A	A	P	A	A	A	A	P	A	P	P	P	P	P
101396_at	Info	Tcf2	transcription factor 2	A	A	A	A	A	A	A	A	A	A	A	A	A	A	A	A	A	A	A	A	A	A	A	A	A	A	A	A	A	A	A	A	A	A	A
101397_at	Info	Slc2a8	solute carrier family 2, (facilitated glucose transporter), member 8	A	A	A	A	A	A	A	A	A	A	A	P	A	P	A	A	P	P	A	A	A	A	A	A	A	A	A	A	A	A	A	A	A	A	A
101398_at	Info	Stxbp2	syntaxin binding protein 2	P	P	P	P	A	A	P	P	P	P	P	P	P	P	P	P	P	P	A	A	P	A	A	A	A	A	A	P	A	A	A	A	A	A	A
101399_at	Info	Hspg2	perlecan (heparan sulfate proteoglycan 2)	A	A	A	A	A	A	A	A	A	A	A	A	A	A	A	A	A	A	A	A	A	A	A	A	A	A	A	A	A	A	A	A	A	A	A
101401_at	Info	Bet1	blocked early in transport 1 homolog (S. cerevisiae)	P	A	P	P	A	A	A	A	P	P	P	P	P	P	P	P	P	M	P	A	A	A	A	A	A	A	P	A	A	A	P	A	A	A	A
101402_at	Info	Trap100-pending	thyroid hormone receptor-associated protein	P	P	P	P	P	P	P	P	P	P	P	P	P	P	P	P	A	A	A	A	A	A	A	A	A	A	A	A	A	A	A	A	P	M	A
101403_at	Info	Ccl25	chemokine (C-C motif) ligand 25	A	A	A	A	P	A	A	A	A	A	A	A	A	A	A	P	A	A	A	A	A	A	A	A	M	M	P	A	A	A	M	P	P	A	A
101404_at	Info	2310061I09Rik	RIKEN cDNA 2310061I09 gene	P	P	P	P	A	A	P	P	P	P	P	A	P	P	P	P	P	P	A	A	A	A	P	A	A	A	A	A	M	A	A	A	A	P	A
101405_at	Info	Smarcd1	SWI/SNF related, matrix associated, actin dependent regulator of chromatin, subfamily d, member 1	P	M	P	P	P	P	A	A	A	A	M	A	P	P	P	P	P	P	A	P	P	A	A	P	A	A	P	A	A	A	A	P	P	A	A
101406_at	Info	Sult2b1	sulfotransferase family, cytosolic, 2B, member 1	A	A	A	A	A	A	A	A	A	A	A	A	A	A	A	A	A	A	A	A	A	A	A	A	A	A	A	A	A	A	A	A	A	A	A
101407_at	Info	Frda	Friedreich ataxia	P	A	A	A	P	P	P	P	P	P	P	P	P	P	A	A	A	A	A	A	P	P	A	A	A	A	P	A	P	A	A	A	P	A	A
101408_at	Info	Gamt	guanidinoacetate methyltransferase	A	A	A	A	A	A	A	A	A	A	A	A	A	A	A	A	A	A	A	A	A	A	A	A	A	A	A	A	A	A	A	A	A	A	A
101409_at	Info	Lgtn	ligatin	P	A	A	A	P	P	A	A	A	A	A	A	A	A	A	A	A	A	P	P	A	A	A	A	A	A	M	A	A	A	M	A	A	A	A
101410_at	Info	Cldn4	claudin 4	A	A	A	A	A	A	A	A	A	A	A	A	A	A	A	A	A	A	A	A	A	A	A	A	A	A	A	A	A	A	A	A	A	A	A
101412_at	Info	Sh3gl3	SH3-domain GRB2-like 3	A	A	A	A	A	A	A	A	A	A	A	A	A	A	A	A	A	A	A	A	A	A	A	A	A	A	A	A	A	A	A	A	A	A	A
101413_at	Info	4432411E13Rik	RIKEN cDNA 4432411E13 gene	A	A	A	A	A	A	A	A	A	A	A	A	A	A	A	A	A	A	A	A	A	A	A	A	A	A	A	A	A	A	A	A	A	A	A
101414_at	Info	Lmnb2	lamin B2	P	P	P	A	P	P	A	A	P	P	M	P	A	A	P	P	M	M	A	A	M	A	A	A	A	A	A	A	A	P	A	A	P	A	A
101415_i_at	Info	Bat4	HLA-B associated transcript 4	P	P	P	P	P	P	P	P	P	A	A	A	P	M	P	P	P	P	A	A	P	A	P	A	A	A	A	A	A	A	A	P	P	A	A
101416_f_at	Info	Bat4	HLA-B associated transcript 4	P	P	P	P	P	P	P	P	P	P	P	P	P	P	P	P	P	P	A	M	P	P	P	A	P	A	A	P	P	A	A	P	P	P	A
101417_at	Info	Dmrtb1	DMRT-like family B with proline-rich C-terminal, 1	A	A	A	A	A	A	A	A	A	A	A	A	A	A	A	A	A	A	A	A	A	A	A	P	A	A	A	P	A	A	A	A	A	A	A
101419_at	Info	Tubb4	tubulin, beta 4	A	A	P	P	A	A	A	A	A	A	A	A	A	A	A	A	P	A	A	A	A	A	A	A	A	A	A	A	A	A	A	A	A	A	A
101420_at	Info	Viaat	vesicular inhibitory amino acid transporter	A	A	A	A	A	A	A	A	A	A	A	A	A	A	A	A	A	A	A	A	A	A	A	A	A	A	A	A	A	A	A	A	A	A	A
101421_at	Info	Ager	advanced glycosylation end product-specific receptor	A	A	A	A	P	A	A	M	A	A	A	A	A	A	A	A	P	P	A	A	A	A	A	A	A	A	A	A	A	A	A	A	A	A	A
101422_at	Info	Fnbp4	formin binding protein 4	P	P	P	P	A	A	P	P	P	P	P	P	A	A	P	P	A	A	A	A	A	A	A	A	A	A	A	A	A	P	A	A	P	P	A
101423_at	Info	Ddx46	DEAD (Asp-Glu-Ala-Asp) box polypeptide 46	A	A	A	A	A	A	A	A	A	P	A	A	A	A	A	A	A	A	A	A	A	A	A	A	A	A	A	A	A	A	A	A	A	A	A
101424_at	Info	Nmi	N-myc (and STAT) interactor	P	P	P	P	A	A	A	A	A	A	A	A	P	P	P	P	P	P	A	A	A	A	A	A	A	A	A	P	P	P	A	P	A	P	A
101425_at	Info	Gss	glutathione synthetase	A	A	A	A	A	A	A	A	A	A	P	P	A	A	A	P	A	A	A	A	P	A	A	A	P	A	A	A	P	A	A	A	A	A	M
101426_at	Info	Cerk	ceramide kinase	P	P	A	A	P	P	P	P	A	A	A	A	A	A	A	A	A	A	A	A	A	A	A	A	A	A	A	A	P	A	A	A	A	P	A
101428_at	Info	Ace	angiotensin converting enzyme	A	A	A	A	A	A	A	P	A	A	A	M	A	A	A	M	A	A	A	A	A	A	A	A	A	A	A	A	A	A	A	M	A	A	A
101429_at	Info	Ddit3	DNA-damage inducible transcript 3	P	P	P	P	P	P	P	P	P	P	P	P	P	P	P	P	P	P	A	P	A	P	P	P	P	P	P	M	A	A	P	A	P	P	P
101430_at	Info	Sox4	SRY-box containing gene 4	P	P	A	P	A	A	M	A	A	P	P	A	A	A	A	A	M	P	A	A	P	A	A	A	A	A	M	A	A	P	A	A	A	A	P
101431_at	Info	Rdh5	retinol dehydrogenase 5	A	A	A	A	A	A	A	A	A	A	A	A	A	A	A	A	A	A	A	A	A	A	A	A	A	A	A	A	A	A	A	A	A	A	A
101432_at	Info	2410019G02Rik	RIKEN cDNA 2410019G02 gene	A	A	A	A	A	A	A	A	A	A	A	A	A	A	A	A	A	A	A	A	A	A	A	A	A	A	A	A	A	A	A	A	A	A	A
101433_at	Info	Mr1	major histocompatibility complex, class I-related	A	A	A	A	A	A	A	A	A	A	A	A	A	M	A	P	A	A	A	A	A	A	A	A	A	A	A	A	A	A	A	A	A	A	A
101435_at	Info	Akap2	A kinase (PRKA) anchor protein 2	A	A	A	A	A	A	A	A	A	A	A	A	A	A	A	A	A	A	A	A	A	A	A	A	A	A	A	A	A	A	A	A	A	A	A
101436_at	Info	Cxcl9	chemokine (C-X-C motif) ligand 9	A	A	A	A	A	A	A	A	A	A	A	A	A	A	A	A	A	A	A	A	A	A	A	A	A	A	A	A	A	A	A	A	A	A	A
101437_at	Info	Stk2	serine/threonine kinase 2	P	P	A	A	A	A	P	P	A	A	A	A	A	A	A	A	A	A	M	A	A	A	A	A	A	A	A	A	A	A	A	A	A	A	A
101439_at	Info	Arl6	ADP-ribosylation-like 6	A	A	A	A	A	A	A	A	A	A	A	A	A	A	A	A	A	A	A	A	A	A	A	A	A	A	A	A	A	A	A	A	A	A	A
101440_at	Info	2900006F19Rik	RIKEN cDNA 2900006F19 gene	P	P	A	A	A	A	A	A	A	A	A	A	A	A	A	A	A	A	A	A	A	A	A	A	A	P	A	A	A	A	A	P	A	A	A
101441_i_at	Info	Itpr5	inositol 1,4,5-triphosphate receptor 5	P	P	P	P	P	P	P	P	P	P	P	P	P	P	P	P	P	P	A	A	A	A	A	A	P	A	A	A	A	A	P	A	A	A	A
101442_f_at	Info	Itpr5	inositol 1,4,5-triphosphate receptor 5	P	P	P	P	A	A	A	A	A	A	A	A	P	P	P	P	P	P	A	A	A	A	A	A	P	A	A	A	A	A	M	A	A	A	A
101443_at	Info	Pigh	phosphatidylinositol glycan, class H	A	A	A	A	A	A	A	A	A	A	A	A	A	A	A	A	A	A	A	A	A	A	A	A	A	A	A	A	A	A	A	A	A	A	A
101444_at	Info	Gt(ROSA)26asSor	gene trap ROSA 26 antisense, Philippe Soriano	P	P	A	A	P	P	P	P	A	A	A	A	P	P	P	P	P	P	A	A	A	A	A	A	A	A	A	A	A	A	A	A	A	P	A
101445_at	Info	Dnmt1	DNA methyltransferase (cytosine-5) 1	P	P	P	P	P	P	P	P	P	P	P	P	P	P	P	P	P	P	P	A	P	A	P	A	M	A	A	A	P	A	P	P	A	P	A
101446_at	Info	Tpd52l1	tumor protein D52-like 1	A	A	A	A	A	A	A	A	A	A	A	A	A	A	A	A	A	A	A	A	A	A	A	A	A	A	A	A	A	A	A	A	A	A	A
101447_at	Info	Apc	adenomatosis polyposis coli	A	A	A	A	A	A	A	A	A	A	A	A	A	A	A	A	A	A	A	A	A	A	A	A	A	A	A	A	A	A	A	A	A	A	A
101448_at	Info	Hgs	HGF-regulated tyrosine kinase substrate	P	P	P	P	A	A	A	A	P	P	P	P	P	P	P	P	P	P	A	A	P	A	A	P	A	P	A	A	A	M	A	A	M	A	A
101449_at	Info	Trim41	tripartite motif-containing 41	P	P	P	P	P	P	P	P	P	P	P	P	M	P	M	A	M	P	P	A	P	A	A	A	A	A	A	A	P	P	A	A	A	A	A
101450_at	Info	Csf1	colony stimulating factor 1 (macrophage)	A	A	A	A	A	A	A	A	A	A	A	A	A	A	A	A	A	P	A	A	A	A	A	A	A	A	A	A	A	A	A	A	A	A	A
101451_at	Info	Peg3	paternally expressed 3	A	A	A	A	A	A	A	A	A	A	A	A	A	A	A	A	A	A	A	A	A	A	A	A	A	A	A	A	P	A	A	A	A	A	A
101453_at	Info	Mia	melanoma inhibitory activity	A	A	A	A	A	A	A	A	A	A	A	A	A	A	A	A	A	A	A	A	A	A	A	A	A	A	A	A	A	A	A	A	A	A	A
101455_at	Info	Umps	uridine monophosphate synthetase	A	A	A	A	A	A	A	A	A	A	A	A	A	A	A	A	A	A	A	A	A	A	A	A	A	A	A	A	A	A	A	A	A	A	A
101456_at	Info	Zfp106	zinc finger protein 106	A	A	A	A	A	A	A	A	A	A	A	A	A	A	A	A	A	A	A	A	A	A	A	A	A	A	A	A	A	A	A	A	A	A	A
101457_at	Info	Jak2	Janus kinase 2	P	P	P	P	P	P	P	P	P	P	P	A	P	P	P	P	P	P	P	A	A	A	P	A	M	A	A	A	P	P	P	P	P	A	A
101458_at	Info	Wee1	wee 1 homolog (S. pombe)	P	P	P	P	A	A	P	P	P	P	P	P	A	A	P	P	A	A	A	A	A	P	P	A	P	A	A	A	P	A	A	A	P	A	A
101459_at	Info	Chd1	chromodomain helicase DNA binding protein 1	P	P	P	P	P	P	P	P	P	P	A	A	P	M	P	P	A	A	A	A	A	A	A	A	A	A	A	A	A	A	A	A	A	M	A
101461_f_at	Info	Pja1	praja1, RING-H2 motif containing	P	P	P	P	P	P	P	P	P	P	P	P	P	P	P	P	P	P	A	P	A	A	A	A	A	A	A	P	P	A	A	A	P	A	A
101462_r_at	Info	Pja1	praja1, RING-H2 motif containing	A	A	A	P	A	A	P	A	P	A	A	A	A	A	A	A	A	P	A	A	A	A	A	A	A	A	A	A	A	A	A	A	A	A	A
101463_at	Info	Apoc4	apolipoprotein C-IV	A	A	A	A	A	A	A	A	A	A	A	A	A	A	A	A	A	A	A	A	A	A	A	A	A	A	A	A	A	A	A	A	A	A	A
101464_at	Info	Timp1	tissue inhibitor of metalloproteinase 1	A	A	A	A	A	A	A	A	A	A	A	A	A	A	P	P	A	A	A	A	A	A	P	P	A	A	A	A	A	A	A	P	A	A	A
101465_at	Info	Stat1	signal transducer and activator of transcription 1	P	P	P	P	A	A	A	A	P	P	M	A	P	P	P	P	P	P	A	A	A	A	A	P	A	A	A	A	A	A	A	A	A	A	A
101466_at	Info	Pigf	phosphatidylinositol glycan, class F	A	A	A	A	A	A	A	A	A	A	A	A	P	A	A	A	A	A	A	A	A	A	A	A	A	A	P	A	A	A	A	A	P	A	A
101467_at	Info	S100b	S100 protein, beta polypeptide, neural	A	A	A	A	A	A	A	A	A	A	A	A	A	A	A	A	A	A	A	A	A	A	A	P	A	A	A	A	A	M	A	A	A	A	A
101468_at	Info	Pfc	properdin factor, complement	A	A	P	P	A	A	A	A	P	P	A	A	A	A	A	A	P	P	A	A	A	A	A	A	A	A	A	A	A	A	P	A	A	A	A
101469_at	Info	Nedd9	neural precursor cell expressed, developmentally down-regulated gene 9	P	P	P	P	A	A	P	P	A	A	A	A	P	P	P	P	P	P	A	A	A	P	A	P	A	A	A	A	A	A	A	P	P	A	A
101470_at	Info	MGC38950	hypothetical protein MGC38950	A	A	A	A	A	A	P	A	A	M	A	A	A	A	A	P	A	A	A	A	A	A	A	P	A	A	A	A	A	A	A	A	A	A	A
101471_at	Info	Pklr	pyruvate kinase liver and red blood cell	A	A	A	A	A	A	A	A	A	A	A	A	A	A	A	A	A	A	A	A	A	A	A	A	A	A	A	A	A	A	A	A	A	A	A
101472_s_at	Info	Pklr	pyruvate kinase liver and red blood cell	A	A	A	A	A	A	A	A	A	A	A	A	A	A	A	A	A	A	A	A	A	A	A	A	A	A	A	A	A	A	A	A	A	A	A
101473_at	Info	Nnmt	nicotinamide N-methyltransferase	A	A	A	A	A	A	A	A	A	A	A	A	A	A	A	A	A	A	A	A	A	A	A	A	A	A	A	A	A	A	A	A	A	A	A
101474_at	Info	Mbl1	mannose binding lectin, liver (A)	A	A	A	A	A	A	A	P	A	A	A	A	A	A	A	A	A	A	A	A	A	A	A	A	A	A	A	A	A	A	A	A	A	A	A
101475_at	Info	Bmi1	B lymphoma Mo-MLV insertion region 1	P	A	P	P	A	A	P	P	P	P	P	P	A	M	P	A	P	P	M	P	M	A	P	P	M	M	P	P	P	P	P	P	P	P	P
101476_at	Info	Pabpn1	poly(A) binding protein, nuclear 1	P	P	P	P	P	P	P	P	P	P	P	P	P	P	P	P	P	P	P	P	A	A	A	A	A	A	A	A	P	P	P	P	A	P	A
101480_at	Info	Dnalc4	dynein, axonemal, light chain 4	A	A	A	A	A	A	M	A	A	A	A	A	P	P	A	A	A	A	A	A	A	A	A	A	A	A	A	A	A	A	A	A	A	A	A
101481_at	Info	Rnf34	ring finger protein 34	P	P	P	P	A	A	P	P	A	A	A	A	P	P	P	P	A	A	A	A	A	A	A	P	A	A	A	P	A	M	P	A	A	P	A
101482_at	Info	Ppp1cc	protein phosphatase 1, catalytic subunit, gamma isoform	P	P	P	P	P	P	P	P	P	P	P	P	P	P	P	P	P	P	P	P	P	P	P	P	A	P	P	A	P	A	P	P	P	P	P
101483_at	Info	Ccndbp1	cyclin D-type binding-protein 1	P	P	P	P	P	P	P	P	P	P	P	P	P	P	P	P	P	A	A	A	P	A	A	A	A	A	A	P	P	A	P	P	P	A	A
101484_at	Info	Nbr1	neighbor of Brca1 gene 1	P	P	P	P	P	P	P	P	P	P	P	P	P	P	P	P	P	P	P	A	A	A	A	A	A	A	A	A	A	P	A	A	A	P	A
101485_at	Info	Ddx48	DEAD (Asp-Glu-Ala-Asp) box polypeptide 48	P	P	P	P	P	P	P	P	P	P	P	P	P	P	P	P	P	P	A	P	A	P	A	M	A	M	P	P	P	A	P	A	P	A	P
101486_at	Info	Psmb10	proteasome (prosome, macropain) subunit, beta type 10	P	P	A	A	A	P	P	P	P	P	P	P	P	P	P	P	P	P	A	A	P	A	A	A	P	A	A	A	P	A	P	A	A	A	P
101487_f_at	Info	Ly6e	lymphocyte antigen 6 complex, locus E	P	P	P	P	P	P	P	P	P	P	P	P	P	P	P	P	P	P	P	P	P	P	P	P	P	P	P	P	P	P	P	P	P	P	P
101488_r_at	Info	Ly6e	lymphocyte antigen 6 complex, locus E	A	M	A	A	A	A	A	P	A	P	A	A	A	A	M	A	A	A	A	A	A	A	M	P	A	A	P	M	A	P	M	A	A	P	A
101489_at	Info	Amd1	S-adenosylmethionine decarboxylase 1	P	P	P	P	P	P	P	P	P	P	P	P	P	P	P	P	P	P	P	P	P	P	P	P	P	A	A	P	P	P	P	P	P	P	P
101490_at	Info	1810010A06Rik	RIKEN cDNA 1810010A06 gene	P	P	P	P	P	P	P	P	P	P	P	P	M	P	P	P	M	P	A	P	A	P	P	A	A	A	A	P	P	A	A	P	P	A	M
101492_at	Info	Pin1	protein (peptidyl-prolyl cis/trans isomerase) NIMA-interacting 1	P	P	P	P	A	A	P	A	A	A	A	A	P	P	A	P	P	P	A	A	A	A	A	A	A	A	A	A	P	A	A	P	A	P	A
101493_at	Info	Afp	alpha fetoprotein	A	A	A	A	A	A	A	A	A	A	A	A	A	A	A	A	A	A	A	A	A	A	A	A	A	A	A	A	A	A	A	A	A	A	A
101494_at	Info	Afp	alpha fetoprotein	M	A	A	A	P	A	A	A	A	A	A	A	A	A	A	A	A	A	P	A	A	A	A	A	A	M	A	A	A	M	A	A	A	A	A
101495_at	Info	Cd81	CD 81 antigen	P	P	P	P	P	P	P	P	P	P	P	P	A	A	A	A	A	A	P	A	P	P	M	P	A	P	P	P	P	P	A	P	P	A	P
101498_at	Info	Impa1	inositol (myo)-1(or 4)-monophosphatase 1	P	P	P	P	P	P	A	A	P	P	M	A	P	P	M	P	M	P	A	A	A	A	A	A	A	P	A	A	P	A	P	A	A	A	M
101499_at	Info	Ilk	integrin linked kinase	P	P	A	A	P	P	P	P	P	P	A	A	P	P	P	P	P	P	A	A	A	A	A	P	A	A	P	P	P	A	A	A	P	P	P
101500_at	Info	Epb4.1l2	erythrocyte protein band 4.1-like 2	A	A	A	A	A	A	A	A	A	A	A	A	A	A	A	A	A	P	A	A	A	A	A	A	A	A	A	A	A	A	A	A	A	A	A
101501_r_at	Info	Impact	imprinted and ancient	A	A	P	P	P	A	P	A	A	P	A	A	A	A	A	A	A	A	A	A	A	A	A	A	A	A	A	A	A	A	A	A	A	A	A
101502_at	Info	Tgif	TG interacting factor	P	P	P	P	A	A	M	M	A	A	M	P	A	A	A	A	A	A	A	A	A	A	A	A	A	P	A	A	P	A	A	P	A	A	A
101503_at	Info	Dpysl3	dihydropyrimidinase-like 3	A	A	A	A	A	A	A	A	A	A	A	A	A	A	A	A	A	A	A	A	A	A	A	A	A	A	A	A	A	A	A	A	A	A	A
101505_at	Info	2810442O16Rik	RIKEN cDNA 2810442O16 gene	P	P	P	P	P	P	P	P	P	P	P	P	P	P	P	P	P	P	A	P	A	P	A	P	A	A	A	A	A	P	P	P	P	A	P
101506_at	Info	Snrpa1	small nuclear ribonucleoprotein polypeptide A'	P	P	P	P	P	P	P	P	P	P	P	P	P	P	P	P	P	P	A	P	A	P	P	A	P	P	A	P	P	A	A	P	P	P	A
101507_at	Info	3110001I17Rik	RIKEN cDNA 3110001I17 gene	P	P	A	A	A	A	A	A	A	A	P	P	P	P	P	P	P	P	P	P	A	A	A	A	A	P	A	A	A	A	P	A	A	P	A
101508_at	Info	Khdrbs1	KH domain containing, RNA binding, signal transduction associated 1	P	P	P	P	P	M	P	P	P	P	P	P	P	P	P	P	P	P	A	P	P	P	A	P	A	A	P	P	P	A	P	P	P	A	P
101509_at	Info	Vbp1	von Hippel-Lindau binding protein 1	P	P	P	P	P	P	P	P	P	P	P	P	P	P	P	P	P	P	P	P	A	A	P	P	P	P	A	P	P	P	P	P	P	P	P
101510_at	Info	Psme1	proteasome (prosome, macropain) 28 subunit, alpha	P	P	P	P	P	P	P	P	P	P	P	P	P	P	P	P	P	P	P	A	A	P	A	P	A	P	P	P	P	P	P	P	P	P	P
101511_at	Info	Ssr4	signal sequence receptor, delta	A	A	A	A	A	A	A	A	A	A	A	A	A	M	A	A	P	A	P	A	A	A	A	P	A	A	A	A	P	A	A	A	A	A	A
101513_at	Info	Pfdn5	prefoldin 5	A	A	P	A	A	A	A	A	A	A	A	P	A	A	A	A	A	A	A	A	A	A	A	A	A	A	A	A	M	A	A	A	M	A	P
101514_at	Info	Bet3-pending	Bet3 homolog (S. cerevisiae)	P	P	A	A	P	P	P	P	P	P	P	P	P	P	P	P	P	P	P	A	A	A	P	A	A	A	A	A	A	P	A	A	P	A	A
101515_at	Info	Acox1	acyl-Coenzyme A oxidase 1, palmitoyl	P	P	P	P	P	P	P	P	P	P	A	A	A	A	P	P	A	A	P	A	P	P	P	A	P	A	P	P	P	P	P	A	P	P	P
101516_at	Info	Cd59a	CD59a antigen	P	P	P	P	A	A	A	A	A	A	P	P	A	A	A	A	A	A	A	A	A	A	A	A	A	A	A	A	A	A	A	A	A	A	A
101517_at	Info	Tex261	testis expressed gene 261	P	P	P	P	P	P	P	P	P	P	P	P	P	P	P	P	P	P	P	A	P	P	A	A	A	A	A	P	P	A	P	P	P	P	P
101518_at	Info	0610009H04Rik	RIKEN cDNA 0610009H04 gene	P	P	P	P	P	P	P	P	P	P	P	P	P	P	P	P	P	P	P	P	A	P	P	P	A	P	A	A	P	A	P	P	P	P	P
101519_at	Info	Srp14	signal recognition particle 14	P	P	P	P	P	P	P	P	P	P	P	P	P	P	P	P	P	P	P	P	P	P	P	P	P	P	A	M	P	P	P	P	P	P	P
101520_at	Info	1700062C23Rik	RIKEN cDNA 1700062C23 gene	A	A	A	A	A	A	A	A	A	A	A	A	A	A	A	A	A	A	A	A	A	A	A	A	A	A	A	A	A	A	A	A	A	A	A
101521_at	Info	Birc5	baculoviral IAP repeat-containing 5	P	M	A	A	A	P	P	P	P	P	A	A	A	A	A	A	A	A	A	A	P	A	A	A	A	A	A	P	P	A	A	A	A	A	A
101522_at	Info	Tm4sf1	transmembrane 4 superfamily member 1	A	A	A	A	A	A	A	A	A	A	A	A	A	A	A	A	A	A	A	A	A	A	A	A	A	A	A	A	M	A	A	A	A	A	A
101523_at	Info	MGC37309	hypothetical protein MGC37309	P	P	P	P	P	P	P	P	P	P	P	P	P	P	P	P	P	P	P	P	P	A	P	P	P	P	P	P	P	P	P	P	P	P	P
101524_at	Info	2610209F03Rik	RIKEN cDNA 2610209F03 gene	A	A	A	A	A	A	P	A	P	P	A	A	A	A	A	A	A	A	A	A	A	A	A	A	A	A	A	A	A	A	A	A	A	A	A
101525_at	Info	Ndufb10	NADH dehydrogenase (ubiquinone) 1 beta subcomplex, 10	P	P	P	P	P	P	P	P	P	P	P	P	P	P	P	P	P	P	P	M	P	P	A	P	P	A	P	P	M	P	P	P	P	A	P
101526_at	Info	Msx1	homeo box, msh-like 1	A	A	A	A	A	A	A	A	A	A	A	A	A	A	A	A	A	A	A	A	P	A	A	A	A	A	A	A	A	A	A	A	A	A	A
101527_at	Info	Tcea1	transcription elongation factor A (SII) 1	P	P	P	A	P	P	A	A	P	P	P	P	P	P	P	P	P	P	A	A	A	P	A	A	A	A	P	A	A	A	P	A	P	P	A
101528_at	Info	Tcea1	transcription elongation factor A (SII) 1	P	P	A	A	P	P	A	A	A	A	A	A	A	A	A	A	A	A	A	A	A	A	A	A	A	A	A	A	A	A	A	A	A	A	A
101529_g_at	Info	Tcea1	transcription elongation factor A (SII) 1	A	A	A	A	A	A	A	A	A	A	A	A	A	A	A	A	A	A	A	A	A	A	A	A	A	A	A	A	A	A	A	A	A	A	A
101530_at	Info	Snrp116-pending	U5 small nuclear ribonucleoprotein	P	P	P	P	P	A	A	A	A	A	P	P	A	A	P	P	P	P	P	A	A	P	A	A	A	A	A	A	A	A	A	A	P	P	A
101531_at	Info	Aldo2	aldolase 2, B isoform	A	A	A	A	A	A	P	A	A	A	M	A	A	A	A	A	A	A	A	A	A	A	A	A	A	A	A	A	A	A	A	A	A	A	A
101532_g_at	Info	Aldo2	aldolase 2, B isoform	A	A	A	A	A	A	A	A	A	A	P	A	A	A	P	A	A	A	A	A	A	A	A	A	A	A	A	A	P	A	A	P	A	A	A
101534_at	Info	Tnp2	transition protein 2	A	A	A	A	A	A	A	A	A	A	A	A	A	A	A	A	A	A	A	A	A	A	A	A	A	A	A	A	A	A	A	A	A	A	A
101536_at	Info	Ncor1	nuclear receptor co-repressor 1	P	P	P	P	P	A	P	P	P	P	P	P	P	P	P	P	P	P	P	A	P	A	P	A	P	P	P	M	M	P	P	A	A	A	A
101537_at	Info	Es1	esterase 1	A	A	A	A	A	A	A	A	A	A	A	A	A	A	A	A	A	A	A	A	A	A	A	A	A	A	A	A	A	A	A	A	A	A	A
101538_i_at	Info	Ces3	carboxylesterase 3	A	A	A	A	A	A	A	A	A	A	M	A	A	A	A	A	A	A	P	P	A	A	A	P	A	A	A	A	A	A	A	A	A	A	A
101539_f_at	Info	Ces3	carboxylesterase 3	A	A	A	A	A	A	A	A	A	A	A	A	A	A	A	A	A	A	A	A	A	A	A	A	A	A	A	A	A	A	A	A	A	A	A
101540_at	Info	Tdg	thymine DNA glycosylase	P	P	A	A	A	A	P	A	A	A	P	P	A	A	A	A	A	A	A	A	A	A	A	A	A	A	A	A	A	A	A	A	P	A	A
101541_at	Info	NA	NA	A	A	A	A	A	A	A	A	A	A	A	A	A	A	A	A	A	A	A	A	A	A	A	A	A	A	A	A	A	A	A	A	A	A	A
101542_f_at	Info	Ddx3	DEAD/H (Asp-Glu-Ala-Asp/His) box polypeptide 3	P	A	P	P	P	P	P	P	A	A	P	P	P	P	A	A	P	P	P	A	A	P	A	P	A	A	P	P	P	P	P	A	P	P	P
101543_f_at	Info	Tuba6	tubulin, alpha 6	P	P	P	P	P	P	P	P	P	P	P	P	P	P	P	P	P	P	P	P	P	P	P	P	P	P	P	A	P	P	P	P	P	P	P
101546_at	Info	C2	complement component 2 (within H-2S)	P	A	A	A	A	A	A	A	A	A	A	A	P	P	P	P	A	A	A	A	A	A	A	P	A	A	A	A	A	A	A	A	A	A	A
101548_at	Info	Synj2bp	synaptojanin 2 binding protein	A	A	P	P	A	P	A	A	A	A	A	A	A	P	P	P	P	P	P	A	A	A	A	A	A	A	A	P	A	A	A	A	A	P	A
101550_at	Info	Tes	testis derived transcript	A	A	A	A	A	A	A	A	A	A	A	A	A	A	A	A	A	A	A	A	A	A	A	A	A	A	A	A	A	A	A	A	A	A	A
101551_s_at	Info	Tes	testis derived transcript	P	A	A	A	A	A	P	P	A	A	A	A	P	P	A	A	A	A	A	A	A	M	A	A	A	A	A	P	P	A	P	A	A	A	P
101552_at	Info	Slc34a1	solute carrier family 34 (sodium phosphate), member 1	A	A	A	A	A	A	A	A	A	A	A	A	A	A	A	A	A	A	A	A	A	A	A	A	A	A	A	A	A	A	A	A	A	A	A
101553_at	Info	Fga	fibrinogen, alpha polypeptide	A	A	A	A	A	A	A	A	A	A	A	A	A	A	A	A	A	A	A	A	A	A	A	A	A	A	A	A	A	A	A	A	A	A	A
101554_at	Info	Nfkbia	nuclear factor of kappa light chain gene enhancer in B-cells inhibitor, alpha	P	P	P	P	P	A	A	A	P	A	M	A	P	P	P	P	P	P	A	A	P	A	M	A	A	A	A	A	P	P	A	A	P	A	M
101555_at	Info	Rac1	RAS-related C3 botulinum substrate 1	P	P	P	P	P	P	P	P	P	P	P	P	P	P	P	P	P	P	P	P	P	P	P	P	P	P	P	P	P	P	P	P	P	P	P
101557_at	Info	Bckdk	branched chain ketoacid dehydrogenase kinase	P	P	P	P	A	A	A	A	A	A	P	P	P	P	P	P	P	P	A	A	A	A	A	A	A	A	A	P	P	A	A	A	A	A	A
101558_s_at	Info	Psmb5	proteasome (prosome, macropain) subunit, beta type 5	P	P	P	P	P	A	P	P	P	P	P	P	P	P	P	P	P	P	P	P	P	A	A	P	A	P	P	P	P	A	P	A	P	P	A
101560_at	Info	Emb	embigin	P	P	P	P	P	P	P	P	P	P	P	P	P	P	P	P	P	P	A	A	A	A	P	A	P	A	P	A	P	A	P	P	P	P	P
101561_at	Info	Mt2	metallothionein 2	A	A	A	A	A	A	M	A	P	P	A	A	A	A	A	A	A	A	A	A	A	A	A	A	A	A	A	A	A	A	A	A	P	A	A
101562_at	Info	Hsp70-4	heat shock protein 4	A	A	A	A	A	A	A	A	A	A	A	A	A	A	A	A	A	A	A	A	A	A	A	A	A	A	A	A	A	A	A	A	A	A	A
101564_at	Info	Cnot7	CCR4-NOT transcription complex, subunit 7	P	A	A	A	A	A	P	P	A	A	A	A	A	A	A	P	A	A	A	A	A	A	A	A	A	A	A	A	A	A	A	A	A	A	A
101565_f_at	Info	Spi1-3	serine protease inhibitor 1-3	A	A	A	A	A	A	A	A	A	A	A	A	A	A	A	A	A	A	A	A	A	A	A	A	A	A	A	A	A	A	A	A	A	A	A
101566_f_at	Info	Mup1	major urinary protein 1	A	A	A	A	P	A	A	A	A	A	A	A	A	A	A	A	A	A	A	A	A	A	A	A	A	A	A	A	A	A	A	A	A	A	A
101567_at	Info	Prosc	proline synthetase co-transcribed	A	A	A	A	A	A	A	A	A	A	A	A	A	A	A	A	A	A	A	A	A	A	A	A	A	A	A	A	A	A	A	A	A	A	A
101568_at	Info	Prosc	proline synthetase co-transcribed	P	P	A	A	A	A	P	P	P	P	P	P	A	A	A	A	A	A	P	A	A	A	A	P	P	M	A	A	A	P	A	P	P	P	P
101569_at	Info	Krt2-6g	keratin complex 2, basic, gene 6g	A	A	A	A	A	A	A	A	A	A	A	A	A	A	A	A	A	A	A	A	A	A	A	A	A	A	A	A	A	A	A	A	A	A	A
101570_at	Info	Igfbp4	insulin-like growth factor binding protein 4	A	A	A	A	A	A	A	A	A	A	A	A	A	A	A	A	A	A	A	A	A	A	A	A	A	A	A	A	A	A	A	A	A	A	A
101571_g_at	Info	Igfbp4	insulin-like growth factor binding protein 4	P	P	A	A	A	A	P	P	P	A	P	P	P	P	P	P	M	P	P	A	A	A	A	A	A	A	A	A	A	A	A	A	A	A	A
101572_f_at	Info	Spi1-1	serine protease inhibitor 1-1	A	P	A	A	A	A	A	A	A	A	A	A	A	A	A	A	A	A	A	A	A	A	A	A	A	A	A	A	A	A	A	A	A	A	A
101573_f_at	Info	Rpl27a	ribosomal protein L27a	P	P	P	P	P	P	P	P	P	P	P	P	P	P	P	P	P	P	P	P	P	P	P	P	P	P	P	P	P	P	P	P	P	P	P
101574_f_at	Info	Spi1-5	serine protease inhibitor 1-5	P	A	A	A	A	A	A	A	A	A	A	A	P	A	A	A	A	A	A	M	A	A	A	A	A	A	A	A	A	A	A	A	A	A	A
101575_i_at	Info	Spi1-2	serine protease inhibitor 1-2	A	A	A	A	A	A	A	A	A	A	A	A	A	A	A	A	A	A	A	A	A	A	A	A	A	A	A	A	A	A	A	A	A	A	A
101576_f_at	Info	Spi1-2	serine protease inhibitor 1-2	A	A	A	A	A	A	A	A	A	A	A	A	A	A	A	A	A	A	A	A	A	A	A	A	A	A	A	A	A	A	A	A	A	A	A
101577_at	Info	Rps6	ribosomal protein S6	P	P	P	P	P	P	P	P	P	P	P	P	P	P	P	P	P	P	P	P	P	P	P	P	P	P	P	P	P	P	P	P	P	P	P
101578_f_at	Info	Actb	actin, beta, cytoplasmic	P	P	P	P	P	P	P	P	P	P	P	P	P	P	P	P	P	P	P	P	P	P	P	P	P	P	P	P	P	P	P	P	P	P	P
101579_at	Info	Srp9	signal recognition particle 9	P	A	P	P	A	A	P	P	P	P	P	P	P	P	P	P	P	P	M	A	A	A	A	A	A	P	A	P	A	A	A	A	M	P	A
101580_at	Info	Cox7b	cytochrome c oxidase subunit VIIb	P	P	P	P	P	P	P	P	P	P	P	P	P	P	P	P	P	P	P	P	P	P	P	P	A	P	P	P	P	P	P	P	P	P	P
101581_at	Info	Ube3a	ubiquitin protein ligase E3A	P	P	P	P	P	A	P	P	A	A	P	P	P	P	P	P	P	P	P	P	P	A	P	A	A	P	P	P	P	M	P	A	P	P	P
101582_at	Info	LOC230737	similar to Autoantigen NGP-1	P	P	A	A	A	A	A	A	P	P	P	P	A	A	P	P	M	A	A	P	A	P	A	A	P	A	M	A	A	A	A	M	A	A	M
101583_at	Info	Btg2	B-cell translocation gene 2, anti-proliferative	P	P	P	P	A	P	P	P	P	P	P	P	P	P	P	P	P	P	P	A	A	A	A	A	A	A	A	A	A	A	A	A	A	A	P
101584_at	Info	Rsu1	Ras suppressor protein 1	A	A	A	A	P	P	P	P	A	A	A	A	A	A	A	A	A	A	A	A	A	A	A	A	A	A	A	A	A	A	A	A	A	A	A
101585_at	Info	Pgrmc1	progesterone receptor membrane component 1	P	P	P	P	P	P	P	P	P	P	P	P	P	P	P	P	P	P	P	P	P	P	P	P	P	P	P	A	P	P	P	P	P	A	P
101587_at	Info	Ephx1	epoxide hydrolase 1, microsomal	P	A	A	A	A	A	A	A	A	A	A	A	P	P	P	P	P	P	A	A	A	P	A	A	A	A	A	A	A	A	A	A	A	A	A
101588_at	Info	Slc16a1	solute carrier family 16 (monocarboxylic acid transporters), member 1	A	A	A	A	A	A	P	A	A	A	A	A	A	A	A	A	A	A	A	A	A	A	A	A	A	A	A	A	A	A	A	A	A	A	A
101589_at	Info	Hmgn2	high mobility group nucleosomal binding domain 2	P	P	P	P	P	P	P	P	P	P	P	P	P	P	P	P	P	P	P	P	P	P	P	P	P	P	P	P	P	P	P	P	P	P	P
101590_at	Info	Lamp2	lysosomal membrane glycoprotein 2	P	P	P	P	P	P	P	P	P	P	P	P	P	P	A	A	P	A	A	P	A	A	P	A	A	A	A	A	P	A	A	P	P	P	A
101591_at	Info	Xpnpep1	X-prolyl aminopeptidase (aminopeptidase P) 1, soluble	P	M	A	A	P	P	A	A	A	A	P	P	P	P	P	P	P	A	A	A	A	A	A	A	A	A	A	A	A	A	A	A	A	A	A
101593_at	Info	Crip2	cysteine rich protein 2	P	P	A	A	A	A	A	A	P	P	A	A	A	A	A	A	A	A	A	A	A	A	A	A	A	A	A	A	A	A	A	A	P	A	A
101595_at	Info	NA	NA	A	A	A	A	A	A	A	A	A	A	A	A	A	A	A	A	A	A	A	A	A	A	A	A	A	A	A	A	A	A	A	A	A	A	A
101596_at	Info	C78859	expressed sequence C78859	A	A	A	A	A	A	A	A	A	A	A	A	P	A	A	A	A	A	A	A	A	A	A	A	A	A	A	A	A	A	A	A	A	A	P
101597_at	Info	D12Ertd216e	DNA segment, Chr 12, ERATO Doi 216, expressed	A	A	A	A	A	A	A	A	A	P	A	A	A	A	A	A	A	A	A	A	A	A	A	A	A	A	A	A	A	A	A	A	A	A	A
101598_at	Info	NA	NA	A	A	A	A	A	A	A	A	A	A	A	A	A	A	A	A	A	A	A	A	A	A	A	A	A	A	A	A	A	A	A	A	A	A	A
101599_at	Info	C030018P15Rik	RIKEN cDNA C030018P15 gene	A	A	A	A	A	A	A	A	A	A	A	A	A	A	A	A	A	A	A	A	A	A	A	A	A	A	A	A	A	A	A	A	A	A	A
101600_at	Info	C79015	expressed sequence C79015	A	A	A	A	A	A	A	A	A	A	A	A	A	A	A	A	A	A	A	A	A	A	A	A	A	A	A	A	P	A	A	A	A	A	A
101601_at	Info	DXErtd223e	DNA segment, Chr X, ERATO Doi 223, expressed	A	A	A	A	A	A	P	P	A	A	A	A	A	A	A	A	A	A	A	A	A	A	A	A	A	A	A	A	A	A	A	A	A	A	A
101602_at	Info	NA	NA	A	A	A	A	A	A	A	A	A	A	A	A	A	A	A	A	A	A	A	A	A	A	A	A	A	A	A	A	A	A	A	A	A	A	A
101603_g_at	Info	NA	NA	P	P	A	A	A	A	A	A	A	A	A	A	A	A	A	A	A	A	A	A	A	A	A	A	A	A	A	A	A	A	A	A	A	A	A
101604_at	Info	C79296	expressed sequence C79296	A	A	A	A	A	A	A	A	A	A	A	A	A	A	A	A	A	A	A	A	A	A	A	A	A	A	A	A	A	A	A	A	A	A	A
101605_at	Info	D3Ertd246e	DNA segment, Chr 3, ERATO Doi 246, expressed	A	A	A	A	A	A	A	A	A	A	A	A	A	A	A	A	A	A	A	A	A	A	A	A	A	A	A	A	A	A	A	A	A	A	A
101606_at	Info	D1Ertd259e	DNA segment, Chr 1, ERATO Doi 259, expressed	A	A	A	A	A	A	P	A	A	A	A	A	P	A	A	A	A	A	A	A	A	A	A	A	A	A	A	A	A	A	A	A	A	A	A
101607_at	Info	C80068	expressed sequence C80068	A	A	A	A	A	A	A	A	A	A	A	A	A	A	A	A	A	A	A	A	A	A	A	A	A	A	A	A	A	A	A	A	A	A	A
101608_at	Info	C80360	expressed sequence C80360	A	A	A	A	A	A	A	A	A	A	A	A	A	A	A	A	A	A	A	A	A	A	A	A	A	A	A	A	A	A	A	A	A	A	A
101609_at	Info	Kst1-pending	sodium/myo-inositol cotransporter 2	A	A	P	A	A	A	A	A	P	P	M	P	A	A	P	P	A	A	A	A	A	A	A	A	A	A	A	A	A	A	A	A	A	A	A
101610_at	Info	4933425A18Rik	RIKEN cDNA 4933425A18 gene	A	A	A	A	A	A	A	A	A	A	A	A	A	A	A	A	A	A	A	A	A	A	A	A	A	A	A	A	A	A	A	A	A	A	A
101611_at	Info	D11Ertd326e	DNA segment, Chr 11, ERATO Doi 326, expressed	A	A	A	A	A	A	A	A	A	A	A	A	A	A	A	A	A	A	A	A	A	A	A	A	A	A	A	A	A	A	A	A	A	A	A
101612_at	Info	Lats1	large tumor supressor	A	A	A	A	A	A	A	A	A	A	A	A	A	A	A	A	A	A	A	A	A	A	A	A	A	A	A	A	A	A	A	A	A	A	A
101613_at	Info	NA	NA	A	A	A	A	A	A	A	A	A	A	A	A	A	A	A	A	A	A	A	A	A	A	A	A	A	A	A	A	A	A	A	A	A	A	A
101614_at	Info	NA	NA	A	A	A	A	A	A	A	A	A	A	A	A	A	A	A	A	A	A	A	A	A	A	A	A	A	A	A	A	A	A	A	A	A	A	A
101615_at	Info	1700094J05Rik	RIKEN cDNA 1700094J05 gene	A	A	A	A	A	A	A	A	A	A	A	A	A	A	A	A	A	A	A	P	A	A	A	A	A	A	A	A	A	A	A	A	A	A	A
101616_at	Info	Igk-V28	immunoglobulin kappa chain variable 28 (V28)	A	A	A	A	A	A	A	A	A	A	A	A	A	A	A	A	A	A	A	A	A	A	A	A	A	A	A	A	A	A	A	A	A	A	A
101617_s_at	Info	Trp53	transformation related protein 53	A	A	A	A	A	A	A	P	A	A	A	A	A	A	A	M	A	A	A	P	A	A	A	P	A	A	A	A	P	A	A	A	A	A	A
101618_r_at	Info	Trp53	transformation related protein 53	A	A	A	A	A	A	A	A	A	A	A	A	A	A	A	A	A	A	A	A	A	A	A	A	A	A	A	A	A	A	A	A	A	A	A
101619_at	Info	Ifna6	interferon alpha family, gene 6	A	A	A	A	A	A	A	A	A	A	A	A	A	A	A	A	A	A	A	A	A	A	A	A	A	A	A	A	A	A	A	A	A	A	A
101620_at	Info	Gp1ba	glycoprotein 1b, alpha polypeptide	A	A	A	A	A	A	A	A	A	A	A	A	A	A	A	A	A	A	A	A	A	A	A	A	A	A	A	A	A	A	A	A	A	A	A
101621_at	Info	Mja1l-pending	major allergen 1-like	A	A	A	A	A	A	A	A	A	A	A	P	A	A	A	A	A	A	A	A	A	A	A	A	A	A	A	A	A	P	A	A	A	A	A
101622_at	Info	Alx4	aristaless 4	A	A	A	A	A	A	A	A	A	A	A	A	A	A	A	A	A	A	A	A	A	A	A	A	A	A	A	A	A	A	A	A	A	A	A
101623_at	Info	Slc16a8	solute carrier family 16 (monocarboxylic acid transporters), member 8	A	P	M	A	A	A	A	A	M	A	A	A	A	A	A	A	A	A	A	A	A	A	A	A	A	A	A	A	A	A	A	A	A	A	A
101624_at	Info	Kcns1	K+ voltage-gated channel, subfamily S, 1	A	A	A	A	A	A	A	A	A	A	A	A	A	A	A	A	A	A	A	A	A	A	A	A	A	A	A	A	A	A	A	A	A	A	A
101625_at	Info	Kcns2	K+ voltage-gated channel, subfamily S, 2	A	A	A	A	A	A	A	A	A	A	A	A	A	A	A	A	A	A	A	A	A	A	A	A	A	A	A	A	A	A	A	A	A	A	A
101626_at	Info	Adam7	a disintegrin and metalloprotease domain 7	A	A	A	A	A	A	A	A	A	A	A	A	A	A	A	A	A	A	A	A	A	A	A	A	A	A	A	A	A	A	A	A	A	A	A
101627_at	Info	Pld1	phospholipase D1	A	A	A	A	A	A	A	A	A	A	A	A	A	A	A	A	A	A	A	A	A	A	A	A	A	A	A	A	A	A	A	A	A	A	A
101628_g_at	Info	Pld1	phospholipase D1	A	A	A	A	A	A	A	A	A	A	A	A	A	A	A	A	A	A	A	A	A	A	A	A	A	A	A	A	A	A	A	A	A	A	A
101629_s_at	Info	Stx1b2	syntaxin 1B2	A	A	A	A	A	A	A	A	A	A	A	A	A	A	A	A	A	A	A	A	A	A	A	A	A	A	A	A	A	A	A	A	A	A	A
101630_f_at	Info	V2r2	vomeronasal 2, receptor, 2	P	P	P	A	A	A	A	A	A	A	A	A	A	A	A	P	P	A	A	P	P	A	P	P	A	P	A	A	P	P	P	P	A	A	A
101631_at	Info	Sox11	SRY-box containing gene 11	A	A	A	A	A	A	A	A	A	A	A	A	A	A	A	A	A	A	A	A	A	A	A	A	A	A	A	A	A	A	A	A	A	A	A
101632_at	Info	Tnfrsf11a	tumor necrosis factor receptor superfamily, member 11a	A	A	A	A	A	A	A	A	A	A	A	A	A	A	A	A	A	A	A	A	A	A	A	A	A	A	A	A	A	A	A	A	A	A	A
101633_at	Info	Igk-V20	immunoglobulin kappa chain variable 20 (V20 family)	A	A	A	A	A	A	A	A	A	A	A	A	A	A	A	A	A	A	A	A	A	A	A	A	A	A	A	A	A	A	A	A	A	A	A
101634_at	Info	Npm1	nucleophosmin 1	P	P	P	P	P	P	P	P	P	P	P	P	P	P	P	P	P	P	P	P	P	P	P	P	P	P	P	P	P	P	P	P	P	P	P
101635_f_at	Info	Mup5	major urinary protein 5	A	A	A	A	A	A	A	P	A	A	A	A	A	A	A	A	A	A	A	A	A	A	A	A	A	A	A	A	A	A	A	A	A	A	A
101636_at	Info	Spt2	salivary protein 2	A	A	A	A	A	A	A	A	A	A	A	A	A	A	A	A	A	A	A	A	A	A	A	A	A	A	A	A	A	A	A	A	A	A	A
101637_at	Info	Ceacam10	CEA-related cell adhesion molecule 10	A	A	A	A	A	A	A	A	A	A	A	A	A	A	A	A	A	A	A	A	A	A	A	A	A	A	A	A	A	A	A	A	A	A	A
101638_s_at	Info	Cyp3a16	cytochrome P450, family 3, subfamily a, polypeptide 16	A	A	A	A	A	A	A	A	A	A	A	A	A	A	A	A	A	A	A	A	A	A	A	A	A	A	A	A	A	A	A	A	A	A	A
101639_r_at	Info	Cyp3a16	cytochrome P450, family 3, subfamily a, polypeptide 16	A	A	A	A	A	A	A	A	A	A	A	A	A	A	A	A	A	A	A	A	A	A	A	A	A	A	A	A	A	A	A	A	A	A	A
101640_f_at	Info	Igk-V28	immunoglobulin kappa chain variable 28 (V28)	A	A	A	A	A	A	A	A	A	A	A	A	A	A	A	A	A	A	A	A	A	A	A	A	A	A	A	A	A	A	A	A	A	A	A
101641_at	Info	Igk-V28	immunoglobulin kappa chain variable 28 (V28)	A	A	A	A	A	A	A	A	A	A	A	A	A	A	A	A	A	A	A	A	A	A	A	A	A	A	A	A	A	A	A	A	A	A	A
101642_at	Info	Krt1-14	keratin complex 1, acidic, gene 14	A	A	A	A	A	A	A	A	A	A	A	A	A	A	A	A	A	A	A	A	A	A	A	A	A	A	A	A	A	A	A	A	A	A	A
101643_at	Info	Stx1bl-pending	syntaxin 1 b-like	A	A	P	A	A	A	A	A	A	A	A	A	A	A	A	A	A	P	A	A	A	A	A	A	A	P	A	A	A	A	A	A	A	A	A
101644_f_at	Info	V2r8	vomeronasal 2, receptor, 8	A	A	A	A	A	A	A	A	A	A	A	A	A	A	A	P	A	A	P	A	A	A	P	P	A	A	A	A	A	P	A	P	P	A	P
101645_f_at	Info	V2r11	vomeronasal 2, receptor, 11	A	A	A	A	A	A	A	A	A	A	A	A	A	A	A	A	A	A	A	A	A	A	A	A	A	A	A	A	A	A	A	A	A	A	A
101646_at	Info	Pigq	phosphatidylinositol glycan, class Q	A	A	A	A	A	A	A	A	A	A	A	A	A	A	A	M	A	A	A	A	A	A	A	A	A	A	A	A	A	A	A	A	A	A	A
101647_at	Info	Adk	adenosine kinase	A	A	A	A	A	A	A	A	A	A	A	A	A	A	A	A	A	A	A	A	A	A	A	A	A	A	A	A	A	A	A	A	A	A	A
101648_at	Info	Foxd4	forkhead box D4	A	A	A	A	A	A	A	A	A	A	A	A	A	A	A	A	A	A	A	M	A	A	A	P	A	P	A	A	P	A	A	P	A	A	M
101649_at	Info	Pip5k1a	phosphatidylinositol-4-phosphate 5-kinase, type 1 alpha	A	A	A	A	A	A	A	A	A	A	A	A	A	A	A	A	A	A	A	A	A	A	A	A	A	A	A	A	A	A	A	A	A	A	A
101650_at	Info	Pcdha6	protocadherin alpha 6	A	A	A	A	P	A	A	A	A	A	A	A	A	A	A	A	A	A	A	A	A	A	A	A	A	A	A	A	A	A	A	A	A	A	A
101651_at	Info	Cntfr	ciliary neurotrophic factor receptor	A	A	A	A	A	A	A	A	A	A	A	A	A	A	A	A	A	A	A	A	A	A	A	A	A	A	A	A	A	A	A	A	A	A	A
101652_i_at	Info	H2-D4	histocompatibility 2, D region locus 4	A	A	A	A	A	A	A	A	A	A	A	A	A	A	A	A	A	A	A	A	A	A	A	A	A	A	A	A	A	A	A	A	A	A	A
101653_f_at	Info	H2-D4	histocompatibility 2, D region locus 4	A	A	A	A	A	A	A	A	A	A	A	A	A	A	A	A	A	A	A	A	A	A	A	A	A	A	A	A	A	A	A	A	A	A	A
101654_at	Info	Hist1h3c	histone1, H3c	A	A	A	A	A	A	A	A	A	A	A	A	A	A	A	A	A	A	A	A	A	A	A	A	A	A	A	A	A	A	A	A	A	A	A
101655_at	Info	Zfp94	zinc finger protein 94	A	A	A	A	A	A	A	A	A	A	A	A	A	A	A	A	A	A	A	A	A	A	A	A	A	A	A	A	A	A	A	A	A	A	A
101656_f_at	Info	Igk-V5	immunoglobulin kappa chain variable 5 (V5 family)	A	A	A	A	A	A	A	A	A	A	A	A	A	A	A	A	A	A	A	A	A	A	A	A	A	A	A	A	A	A	A	A	A	A	A
101657_at	Info	Bmp8b	bone morphogenetic protein 8b	A	A	A	A	A	A	A	A	A	A	A	A	A	A	A	A	A	A	A	A	A	A	A	A	A	A	A	A	A	A	A	A	A	A	A
101658_f_at	Info	H2-Q8	histocompatibility 2, Q region locus 8	P	P	A	A	A	A	A	A	A	A	A	A	A	A	A	M	P	A	A	A	P	A	A	A	A	A	A	A	A	A	A	A	A	A	A
101659_at	Info	Hsd3b2	hydroxysteroid dehydrogenase-2, delta-3-beta	A	A	A	A	A	A	A	A	A	A	A	A	A	P	A	A	A	A	A	A	A	A	A	A	A	A	A	A	A	A	A	A	A	A	A
101660_at	Info	Mtr	5-methyltetrahydrofolate-homocysteine methyltransferase	A	A	A	A	A	A	A	A	A	A	A	A	A	A	A	A	A	A	A	A	A	A	A	A	A	A	A	A	A	A	A	A	A	A	A
101661_r_at	Info	NA	NA	P	A	A	A	A	A	A	A	A	A	A	A	A	A	A	P	M	A	A	M	A	A	A	P	A	A	A	A	A	A	A	A	A	A	A
101662_at	Info	D11Ertd530e	DNA segment, Chr 11, ERATO Doi 530, expressed	A	A	A	A	A	A	A	A	A	A	A	A	A	A	A	A	A	A	A	A	M	A	A	A	A	A	A	A	A	A	A	A	A	A	A
101663_s_at	Info	D7Ertd1e	DNA segment, Chr 7, ERATO Doi 1, expressed	A	A	A	A	A	A	A	A	A	A	A	A	A	A	A	A	A	A	A	M	A	A	A	A	P	A	A	A	A	A	A	P	A	A	A
101664_at	Info	Rps3a	ribosomal protein S3a	P	P	P	P	P	P	P	P	P	P	P	P	P	P	P	P	P	P	P	P	P	P	P	P	P	P	P	P	P	P	P	P	P	P	P
101665_at	Info	Nr5a1	nuclear receptor subfamily 5, group A, member 1	A	A	A	A	A	A	A	A	A	A	A	A	A	A	A	A	A	A	A	A	A	A	A	A	A	A	A	A	A	A	A	A	A	A	A
101666_at	Info	Nr5a1	nuclear receptor subfamily 5, group A, member 1	P	A	A	A	P	A	A	A	A	A	A	A	A	A	A	A	A	A	A	A	A	A	A	A	A	A	A	A	A	A	A	A	A	A	A
101667_at	Info	2610528C06Rik	RIKEN cDNA 2610528C06 gene	A	A	A	A	A	A	A	A	A	A	A	A	A	A	A	A	A	A	A	A	A	A	A	A	A	A	A	A	A	A	A	A	A	A	A
101668_at	Info	AA589418	expressed sequence AA589418	A	A	A	A	A	A	A	A	A	A	A	A	A	A	A	A	A	A	A	A	A	A	A	A	A	A	A	A	A	A	A	A	A	A	A
101669_at	Info	Actr3	ARP3 actin-related protein 3 homolog (yeast)	A	A	A	A	A	A	A	A	A	A	A	A	A	A	A	A	A	A	A	A	A	A	A	A	A	A	A	A	A	A	A	A	A	A	A
101670_at	Info	Tgfb1i4	transforming growth factor beta 1 induced transcript 4	A	A	A	A	A	A	A	A	A	A	A	A	A	A	A	A	A	A	A	A	A	A	A	A	A	A	A	A	A	A	A	A	A	A	A
101671_at	Info	NA	NA	A	A	A	A	A	A	A	A	A	A	A	A	A	A	A	A	A	A	A	A	A	A	A	A	A	A	A	A	A	A	A	A	A	A	A
101672_at	Info	5230400G24Rik	RIKEN cDNA 5230400G24 gene	A	A	A	A	A	A	A	A	A	A	A	A	A	A	A	A	A	A	A	A	A	A	A	A	A	A	A	A	A	A	A	A	A	A	A
101673_r_at	Info	AA675035	expressed sequence AA675035	A	A	A	A	A	A	A	A	A	A	A	A	A	A	A	A	A	A	A	A	A	A	A	A	A	A	A	A	A	A	A	A	A	A	A
101674_at	Info	1700112N14Rik	RIKEN cDNA 1700112N14 gene	P	A	A	A	A	A	A	A	A	A	A	A	A	A	A	A	A	A	A	A	A	A	A	A	A	A	A	A	A	A	A	A	A	A	A
101675_at	Info	NA	NA	A	A	A	A	A	A	A	A	A	A	A	A	A	A	A	A	A	A	A	A	A	A	A	A	A	A	A	A	A	A	A	A	A	A	A
101676_at	Info	Gpx3	glutathione peroxidase 3	P	A	A	A	A	A	A	A	A	A	A	A	P	P	A	A	A	A	A	P	A	A	A	A	A	A	A	A	A	A	A	A	A	A	A
101677_at	Info	1110035H17Rik	RIKEN cDNA 1110035H17 gene	P	A	A	P	A	A	P	P	A	M	P	A	M	A	P	P	P	P	M	P	A	P	P	P	A	M	A	A	P	P	A	A	P	A	A
101678_r_at	Info	NA	NA	A	A	A	A	A	A	A	A	A	A	A	A	A	A	A	A	A	A	A	A	A	A	A	A	A	A	A	A	A	A	A	A	A	A	A
101679_at	Info	Opn1mw	opsin 1 (cone pigments), medium-wave-sensitive (color blindness, deutan)	A	A	A	A	A	A	A	A	A	A	A	A	A	A	A	A	A	A	A	A	A	A	A	A	A	A	A	A	A	A	A	A	A	A	A
101680_at	Info	Rpl27a	ribosomal protein L27a	P	P	P	P	P	P	P	P	P	P	P	P	P	P	P	P	P	P	P	P	P	P	P	P	P	P	P	P	P	P	P	P	P	P	P
101681_f_at	Info	H2-Bl	histocompatibility 2, blastocyst	P	M	P	A	A	A	P	A	A	A	P	A	A	A	P	P	P	P	A	A	A	A	P	A	A	A	A	P	A	A	A	A	M	A	M
101682_f_at	Info	Mup4	major urinary protein 4	A	A	P	A	A	A	A	A	A	A	A	A	A	A	A	A	A	A	A	A	A	A	A	A	A	A	A	A	A	A	A	A	A	A	A
101683_at	Info	Rgs19ip1	regulator of G-protein signaling 19 interacting protein 1	A	A	A	A	A	A	A	A	A	A	A	A	A	A	A	A	A	A	A	A	A	A	A	A	A	A	A	A	A	A	A	A	A	A	A
101684_r_at	Info	Srst	simple repeat sequence-containing transcript	P	A	P	P	A	A	P	P	P	P	P	P	P	P	P	P	P	P	P	P	P	P	P	P	P	P	P	P	P	P	P	P	P	P	P
101685_f_at	Info	NA	NA	A	A	A	A	A	A	A	A	A	A	A	A	A	A	A	A	A	A	A	A	A	A	A	A	A	A	A	A	A	A	A	A	A	A	A
101686_at	Info	Zfp59	zinc finger protein 59	A	A	A	A	A	A	A	A	A	A	A	A	P	P	A	A	A	A	A	A	A	A	A	A	A	A	P	P	A	A	A	A	A	A	A
101687_r_at	Info	NA	NA	A	A	A	A	A	A	A	A	A	A	A	A	A	A	A	A	A	A	A	A	A	A	P	A	A	A	A	A	A	P	A	A	A	A	A
101688_at	Info	D4Ertd58e	DNA segment, Chr 4, ERATO Doi 58, expressed	A	A	A	A	A	A	A	A	A	A	A	A	A	A	A	A	A	A	A	A	A	A	A	A	A	A	A	A	A	A	A	A	A	A	A
101689_at	Info	AA416453	expressed sequence AA416453	A	A	P	A	A	A	A	A	A	A	A	A	A	A	A	A	A	A	A	A	A	A	A	A	A	A	A	A	A	A	A	A	A	A	A
101690_r_at	Info	NA	NA	A	A	A	A	A	A	A	A	A	A	A	A	A	A	A	A	A	A	A	A	A	A	A	A	A	A	A	A	A	A	A	A	A	A	A
101691_s_at	Info	C77405	expressed sequence C77405	A	A	A	A	A	A	A	A	A	A	A	A	A	A	A	A	A	A	A	A	A	A	A	A	A	A	A	A	A	A	A	A	A	A	A
101692_r_at	Info	C77405	expressed sequence C77405	A	A	A	A	A	A	A	A	A	A	A	A	A	A	A	A	A	A	A	A	A	A	A	A	A	A	A	A	A	A	A	A	A	A	A
101693_f_at	Info	NA	NA	A	A	A	A	A	A	A	A	P	A	A	A	P	A	A	P	A	A	A	A	A	A	A	A	A	A	A	A	A	A	A	A	A	A	A
101694_f_at	Info	NA	NA	A	A	A	A	A	A	A	A	A	A	A	A	A	A	A	A	A	A	A	A	A	A	A	A	A	A	A	A	A	A	A	A	A	A	A
101695_at	Info	Eif3s6	eukaryotic translation initiation factor 3, subunit 6	A	A	A	A	A	A	A	A	A	A	A	A	A	A	A	A	A	A	A	A	A	A	A	A	A	A	A	A	A	A	A	A	A	A	A
101696_r_at	Info	NA	NA	A	A	A	A	A	A	A	A	A	A	A	A	A	A	A	A	A	A	A	A	A	A	A	A	A	A	A	A	A	A	A	A	A	A	A
101697_f_at	Info	NA	NA	P	P	P	P	P	P	P	P	P	P	P	P	P	P	P	P	P	P	M	A	P	P	P	A	P	A	P	A	A	A	P	P	P	A	A
101698_f_at	Info	Krt2-17	keratin complex 2, basic, gene 17	A	A	A	A	A	A	A	A	A	A	A	A	P	A	A	A	A	P	M	P	M	A	A	A	A	P	P	A	A	A	A	A	A	A	A
101699_at	Info	Phxr2	per-hexamer repeat gene 2	A	A	A	A	A	A	A	A	A	A	A	A	A	A	A	A	A	A	A	A	A	A	A	A	A	A	A	A	A	A	A	A	A	A	A
101700_at	Info	Phxr4	per-hexamer repeat gene 4	P	P	P	P	P	A	P	P	A	A	P	A	A	A	A	A	P	P	A	P	P	A	A	A	A	A	A	A	P	A	A	A	P	P	A
101701_at	Info	Cdh8	cadherin 8	A	A	P	A	A	A	A	A	A	A	A	A	A	M	M	A	M	A	A	A	A	A	A	A	A	A	A	A	A	A	A	A	A	A	P
101702_at	Info	Rs1h	retinoschisis 1 homolog (human)	A	A	A	A	A	A	P	A	A	A	A	A	A	A	A	A	A	A	A	M	A	A	A	A	A	A	A	A	A	A	A	A	A	A	A
101703_at	Info	Hba-ps3	hemoglobin alpha, pseudogene 3	A	A	A	A	A	A	A	A	A	P	A	A	M	A	A	A	A	A	A	A	A	A	A	A	A	A	A	M	A	A	A	A	A	A	A
101704_at	Info	Hnf4g	hepatocyte nuclear factor 4, gamma	A	A	A	A	A	A	A	A	M	A	P	A	A	A	A	A	A	A	A	A	A	A	A	A	A	A	A	A	A	A	A	A	A	A	A
101705_at	Info	Phxr1	per-hexamer repeat gene 1	A	A	A	A	A	A	A	A	A	A	A	A	A	A	A	A	A	A	A	A	A	A	P	A	A	A	A	A	A	A	A	A	A	A	A
101706_at	Info	Cnga3	cyclic nucleotide gated channel alpha 3	A	A	A	A	A	A	A	A	A	A	A	A	A	A	A	A	A	A	A	A	A	A	A	A	A	A	A	A	A	A	A	A	A	A	A
101707_at	Info	Aldh1a2	aldehyde dehydrogenase family 1, subfamily A2	A	A	A	A	A	A	A	A	A	A	A	A	A	A	A	A	A	A	A	A	A	A	A	A	A	A	A	A	A	A	A	A	A	A	A
101708_at	Info	Myo1f	myosin IF	P	P	P	A	A	A	P	A	A	P	A	M	P	P	P	P	P	P	A	A	A	A	A	P	A	A	A	A	P	A	A	A	A	P	A
101709_at	Info	Ahrr	aryl-hydrocarbon receptor repressor	A	A	A	A	A	A	A	A	A	A	A	A	A	A	A	A	A	A	A	A	A	A	A	A	A	A	A	A	A	A	A	A	A	A	A
101710_at	Info	Gria4	glutamate receptor, ionotropic, AMPA4 (alpha 4)	A	A	A	A	A	A	A	A	A	A	A	A	A	A	A	A	A	A	A	A	A	A	A	A	A	A	A	A	A	A	A	A	A	A	A
101711_at	Info	Mds1	myelodysplasia syndrome 1 homolog (human)	A	A	A	A	A	A	A	A	A	A	A	A	A	A	A	A	A	A	A	A	A	A	A	A	A	A	A	A	A	A	A	A	A	A	A
101712_at	Info	P2rx7	purinergic receptor P2X, ligand-gated ion channel, 7	A	A	A	A	A	A	A	A	A	A	A	A	A	A	M	A	A	P	A	A	A	A	A	A	A	A	A	A	A	A	A	A	A	A	A
101713_at	Info	Slc7a11	solute carrier family 7 (cationic amino acid transporter, y+ system), member 11	P	P	A	A	A	A	A	A	A	A	A	A	A	A	A	P	A	M	A	A	A	A	A	A	A	A	A	A	A	A	A	A	A	A	A
101714_at	Info	Odz1	odd Oz/ten-m homolog 1 (Drosophila)	A	A	A	A	A	A	A	A	A	A	A	A	A	A	A	A	A	A	A	A	A	A	A	A	A	A	A	A	A	A	A	A	A	A	A
101715_at	Info	Ear4	eosinophil-associated ribonuclease 4	A	A	A	A	A	A	A	P	A	A	A	A	A	A	A	A	A	A	A	A	A	A	A	A	A	A	A	M	A	A	A	A	A	A	A
101716_at	Info	Ear5	eosinophil-associated ribonuclease 5	A	A	A	A	A	A	A	A	A	A	A	A	A	A	A	A	A	A	A	A	A	A	A	A	A	A	A	A	A	A	A	A	A	A	A
101717_at	Info	Sstr4	somatostatin receptor 4	A	A	A	A	A	A	A	A	A	A	A	A	A	A	A	A	A	A	A	A	A	A	P	A	A	A	A	M	M	A	A	A	A	A	A
101718_f_at	Info	Igk-V8	immunoglobulin kappa chain variable 8 (V8)	A	A	A	A	A	A	A	A	A	A	A	A	A	A	A	A	A	A	A	A	A	A	A	A	A	A	A	A	A	A	A	A	A	A	A
101719_at	Info	Pnmt	phenylethanolamine-N-methyltransferase	A	A	A	A	A	A	A	A	A	A	A	A	A	A	A	A	A	A	A	A	A	A	A	A	A	A	A	A	A	A	A	A	A	A	A
101720_f_at	Info	Igk-V8	immunoglobulin kappa chain variable 8 (V8)	A	A	A	A	A	A	A	A	A	A	A	A	A	P	A	A	A	A	A	A	A	A	A	A	A	A	A	A	A	A	A	A	A	A	A
101723_r_at	Info	Adam28	a disintegrin and metalloprotease domain 28	A	A	A	A	A	A	A	A	A	A	A	A	A	A	A	A	A	A	A	A	A	A	A	A	A	A	A	A	A	A	A	A	A	A	A
101724_at	Info	Hes2	hairy and enhancer of split 2 (Drosophila)	A	A	A	A	A	A	A	A	A	A	A	A	A	A	A	A	A	A	A	A	A	A	A	A	A	A	A	A	A	A	A	A	A	A	A
101725_at	Info	B3galt1	UDP-Gal:betaGlcNAc beta 1,3-galactosyltransferase, polypeptide 1	A	A	A	A	A	A	A	A	A	A	A	A	A	A	A	A	A	A	A	A	A	A	A	A	A	A	A	A	A	A	A	A	A	A	A
101726_at	Info	Nmbr	neuromedin B receptor	A	A	A	A	A	A	A	A	A	A	A	A	A	A	A	A	A	A	A	A	A	A	A	A	A	A	A	A	A	A	A	A	A	A	A
101727_at	Info	Nfkbie	nuclear factor of kappa light polypeptide gene enhancer in B-cells inhibitor, epsilon	A	A	A	A	A	A	P	P	A	P	A	A	P	A	P	P	A	P	M	P	A	P	A	P	A	A	A	P	P	A	A	M	P	P	A
101728_at	Info	C5r1	complement component 5, receptor 1	A	A	A	A	A	A	A	A	A	A	A	A	A	A	A	P	A	A	A	A	A	A	A	A	A	A	A	A	A	A	A	A	A	A	A
101729_at	Info	Gja9	gap junction membrane channel protein alpha 9	A	A	A	A	A	A	A	A	A	A	A	A	A	A	A	A	A	A	A	A	A	A	A	A	A	A	A	A	A	A	A	A	A	A	A
101730_at	Info	Cdh6	cadherin 6	A	A	A	A	A	A	A	A	A	A	A	A	A	M	A	A	A	A	A	A	A	A	A	A	A	A	A	A	A	A	A	A	A	A	A
101731_at	Info	NA	NA	A	A	A	A	A	A	A	A	A	A	A	A	A	A	A	A	A	A	A	A	A	A	A	A	A	A	A	A	A	A	A	A	A	A	A
101732_at	Info	Phxr5	per-hexamer repeat gene 5	P	P	A	A	A	A	P	M	A	P	A	A	P	P	P	P	P	A	P	P	A	P	A	P	P	P	P	P	P	A	P	P	P	P	P
101733_at	Info	Ccr1l1	chemokine (C-C motif) receptor 1-like 1	A	A	A	A	A	A	A	A	A	A	A	A	A	A	A	A	A	A	A	A	A	A	A	A	A	A	A	A	A	A	A	A	A	A	A
101734_at	Info	Grid2	glutamate receptor, ionotropic, delta 2	A	A	A	A	A	A	A	A	A	A	A	A	A	A	A	A	A	A	A	A	A	A	A	A	A	A	A	A	A	A	A	A	A	A	A
101735_f_at	Info	Angrp	angiogenin related protein	P	P	A	A	A	A	P	A	A	A	A	A	A	A	A	A	A	P	A	A	A	A	A	A	A	A	A	A	A	A	P	A	A	A	A
101736_at	Info	Ppyr1	pancreatic polypeptide receptor 1	A	A	A	A	A	A	A	A	A	A	A	A	A	A	A	A	A	A	A	A	A	A	A	A	A	A	A	A	A	A	A	A	A	A	A
101737_at	Info	Fshb	follicle stimulating hormone beta	A	A	P	A	A	A	A	A	P	A	A	A	A	A	A	A	A	A	A	A	A	A	A	A	A	A	A	A	A	A	M	A	A	A	A
101738_at	Info	Lhb	luteinizing hormone beta	A	A	P	A	A	A	A	A	A	P	A	M	A	A	A	A	A	A	A	A	A	A	A	A	A	A	A	A	A	A	A	A	A	A	A
101739_at	Info	Cmar	cell matrix adhesion regulator	A	A	A	A	A	A	A	A	A	A	A	A	A	A	A	A	A	A	A	M	A	A	A	A	A	A	A	A	A	A	A	A	A	A	A
101740_at	Info	Adra1a	adrenergic receptor, alpha 1a	A	A	A	A	A	A	A	A	A	A	A	A	A	A	A	A	A	A	A	A	A	A	A	A	A	A	A	A	A	A	A	A	A	A	A
101741_at	Info	Psmb5-ps	proteasome (prosome, macropain) subunit, beta type 5, pseudogene	P	P	P	P	A	P	P	P	P	P	P	A	P	P	P	P	P	P	P	P	A	A	A	P	A	P	A	P	P	A	P	A	P	P	A
101742_at	Info	LOC56544	tissue-type vomeronasal neurons putative pheromone receptor V2R2	A	A	A	A	A	A	A	A	A	A	A	A	A	A	A	A	A	A	A	A	A	A	A	A	A	A	A	A	A	A	A	A	A	A	A
101743_f_at	Info	Igh-6	immunoglobulin heavy chain 6 (heavy chain of IgM)	P	A	A	A	A	A	A	A	A	A	A	A	A	A	A	A	A	A	A	A	A	A	A	A	A	A	A	A	A	A	A	A	A	A	A
101744_i_at	Info	Igh-6	immunoglobulin heavy chain 6 (heavy chain of IgM)	A	A	A	A	A	A	A	A	A	A	A	A	A	A	A	A	A	A	A	A	A	A	A	A	A	A	A	A	A	A	A	A	A	A	A
101745_f_at	Info	Igh-6	immunoglobulin heavy chain 6 (heavy chain of IgM)	A	A	A	A	A	A	A	A	A	A	A	A	A	A	A	A	A	A	A	A	A	A	A	A	A	A	A	A	A	A	A	A	A	A	A
101746_i_at	Info	NA	NA	A	A	A	A	A	A	A	A	A	A	A	A	A	A	A	A	A	A	A	A	A	A	A	A	A	A	A	A	A	A	A	A	A	A	A
101747_f_at	Info	NA	NA	A	A	A	A	A	A	A	A	A	A	A	A	A	A	A	A	A	A	A	A	A	A	A	A	A	A	A	A	A	A	A	A	A	A	A
101748_at	Info	Bdkrb	bradykinin receptor, beta	A	A	A	A	A	A	A	A	A	A	A	A	M	A	A	A	A	A	A	A	A	A	A	A	A	A	A	A	A	A	A	A	A	A	A
101749_at	Info	Igh-4	immunoglobulin heavy chain 4 (serum IgG1)	A	A	A	A	P	A	A	A	A	A	M	A	P	A	A	M	A	M	A	P	P	A	A	M	A	A	A	A	P	A	A	A	A	A	M
101751_f_at	Info	Igk-V28	immunoglobulin kappa chain variable 28 (V28)	A	A	A	A	A	A	A	P	A	A	A	A	A	A	A	A	A	A	A	A	A	A	A	A	A	A	A	A	A	A	A	A	A	A	A
101752_f_at	Info	Igh-4	immunoglobulin heavy chain 4 (serum IgG1)	A	A	A	A	A	A	A	A	A	A	A	A	A	A	A	A	A	A	A	A	A	A	A	A	A	A	A	A	A	A	A	A	A	A	A
101753_s_at	Info	Lzp-s	P lysozyme structural	A	A	A	A	A	A	A	A	A	A	A	A	A	A	A	A	A	A	A	A	A	A	A	A	A	A	A	A	A	A	A	A	A	A	A
101754_f_at	Info	Sprr2g	small proline-rich protein 2G	A	A	A	A	A	A	A	A	A	A	A	A	A	A	A	A	A	A	A	A	A	A	A	A	A	A	A	A	A	A	A	A	A	A	A
101755_f_at	Info	Sprr2j	small proline-rich protein 2J	A	A	A	A	A	A	P	A	A	A	A	A	A	A	A	A	A	A	A	A	A	A	A	A	A	A	A	A	A	A	A	A	A	A	A
101756_f_at	Info	Sprr2k	small proline-rich protein 2K	A	A	A	A	A	A	A	A	A	A	A	A	A	A	P	P	A	A	A	A	A	A	A	A	A	A	A	A	A	A	A	A	A	A	A
101757_at	Info	Nfe2l1	nuclear factor, erythroid derived 2,-like 1	A	A	A	A	A	A	A	A	A	A	A	A	A	A	A	A	A	A	A	A	A	A	A	A	A	A	A	A	A	A	A	A	A	A	A
101758_at	Info	Cktsf1b1	cysteine knot superfamily 1, BMP antagonist 1	A	A	A	A	A	A	A	A	A	A	A	A	A	A	A	A	A	A	A	A	A	A	A	A	A	A	A	A	A	A	A	A	A	A	A
101759_at	Info	Tcp1-ps1	t-complex protein 1, pseudogene 1	P	P	A	A	A	A	A	A	A	A	A	A	A	A	A	A	A	A	A	A	A	A	A	A	A	A	A	A	A	A	A	A	A	A	A
101760_at	Info	Fut2	fucosyltransferase 2	A	A	A	A	A	A	A	A	A	A	A	A	A	A	A	A	A	A	A	A	A	A	A	A	A	A	A	A	A	A	A	A	A	A	A
101761_f_at	Info	Sprr2c	small proline-rich protein 2C	A	A	A	A	A	A	A	A	A	A	A	A	A	A	A	A	A	A	A	A	A	A	A	A	A	A	A	A	A	A	A	A	A	A	A
101762_at	Info	Sprr3	small proline-rich protein 3	A	A	A	A	A	A	A	A	A	A	A	A	A	A	A	A	A	A	A	A	A	A	A	A	A	A	A	A	A	A	A	A	A	A	A
101763_at	Info	Gpr50	G-protein-coupled receptor 50	A	A	A	A	A	A	A	A	A	A	A	A	A	A	A	A	A	A	A	A	A	A	A	A	A	A	A	A	A	A	A	A	A	A	A
101764_at	Info	Htr1d	5-hydroxytryptamine (serotonin) receptor 1D	A	A	A	A	A	P	A	A	P	A	A	A	A	A	A	A	A	A	A	A	A	A	A	A	A	A	A	A	A	A	A	A	A	A	A
101765_at	Info	Amh	anti-Mullerian hormone	A	A	A	A	A	A	A	A	A	A	A	A	A	A	A	A	A	A	A	A	A	A	A	A	A	A	A	A	A	A	A	A	A	A	A
101768_at	Info	Arhay-ps3	ras homolog A translocated to the Y, pseudogene 3	A	A	A	A	A	A	A	A	A	A	A	A	A	A	A	A	A	A	A	A	A	A	A	A	A	A	A	A	A	A	A	A	A	A	A
101769_at	Info	NA	NA	A	A	A	A	A	A	A	A	A	A	A	A	A	A	A	A	A	A	A	A	A	A	A	A	A	A	A	A	A	A	A	A	A	A	A
101770_i_at	Info	NA	NA	A	A	A	A	A	A	A	A	A	A	A	A	A	A	A	A	A	A	A	A	A	A	A	A	A	A	A	A	A	A	A	A	A	A	A
101771_r_at	Info	NA	NA	A	A	A	A	A	A	A	A	A	A	A	A	A	A	A	A	A	A	A	A	A	A	A	A	A	A	A	A	A	A	A	A	A	A	A
101772_r_at	Info	Pcdha11	protocadherin alpha 11	A	A	A	A	A	A	A	A	A	A	A	A	A	A	A	A	A	A	A	A	A	A	A	A	A	A	A	A	A	A	A	A	A	A	A
101773_r_at	Info	Pcdha10	protocadherin alpha 10	A	A	A	A	A	A	A	A	A	A	A	A	A	A	A	A	A	A	A	M	A	A	A	A	A	A	A	A	A	A	A	A	A	A	A
101774_at	Info	Col4a4	procollagen, type IV, alpha 4	A	A	A	A	M	A	A	A	A	A	A	A	A	A	A	A	A	A	A	M	A	A	A	A	A	A	A	A	A	A	A	A	A	A	A
101775_at	Info	Lmx1b	LIM homeobox transcription factor 1 beta	A	A	A	A	A	A	A	A	A	A	A	A	A	A	A	A	A	A	A	A	A	A	A	A	A	A	A	A	A	A	A	A	A	A	A
101776_at	Info	Erbb3	v-erb-b2 erythroblastic leukemia viral oncogene homolog 3 (avian)	A	A	A	A	A	A	A	A	A	A	A	A	A	A	A	A	A	A	A	A	A	A	A	A	A	A	A	A	A	A	A	A	A	A	A
101777_at	Info	Erbb4	v-erb-a erythroblastic leukemia viral oncogene homolog 4 (avian)	A	P	A	A	A	A	A	A	A	A	A	A	A	A	A	A	A	A	A	A	A	A	A	A	A	A	A	A	A	A	A	A	A	A	A
101778_at	Info	Gja5	gap junction membrane channel protein alpha 5	A	A	A	A	A	A	A	A	A	A	A	A	A	A	A	A	A	A	A	A	A	A	A	A	A	A	A	A	A	A	A	A	A	A	A
101779_at	Info	Drd3	dopamine receptor 3	A	A	A	A	A	A	A	A	A	A	A	A	A	A	A	A	A	A	A	A	A	A	A	A	A	A	A	A	A	P	A	A	A	A	A
101780_at	Info	Hpvc1	human papillomavirus 18 E5 central sequence motif gene 1	A	A	A	A	A	A	A	A	A	A	A	A	A	A	A	A	A	A	A	A	A	A	A	A	A	A	A	A	A	A	A	A	A	A	A
101781_f_at	Info	H3f3a	H3 histone, family 3A	P	P	P	P	P	P	P	P	P	P	P	P	P	P	P	P	P	P	A	A	M	A	A	A	A	A	A	A	A	A	A	A	A	A	M
101782_at	Info	H2afx	H2A histone family, member X	A	A	A	A	A	A	A	A	A	A	A	A	A	A	A	A	A	A	A	A	A	A	A	A	A	A	A	A	A	A	A	A	A	A	A
101783_i_at	Info	Hist1h3g	histone 1, H3g	A	A	A	A	A	A	A	A	A	A	A	A	A	A	A	A	A	A	A	A	A	A	A	A	A	A	A	A	A	A	A	A	A	A	A
101784_f_at	Info	H3f2	H3 histone, family 2	A	A	A	A	A	A	A	A	A	A	A	A	A	A	A	A	A	A	A	A	A	A	A	A	A	A	A	A	A	A	A	A	A	A	A
101786_at	Info	Kcna4	potassium voltage-gated channel, shaker-related subfamily, member 4	A	A	A	A	A	A	A	A	A	A	A	A	A	A	A	A	A	A	A	A	A	A	A	A	A	A	A	A	A	A	A	A	A	A	A
101787_f_at	Info	Iap	intracisternal A particles	P	P	P	P	P	P	P	P	P	P	P	P	P	P	P	P	P	P	P	P	P	P	P	P	P	P	P	P	P	P	P	P	P	P	P
101788_f_at	Info	Ifna1	interferon alpha family, gene 1	A	A	A	A	A	A	A	A	A	A	A	A	A	A	A	A	A	A	A	A	A	A	A	A	A	A	A	A	A	A	A	A	A	A	A
101789_i_at	Info	Ifna4	interferon alpha family, gene 4	A	A	A	A	A	A	A	A	A	A	A	A	A	A	A	A	A	A	A	A	A	A	A	A	A	A	A	A	A	A	A	A	A	A	A
101790_f_at	Info	Ifna4	interferon alpha family, gene 4	A	A	A	A	A	A	A	A	A	A	A	A	A	A	A	A	A	A	A	A	A	A	A	A	A	A	A	A	A	A	A	A	A	A	A
101791_f_at	Info	Ifna5	interferon alpha family, gene 5	A	A	A	A	A	A	A	A	A	A	A	A	A	A	A	A	A	A	A	A	A	A	A	A	A	A	A	A	A	A	A	A	A	A	A
101792_at	Info	Igh-6	immunoglobulin heavy chain 6 (heavy chain of IgM)	A	A	A	A	A	A	A	A	A	A	A	A	A	A	A	A	A	A	A	A	A	A	A	A	A	A	A	A	A	A	A	A	A	A	A
101793_at	Info	Fcgr1	Fc receptor, IgG, high affinity I	A	A	A	A	A	A	A	A	A	A	A	A	A	A	A	A	A	A	A	A	A	A	A	A	A	A	A	A	A	A	A	A	A	A	A
101794_f_at	Info	Defcr-ps1	defensin-related cryptdin pseudogene 1	A	A	A	A	A	A	A	A	A	A	A	A	P	A	A	M	P	A	P	P	P	M	P	P	M	A	P	A	A	A	M	A	P	A	A
101795_f_at	Info	Defcr-rs12	defensin related cryptdin, related sequence 12	A	A	A	A	A	A	A	A	A	A	A	A	A	A	A	A	A	A	A	A	A	A	A	A	A	A	A	A	A	A	A	A	A	A	A
101796_at	Info	Pcdh7	protocadherin 7	A	A	A	A	A	A	A	A	A	A	A	A	A	A	A	A	A	A	A	A	A	A	A	A	A	A	A	A	A	A	A	A	A	A	A
101797_at	Info	Six6	sine oculis-related homeobox 6 homolog (Drosophila)	A	A	A	A	A	A	P	A	A	A	A	A	A	A	A	A	A	A	A	A	A	A	A	A	A	A	A	A	A	A	A	A	A	A	A
101798_at	Info	Caml	calcium modulating ligand	A	A	A	A	A	A	A	A	A	A	A	A	A	A	A	A	A	A	A	A	A	A	A	A	A	A	A	A	A	A	A	A	A	A	A
101799_at	Info	Caml	calcium modulating ligand	A	A	A	A	A	A	A	A	A	A	A	A	A	A	A	A	A	A	A	A	A	A	A	A	A	A	A	A	A	A	A	A	A	A	A
101800_at	Info	Fpr-rs2	formyl peptide receptor, related sequence 2	A	A	A	A	A	A	P	P	A	A	A	A	A	A	A	A	A	A	A	A	A	A	A	A	A	A	P	A	A	A	A	A	A	A	A
101801_at	Info	Fpr-rs3	formyl peptide receptor, related sequence 3	A	A	A	A	A	A	A	A	A	A	A	A	A	A	A	A	A	A	A	A	A	A	A	A	A	A	A	A	A	A	A	A	A	A	A
101802_at	Info	Fpr-rs4	formyl peptide receptor, related sequence 4	A	A	A	A	A	A	A	A	A	A	A	A	A	A	A	A	A	A	A	A	A	A	A	A	A	A	A	A	A	A	A	A	A	A	A
101803_at	Info	Muc5ac	mucin 5, subtypes A and C, tracheobronchial/gastric	A	A	A	A	A	A	P	A	A	A	A	A	A	A	A	A	A	P	A	A	A	A	A	A	A	A	A	A	A	A	A	A	A	A	A
101804_at	Info	Tdpx-ps2	thioredoxin peroxidase, pseudogene 2	A	A	A	A	A	P	A	A	A	A	A	A	A	A	M	M	A	A	P	A	A	P	P	P	P	P	A	P	A	A	A	P	A	A	A
101805_f_at	Info	Nfil3	nuclear factor, interleukin 3, regulated	A	A	P	A	A	A	A	A	A	A	A	A	A	A	A	A	A	A	A	A	A	A	A	A	A	A	A	A	A	A	A	A	A	A	A
101806_at	Info	Galr3	galanin receptor 3	A	A	A	A	P	A	A	A	A	A	A	A	A	A	A	A	A	A	A	A	A	A	A	A	A	A	A	A	A	A	A	A	A	A	A
101807_at	Info	Magea4	melanoma antigen, family A, 4	A	A	A	A	A	A	A	A	A	A	A	A	A	A	A	A	A	A	A	A	A	A	A	A	A	A	A	A	A	A	A	A	A	A	A
101808_at	Info	Magea7	melanoma antigen, family A, 7	A	A	P	A	A	A	A	A	A	A	A	A	A	A	A	A	A	A	A	A	A	A	A	A	A	A	A	A	A	A	A	A	A	A	A
101809_at	Info	C1qrf-pending	C1q related factor	A	A	A	A	A	A	A	A	A	A	A	A	A	A	A	A	A	A	A	A	A	A	A	A	A	A	A	A	A	A	A	A	A	A	A
101810_at	Info	Fshr	follicle stimulating hormone receptor	A	A	A	A	A	A	A	A	A	A	A	A	A	A	A	A	A	A	A	A	A	A	A	A	A	A	A	A	A	A	A	A	A	A	A
101811_at	Info	Atoh7	atonal homolog 7 (Drosophila)	A	A	A	A	A	A	A	A	A	A	A	A	A	A	A	A	A	A	A	A	A	A	A	A	A	A	A	A	A	A	A	A	A	A	A
101814_at	Info	Gdf11	growth differentiation factor 11	A	A	A	A	A	A	A	A	A	A	A	A	A	A	A	A	A	A	A	A	A	A	A	A	A	A	A	A	A	A	A	A	A	A	A
101815_at	Info	Bmp10	bone morphogenetic protein 10	A	A	A	A	A	A	P	A	A	A	A	A	A	A	A	A	A	A	A	A	A	A	A	A	A	A	A	A	A	A	A	A	A	A	A
101816_at	Info	Serpinb4	serine (or cysteine) proteinase inhibitor, clade B, member 4	A	A	A	A	A	A	A	A	A	A	A	A	A	A	A	A	A	A	A	A	A	A	A	A	A	A	A	A	A	A	A	A	A	A	A
101820_at	Info	Ly6g	lymphocyte antigen 6 complex, locus G	A	A	A	A	A	A	A	A	A	A	A	A	M	P	A	P	A	A	A	A	A	A	A	A	A	A	A	A	A	P	A	A	A	A	A
101821_at	Info	Chrm4	cholinergic receptor, muscarinic 4	A	A	A	A	A	A	A	A	A	A	A	A	A	A	A	A	A	A	A	A	A	A	A	A	A	A	A	A	A	A	A	A	A	A	A
101822_at	Info	Mc3r	melanocortin 3 receptor	A	A	A	A	A	A	A	A	A	A	A	A	A	A	A	A	A	A	A	A	A	A	A	A	A	A	A	A	A	A	M	A	A	A	A
101823_at	Info	NA	NA	A	P	A	A	A	A	A	A	A	A	A	A	A	A	A	A	P	A	A	A	A	A	A	A	A	A	A	A	M	A	A	A	A	A	A
101824_at	Info	Tcra	T-cell receptor alpha chain	A	A	A	A	A	A	A	A	A	A	A	A	A	A	A	A	A	A	A	A	A	A	A	A	A	A	A	A	A	A	A	A	A	A	A
101825_at	Info	Nat3	N-acetyltransferase 3	A	A	A	A	A	A	A	A	A	A	A	A	A	A	A	A	A	A	A	A	A	A	A	A	A	A	A	A	A	A	A	A	A	A	A
101826_at	Info	Igk-V28	immunoglobulin kappa chain variable 28 (V28)	A	A	A	A	A	A	A	A	A	A	P	A	A	A	A	A	A	A	A	P	A	A	A	A	A	A	A	A	M	P	A	A	P	A	A
101827_at	Info	Hpvc2	human papillomavirus 18 E5 central sequence motif gene 2	A	A	A	A	A	A	A	A	A	A	A	A	A	A	A	A	A	A	A	A	A	A	A	A	A	A	A	A	A	A	A	A	A	A	A
101828_at	Info	Ret	ret proto-oncogene	A	A	A	A	A	A	A	A	A	A	A	A	A	A	A	A	A	A	P	A	A	A	A	A	A	A	A	A	A	A	A	A	A	A	A
101829_at	Info	Chrm1	cholinergic receptor, muscarinic 1, CNS	A	A	A	A	A	A	A	A	A	A	A	A	A	A	A	A	A	A	A	A	A	A	A	A	A	A	A	A	A	A	A	A	A	A	A
101830_at	Info	Ryr3	ryanodine receptor 3	A	A	A	A	A	A	A	A	A	A	A	A	A	A	A	A	A	A	A	A	M	A	A	A	A	A	A	A	A	A	A	A	A	A	A
101831_at	Info	Shh	sonic hedgehog	A	A	P	A	A	A	A	A	P	P	A	A	A	A	A	A	A	A	A	A	A	A	A	A	A	A	A	A	A	A	A	A	A	A	A
101834_at	Info	Mapk3	mitogen activated protein kinase 3	P	P	A	A	P	P	P	P	A	P	P	A	A	A	A	P	P	P	P	A	A	A	P	P	A	A	A	A	P	A	A	P	A	P	A
101835_at	Info	Lrmp	lymphoid-restricted membrane protein	P	P	P	P	P	A	P	P	P	P	P	P	P	P	A	P	P	A	A	A	P	P	A	A	A	P	A	P	A	P	A	A	A	A	A
101836_at	Info	Ppm1b	protein phosphatase 1B, magnesium dependent, beta isoform	P	P	P	P	A	A	P	A	A	A	A	A	P	P	P	P	P	A	A	A	A	A	A	A	A	A	A	A	A	A	A	A	A	A	P
101837_g_at	Info	Ppm1b	protein phosphatase 1B, magnesium dependent, beta isoform	A	A	A	A	A	A	A	A	A	A	A	A	A	M	A	P	A	A	A	A	A	A	A	A	A	A	A	A	M	A	A	A	A	A	P
101838_r_at	Info	Ppm1b	protein phosphatase 1B, magnesium dependent, beta isoform	A	A	A	A	A	A	A	A	A	A	A	A	A	A	A	A	A	A	A	A	A	A	A	A	A	A	A	A	A	A	A	A	A	A	M
101839_at	Info	2210010C04Rik	RIKEN cDNA 2210010C04 gene	A	A	A	A	A	A	A	A	A	A	A	A	A	A	A	A	A	A	A	A	A	A	A	A	A	A	A	A	A	A	A	A	A	A	A
101840_at	Info	Egfr	epidermal growth factor receptor	A	A	A	A	A	A	A	A	A	A	A	A	A	A	A	A	A	A	A	A	A	A	A	A	A	A	A	A	A	A	A	A	A	A	A
101841_at	Info	Egfr	epidermal growth factor receptor	A	A	A	A	A	A	A	A	A	A	A	A	A	A	A	A	A	A	A	A	A	A	A	A	A	A	A	A	A	A	A	A	A	A	A
101842_g_at	Info	Egfr	epidermal growth factor receptor	A	A	A	A	A	A	P	A	A	A	A	A	A	A	A	A	A	A	M	A	A	A	A	A	A	A	A	A	A	A	A	A	A	A	A
101843_at	Info	Sh2bpsm1	SH2-B PH domain containing signaling mediator 1	P	P	P	P	P	P	P	P	P	P	P	P	P	P	P	P	P	P	A	A	P	A	A	P	P	A	P	A	P	P	P	P	P	P	P
101844_at	Info	Pipox	pipecolic acid oxidase	A	A	A	A	A	A	A	A	A	A	A	A	A	A	A	A	A	P	A	A	A	A	A	A	A	A	A	A	A	A	A	M	A	A	A
101845_s_at	Info	NA	NA	A	A	A	A	A	A	P	A	P	A	A	A	A	A	A	A	A	M	A	A	A	A	A	A	A	A	A	A	P	A	A	A	A	A	A
101846_r_at	Info	NA	NA	A	A	A	A	A	A	A	A	A	A	A	A	A	A	A	A	A	A	A	A	A	A	A	A	A	A	A	A	A	A	A	A	A	A	A
101847_at	Info	Sp100	nuclear antigen Sp100	A	A	A	A	P	P	A	A	A	A	A	A	P	P	P	P	P	P	A	A	A	A	A	A	A	A	A	A	A	A	A	A	A	A	A
101848_g_at	Info	Sp100	nuclear antigen Sp100	P	A	P	P	P	P	P	P	P	P	P	P	P	P	P	P	P	P	A	P	A	A	A	A	M	A	A	P	A	A	A	A	A	A	P
101850_at	Info	Spa17	sperm autoantigenic protein 17	A	A	A	M	P	P	A	A	P	A	A	A	A	A	A	A	A	A	A	A	A	A	A	A	A	A	A	A	A	A	A	A	A	A	A
101851_at	Info	Mox2	antigen identified by monoclonal antibody MRC OX-2	A	A	A	A	A	A	A	A	A	A	A	A	A	A	A	P	A	A	A	A	A	A	A	A	A	A	A	A	A	A	A	A	M	P	A
101853_f_at	Info	Cfh	complement component factor h	A	A	A	A	A	A	A	A	A	A	A	A	A	A	A	A	A	A	A	A	A	A	A	A	A	A	A	A	A	A	A	A	A	A	A
101854_r_at	Info	Bat3	HLA-B-associated transcript 3	P	P	P	P	P	P	P	P	P	P	P	P	P	P	P	P	P	P	P	M	P	P	P	P	A	A	P	P	P	P	A	P	P	P	P
101855_at	Info	Mtap6	microtubule-associated protein 6	A	A	A	A	A	A	P	A	A	A	A	A	A	A	A	A	A	A	A	A	A	A	A	A	A	A	A	A	A	M	A	A	A	A	A
101856_at	Info	2900008M13Rik	RIKEN cDNA 2900008M13 gene	A	A	A	A	A	A	P	P	P	P	A	A	A	A	A	A	A	A	A	A	A	A	A	A	A	A	A	A	A	P	A	A	A	A	A
101857_at	Info	Srpk2	serine/arginine-rich protein specific kinase 2	A	A	A	A	A	A	A	A	A	A	A	A	P	P	A	A	A	A	A	A	P	A	A	A	A	A	A	A	A	A	A	A	A	A	A
101858_at	Info	Rfng	radical fringe gene homolog (Drosophila)	P	P	P	P	P	P	P	P	P	P	P	P	P	P	P	P	P	P	P	A	A	P	P	P	A	A	A	P	P	P	P	A	P	P	P
101859_at	Info	Aqp7	aquaporin 7	A	A	A	A	A	A	A	A	A	A	A	A	A	A	A	A	A	A	A	A	A	P	A	A	A	A	A	A	A	A	A	A	A	A	A
101860_at	Info	Gmfb	glia maturation factor, beta	A	A	A	A	P	P	A	A	A	A	A	A	P	P	P	P	P	P	A	P	M	A	A	P	A	A	A	A	A	A	A	A	P	A	A
101861_at	Info	Sgce	sarcoglycan, epsilon	A	A	A	P	A	A	A	M	A	A	A	A	A	A	A	M	A	A	P	A	A	A	A	A	A	M	A	P	A	A	A	A	A	A	A
101862_at	Info	Cyp2b9	cytochrome P450, family 2, subfamily b, polypeptide 9	A	A	A	A	A	A	A	A	A	A	A	A	A	A	A	A	A	A	A	A	A	A	A	A	A	A	A	A	A	A	A	A	A	A	A
101863_at	Info	1810057I13Rik	RIKEN cDNA 1810057I13 gene	P	A	A	A	A	A	A	A	A	A	A	A	A	A	A	A	A	A	A	A	A	A	A	A	A	A	A	A	A	A	A	A	A	A	A
101864_at	Info	Actl7b	actin-like 7b	A	A	A	A	A	A	A	A	A	A	A	A	A	A	A	A	A	A	A	A	A	A	A	A	A	A	A	A	A	A	A	A	A	A	A
101865_at	Info	Pip5k2a	phosphatidylinositol-4-phosphate 5-kinase, type II, alpha	A	A	A	A	A	A	A	A	A	A	A	A	P	P	A	A	A	A	A	A	A	A	A	A	A	A	A	A	A	A	A	A	A	A	A
101866_at	Info	Arfrp1	ADP-ribosylation factor related protein 1	P	P	P	A	A	A	A	A	P	A	A	A	A	A	P	P	P	P	A	A	A	A	A	A	A	A	A	A	A	A	A	A	A	A	A
101867_at	Info	Gpam	glycerol-3-phosphate acyltransferase, mitochondrial	P	P	P	P	A	A	P	P	P	A	A	A	A	A	A	P	A	A	A	A	A	A	A	A	A	P	P	A	A	A	A	A	A	A	A
101868_i_at	Info	H2-DMb2	histocompatibility 2, class II, locus Mb2	A	A	A	A	A	A	A	A	A	A	A	A	A	A	A	P	A	A	P	P	M	P	A	M	A	A	A	A	A	A	A	A	A	P	A
101869_s_at	Info	Hbb-b1	hemoglobin, beta adult major chain	P	P	P	P	P	P	P	P	P	P	P	P	P	P	A	P	P	P	A	A	P	A	A	A	A	A	A	A	A	A	P	P	P	P	P
101870_at	Info	Igh-4	immunoglobulin heavy chain 4 (serum IgG1)	A	A	A	A	A	A	A	A	A	A	A	A	A	A	A	A	A	A	A	A	A	A	A	A	A	A	A	A	A	A	A	A	A	A	A
101871_f_at	Info	Igh-4	immunoglobulin heavy chain 4 (serum IgG1)	A	A	A	A	A	A	A	A	A	A	A	A	P	A	A	A	A	A	A	A	A	A	A	A	A	A	A	A	A	A	A	A	A	A	A
101872_at	Info	Gsta2	glutathione S-transferase, alpha 2 (Yc2)	A	A	A	A	A	A	A	A	A	A	A	A	A	A	A	A	A	A	A	A	A	A	A	A	A	A	A	A	A	A	A	A	A	A	A
101873_at	Info	Insl3	insulin-like 3	P	A	A	A	A	A	P	P	M	P	A	A	A	M	A	A	P	M	A	A	A	A	A	P	A	M	A	A	M	P	A	A	P	A	P
101874_s_at	Info	Prlpe	prolactin-like protein E	A	A	A	A	A	A	A	A	A	A	A	A	A	A	A	A	A	A	A	A	A	A	A	A	A	A	A	A	A	A	A	A	A	A	A
101875_at	Info	Ppp2r5d	protein phosphatase 2, regulatory subunit B (B56), delta isoform	P	P	A	A	A	A	P	P	P	P	A	A	P	P	A	A	P	P	A	A	P	P	A	A	A	A	A	A	A	A	P	A	A	A	P
101876_s_at	Info	H2-T17	histocompatibility 2, T region locus 17	A	A	P	P	A	A	A	A	A	A	A	A	A	A	A	A	A	A	A	P	A	A	A	A	A	A	A	A	A	M	A	A	A	A	A
101877_at	Info	Slc31a1	solute carrier family 31, member 1	P	P	P	A	A	A	A	A	A	A	M	A	A	A	A	P	A	A	A	A	A	A	A	A	A	P	A	A	A	A	P	A	A	A	A
101878_at	Info	Cd72	CD72 antigen	A	A	A	A	A	A	A	A	A	A	P	P	A	A	A	A	A	A	A	A	A	A	A	A	A	A	A	A	A	A	A	A	P	A	A
101879_s_at	Info	Crry	complement receptor related protein	P	P	P	P	P	P	P	P	P	P	A	P	A	A	P	P	P	P	A	A	A	A	A	A	A	A	P	A	P	A	P	A	P	A	A
101880_at	Info	Col18a1	procollagen, type XVIII, alpha 1	A	A	A	A	A	A	A	A	A	A	A	A	A	A	A	A	A	A	A	A	A	A	A	A	A	A	A	A	A	A	A	A	A	A	A
101881_g_at	Info	Col18a1	procollagen, type XVIII, alpha 1	A	A	A	A	A	A	A	A	A	A	A	A	A	A	A	A	A	A	A	A	A	A	A	A	A	A	A	A	A	A	A	A	A	A	A
101882_s_at	Info	Col18a1	procollagen, type XVIII, alpha 1	A	A	A	A	A	A	A	A	A	A	A	A	A	A	A	A	A	A	A	A	A	A	A	A	A	A	A	A	A	A	A	A	A	A	A
101883_s_at	Info	Xlr3b	X-linked lymphocyte-regulated 3b	A	A	M	M	A	A	A	A	P	P	P	P	A	A	A	A	P	P	A	A	A	A	A	A	A	A	A	A	A	A	A	A	A	A	A
101884_at	Info	Xlr4	X-linked lymphocyte-regulated 4	P	P	A	A	P	P	P	P	P	P	P	P	P	P	P	P	P	P	A	A	A	A	A	A	A	A	A	A	A	A	A	A	A	P	P
101885_at	Info	Gas5	growth arrest specific 5	A	A	A	A	A	A	A	A	A	A	A	A	A	A	A	A	A	A	A	A	A	A	A	A	A	A	A	A	A	A	A	A	A	A	A
101886_f_at	Info	H2-D1	histocompatibility 2, D region locus 1	P	P	P	P	P	P	P	P	P	A	P	P	P	P	P	P	P	P	A	P	P	P	M	A	P	A	A	P	A	P	A	A	P	A	P
101887_at	Info	Agt	angiotensinogen	A	A	A	A	A	A	A	A	A	A	A	A	A	A	A	A	A	A	A	A	A	A	A	A	A	A	A	A	A	A	A	A	A	A	A
101888_at	Info	Rora	RAR-related orphan receptor alpha	A	A	A	A	A	A	A	M	A	A	A	A	A	A	A	A	A	A	A	A	A	A	A	A	A	A	A	A	A	A	A	A	A	A	A
101889_s_at	Info	Rora	RAR-related orphan receptor alpha	A	A	A	A	A	A	A	A	A	A	A	A	A	A	A	A	A	A	A	A	A	A	A	A	A	A	A	A	A	A	A	A	A	A	A
101890_f_at	Info	Dnajc2	DnaJ (Hsp40) homolog, subfamily C, member 2	P	P	P	P	P	P	P	P	A	A	P	P	P	P	P	P	P	P	A	P	A	P	A	A	A	A	A	A	A	A	P	A	A	A	A
101891_at	Info	Hsd17b2	hydroxysteroid (17-beta) dehydrogenase 2	A	A	A	A	A	P	A	A	A	A	A	A	A	A	A	A	A	A	A	A	A	A	A	A	A	A	A	A	A	A	A	A	A	A	A
101892_f_at	Info	Fts	fused toes	P	P	P	P	P	P	P	P	P	A	P	P	A	M	P	P	P	P	P	A	A	A	A	A	A	A	P	A	A	A	A	A	P	A	A
101893_r_at	Info	Fts	fused toes	A	A	A	A	A	A	A	A	A	A	A	A	A	A	A	A	A	A	A	A	A	A	A	A	A	A	A	A	A	A	A	A	A	A	A
101894_s_at	Info	Fts	fused toes	A	A	A	A	A	A	A	A	A	A	A	A	A	A	A	A	A	A	P	A	A	A	A	A	A	A	A	A	A	P	A	A	A	A	A
101896_at	Info	Cd1d2	CD1d2 antigen	A	A	A	A	A	A	A	A	A	A	A	A	A	A	A	A	A	A	A	A	A	A	A	A	A	A	A	A	A	A	A	A	A	A	A
101897_g_at	Info	Cd1d2	CD1d2 antigen	A	A	A	A	A	A	A	A	A	A	A	A	A	A	A	A	A	A	A	A	A	A	A	A	A	A	A	A	A	A	A	A	A	A	A
101898_s_at	Info	H2-Q10	histocompatibility 2, Q region locus 10	A	A	A	A	A	A	A	A	A	A	A	A	A	A	A	A	A	A	A	A	A	A	A	A	A	A	A	A	A	A	A	A	A	A	A
101899_at	Info	F2	coagulation factor II	A	A	A	A	A	A	A	A	A	A	A	A	A	A	A	A	A	A	A	A	A	A	A	A	A	A	A	A	A	A	A	A	A	A	A
101900_at	Info	Cdkn2b	cyclin-dependent kinase inhibitor 2B (p15, inhibits CDK4)	P	A	A	A	A	A	A	A	A	A	A	A	A	A	A	A	A	A	A	A	A	A	A	A	A	A	A	A	A	A	A	A	A	A	A
101901_at	Info	Mpdu1	mannose-P-dolichol utilization defect 1	P	M	A	A	A	A	P	P	P	P	P	P	P	P	P	P	P	P	P	A	A	P	A	A	P	A	A	A	P	A	A	A	A	A	P
101902_at	Info	Rbpsuh	recombining binding protein suppressor of hairless (Drosophila)	P	A	A	A	P	P	A	A	A	A	A	A	A	A	A	A	A	A	A	P	A	A	A	A	A	A	A	A	A	A	A	A	A	A	A
101903_at	Info	Smyd1	SET and MYND domain containing 1	A	A	A	A	A	A	A	A	A	A	A	A	A	A	A	P	A	A	A	A	A	A	A	A	A	A	A	A	A	A	A	A	A	A	A
101904_at	Info	Smyd1	SET and MYND domain containing 1	A	A	A	A	A	A	A	A	A	A	A	A	A	A	A	A	A	A	A	A	A	A	A	A	A	A	A	A	A	A	A	A	A	A	A
101905_at	Info	Itch	itchy	P	P	P	P	A	P	A	A	P	P	M	A	A	P	P	P	P	P	A	P	P	P	A	A	A	A	A	A	A	A	A	A	P	A	A
101906_at	Info	Smc4l1	SMC4 structural maintenance of chromosomes 4-like 1 (yeast)	P	P	P	P	P	P	P	P	P	P	P	P	P	P	P	P	P	P	P	P	P	P	P	P	P	P	P	P	P	A	P	P	P	P	P
101907_s_at	Info	Ceacam2	CEA-related cell adhesion molecule 2	A	A	A	A	A	A	A	A	A	A	A	A	A	A	A	A	A	A	A	A	A	A	A	A	A	A	A	A	A	A	A	A	A	A	A
101908_s_at	Info	Ceacam2	CEA-related cell adhesion molecule 2	A	P	A	A	A	A	A	A	P	A	A	A	A	A	A	A	A	P	P	A	A	A	A	A	A	A	A	A	A	A	A	A	P	A	A
101909_f_at	Info	Mup3	major urinary protein 3	A	A	A	A	A	A	A	A	A	A	A	A	A	A	A	A	A	A	A	A	A	A	A	A	A	A	A	A	A	A	A	A	A	A	A
101910_f_at	Info	Mup1	major urinary protein 1	A	A	A	A	A	A	A	A	A	A	A	A	A	A	A	A	A	A	A	A	A	A	A	A	A	A	A	A	A	A	A	A	A	A	A
101912_at	Info	NA	NA	A	A	A	A	A	A	P	P	P	P	A	A	A	A	A	A	A	A	A	A	A	A	A	A	A	A	A	A	A	A	A	A	A	A	A
101913_at	Info	P5-pending	protein disulfide isomerase-related protein	A	A	A	A	A	A	A	A	A	A	A	P	A	A	A	A	A	A	A	A	A	P	A	P	A	A	A	P	A	A	A	P	A	A	A
101914_at	Info	D1Ertd396e	DNA segment, Chr 1, ERATO Doi 396, expressed	P	P	P	P	A	A	P	P	P	P	P	P	P	A	P	P	P	P	A	A	P	P	P	A	P	A	A	P	A	A	A	A	P	A	P
101916_at	Info	9130006H11Rik	RIKEN cDNA 9130006H11 gene	P	A	P	A	P	P	A	A	A	A	A	A	M	M	A	A	M	P	A	M	A	A	A	A	A	A	P	A	A	A	A	A	A	A	P
101917_at	Info	Il2ra	interleukin 2 receptor, alpha chain	P	A	A	A	A	A	A	A	A	A	A	A	A	A	A	A	A	A	A	A	A	A	A	A	A	A	A	A	A	A	A	A	A	A	A
101918_at	Info	Tgfb1	transforming growth factor, beta 1	A	A	A	A	A	A	A	A	A	A	A	A	A	A	A	A	A	A	A	A	A	A	A	A	A	A	A	A	A	A	A	A	A	A	A
101919_at	Info	Zfx	zinc finger protein X-linked	P	P	P	P	P	P	P	P	P	P	A	P	P	P	P	P	P	P	P	A	P	A	P	A	A	P	P	A	A	A	P	A	P	P	A
101920_at	Info	Pole2	polymerase (DNA directed), epsilon 2 (p59 subunit)	A	A	A	A	A	A	A	A	A	A	A	A	A	A	A	P	A	A	A	A	A	A	A	A	A	A	A	A	A	A	A	A	A	A	A
101921_at	Info	Rab4a	RAB4A, member RAS oncogene family	P	P	P	P	P	P	P	P	P	P	P	P	P	M	P	P	A	A	M	A	A	A	A	A	A	A	A	A	A	P	P	A	P	P	A
101922_at	Info	Kdelr2	KDEL (Lys-Asp-Glu-Leu) endoplasmic reticulum protein retention receptor 2	P	P	P	P	P	P	P	P	P	P	P	P	A	A	A	P	P	P	P	A	A	A	A	A	A	A	A	A	P	A	A	P	A	A	P
101923_at	Info	Pla2g7	phospholipase A2, group VII (platelet-activating factor acetylhydrolase, plasma)	A	A	A	A	A	A	A	A	P	A	A	A	A	A	A	A	A	P	A	A	A	A	A	A	A	A	A	A	A	A	A	A	A	A	A
101924_at	Info	Rad51l3	RAD51-like 3 (S. cerevisiae)	P	A	P	A	A	A	A	A	A	A	A	P	A	A	A	A	A	A	A	A	A	A	A	A	A	A	A	A	A	A	A	A	A	A	A
101926_at	Info	Pim2	proviral integration site 2	P	P	A	A	A	A	P	P	A	A	A	A	P	P	P	P	P	P	A	A	A	A	A	A	A	A	A	A	A	A	A	A	A	A	A
101927_at	Info	Prkar1b	protein kinase, cAMP dependent regulatory, type I beta	A	A	A	P	M	A	P	A	A	A	A	P	A	A	A	A	A	A	A	A	A	A	P	A	A	P	A	A	A	A	A	A	A	A	A
101928_at	Info	Serpinf2	serine (or cysteine) proteinase inhibitor, clade F, member 2	A	A	A	A	A	A	A	A	A	A	A	A	A	A	A	A	A	A	A	A	A	A	A	A	A	A	A	A	M	A	A	A	A	A	A
101929_at	Info	6720463E02Rik	RIKEN cDNA 6720463E02 gene	P	P	P	P	P	P	P	P	P	P	P	P	P	P	P	P	P	P	M	A	A	A	P	A	A	A	A	A	P	P	P	P	A	A	P
101930_at	Info	Nfix	nuclear factor I/X	P	P	P	A	A	A	A	A	A	P	A	P	P	P	P	P	P	P	A	P	A	A	P	A	A	P	A	A	P	A	A	A	A	P	P
101931_at	Info	Ptdss1	phosphatidylserine synthase 1	A	A	A	A	A	A	A	A	P	P	P	P	P	P	P	P	A	A	A	P	A	A	A	A	A	A	A	A	A	A	A	A	A	P	A
101932_at	Info	Ptpre	protein tyrosine phosphatase, receptor type, E	P	P	P	P	P	P	P	P	P	P	P	P	P	P	P	P	P	P	A	A	A	A	P	P	A	P	A	P	P	A	P	P	A	P	P
101933_at	Info	Rab10	RAB10, member RAS oncogene family	P	P	A	P	A	A	A	A	A	P	A	A	P	A	A	A	M	M	A	A	A	A	A	A	A	A	A	A	A	P	A	A	A	A	A
101934_at	Info	9030616F16	hypothetical protein 9030616F16	P	P	A	A	A	A	P	A	A	A	P	M	A	A	P	P	A	A	A	A	A	A	P	A	A	A	A	A	A	A	A	A	A	A	A
101936_at	Info	Clk4	CDC like kinase 4	P	P	P	P	P	A	P	P	P	P	P	P	P	P	P	P	P	P	P	P	P	P	P	A	A	P	P	P	A	P	A	A	P	P	P
101937_s_at	Info	Clk4	CDC like kinase 4	A	A	A	A	A	A	A	A	A	A	A	A	A	A	A	A	A	A	M	A	A	A	A	A	A	A	A	A	A	A	A	A	A	P	A
101938_at	Info	Pabpc2	poly A binding protein, cytoplasmic 2	A	A	A	A	A	A	A	A	A	A	A	A	A	A	A	A	A	A	A	P	A	A	A	A	A	A	A	A	A	A	A	A	A	A	A
101939_at	Info	2610110L04Rik	RIKEN cDNA 2610110L04 gene	A	A	A	A	A	A	A	A	A	A	A	A	A	A	A	A	A	A	A	A	A	A	A	A	A	A	A	A	A	A	A	A	A	A	A
101940_at	Info	Smpd2	sphingomyelin phosphodiesterase 2, neutral	A	A	P	M	A	A	P	P	A	A	A	A	A	A	P	P	P	P	A	A	A	A	A	A	A	A	A	A	A	A	A	A	A	A	P
101942_at	Info	Sfrs14	arginine/serine-rich 14 splicing factor	P	P	P	P	M	A	P	P	P	P	P	P	A	A	A	P	A	M	A	A	P	A	A	A	A	A	P	A	M	A	P	A	A	P	A
101943_at	Info	Tceb3	transcription elongation factor B (SIII), polypeptide 3	P	P	A	A	A	A	P	A	A	A	P	P	A	A	A	P	A	A	A	P	P	A	P	P	A	A	A	A	A	A	A	A	A	A	A
101944_at	Info	Lypla1	lysophospholipase 1	A	A	A	A	P	A	P	A	A	A	A	A	A	A	A	A	A	A	A	A	A	A	A	A	A	A	A	A	A	A	A	A	P	A	A
101945_g_at	Info	Lypla1	lysophospholipase 1	A	A	A	A	A	A	A	A	A	A	A	A	A	A	A	A	A	A	A	A	A	A	A	A	A	A	A	A	A	A	A	A	A	A	A
101946_at	Info	Lypla1	lysophospholipase 1	A	A	A	A	A	A	A	A	A	A	M	P	A	A	A	A	A	A	A	A	A	A	A	A	A	A	A	A	A	A	A	A	A	A	A
101947_at	Info	Nakap95-pending	neighbor of A-kinase anchoring protein 95	P	P	P	P	P	P	P	P	P	P	P	P	P	P	P	P	P	P	A	P	P	P	P	A	P	A	M	P	P	M	P	M	A	P	P
101948_at	Info	Lamb1-1	laminin B1 subunit 1	A	A	A	A	A	A	A	A	A	A	A	A	P	P	A	A	A	A	A	A	A	A	A	A	A	A	A	A	A	A	A	A	A	A	A
101949_at	Info	Pmm2	phosphomannomutase 2	A	A	A	A	A	A	A	A	A	A	P	P	A	A	P	P	P	M	A	A	A	A	A	A	A	A	A	A	A	A	A	A	A	A	A
101950_at	Info	Semcap2-pending	semaF cytoplasmic domain associated protein 2	A	A	A	A	A	A	A	A	A	A	A	A	A	A	A	A	A	A	A	A	A	A	A	A	A	A	A	A	A	A	A	A	A	A	A
101952_at	Info	ORF21	open reading frame 21	P	P	A	A	A	A	P	P	A	A	A	P	P	P	A	A	P	A	A	A	A	A	A	A	A	P	A	A	A	A	A	A	A	A	A
101953_at	Info	Edg1	endothelial differentiation sphingolipid G-protein-coupled receptor 1	A	A	A	A	A	A	A	A	A	A	A	A	A	A	A	A	A	A	A	A	A	A	A	A	A	A	A	A	A	A	A	A	A	A	A
101954_at	Info	H2afz	H2A histone family, member Z	P	P	P	P	P	P	P	P	P	P	P	P	P	P	P	P	P	P	P	P	P	P	P	P	P	P	P	M	P	P	P	P	P	P	P
101955_at	Info	Hspa5	heat shock 70kD protein 5 (glucose-regulated protein)	P	P	P	P	P	P	P	P	P	P	P	P	P	P	P	P	P	P	P	P	P	A	P	P	P	P	A	A	P	P	P	P	P	P	P
101956_at	Info	NA	NA	A	P	P	A	A	A	A	A	A	A	P	P	A	A	A	A	A	A	P	A	A	A	A	P	A	A	A	A	P	P	A	A	A	A	A
101957_f_at	Info	Adprt1	ADP-ribosyltransferase (NAD+; poly (ADP-ribose) polymerase) 1	P	P	P	P	P	A	P	P	P	P	P	P	P	P	P	P	P	P	P	A	P	A	M	A	A	P	A	P	P	A	A	A	P	A	P
101958_f_at	Info	Tfdp1	transcription factor Dp 1	P	P	P	P	P	P	P	P	P	P	P	P	A	A	P	P	A	A	A	A	A	A	A	A	A	A	A	A	P	A	A	A	A	A	A
101959_r_at	Info	Tfdp1	transcription factor Dp 1	P	P	P	P	P	P	P	P	P	P	P	P	A	A	P	P	P	P	P	A	A	P	A	A	A	A	A	A	P	A	A	P	A	A	P
101960_at	Info	D10Wsu52e	DNA segment, Chr 10, Wayne State University 52, expressed	P	P	P	P	P	P	P	P	P	P	P	P	P	P	P	P	P	P	A	A	P	A	A	A	A	P	P	P	P	P	P	A	P	P	P
101961_at	Info	Bub3	budding uninhibited by benzimidazoles 3 homolog (S. cerevisiae)	P	P	P	P	A	A	P	P	P	P	A	A	P	P	P	P	P	P	P	A	A	P	A	A	A	A	P	A	P	P	A	P	A	A	A
101962_at	Info	2610007K22Rik	RIKEN cDNA 2610007K22 gene	P	P	P	P	P	P	P	P	P	P	P	P	P	P	P	P	P	P	P	P	P	P	P	P	P	P	P	P	P	P	P	P	P	P	P
101963_at	Info	Ctsl	cathepsin L	P	P	P	P	P	P	P	P	P	P	P	P	P	A	A	A	A	A	P	P	P	P	A	P	P	A	P	A	P	P	P	P	P	A	A
101964_at	Info	Tkt	transketolase	P	P	P	P	P	P	P	P	P	P	P	P	P	P	P	P	P	P	P	P	P	A	P	P	A	A	P	A	P	A	A	A	P	P	P
101965_at	Info	Rnf13	ring finger protein 13	P	A	P	P	A	A	A	A	P	P	P	A	A	A	A	P	P	P	A	A	A	A	P	A	A	A	P	A	A	A	A	A	A	A	P
101966_s_at	Info	Rnf13	ring finger protein 13	A	A	A	A	A	A	A	A	A	A	A	A	A	A	A	A	A	A	A	A	A	A	A	A	A	A	A	A	A	A	A	A	A	A	A
101967_at	Info	Sdf2	stromal cell derived factor 2	A	A	A	A	A	A	A	A	A	A	A	A	A	A	A	A	A	A	A	A	A	A	A	A	A	A	A	A	A	A	A	A	A	A	A
101968_at	Info	Odf1	outer dense fiber of sperm tails 1	A	A	A	A	A	A	A	A	A	A	A	A	A	A	A	A	A	A	A	A	A	A	A	A	A	A	A	A	A	A	A	A	A	A	A
101969_at	Info	Nbl1	neuroblastoma, suppression of tumorigenicity 1	A	A	A	A	A	A	A	A	A	A	A	A	A	A	A	A	A	A	A	A	A	A	A	A	A	A	A	A	A	A	A	A	A	A	A
101970_at	Info	Lrig1	leucine-rich repeats and immunoglobulin-like domains 1	P	P	A	A	A	A	A	A	P	P	P	P	A	A	P	P	P	P	A	A	A	A	A	A	A	A	A	A	A	A	A	A	A	A	A
101971_at	Info	2500002L14Rik	RIKEN cDNA 2500002L14 gene	A	A	A	A	A	A	P	A	A	P	P	P	A	A	A	A	A	A	A	A	A	A	A	A	A	A	A	A	A	A	A	A	A	A	A
101972_at	Info	Kdap	kidney-derived aspartic protease-like protein	P	P	P	P	P	A	P	P	P	P	P	P	A	A	A	A	A	A	P	P	A	A	A	P	A	P	P	A	P	A	P	P	P	P	P
101973_at	Info	Cited2	Cbp/p300-interacting transactivator, with Glu/Asp-rich carboxy-terminal domain, 2	P	P	P	P	A	A	P	A	P	P	P	A	A	A	P	P	A	A	P	P	A	A	A	A	A	P	A	A	P	P	P	A	P	A	A
101975_at	Info	Dlk1	delta-like 1 homolog (Drosophila)	A	A	A	A	A	A	A	A	A	A	A	A	A	A	A	A	A	A	A	A	A	A	A	A	A	A	A	A	A	A	A	A	A	A	A
101976_at	Info	Cops4	COP9 (constitutive photomorphogenic) homolog, subunit 4 (Arabidopsis thaliana)	P	P	P	P	P	P	P	P	P	P	P	P	P	P	P	P	P	P	A	A	P	A	P	P	P	P	A	A	A	A	A	P	A	P	A
101977_at	Info	Nudt3	nudix (nucleotide diphosphate linked moiety X)-type motif 3	P	P	P	P	A	A	P	P	P	P	P	P	P	P	P	P	P	P	P	A	A	A	P	A	A	A	A	P	M	A	A	A	A	P	A
101978_at	Info	1700048E23Rik	RIKEN cDNA 1700048E23 gene	P	P	A	A	P	A	A	A	A	A	A	A	P	P	P	P	P	P	A	P	A	A	A	A	A	A	A	A	A	A	P	P	A	A	A
101979_at	Info	Gadd45g	growth arrest and DNA-damage-inducible 45 gamma	A	A	A	A	A	A	A	A	A	A	A	A	A	A	P	P	A	A	A	A	P	A	A	A	A	A	A	A	A	A	A	A	A	A	A
101980_at	Info	Rpo2tc1	RNA polymerase II transcriptional coactivator	A	P	A	A	A	A	A	A	A	A	A	A	A	A	A	A	A	A	A	A	A	A	A	A	A	A	A	A	A	A	A	A	A	A	A
101981_at	Info	Nr1h2	nuclear receptor subfamily 1, group H, member 2	A	A	A	A	P	A	P	A	A	P	A	A	P	P	P	P	P	P	P	M	P	A	P	M	A	P	M	A	P	P	A	P	P	P	A
101982_at	Info	Vasp	vasodilator-stimulated phosphoprotein	P	P	P	P	P	P	P	P	P	P	A	M	P	P	P	M	P	P	P	P	P	P	M	A	P	M	P	P	P	P	P	A	P	P	P
101984_at	Info	Atox1	ATX1 (antioxidant protein 1) homolog 1 (yeast)	P	P	P	P	P	P	P	P	P	P	P	P	P	P	P	P	P	P	P	P	A	A	A	P	A	A	P	M	P	A	P	A	P	P	P
101985_at	Info	Plg	plasminogen	A	A	A	A	P	A	A	A	A	A	A	A	A	A	A	A	A	A	A	A	A	A	A	A	A	A	A	A	A	A	A	A	A	A	A
101989_at	Info	Uqcrc1	ubiquinol-cytochrome c reductase core protein 1	P	P	P	P	P	P	P	A	P	P	P	P	P	P	P	P	P	P	P	A	A	A	P	A	A	P	A	A	P	A	A	P	A	A	A
101990_at	Info	Ldh2	lactate dehydrogenase 2, B chain	P	P	P	P	P	P	P	P	P	P	P	P	P	P	P	P	A	A	P	A	P	A	P	A	A	P	P	A	A	P	A	A	P	P	P
101991_at	Info	Fmo1	flavin containing monooxygenase 1	P	P	A	P	A	A	A	A	A	A	A	A	A	A	A	A	A	A	A	A	A	A	A	A	A	A	A	A	A	A	A	A	A	A	A
101992_at	Info	Psmb6	proteasome (prosome, macropain) subunit, beta type 6	P	P	A	P	P	P	P	P	P	P	P	P	P	P	P	P	P	P	P	P	P	A	P	A	P	A	A	A	P	P	P	P	P	P	P
101993_at	Info	Tnc	tenascin C	A	A	A	A	A	A	A	A	A	A	A	A	A	A	A	P	A	A	A	P	A	A	A	A	A	A	P	A	P	M	A	A	M	A	A
101995_at	Info	Sqstm1	sequestosome 1	P	P	P	P	P	P	P	P	P	P	P	P	P	P	P	P	P	P	A	P	P	P	P	P	P	P	P	M	P	P	P	P	P	P	P
101996_at	Info	Ptpn2	protein tyrosine phosphatase, non-receptor type 2	A	A	A	A	A	A	A	A	P	P	A	P	A	A	A	A	A	A	A	A	A	A	A	A	A	A	A	A	A	P	A	A	A	A	A
101997_at	Info	Apg12l	autophagy 12-like (S. cerevisiae)	P	P	P	P	P	P	P	P	P	P	P	P	P	P	P	P	P	P	P	A	A	A	A	P	P	A	M	A	A	A	P	P	P	P	A
101998_at	Info	4833420G17Rik	RIKEN cDNA 4833420G17 gene	P	P	A	A	A	A	P	P	P	P	A	P	P	P	P	P	P	P	A	P	P	A	P	A	A	A	A	P	A	A	A	A	A	A	A
102000_f_at	Info	Uqcrc2	RIKubiquinol cytochrome c reductase core protein 2	P	P	P	P	P	P	P	P	P	P	P	P	P	P	P	P	P	P	P	P	P	P	P	P	A	P	M	A	P	A	P	A	P	P	P
102001_at	Info	Rrm2	ribonucleotide reductase M2	P	P	A	P	A	A	P	P	A	A	P	A	M	A	A	P	P	A	A	A	A	A	A	A	A	A	A	A	A	A	A	A	P	A	A
102002_at	Info	Ubqln2	ubiquilin 2	P	P	P	P	P	P	P	P	A	A	A	A	P	P	A	A	A	A	P	A	A	A	A	A	A	A	A	A	A	A	A	P	A	A	A
102003_at	Info	AW049900	expressed sequence AW049900	A	A	A	A	A	A	P	P	P	P	A	A	P	P	A	A	P	P	P	P	A	A	A	P	P	P	P	A	P	A	P	A	A	P	A
102004_at	Info	Acaa1	acetyl-Coenzyme A acyltransferase 1	A	A	A	A	P	A	A	A	A	A	A	A	M	A	A	M	P	P	P	P	M	A	A	A	A	M	M	M	P	A	A	M	P	P	P
102007_at	Info	Hccs	holocytochrome c synthetase	A	A	A	A	A	A	A	A	A	A	A	A	A	A	A	A	A	A	A	A	A	A	A	A	A	A	A	A	A	A	A	A	A	A	A
102009_at	Info	Cyfip2	cytoplasmic FMR1 interacting protein 2	P	P	P	P	P	P	P	P	P	P	A	A	P	P	P	P	P	P	P	A	A	A	A	A	A	A	A	A	M	A	A	M	A	P	P
102010_at	Info	Drr3	developmentally regulated repeat element-containing transcript 3	A	A	A	A	A	A	A	A	A	A	A	A	A	A	A	P	A	A	A	A	A	A	A	A	A	A	A	A	A	A	A	A	A	A	A
102011_at	Info	2610507L03Rik	RIKEN cDNA 2610507L03 gene	P	P	A	A	A	A	A	A	A	A	A	A	A	A	A	A	A	A	A	A	A	A	A	A	A	A	A	A	A	A	A	A	A	A	A
102012_at	Info	Scap2	src family associated phosphoprotein 2	P	P	P	P	A	A	P	P	P	P	P	P	P	P	A	A	M	M	A	A	A	A	A	P	M	A	P	A	P	A	A	A	A	P	A
102013_at	Info	Rdh6	retinol dehydrogenase 6	A	A	A	A	A	A	A	A	A	A	A	A	A	A	A	A	A	A	M	A	A	A	A	A	A	A	A	A	A	A	A	A	A	A	A
102014_at	Info	Homer3	homer homolog 3 (Drosophila)	A	A	A	A	M	A	P	A	A	A	A	A	A	A	A	A	A	A	A	A	A	A	P	A	P	A	A	A	A	A	A	A	A	A	A
102015_at	Info	AW146114	expressed sequence AW146114	A	A	A	A	A	A	A	A	P	P	A	A	A	A	A	A	P	P	A	A	A	A	A	A	A	A	A	A	A	A	A	A	A	P	A
102016_at	Info	Fsp27	fat specific gene 27	A	A	A	A	A	A	A	A	A	A	A	A	A	A	A	A	A	A	A	A	A	A	A	A	A	A	A	A	A	A	A	A	A	A	A
102017_at	Info	Prpf4b	PRP4 pre-mRNA processing factor 4 homolog B (yeast)	P	P	P	P	P	P	P	P	P	P	P	M	P	P	P	P	P	P	P	P	P	A	P	A	A	A	A	P	A	A	M	A	P	M	P
102018_at	Info	NA	NA	A	A	A	A	A	A	A	A	A	A	M	A	M	A	P	P	P	A	A	A	A	A	A	P	A	A	A	M	P	P	A	M	A	A	A
102019_at	Info	Mrpl13	mitochondrial ribosomal protein L13	P	P	A	A	P	P	P	P	A	P	P	P	P	P	P	P	P	P	A	A	A	A	P	A	A	A	A	A	A	A	A	P	A	A	M
102020_at	Info	Kcnk3	potassium channel, subfamily K, member 3	A	A	A	A	A	A	A	A	A	A	A	A	A	A	A	A	A	A	A	A	A	A	A	A	A	A	A	A	A	A	A	A	A	A	A
102021_at	Info	Il4ra	interleukin 4 receptor, alpha	P	P	P	P	P	P	P	P	A	A	P	P	P	P	P	P	P	P	A	A	A	A	A	A	A	A	A	A	A	A	A	A	A	P	P
102022_at	Info	1110007A04Rik	RIKEN cDNA 1110007A04 gene	P	A	A	A	A	A	A	A	A	A	P	P	A	M	A	P	A	A	A	A	A	A	A	A	P	A	A	A	P	A	A	A	A	A	A
102024_at	Info	Ncoa3	nuclear receptor coactivator 3	A	A	A	A	A	A	A	A	A	A	A	A	A	A	A	P	P	P	A	A	A	A	A	A	A	P	A	A	A	A	A	A	P	A	A
102025_at	Info	Cxcl13	chemokine (C-X-C motif) ligand 13	A	A	A	A	A	A	A	A	A	A	A	A	A	A	A	A	A	A	A	A	A	A	A	A	A	A	A	A	A	A	A	A	A	A	A
102026_s_at	Info	Chkl	choline kinase-like	P	P	P	P	A	P	P	P	P	P	P	P	A	A	P	P	P	P	A	A	A	A	A	P	A	A	P	A	P	P	P	A	P	P	P
102027_s_at	Info	Chkl	choline kinase-like	P	P	P	P	P	A	P	P	P	P	P	P	P	P	P	P	P	P	A	A	P	A	A	P	A	A	P	A	P	P	P	A	P	P	P
102028_at	Info	Rassf5	Ras association (RalGDS/AF-6) domain family 5	P	A	P	P	A	A	P	A	P	P	P	P	P	P	P	P	P	P	A	A	A	A	A	A	A	A	P	A	P	A	A	A	A	A	A
102029_at	Info	Il16	interleukin 16	A	A	P	A	A	A	P	P	A	A	A	A	P	P	P	P	P	P	A	A	A	A	A	A	A	A	A	M	A	A	A	A	A	A	A
102030_at	Info	Atrx	alpha thalassemia/mental retardation syndrome X-linked homolog (human)	A	A	A	A	A	A	A	A	A	A	A	A	A	P	A	A	A	A	A	A	A	A	A	A	A	A	A	A	A	A	A	A	A	A	A
102031_at	Info	Rnaseh1	ribonuclease H1	A	A	A	A	A	A	A	A	A	A	A	A	A	A	A	A	A	A	A	A	A	A	A	A	A	A	A	A	A	A	A	A	A	A	A
102032_at	Info	Twg-pending	twisted gastrulation protein	P	P	P	A	P	M	M	A	A	A	A	A	A	A	P	P	P	A	A	A	P	A	A	A	P	A	A	A	P	A	A	A	A	A	P
102033_at	Info	Tesk1	testis specific protein kinase 1	P	P	P	P	P	P	P	P	P	P	P	A	P	P	A	A	P	P	A	P	P	A	P	A	A	A	A	A	P	A	P	A	P	P	P
102035_at	Info	Tpmt	thiopurine methyltransferase	A	A	A	A	A	A	A	A	P	P	A	A	A	A	A	M	A	A	A	A	A	A	A	A	A	A	A	A	A	A	P	A	A	A	A
102036_at	Info	1810004B07Rik	RIKEN cDNA 1810004B07 gene	A	A	A	A	A	A	A	A	A	A	A	A	A	A	A	A	A	A	A	A	A	A	A	A	A	A	A	A	A	A	A	A	A	A	A
102037_at	Info	Mapre2	microtubule-associated protein, RP/EB family, member 2	A	A	A	A	A	A	P	A	A	A	A	A	A	A	A	A	A	A	A	A	A	A	A	A	A	A	A	A	A	A	A	A	A	A	A
102038_at	Info	Lnx1	ligand of numb-protein X 1	A	A	A	A	A	A	A	A	A	A	A	A	A	A	A	A	A	A	A	A	A	A	A	A	A	A	A	A	A	A	A	A	A	A	A
102039_at	Info	Gtf2h4	general transcription factor II H, polypeptide 4	A	A	P	P	A	P	A	A	A	A	A	A	A	A	P	P	A	A	A	A	A	A	A	A	A	A	A	P	A	A	A	A	A	A	A
102040_at	Info	Gprk6	G protein-coupled receptor kinase 6	P	P	P	P	P	P	P	P	P	P	P	P	P	P	P	P	P	P	A	P	A	P	P	P	P	A	A	P	P	P	P	P	P	P	A
102041_at	Info	Myom2	myomesin 2	A	A	A	A	A	A	A	A	A	A	A	A	A	A	A	A	A	A	A	A	A	A	A	A	A	A	A	A	A	A	A	A	A	A	A
102042_at	Info	1810037C20Rik	RIKEN cDNA 1810037C20 gene	A	A	A	A	A	A	A	A	A	A	A	A	A	A	A	A	A	A	A	A	A	A	A	A	A	A	A	A	A	A	A	A	A	A	A
102043_at	Info	Tuft1	tuftelin 1	A	A	A	A	A	A	P	P	A	A	A	A	A	A	P	P	A	A	A	A	A	A	A	A	A	P	A	A	A	A	A	A	P	A	A
102044_at	Info	Wisp1	WNT1 inducible signaling pathway protein 1	A	A	A	A	A	A	A	A	A	A	A	A	A	A	A	A	A	A	A	P	A	A	A	A	A	A	A	A	A	A	A	A	A	A	A
102046_at	Info	Nssr	neural-salient serine/arginine-rich	P	P	P	P	P	P	A	A	P	A	P	P	P	P	A	A	P	P	A	A	A	A	A	A	A	P	A	A	P	A	A	A	A	P	A
102047_at	Info	Nmt1	N-myristoyltransferase 1	A	A	A	A	A	A	A	A	A	A	A	A	A	A	A	A	A	A	A	A	A	A	A	A	A	A	A	A	A	A	A	A	A	A	A
102048_at	Info	Crap	cardiac responsive adriamycin protein	A	A	A	A	A	A	A	A	A	A	A	A	A	A	A	A	A	A	A	A	A	A	A	A	A	A	A	A	A	A	A	A	A	A	A
102049_at	Info	Pdk4	pyruvate dehydrogenase kinase, isoenzyme 4	A	A	A	A	A	A	A	A	A	A	A	A	A	A	A	A	A	A	A	A	A	A	A	A	A	A	A	A	A	A	A	A	A	A	A
102050_at	Info	9530027K23Rik	RIKEN cDNA 9530027K23 gene	P	A	A	A	A	A	A	A	A	A	A	A	P	A	P	P	P	A	A	A	A	A	P	A	A	P	A	A	P	A	P	P	P	A	A
102052_at	Info	1300003D03Rik	RIKEN cDNA 1300003D03 gene	P	P	A	A	P	A	A	A	A	A	A	A	P	P	A	A	A	A	A	A	A	A	A	A	A	A	A	A	A	A	A	A	A	P	A
102053_at	Info	Plscr2	phospholipid scramblase 2	P	P	A	P	A	A	A	A	A	A	A	A	A	A	A	A	A	A	A	A	A	A	A	A	A	A	A	A	A	A	A	A	A	A	A
102054_at	Info	Ankfy1	ankyrin repeat and FYVE domain containing 1	A	A	P	P	A	A	A	A	A	A	A	A	P	P	P	M	M	P	A	A	A	A	A	A	A	M	A	A	A	A	A	A	A	A	P
102056_f_at	Info	2610002J02Rik	RIKEN cDNA 2610002J02 gene	P	P	P	P	P	P	P	P	P	P	P	P	P	P	P	P	P	P	P	P	A	A	A	A	P	A	A	A	P	A	A	A	A	A	P
102057_r_at	Info	2610002J02Rik	RIKEN cDNA 2610002J02 gene	A	A	A	A	A	A	A	A	A	A	A	A	A	A	A	A	A	A	A	A	A	A	A	A	A	A	A	A	A	P	A	A	A	A	A
102058_at	Info	Mrpl9	mitochondrial ribosomal protein L9	A	A	A	A	A	A	A	A	A	A	A	A	A	A	A	A	A	A	A	A	A	A	A	A	A	A	A	A	A	P	A	A	A	A	A
102059_at	Info	Nicn1	nicolin 1	P	A	A	A	A	A	P	A	A	A	P	P	A	A	A	M	A	A	A	A	A	A	A	A	A	A	A	P	A	A	A	A	A	A	A
102060_at	Info	Golga4	golgi autoantigen, golgin subfamily a, 4	P	P	P	P	P	A	P	A	P	P	A	A	A	A	M	A	A	A	A	M	A	A	A	A	A	A	A	A	A	A	A	A	A	A	A
102061_at	Info	Mlf1	myeloid leukemia factor 1	A	A	A	A	A	A	A	A	A	A	A	A	A	A	A	A	A	A	A	A	A	A	A	A	A	A	A	A	A	A	A	A	A	A	A
102062_at	Info	Smarcc1	SWI/SNF related, matrix associated, actin dependent regulator of chromatin, subfamily c, member 1	P	P	P	P	P	P	P	P	P	P	P	P	P	P	P	P	P	P	A	A	A	A	P	A	A	A	P	P	P	A	A	P	P	A	P
102063_at	Info	Pdpk1	3-phosphoinositide dependent protein kinase-1	A	A	A	A	P	A	A	A	A	A	A	A	A	A	A	A	P	M	A	A	A	A	A	A	A	A	A	A	A	A	A	A	A	A	A
102064_at	Info	Casp1	caspase 1	A	A	P	P	A	A	A	A	P	P	P	A	A	A	A	A	A	A	A	A	P	A	A	A	A	A	A	A	A	P	A	A	A	A	A
102065_at	Info	Fcna	ficolin A	A	A	A	A	A	A	A	A	A	A	A	A	A	A	A	A	A	A	A	A	A	A	A	A	A	A	A	A	A	A	A	A	A	A	A
102069_at	Info	Mtf2	metal response element binding transcription factor 2	P	P	P	P	P	P	P	P	A	P	A	A	A	A	A	A	A	A	A	A	P	A	A	P	A	A	P	P	P	P	A	A	A	A	A
102070_at	Info	Col9a3	procollagen, type IX, alpha 3	P	A	A	A	P	A	A	A	A	P	A	M	A	A	A	P	P	A	M	P	A	A	A	M	A	M	A	A	P	A	P	A	A	A	A
102071_at	Info	1500034J01Rik	RIKEN cDNA 1500034J01 gene	P	P	A	P	A	A	P	P	A	A	A	A	A	A	A	A	P	M	A	A	A	A	A	A	A	A	A	A	A	A	A	A	A	A	A
102072_g_at	Info	1500034J01Rik	RIKEN cDNA 1500034J01 gene	P	P	P	P	A	A	P	P	A	P	P	A	A	P	A	P	P	P	A	A	A	A	A	A	A	A	A	A	M	A	A	A	A	A	A
102073_at	Info	Park2	parkin	A	A	A	A	A	A	A	A	A	A	A	A	A	A	A	A	A	A	A	A	A	A	A	A	A	A	A	A	A	A	A	A	A	A	A
102074_at	Info	Otp	orthopedia homolog (Drosophila)	A	A	A	A	A	A	A	A	A	A	A	A	A	A	A	A	A	A	A	A	A	A	A	A	A	A	A	A	A	A	A	A	A	A	A
102075_at	Info	Mcpt-ps1	mast cell protease, pseudogene 1	A	A	A	A	A	A	A	A	A	A	A	A	A	A	A	A	A	A	A	A	A	A	A	A	A	A	A	A	A	A	A	A	A	A	A
102076_at	Info	Igk-V28	immunoglobulin kappa chain variable 28 (V28)	A	A	A	A	A	A	A	A	A	A	A	A	A	A	A	A	A	A	A	A	A	A	A	A	A	A	A	A	A	A	A	A	A	A	A
102077_at	Info	NA	NA	A	A	A	M	A	A	A	A	A	A	A	A	A	A	A	A	A	M	A	A	A	A	A	A	A	A	A	A	A	A	A	A	A	A	A
102078_at	Info	Pth	parathyroid hormone	A	A	A	A	A	A	A	A	A	A	A	A	A	A	A	A	A	A	A	A	A	A	A	A	A	A	A	A	A	A	A	A	A	A	A
102079_at	Info	NA	NA	A	A	A	A	A	A	A	A	A	A	A	A	A	A	A	A	A	A	A	A	A	A	A	A	A	A	A	A	A	A	A	A	A	A	A
102080_at	Info	Tiaf1	TGF-beta1-induced anti-apoptotic factor 1	A	A	A	A	A	A	A	A	A	A	A	A	A	A	A	A	M	A	P	P	A	A	A	A	A	A	A	A	A	M	A	A	A	A	A
102081_at	Info	Rbig1	retinoblastoma inhibiting gene 1	A	A	A	A	A	A	A	A	A	A	A	A	A	A	A	A	A	A	A	A	A	A	A	A	A	A	A	A	A	A	A	A	A	A	A
102082_at	Info	Nespl-pending	neuroendocrine secretory protein-like	A	A	A	A	A	A	A	A	A	A	A	A	A	A	A	A	A	A	A	A	A	A	A	A	A	A	A	A	A	A	A	A	A	A	A
102083_at	Info	Rit2	Ras-like without CAAX 2	A	A	A	A	A	A	A	A	A	A	A	A	A	A	A	A	A	A	A	A	A	A	A	A	A	A	A	A	A	A	A	A	A	A	A
102084_f_at	Info	Cyp2c38	cytochrome P450, family 2, subfamily c, polypeptide 38	A	A	A	A	A	A	A	A	A	A	A	A	A	A	A	A	A	A	A	A	A	A	A	A	A	A	A	A	A	A	A	A	A	A	A
102085_at	Info	Insm1	insulinoma-associated 1	A	A	A	A	A	A	A	A	A	A	A	A	A	A	A	A	A	A	A	A	A	A	A	A	A	A	A	A	A	A	A	A	A	A	A
102086_r_at	Info	D15Ertd50e	DNA segment, Chr 15, ERATO Doi 50, expressed	A	A	A	A	A	A	A	A	A	A	A	A	A	A	A	A	A	A	A	A	A	A	A	A	A	A	A	A	A	A	A	A	A	A	A
102087_at	Info	Hoxa3	homeo box A3	A	A	A	A	A	A	A	A	A	A	A	A	A	A	A	A	A	A	A	A	A	A	A	A	A	A	A	A	A	A	A	A	A	A	A
102088_at	Info	Klf12	Kruppel-like factor 12	A	A	A	A	A	A	A	A	A	A	A	A	A	A	A	A	A	A	A	A	A	A	A	A	A	A	A	A	A	A	A	A	A	A	A
102089_at	Info	Matn3	matrilin 3	A	A	A	A	A	A	P	A	A	A	A	A	A	A	A	A	A	A	A	A	A	A	A	A	A	A	A	A	A	A	A	A	A	A	A
102090_f_at	Info	Elavl2	ELAV (embryonic lethal, abnormal vision, Drosophila)-like 2 (Hu antigen B)	P	P	A	A	A	A	A	A	P	P	P	P	A	A	P	P	P	P	A	A	A	A	A	A	A	A	A	P	A	A	A	A	A	A	A
102091_f_at	Info	NA	NA	P	P	P	P	P	P	P	P	P	P	P	P	P	P	P	P	P	P	A	A	A	A	A	A	A	A	M	P	P	A	A	A	P	A	A
102092_s_at	Info	Ovgp1	oviductal glycoprotein 1	P	P	A	A	A	A	A	A	A	A	P	P	P	P	A	A	P	P	A	A	A	A	P	P	A	A	A	A	A	A	A	A	A	A	A
102093_f_at	Info	Sfrs4	splicing factor, arginine/serine-rich 4 (SRp75)	A	A	P	A	A	A	M	A	P	P	A	A	A	A	A	A	A	A	A	A	A	A	A	A	A	A	A	A	A	A	A	A	A	A	A
102094_f_at	Info	Gstm1	glutathione S-transferase, mu 1	P	P	P	P	P	P	P	P	P	P	P	P	A	A	A	A	P	P	P	P	P	P	P	P	P	P	P	P	P	P	P	P	P	P	P
102095_f_at	Info	AA407235	expressed sequence AA407235	A	A	A	A	A	A	A	A	A	A	A	A	A	A	A	M	A	A	A	A	A	A	A	A	A	A	A	A	A	A	A	A	A	A	A
102096_f_at	Info	Mup1	major urinary protein 1	M	A	A	A	A	A	A	A	M	A	M	A	A	A	A	A	P	A	A	P	A	A	A	A	A	A	A	P	A	P	A	A	M	A	A
102097_f_at	Info	Ndufa3	NADH dehydrogenase (ubiquinone) 1 alpha subcomplex, 3	A	A	A	A	A	A	A	A	A	P	A	A	A	P	A	P	P	P	A	P	A	A	A	P	A	A	A	A	M	A	A	A	P	A	A
102098_at	Info	2410038A03Rik	RIKEN cDNA 2410038A03 gene	P	P	P	P	P	P	P	P	P	P	P	P	P	P	P	P	P	P	P	P	P	P	P	P	P	P	P	P	P	P	P	P	P	P	P
102099_f_at	Info	NA	NA	P	A	P	P	P	P	P	P	P	P	P	P	P	A	P	P	M	A	A	P	A	P	P	P	A	A	M	M	P	P	P	P	P	P	P
102100_f_at	Info	NA	NA	P	A	P	P	P	A	P	P	P	P	P	P	P	P	P	P	P	P	P	A	A	A	A	A	A	A	A	A	M	A	A	P	A	A	P
102101_f_at	Info	Plp	proteolipid protein (myelin)	A	A	A	A	A	A	A	A	A	A	A	A	A	A	A	A	A	A	P	A	A	M	A	A	A	P	A	A	M	M	P	A	P	P	A
102102_at	Info	NA	NA	A	A	A	A	A	A	A	A	A	A	A	A	A	A	A	A	A	A	A	A	A	A	A	A	A	A	A	A	A	A	A	A	A	A	A
102103_f_at	Info	NA	NA	P	P	P	P	P	P	P	P	P	P	P	P	P	P	P	P	P	P	P	P	A	P	P	P	P	P	P	P	P	P	P	P	P	P	P
102104_f_at	Info	Ms4a6b	membrane-spanning 4-domains, subfamily A, member 6B	A	A	P	P	A	A	P	P	P	P	P	P	P	P	P	P	P	P	A	A	A	A	A	A	A	A	A	A	P	A	A	A	A	A	A
102105_f_at	Info	Ptgds	prostaglandin D2 synthase (brain)	A	A	A	A	P	A	P	P	A	A	A	A	A	A	A	A	A	A	A	A	A	A	P	A	A	A	A	A	P	A	A	A	A	A	A
102106_at	Info	C76472	expressed sequence C76472	A	A	A	A	A	A	A	A	A	A	A	A	A	A	A	A	A	A	A	A	A	A	A	A	A	A	A	A	A	A	A	A	A	A	A
102107_at	Info	Eef1b2	eukaryotic translation elongation factor 1 beta 2	A	A	A	A	A	A	A	A	A	A	A	A	A	A	A	A	A	A	A	A	A	A	A	A	P	A	A	A	A	A	A	A	A	A	A
102108_f_at	Info	Myh9	myosin heavy chain IX	P	P	P	P	P	P	P	P	P	P	P	P	P	P	P	P	P	P	P	P	P	P	A	P	P	P	P	P	P	P	P	P	P	P	P
102109_at	Info	Rpl13	ribosomal protein L13	P	P	P	P	P	P	P	P	P	P	P	P	P	P	P	P	P	P	P	P	P	P	P	P	P	P	P	P	P	P	P	P	P	P	P
102110_at	Info	NA	NA	A	A	P	A	A	A	A	A	A	A	A	A	A	A	A	A	A	A	A	A	A	A	A	A	A	A	A	A	A	A	A	A	A	A	A
102111_f_at	Info	C81363	expressed sequence C81363	A	A	A	A	A	A	A	A	A	A	A	A	A	A	P	A	A	A	A	P	A	A	A	A	A	A	A	A	A	A	A	A	A	A	A
102112_s_at	Info	NA	NA	A	A	A	A	A	A	A	A	A	A	A	A	A	A	A	A	A	A	A	A	A	A	A	A	A	A	A	A	P	A	A	A	A	A	A
102113_f_at	Info	Tsta3	tissue specific transplantation antigen P35B	P	P	P	A	P	P	P	A	A	A	P	P	P	A	P	P	P	P	P	P	P	A	P	A	A	P	P	A	P	P	A	M	P	A	A
102114_f_at	Info	Angptl4	angiopoietin-like 4	P	A	A	A	A	A	A	A	A	A	A	A	A	A	A	A	A	A	A	A	A	A	A	A	A	A	A	A	A	A	A	A	A	A	A
102115_r_at	Info	2610201A12Rik	RIKEN cDNA 2610201A12 gene	A	A	A	A	A	A	P	A	A	A	A	A	A	A	A	A	A	A	A	A	A	A	A	A	A	A	A	A	M	A	A	A	A	A	A
102116_f_at	Info	Syt3	synaptotagmin 3	A	A	P	A	A	A	P	P	A	A	A	A	A	A	A	M	A	A	A	A	A	A	A	A	A	A	A	A	A	A	A	A	A	A	A
102117_at	Info	2600013G09Rik	RIKEN cDNA 2600013G09 gene	P	A	P	P	A	A	P	P	A	A	P	P	P	P	P	P	A	A	A	A	A	A	A	A	A	A	A	A	P	A	A	A	A	A	A
102118_at	Info	NA	NA	A	A	A	A	A	A	A	A	A	A	P	P	P	P	A	A	P	P	A	A	A	A	A	A	A	A	A	A	A	A	A	A	P	A	A
102119_at	Info	2010004J23Rik	RIKEN cDNA 2010004J23 gene	A	A	A	A	A	A	A	A	A	A	A	A	A	A	A	A	A	A	A	A	A	A	A	A	A	A	A	A	A	A	A	A	A	A	A
102120_f_at	Info	1700030C10Rik	RIKEN cDNA 1700030C10 gene	A	A	M	P	A	A	P	P	A	P	A	A	P	P	P	P	P	P	A	A	A	A	A	A	A	A	A	A	P	A	A	P	A	A	A
102121_f_at	Info	Krt1-19	keratin complex 1, acidic, gene 19	A	A	A	A	A	P	A	A	A	A	A	A	A	A	A	A	A	A	A	A	A	A	A	A	A	A	A	A	A	A	A	A	A	A	A
102122_f_at	Info	Ubl4	ubiquitin-like 4	P	P	P	P	P	A	P	P	P	P	P	P	P	P	P	P	P	P	A	A	A	P	P	A	A	A	A	A	A	A	P	A	P	P	P
102123_at	Info	Lip1	lysosomal acid lipase 1	P	P	P	P	A	A	P	P	A	A	P	P	A	A	A	A	A	M	A	A	A	P	A	A	A	A	A	A	A	A	A	A	A	A	A
102124_f_at	Info	Cox4a	cytochrome c oxidase, subunit IVa	A	A	P	P	A	P	P	P	P	P	P	P	P	P	P	P	P	P	P	P	P	A	P	P	A	P	P	P	P	M	P	P	P	P	P
102125_f_at	Info	Spi6	serine protease inhibitor 6	M	M	P	P	A	A	P	A	A	A	A	A	P	M	P	P	A	A	A	A	A	A	A	A	A	A	A	A	A	A	A	A	A	A	A
102126_at	Info	Rps12	ribosomal protein S12	P	P	P	P	P	P	P	P	P	P	P	P	P	P	P	P	P	P	P	P	P	P	P	P	P	P	P	P	P	P	P	P	P	P	P
102127_at	Info	D1Ertd5e	DNA segment, Chr 1, ERATO Doi 5, expressed	A	A	A	A	A	A	A	P	A	A	A	M	A	A	A	A	A	A	A	A	A	A	A	A	A	A	A	A	A	A	A	A	A	M	A
102128_f_at	Info	Mrps25	mitochondrial ribosomal protein S25	P	P	P	P	P	P	P	P	P	P	A	P	P	P	P	P	P	P	A	A	P	A	P	P	A	A	A	P	A	A	A	P	A	P	A
102129_at	Info	Rps17	ribosomal protein S17	A	A	P	A	A	A	A	A	A	A	A	A	A	A	A	A	A	A	A	A	A	A	A	A	A	A	A	A	A	A	A	A	A	A	A
102130_f_at	Info	NA	NA	P	P	P	P	P	P	P	P	P	P	P	A	P	P	P	P	P	P	A	A	P	A	P	P	A	P	A	P	P	P	A	A	A	P	A
102131_f_at	Info	NA	NA	P	P	P	P	P	A	P	P	P	P	P	P	A	A	M	P	A	A	P	A	A	A	A	A	A	A	A	A	A	A	M	A	A	A	A
102132_i_at	Info	Akp5	alkaline phosphatase 5	A	A	A	A	A	A	A	A	A	A	A	A	A	A	A	A	A	A	A	A	A	A	A	A	A	A	A	A	A	A	A	A	A	A	A
102133_at	Info	NA	NA	A	A	A	A	A	A	A	A	A	A	A	A	A	A	A	A	A	A	A	A	A	A	A	A	A	A	A	A	A	A	A	A	A	A	A
102134_f_at	Info	Atp5g2	ATP synthase, H+ transporting, mitochondrial F0 complex, subunit c (subunit 9), isoform 2	P	A	P	P	P	A	P	P	P	P	P	P	A	A	A	P	P	P	A	M	A	A	A	A	A	A	P	P	P	A	P	A	P	P	A
102135_at	Info	C78893	expressed sequence C78893	A	A	A	A	A	A	A	A	A	A	A	A	A	A	A	A	A	A	A	A	A	A	A	A	A	A	M	A	A	A	A	A	A	A	A
102136_r_at	Info	C79246	expressed sequence C79246	A	A	A	A	A	A	A	A	A	A	A	A	A	A	A	A	A	A	A	A	A	A	A	A	A	A	A	A	A	A	A	A	A	A	A
102137_f_at	Info	Rtn3	reticulon 3	P	P	P	P	P	P	A	P	P	P	P	P	M	A	P	P	P	P	A	P	M	M	A	A	A	P	A	A	P	A	P	A	P	P	P
102138_at	Info	D13Ertd37e	DNA segment, Chr 13, ERATO Doi 37, expressed	A	A	A	A	A	A	A	A	A	A	A	A	A	A	A	A	A	A	A	A	A	A	A	A	A	A	A	A	A	A	A	A	A	A	A
102139_at	Info	D13Ertd205e	DNA segment, Chr 13, ERATO Doi 205, expressed	A	A	A	A	A	A	A	A	A	A	A	A	A	A	A	A	A	A	A	A	A	A	A	A	A	A	A	A	A	A	A	A	A	A	A
102140_at	Info	C77137	expressed sequence C77137	A	A	A	A	A	A	A	A	A	A	A	A	A	A	A	A	A	A	A	A	A	A	A	A	A	A	A	A	A	A	A	A	A	A	A
102141_f_at	Info	NA	NA	P	P	P	P	P	P	P	P	P	P	A	A	P	P	P	P	P	P	A	A	A	A	P	A	A	P	A	P	A	A	P	P	P	P	P
102142_r_at	Info	NA	NA	A	A	A	A	A	A	A	A	A	A	A	A	A	A	A	A	A	A	A	A	A	A	A	A	A	A	A	A	A	A	A	A	A	A	A
102143_at	Info	NA	NA	A	A	A	A	A	A	A	A	A	A	A	A	A	A	A	A	A	A	A	A	A	A	A	A	A	A	A	A	A	A	A	A	A	A	A
102144_f_at	Info	NA	NA	P	P	P	P	P	P	A	A	P	P	P	P	A	A	A	A	P	P	P	A	A	A	A	P	P	P	P	A	P	A	P	P	P	A	P
102145_f_at	Info	Esrra	estrogen related receptor, alpha	P	P	A	A	A	A	A	A	A	A	A	A	A	A	A	A	A	A	A	A	A	A	A	A	A	A	A	A	A	A	A	A	A	A	A
102146_at	Info	Insr	insulin receptor	A	A	A	A	A	A	A	A	A	A	A	A	A	A	A	A	A	A	A	A	A	A	A	A	A	A	A	A	A	A	A	A	A	A	A
102147_at	Info	Akp3	alkaline phosphatase 3, intestine, not Mn requiring	A	A	A	A	A	A	A	A	A	A	A	A	A	A	A	A	A	A	A	A	A	A	A	A	A	A	A	A	A	A	A	A	A	A	A
102148_f_at	Info	Ifna9	interferon alpha family, gene 9	A	A	A	A	A	A	A	A	A	A	A	A	A	A	A	A	A	A	A	A	A	A	A	A	A	A	A	A	A	A	A	A	A	A	A
102149_f_at	Info	Ifna7	interferon alpha family, gene 7	A	A	A	A	A	A	A	M	A	A	A	A	A	A	A	A	A	A	A	A	A	A	A	A	A	A	A	A	A	A	A	A	A	A	A
102150_f_at	Info	Ifna5	interferon alpha family, gene 5	A	A	A	A	A	A	A	A	A	A	A	A	A	A	A	A	A	A	A	A	A	A	A	A	A	A	A	A	A	A	A	A	A	A	A
102151_at	Info	Adrb1	adrenergic receptor, beta 1	A	A	A	A	A	A	A	A	A	P	A	A	A	A	A	A	A	A	A	A	A	A	A	A	A	A	A	A	A	P	A	A	A	A	A
102152_f_at	Info	NA	NA	A	A	A	A	A	A	A	A	A	A	A	A	A	A	A	A	A	A	A	A	A	A	A	A	A	A	A	A	A	A	A	A	A	A	A
102153_at	Info	NA	NA	A	A	A	A	A	P	P	A	A	A	P	A	A	A	A	A	A	A	A	A	A	A	A	M	A	A	A	A	A	A	A	A	A	A	A
102154_f_at	Info	Igk-V8	immunoglobulin kappa chain variable 8 (V8)	A	A	A	A	A	A	A	A	A	A	A	A	A	A	A	A	A	A	A	A	A	A	A	A	A	A	A	A	A	A	A	A	A	A	A
102155_f_at	Info	Igk-V28	immunoglobulin kappa chain variable 28 (V28)	A	A	A	A	A	A	A	A	A	A	A	A	A	A	A	A	A	A	A	A	A	A	A	A	A	A	A	A	A	A	A	A	A	A	A
102156_f_at	Info	Igk-V21	immunoglobulin kappa chain variable 21 (V21)	A	A	A	A	A	A	A	A	A	A	A	A	P	P	A	A	A	A	A	A	A	A	A	A	A	A	A	A	P	A	A	A	A	A	A
102157_f_at	Info	Igk-V28	immunoglobulin kappa chain variable 28 (V28)	A	A	A	A	A	A	A	A	A	A	A	A	A	A	A	A	A	A	A	A	A	A	A	A	A	A	A	A	A	A	A	A	A	A	A
102158_at	Info	Mat1a	methionine adenosyltransferase I, alpha	A	A	A	A	A	A	A	A	A	A	A	A	A	A	A	A	A	A	A	A	A	A	A	A	A	A	A	A	A	A	A	A	A	A	A
102159_at	Info	NA	NA	A	A	A	A	A	A	A	A	A	A	A	A	A	A	A	A	A	A	A	A	A	A	A	A	A	A	A	A	A	A	A	A	A	A	A
102160_at	Info	NA	NA	A	A	A	A	A	A	A	A	A	P	A	A	A	A	A	A	A	A	P	A	A	P	P	A	A	A	A	A	P	A	A	A	A	A	A
102161_f_at	Info	H2-Q2	histocompatibility 2, Q region locus 2	A	A	A	A	P	A	P	P	A	A	A	A	M	P	A	A	P	A	A	A	A	A	A	A	A	A	A	A	A	A	A	A	A	A	A
102162_at	Info	Siah1-ps1	seven in absentia 1, pseudogene 1	A	A	A	A	A	A	A	A	A	A	A	A	A	A	A	A	A	A	A	A	A	A	A	A	A	A	A	A	A	A	A	A	A	A	A
102163_at	Info	Snrpn	small nuclear ribonucleoprotein N	P	A	P	A	A	A	A	A	A	A	A	A	A	A	A	A	A	A	A	A	A	A	A	P	A	A	A	A	A	A	A	A	P	A	A
102164_at	Info	Gja10	gap junction membrane channel protein alpha 10	A	A	A	A	A	A	A	A	A	A	A	A	A	A	A	A	A	A	A	A	A	A	A	A	A	A	A	A	A	A	A	A	A	A	A
102165_at	Info	V1rb5	vomeronasal 1 receptor, B5	A	A	A	A	A	A	A	A	A	A	A	A	A	A	A	A	A	A	A	A	A	A	A	A	A	A	A	A	A	A	A	A	A	A	A
102166_g_at	Info	V1rb5	vomeronasal 1 receptor, B5	A	A	A	A	A	A	A	A	A	A	A	A	A	A	A	A	A	A	A	A	A	A	A	A	A	A	A	A	A	A	A	A	A	A	A
102167_at	Info	V1rb6	vomeronasal 1 receptor, B6	A	A	A	A	A	A	A	A	A	A	A	A	A	A	A	A	A	A	A	A	A	A	A	A	A	A	A	A	A	A	A	A	A	A	A
102168_at	Info	Eef1a1	eukaryotic translation elongation factor 1 alpha 1	A	A	A	A	A	A	A	A	A	A	A	A	A	A	A	A	A	A	A	A	A	A	A	A	A	A	A	A	A	A	A	A	A	A	A
102169_at	Info	Ubd	ubiquitin D	A	A	A	A	A	A	A	A	A	A	A	A	A	A	A	A	A	A	A	A	A	A	A	A	A	A	A	A	A	A	A	A	A	A	A
102170_at	Info	Ubd	ubiquitin D	A	A	A	A	A	A	A	A	A	A	A	A	A	A	A	A	A	A	A	A	A	A	A	A	A	A	A	A	A	A	A	A	A	A	A
102171_r_at	Info	Nr1i3	nuclear receptor subfamily 1, group I, member 3	P	P	P	A	A	P	P	P	P	P	M	A	P	P	P	M	A	P	M	A	A	A	A	M	A	A	A	P	A	A	A	A	A	P	P
102192_r_at	Info	Sah	SA rat hypertension-associated homolog	A	A	A	A	A	A	A	A	A	A	A	A	A	A	A	A	A	A	A	A	A	A	A	A	A	A	A	A	A	A	A	A	A	A	A
102193_at	Info	Sah	SA rat hypertension-associated homolog	A	A	A	A	A	A	A	A	A	A	A	A	A	A	P	P	P	A	A	A	A	A	A	A	A	A	A	A	A	A	A	A	A	A	P
102194_at	Info	2810432D09Rik	RIKEN cDNA 2810432D09 gene	A	A	P	P	A	A	P	P	A	P	P	P	A	A	P	P	A	A	A	A	A	A	A	A	A	A	A	A	P	A	A	A	A	A	P
102195_at	Info	Map4k4	mitogen-activated protein kinase kinase kinase kinase 4	P	P	P	P	A	A	P	P	P	P	P	P	P	P	P	P	P	P	A	A	A	A	A	A	A	A	A	P	A	A	A	A	A	A	A
102196_at	Info	Gna11	guanine nucleotide binding protein, alpha 11	A	A	P	P	P	A	A	A	P	P	A	A	P	P	P	P	A	A	A	P	P	A	P	A	P	A	A	A	M	M	A	P	A	P	A
102197_at	Info	Nucb2	nucleobindin 2	P	P	A	A	A	A	M	A	P	A	A	A	P	P	P	P	A	A	A	A	A	A	A	A	A	A	A	A	A	A	A	A	A	A	A
102198_at	Info	Kcnn4	potassium intermediate/small conductance calcium-activated channel, subfamily N, member 4	P	P	P	P	P	A	P	P	P	P	P	P	P	P	P	P	P	P	A	A	P	A	P	A	A	A	A	A	P	P	A	A	P	P	P
102199_at	Info	2610024N01Rik	RIKEN cDNA 2610024N01 gene	A	M	A	A	A	A	A	A	A	A	P	P	A	A	A	P	A	A	A	A	A	A	A	A	A	A	A	A	A	A	A	A	A	A	P
102200_at	Info	Aqp8	aquaporin 8	A	A	A	A	A	A	A	A	A	A	A	A	A	A	A	A	A	A	A	A	A	A	A	A	A	A	A	A	A	A	A	A	A	A	A
102201_s_at	Info	Psen1	presenilin 1	P	P	P	P	P	A	A	P	P	P	A	P	P	P	P	P	P	P	A	P	A	A	A	A	A	A	P	A	M	A	A	P	A	A	A
102202_s_at	Info	Mpv17	Mpv17 transgene, kidney disease mutant	A	A	A	A	A	A	A	A	A	A	A	A	A	A	A	A	A	A	A	A	A	A	A	A	A	A	A	A	A	A	A	A	P	A	P
102203_at	Info	Pp11r	placental protein 11 related	A	A	A	A	A	A	A	A	A	A	A	A	A	A	A	A	A	A	A	A	A	A	A	A	A	A	A	A	A	A	A	A	A	A	A
102204_at	Info	Mafb	v-maf musculoaponeurotic fibrosarcoma oncogene family, protein B (avian)	A	A	A	A	A	A	A	A	A	A	A	A	A	A	A	A	A	A	A	M	A	A	A	A	A	A	A	A	A	A	A	A	A	A	A
102205_at	Info	Mafb	v-maf musculoaponeurotic fibrosarcoma oncogene family, protein B (avian)	A	A	A	A	A	A	A	A	P	A	A	A	A	A	A	A	A	A	A	A	A	A	A	A	A	A	A	A	A	A	A	A	A	A	A
102206_at	Info	Ager	advanced glycosylation end product-specific receptor	M	P	A	A	M	A	P	A	A	A	P	P	A	A	A	A	A	A	A	A	A	A	A	A	A	A	A	A	A	A	A	P	A	A	A
102207_at	Info	MGC12117	hypothetical protein MGC12117	A	A	A	A	A	A	P	A	A	A	A	A	A	A	A	A	A	A	A	A	A	A	A	A	A	A	A	A	A	A	A	A	A	A	A
102208_at	Info	Siat10	sialyltransferase 10 (alpha-2,3-sialyltransferase VI)	A	A	A	A	A	A	A	A	A	A	A	A	A	A	A	P	P	P	A	A	A	A	A	A	A	A	A	A	A	A	A	A	A	A	A
102209_at	Info	Nfatc1	nuclear factor of activated T-cells, cytoplasmic 1	A	P	A	A	A	A	A	A	A	A	A	A	A	A	A	A	A	A	A	A	A	A	A	A	A	A	A	A	A	A	A	A	A	A	A
102210_at	Info	Dtnb	dystrobrevin, beta	P	A	A	A	P	P	P	P	A	P	A	A	P	P	A	A	P	P	M	A	A	A	A	A	A	A	P	A	A	P	P	P	A	A	P
102211_r_at	Info	AI605202	expressed sequence AI605202	P	P	P	P	A	A	P	P	P	P	A	A	P	A	P	P	P	M	A	P	P	A	A	A	A	P	A	A	A	M	A	A	P	A	A
102212_at	Info	Psx1	placenta specific homeobox 1	A	A	A	A	A	A	P	P	A	A	A	A	A	M	A	P	M	M	A	M	A	A	A	A	A	A	P	A	A	P	P	A	A	A	P
102213_at	Info	Xin	cardiac morphogenesis	A	A	A	A	A	A	A	A	A	A	M	A	A	A	A	P	A	A	A	P	M	A	A	A	A	A	A	A	A	A	A	A	A	A	A
102214_at	Info	Prx	periaxin	A	A	A	A	A	A	A	A	A	A	A	A	A	A	A	A	A	A	A	A	A	A	A	A	A	A	M	A	A	A	A	A	A	A	A
102215_at	Info	Cdv1	carnitine deficiency-associated gene expressed in ventricle 1	P	P	P	A	A	A	P	P	M	A	A	M	A	A	A	A	A	P	A	A	A	P	A	A	A	P	A	A	A	A	A	A	M	A	A
102216_at	Info	Alox12b	arachidonate 12-lipoxygenase, 12R type	A	P	A	A	A	A	A	A	A	A	A	A	A	A	A	A	A	A	A	A	A	A	A	A	A	A	A	A	A	A	A	A	A	A	A
102217_at	Info	Gprk5	G protein-coupled receptor kinase 5	A	A	A	A	A	A	A	A	A	A	A	A	A	A	A	A	A	A	A	A	A	A	A	A	A	A	A	A	A	A	A	A	A	A	A
102218_at	Info	Il6	interleukin 6	A	A	A	A	A	A	A	A	A	A	A	A	A	A	A	A	A	A	A	A	A	A	A	A	A	A	A	A	A	A	A	A	A	A	A
102219_at	Info	Rfx2	vregulatory factor X, 2 (influences HLA class II expression)	P	P	P	P	A	A	A	A	P	P	A	A	P	A	A	A	P	P	A	A	A	A	A	A	A	A	M	A	A	A	A	A	A	A	A
102220_at	Info	Utf1	undifferentiated embryonic cell transcription factor 1	A	A	A	A	A	A	A	A	A	A	A	A	A	A	A	A	A	A	P	M	A	A	A	P	A	P	A	A	A	A	A	A	A	A	A
102221_at	Info	Syngr1	synaptogyrin 1	A	A	A	A	A	A	A	A	P	P	A	A	A	A	A	A	A	A	A	A	A	A	P	A	A	A	A	A	P	A	P	A	A	A	A
102222_at	Info	Utx	ubiquitously transcribed tetratricopeptide repeat gene, X chromosome	P	A	P	P	A	A	P	P	P	A	A	A	P	P	A	A	P	P	A	A	A	P	A	A	A	A	A	A	A	A	A	A	A	A	A
102223_at	Info	Ppl	periplakin	P	A	A	A	A	A	A	A	A	A	A	A	M	A	P	P	A	A	A	P	M	A	A	A	A	A	M	A	A	A	A	A	A	A	A
102224_at	Info	Igf1r	insulin-like growth factor I receptor	P	P	P	A	P	P	P	P	A	A	P	P	A	P	A	P	P	P	P	A	A	P	A	A	A	P	A	A	P	A	P	P	A	P	A
102225_at	Info	8430421H08Rik	RIKEN cDNA 8430421H08 gene	A	A	A	P	P	A	A	A	A	A	P	P	A	A	P	P	M	A	A	A	A	A	A	A	A	A	A	P	A	A	A	A	A	A	A
102226_at	Info	Cpxm2	carboxypeptidase X 2 (M14 family)	A	A	A	A	A	A	A	A	A	A	A	A	A	A	A	A	A	A	A	A	A	A	A	A	A	A	A	A	A	A	A	A	A	A	A
102227_g_at	Info	Cpxm2	carboxypeptidase X 2 (M14 family)	P	A	A	A	A	A	P	A	A	A	A	A	P	M	P	P	P	P	A	M	A	A	A	A	A	A	A	A	A	A	A	P	P	M	P
102228_at	Info	Lat	linker for activation of T cells	A	A	A	A	A	P	A	P	P	M	A	P	A	A	A	A	A	A	A	A	P	A	A	A	A	M	A	A	P	A	A	A	A	A	A
102229_at	Info	Nmt2	N-myristoyltransferase 2	P	P	A	A	A	A	A	A	A	A	A	A	A	A	P	P	A	A	A	A	A	A	A	A	A	A	A	A	A	A	A	A	A	A	A
102230_at	Info	Hyal1	hyaluronidase 1	A	A	A	A	A	A	A	A	A	A	A	A	A	A	A	P	A	A	A	A	M	A	A	P	M	P	A	P	P	A	A	M	P	A	A
102231_at	Info	Oasis-pending	old astrocyte specifically induced substance	A	A	M	P	A	A	A	A	A	A	A	A	A	A	A	A	A	A	A	A	A	A	A	A	A	A	A	A	P	A	A	A	A	A	A
102232_at	Info	4833420E20Rik	RIKEN cDNA 4833420E20 gene	P	A	P	P	P	A	P	P	P	P	P	A	P	P	A	A	P	P	A	A	A	A	A	P	A	A	A	A	A	A	A	A	A	P	A
102233_at	Info	AI256744	EST AI256744	A	A	A	A	A	A	A	A	A	A	A	A	A	A	A	A	A	A	A	A	A	A	A	A	A	A	A	A	A	A	A	A	A	A	A
102234_at	Info	1810037I17Rik	RIKEN cDNA 1810037I17 gene	P	A	A	A	A	A	A	A	A	P	A	P	P	P	A	A	A	M	A	A	A	A	A	A	A	A	A	A	A	A	A	A	A	A	A
102235_at	Info	Lmyc1	lung carcinoma myc related oncogene 1	A	A	P	A	A	A	A	A	A	A	A	A	A	A	A	A	A	A	A	A	A	A	A	A	A	A	A	A	A	A	A	A	A	A	A
102237_at	Info	Cd28	CD28 antigen	A	A	A	M	A	A	A	P	A	A	A	A	P	P	P	P	P	P	A	A	A	A	A	A	A	A	A	A	A	A	A	A	P	P	A
102238_at	Info	Ascl1	achaete-scute complex homolog-like 1 (Drosophila)	A	A	A	A	A	A	A	A	A	A	A	A	P	A	A	A	M	A	A	A	A	A	A	A	A	A	A	A	A	A	A	A	A	A	A
102239_at	Info	Bcl3	B-cell leukemia/lymphoma 3	A	A	P	P	P	P	A	A	A	A	A	A	P	P	P	P	A	A	A	A	A	A	P	A	A	M	A	A	A	A	P	A	P	A	A
102240_at	Info	Ppargc1	peroxisome proliferative activated receptor, gamma, coactivator 1	A	A	A	A	A	A	A	A	A	A	A	A	A	A	A	A	A	A	A	A	A	A	A	A	A	A	A	A	A	A	A	A	A	A	A
102241_f_at	Info	Tcf7l2	transcription factor 7-like 2, T-cell specific, HMG-box	A	A	A	A	A	A	A	A	A	A	A	A	A	A	A	A	A	A	A	A	A	A	A	A	A	A	A	A	A	A	A	A	A	A	A
102242_at	Info	Per3	period homolog 3 (Drosophila)	A	A	A	P	A	A	A	A	A	A	A	A	A	A	A	A	A	A	A	A	A	A	A	A	A	A	A	A	A	A	A	A	A	A	A
102243_at	Info	Ehf	ets homologous factor	A	A	A	A	A	A	A	A	A	A	A	A	A	A	A	A	A	A	A	A	A	A	A	A	A	A	A	A	A	A	A	A	A	A	A
102244_at	Info	Tesp1	testicular serine protease 1	A	A	A	A	A	A	A	A	A	A	A	A	A	A	A	A	A	A	A	A	A	A	A	A	A	A	A	A	A	A	A	A	A	A	A
102247_at	Info	Ubr1	ubiquitin protein ligase E3 component n-recognin 1	A	A	A	A	A	A	A	A	A	A	A	A	A	A	A	A	A	A	A	A	A	A	A	A	A	A	A	A	A	A	A	A	A	A	A
102248_f_at	Info	Cask	calcium/calmodulin-dependent serine protein kinase	A	A	A	A	A	A	A	A	A	A	A	A	A	A	A	A	A	A	A	A	A	A	A	A	A	A	A	A	A	A	A	A	A	A	A
102249_at	Info	Avil	advillin	A	P	A	A	A	A	A	A	A	A	A	A	A	A	P	M	P	P	M	P	P	A	A	P	A	P	A	A	M	A	A	A	P	A	A
102250_at	Info	Tccr	T cell cytokine receptor	A	A	A	A	A	A	A	A	A	A	A	A	A	A	P	P	P	P	A	A	A	A	A	A	A	A	A	A	A	A	A	A	A	A	A
102251_at	Info	Trpm1	transient receptor potential cation channel, subfamily M, member 1	A	A	A	A	A	A	A	A	A	A	A	A	A	A	A	A	A	A	A	A	A	A	A	P	A	A	A	A	A	A	A	A	A	A	A
102252_at	Info	Pfdn2	prefoldin 2	P	P	P	P	A	A	P	P	P	P	A	A	P	P	P	P	P	P	M	A	A	A	P	A	A	A	A	A	A	P	P	P	P	P	A
102253_at	Info	NA	NA	A	A	A	A	A	A	A	A	A	A	A	A	A	A	A	A	A	A	A	A	M	A	A	A	A	A	A	A	A	A	A	A	A	A	A
102254_f_at	Info	LOC236219	2-cell-stage, variable group, member 1	A	A	A	A	A	A	A	A	A	A	A	A	P	P	P	P	P	P	A	A	A	A	A	A	A	A	A	A	A	A	A	A	A	A	A
102255_at	Info	Osmr	oncostatin receptor	P	P	A	A	A	A	A	A	A	A	A	A	A	A	A	A	A	A	A	A	A	A	A	A	A	A	A	A	A	A	A	A	A	A	A
102256_at	Info	Tbx15	T-box 15	A	A	A	A	A	A	A	A	A	A	A	A	A	A	A	A	A	A	A	A	A	A	A	A	A	A	A	A	A	A	A	A	A	A	A
102257_at	Info	Pknox1	Pbx/knotted 1 homeobox	A	A	A	A	A	A	A	A	A	A	A	A	A	A	A	A	A	A	A	A	A	A	A	A	A	A	A	A	A	A	A	A	A	A	A
102258_at	Info	Stra6	stimulated by retinoic acid gene 6	A	A	A	A	A	A	A	A	A	A	A	A	A	A	A	M	A	A	A	A	A	A	A	A	A	A	A	A	A	A	A	A	A	A	A
102259_at	Info	Ywhag	3-monooxgenase/tryptophan 5-monooxgenase activation protein, gamma polypeptide	P	A	A	A	A	A	A	A	A	A	A	A	A	M	A	A	A	A	A	A	A	A	A	A	A	A	A	A	A	A	A	A	P	A	A
102260_at	Info	Gfi1b	growth factor independent 1B	A	A	A	A	A	A	A	A	P	P	A	A	A	A	A	A	A	A	A	A	A	A	A	A	P	A	P	A	A	A	A	A	A	A	A
102261_f_at	Info	Col13a1	procollagen, type XIII, alpha 1	A	A	A	A	A	A	A	A	A	A	A	A	A	A	A	M	A	A	A	M	A	A	A	M	A	A	A	A	A	A	A	A	M	A	A
102262_r_at	Info	Col13a1	procollagen, type XIII, alpha 1	A	A	A	P	A	A	A	A	A	A	A	A	A	A	A	A	A	A	A	A	A	A	A	A	A	A	A	A	P	A	A	A	A	M	A
102263_at	Info	Zfp143	zinc finger protein 143	P	P	A	A	P	A	P	A	A	A	A	A	P	P	P	P	P	P	A	A	A	A	A	A	A	A	A	A	A	A	A	A	A	A	M
102264_at	Info	Slfn1	schlafen 1	A	A	A	A	A	A	A	A	A	A	A	A	P	P	P	P	P	P	A	A	A	A	A	A	A	A	A	A	A	A	A	A	A	A	A
102265_at	Info	Myf6	myogenic factor 6	A	A	A	A	A	A	A	M	A	A	P	A	A	A	P	A	A	A	A	A	A	A	A	A	A	A	A	A	A	A	M	M	A	A	A
102266_at	Info	Inha	inhibin alpha	A	A	A	A	A	A	A	A	A	A	A	A	A	A	A	A	A	A	A	P	P	A	P	A	A	A	A	A	A	A	A	A	A	A	A
102267_at	Info	H2-Ke2	H2-K region expressed gene 2	A	A	A	A	A	A	A	A	A	A	A	A	A	A	A	A	A	A	A	A	A	A	A	A	A	A	A	A	A	A	A	A	A	A	A
102268_at	Info	1700021P10Rik	RIKEN cDNA 1700021P10 gene	A	P	A	A	A	A	M	A	A	P	A	A	A	A	A	A	P	A	A	A	A	A	A	A	A	A	A	A	A	A	A	A	A	A	A
102269_at	Info	Alox12e	arachidonate lipoxygenase, epidermal	A	A	A	A	A	A	A	A	A	A	A	A	A	A	A	A	A	A	A	A	A	A	A	A	A	A	A	A	A	A	A	A	A	A	A
102271_at	Info	D11Bwg0280e	DNA segment, Chr 11, Brigham & Women's Genetics 0280e expressed	P	P	P	P	P	P	P	P	P	P	P	P	P	P	P	P	P	P	P	P	A	P	P	A	P	P	P	A	P	P	P	P	P	P	A
102272_at	Info	Cd160	CD160 antigen	A	A	A	A	A	A	A	A	A	A	A	A	P	P	P	P	A	A	A	A	A	A	A	A	A	A	A	A	A	A	A	A	A	A	A
102273_at	Info	Atp6v0a2	ATPase, H+ transporting, lysosomal V0 subunit a isoform 2	A	A	A	A	A	A	A	A	A	A	A	P	A	A	A	A	A	A	A	A	A	A	A	A	A	A	A	A	A	A	A	A	A	A	A
102274_at	Info	H2-Oa	histocompatibility 2, O region alpha locus	P	P	P	P	A	A	A	A	P	P	P	P	P	P	P	P	P	P	A	M	A	A	A	P	A	A	A	A	P	A	A	P	A	P	A
102275_at	Info	Zfp185	zinc finger protein 185	A	A	A	A	A	A	A	A	A	A	A	A	A	A	A	A	A	A	A	A	A	A	A	A	A	A	A	A	A	A	A	A	A	A	A
102277_at	Info	Zfp26	zinc finger protein 26	A	A	A	A	A	A	A	A	P	P	A	A	A	P	A	A	A	A	A	A	A	A	A	A	A	A	A	A	A	A	A	A	A	A	A
102278_at	Info	Ppie	peptidylprolyl isomerase E (cyclophilin E)	A	A	A	A	A	A	A	A	A	A	P	P	A	A	A	M	P	A	A	A	A	A	A	A	A	A	A	A	A	P	A	A	A	A	A
102279_at	Info	1300004C08Rik	RIKEN cDNA 1300004C08 gene	P	P	P	P	P	P	P	P	P	P	P	P	P	P	M	P	P	P	P	P	P	A	P	A	A	P	A	P	P	A	P	P	P	P	P
102280_at	Info	Pcdh7	protocadherin 7	A	A	A	A	A	A	A	A	A	A	A	A	A	A	A	A	A	A	A	A	A	A	A	A	A	A	A	A	A	A	A	A	A	A	A
102281_at	Info	Tnfrsf7	tumor necrosis factor receptor superfamily, member 7	A	A	A	A	A	A	A	A	A	A	A	A	A	A	A	A	P	P	A	M	M	A	A	M	A	A	M	A	A	A	M	P	M	P	P
102282_g_at	Info	Tnfrsf7	tumor necrosis factor receptor superfamily, member 7	A	A	A	A	A	A	P	P	A	A	A	P	A	A	A	A	A	A	A	A	A	A	A	A	A	A	A	A	A	A	M	A	A	A	A
102283_at	Info	Tiam1	T-cell lymphoma invasion and metastasis 1	P	P	A	P	A	A	P	P	A	A	A	A	A	A	P	P	A	A	A	A	A	A	A	A	A	A	P	A	A	P	A	A	P	A	A
102284_at	Info	Masp1	mannan-binding lectin serine protease 1	A	A	A	A	A	A	A	A	A	A	A	A	A	A	A	A	A	A	A	A	A	A	A	A	A	A	A	A	A	A	A	A	A	A	A
102285_at	Info	Mgmt	O-6-methylguanine-DNA methyltransferase	A	P	A	A	A	A	A	A	A	A	A	A	A	A	A	A	A	A	A	A	A	A	A	A	A	A	A	A	A	A	A	A	A	A	A
102286_at	Info	Araf	raf-related oncogene	P	P	P	P	A	A	A	M	A	P	P	P	P	P	P	P	P	P	A	A	A	A	A	A	A	A	A	A	A	P	A	A	A	A	A
102287_at	Info	Cd3z	CD3 antigen, zeta polypeptide	A	A	A	A	A	A	A	A	A	A	A	A	P	P	P	P	P	P	A	A	A	A	A	A	A	A	A	A	A	A	A	A	A	A	A
102288_at	Info	Cd3z	CD3 antigen, zeta polypeptide	A	A	A	A	A	A	A	A	A	A	A	A	A	A	A	A	A	A	A	A	A	A	A	A	A	A	A	A	A	A	A	A	A	A	A
102289_r_at	Info	Cr2	complement receptor 2	A	A	A	A	A	A	A	A	A	A	A	A	A	A	A	A	A	A	A	A	A	A	A	A	A	A	A	A	A	A	A	A	A	A	A
102290_at	Info	Alox12	arachidonate 12-lipoxygenase	A	A	A	A	A	A	A	A	A	A	A	A	A	A	A	A	A	A	A	A	A	A	A	A	A	A	A	A	A	A	A	A	A	A	A
102291_at	Info	F9	coagulation factor IX	A	A	A	A	A	A	A	A	A	A	A	A	A	A	A	A	A	A	A	A	A	A	A	A	A	A	A	A	A	A	A	A	A	A	A
102292_at	Info	Gadd45a	growth arrest and DNA-damage-inducible 45 alpha	P	P	P	P	A	A	A	A	P	P	A	A	A	A	A	A	A	A	A	A	A	A	A	A	A	A	A	A	A	A	A	A	A	A	A
102293_at	Info	Znfn1a1	zinc finger protein, subfamily 1A, 1 (Ikaros)	A	A	A	A	A	A	A	A	A	A	A	A	A	A	P	P	A	A	A	A	A	A	A	A	A	A	A	A	A	A	A	A	A	A	A
102294_at	Info	Znfn1a1	zinc finger protein, subfamily 1A, 1 (Ikaros)	A	A	A	P	A	A	A	P	P	P	P	P	A	A	A	A	A	A	A	A	A	A	A	A	A	A	A	A	P	A	A	A	A	A	P
102295_at	Info	Kcna5	potassium voltage-gated channel, shaker-related subfamily, member 5	A	A	A	A	A	A	A	A	A	A	A	A	A	A	A	A	A	A	A	A	A	A	A	A	A	A	A	A	A	A	A	A	A	A	A
102296_at	Info	Pcsk2	proprotein convertase subtilisin/kexin type 2	A	A	A	A	A	A	A	A	A	A	A	P	A	A	A	M	A	A	A	P	A	A	A	A	A	A	A	A	A	A	A	A	M	A	A
102297_at	Info	NA	NA	A	P	P	P	P	P	A	A	P	P	A	A	P	P	P	P	P	P	A	A	P	A	A	A	A	A	A	A	A	A	A	A	A	A	A
102298_at	Info	Ngfb	nerve growth factor, beta	A	A	A	A	A	A	A	A	A	A	A	A	A	A	A	A	A	A	A	A	A	A	A	A	A	A	A	A	A	A	A	A	A	A	A
102299_at	Info	Prkca	protein kinase C, alpha	P	P	P	M	A	A	A	A	P	P	A	A	A	A	P	P	A	A	A	A	A	A	A	A	M	A	A	A	A	A	P	A	A	M	A
102300_at	Info	Rapsn	receptor-associated protein of the synapse	A	A	A	A	A	A	A	A	A	A	A	A	A	A	A	A	A	A	A	A	A	A	A	A	A	A	A	A	A	A	A	A	A	A	A
102301_at	Info	Cappa3	capping protein alpha 3	A	A	A	A	A	A	A	A	A	A	A	A	A	A	A	A	A	A	A	A	A	A	A	A	A	A	A	A	A	A	A	A	A	A	A
102302_at	Info	Bckdhb	branched chain ketoacid dehydrogenase E1, beta polypeptide	P	P	P	P	P	P	P	P	P	P	P	P	P	P	A	A	P	P	A	P	A	A	A	A	A	A	P	A	A	A	A	M	A	A	A
102303_i_at	Info	Zfp61	zinc finger protein 61	A	A	A	A	A	A	A	A	A	A	A	A	A	A	A	A	A	A	A	A	A	A	A	A	A	P	A	A	A	A	A	A	A	A	A
102304_f_at	Info	Zfp61	zinc finger protein 61	P	P	P	A	A	P	P	P	P	P	P	A	P	P	P	P	P	P	P	P	P	P	P	P	P	P	P	P	P	M	P	P	P	P	M
102305_at	Info	Gpr37l1	G protein-coupled receptor 37-like 1	A	A	A	A	A	A	A	A	A	A	A	A	A	A	A	A	A	A	A	A	A	A	A	A	A	A	A	A	A	A	A	A	A	A	A
102306_at	Info	Hs2st1	heparan sulfate 2-O-sulfotransferase 1	A	P	A	A	P	A	A	A	P	P	A	A	A	A	A	M	M	A	P	A	A	A	A	A	A	A	A	M	A	A	A	A	A	A	A
102307_at	Info	Dcx	doublecortin	A	A	A	A	A	A	A	A	A	A	A	A	A	A	A	A	A	A	A	A	A	A	A	A	A	A	A	A	A	A	A	A	A	A	A
102308_at	Info	Tulp3	tubby-like protein 3	P	A	P	P	A	A	A	A	A	A	A	A	A	A	A	A	A	A	A	A	A	A	A	A	A	A	A	A	A	A	A	A	A	A	A
102309_at	Info	Zfp326	zinc finger protein 326	P	P	P	P	A	A	P	P	P	P	P	P	A	A	A	A	A	A	A	A	A	A	A	A	A	A	A	P	A	P	A	A	A	A	A
102310_at	Info	Ccl22	chemokine (C-C motif) ligand 22	A	A	A	A	A	A	A	A	A	A	A	A	A	A	A	A	A	A	A	A	A	A	A	A	A	A	A	A	A	A	A	A	A	A	A
102311_at	Info	Gp9	glycoprotein 9 (platelet)	A	A	A	A	A	A	A	A	A	A	A	A	A	A	A	A	A	A	P	A	A	A	A	A	A	A	A	A	A	A	A	A	A	A	A
102312_r_at	Info	1500034J01Rik	RIKEN cDNA 1500034J01 gene	A	A	P	P	A	A	A	A	A	A	A	A	A	M	A	A	A	A	A	A	A	P	A	A	A	A	A	A	A	A	A	A	A	A	A
102313_at	Info	Gch	GTP cyclohydrolase 1	P	P	A	A	A	A	A	A	P	A	A	P	A	A	A	A	P	A	A	A	A	A	A	A	A	A	A	A	A	A	A	A	A	P	A
102314_at	Info	Slc2a4	solute carrier family 2 (facilitated glucose transporter), member 4	A	A	A	A	A	A	A	A	A	A	A	A	A	A	A	A	A	A	A	A	A	A	A	A	A	A	A	A	A	A	A	A	A	A	A
102315_at	Info	Tex292	testis expressed gene 292	P	P	P	P	A	P	P	P	P	P	P	P	P	P	P	P	P	P	A	A	A	A	A	A	M	P	A	A	A	A	P	P	A	P	A
102316_at	Info	Capn5	calpain 5	P	P	A	A	P	A	A	A	A	A	A	A	A	A	A	A	A	A	A	A	A	A	A	A	A	A	A	A	A	A	A	A	A	A	A
102317_at	Info	Vamp4	vesicle-associated membrane protein 4	P	P	A	A	P	A	A	A	A	A	P	P	P	P	P	P	P	P	A	A	A	A	A	A	A	A	A	A	A	A	A	A	A	A	A
102318_at	Info	Siat8d	sialyltransferase 8 (alpha-2, 8-sialyltransferase) D	P	P	P	P	P	A	P	P	P	P	P	P	P	P	P	P	P	P	M	A	A	A	A	P	A	A	P	A	P	P	P	P	A	P	A
102319_at	Info	Snx12	sorting nexin 12	A	A	A	A	A	A	A	A	A	A	P	P	A	P	P	P	P	P	A	A	P	A	P	A	A	A	A	P	M	P	P	A	A	A	M
102320_at	Info	Snx12	sorting nexin 12	P	P	A	A	P	A	A	A	P	P	P	P	P	P	P	P	P	P	A	A	A	A	A	A	A	A	A	P	P	A	A	A	A	A	A
102321_at	Info	Adcy6	adenylate cyclase 6	A	A	A	A	A	A	A	A	A	A	A	A	A	A	A	A	A	A	A	A	A	A	A	A	A	A	A	A	A	A	A	A	A	A	A
102322_at	Info	Ugdh	UDP-glucose dehydrogenase	A	P	A	A	A	A	A	A	P	P	A	A	A	A	A	A	A	A	A	A	A	A	A	A	A	P	A	A	A	A	A	A	A	A	A
102323_at	Info	Hap1	huntingtin-associated protein 1	A	A	P	A	A	A	A	A	A	A	A	A	A	A	A	A	A	A	A	P	A	A	A	A	A	A	A	A	A	A	A	A	A	A	A
102324_at	Info	Dnajc4	DnaJ (Hsp40) homolog, subfamily C, member 4	A	A	A	A	A	A	A	A	P	P	P	P	P	P	A	A	P	P	A	A	A	A	A	A	A	A	A	A	A	M	A	P	A	A	A
102326_at	Info	Ncf2	neutrophil cytosolic factor 2	P	P	P	P	P	P	P	P	P	P	P	P	P	P	A	A	P	A	A	P	P	P	P	P	A	A	A	M	P	P	P	P	P	P	P
102327_at	Info	Aoc3	amine oxidase, copper containing 3	A	A	A	A	A	A	A	A	A	A	A	A	A	A	A	A	A	A	A	A	A	A	A	A	A	A	A	A	A	A	A	A	A	A	A
102328_at	Info	Casp8	caspase 8	P	P	A	A	P	P	P	P	A	A	P	P	P	P	P	P	P	P	A	A	P	A	P	A	A	A	A	A	P	A	A	P	A	A	A
102329_at	Info	Cideb	cell death-inducing DNA fragmentation factor, alpha subunit-like effector B	A	A	A	A	A	A	A	A	A	A	A	A	A	A	A	A	A	A	A	A	A	A	A	A	A	A	A	A	A	A	A	A	A	A	A
102330_at	Info	Aif1	allograft inflammatory factor 1	A	A	A	A	A	A	A	A	A	A	A	A	A	A	A	A	A	A	A	A	A	A	A	A	A	A	A	A	A	A	A	A	A	A	A
102331_at	Info	2010004M01Rik	RIKEN cDNA 2010004M01 gene	A	A	A	A	A	A	A	A	A	A	A	A	A	A	A	A	A	A	A	A	A	A	A	A	A	A	A	A	A	A	A	A	A	A	A
102332_at	Info	Ulk1	Unc-51 like kinase 1 (C. elegans)	P	P	P	P	A	A	P	P	P	P	A	A	A	A	A	A	A	A	M	A	A	A	A	A	A	A	A	A	A	A	A	A	A	A	A
102333_at	Info	Epn2	epsin 2	A	A	A	A	A	A	A	A	A	A	A	A	A	A	A	A	A	A	A	A	A	A	A	A	A	A	A	A	A	A	A	A	A	A	A
102334_at	Info	Dok2	downstream of tyrosine kinase 2	P	A	P	P	P	A	A	A	A	A	P	P	P	P	P	P	P	P	A	A	A	P	A	A	A	A	A	A	A	A	A	A	A	A	A
102335_at	Info	Kcnk1	potassium channel, subfamily K, member 1	A	A	A	A	A	A	A	A	A	A	A	A	A	A	A	A	M	A	M	A	A	A	A	A	A	A	A	A	A	A	A	A	P	A	P
102336_at	Info	Rw1-pending	RW1 protein	P	P	P	P	P	P	P	P	P	P	P	P	P	P	P	P	P	P	P	A	A	P	A	P	P	A	P	P	P	P	P	P	P	A	P
102337_s_at	Info	Fcgr2b	Fc receptor, IgG, low affinity IIb	A	A	A	A	A	A	A	A	A	A	P	P	A	A	A	A	A	A	A	A	A	A	A	A	A	A	A	A	A	A	A	A	P	A	A
102338_at	Info	Pde9a	phosphodiesterase 9A	P	A	P	A	A	A	P	A	M	A	A	A	M	A	A	P	A	P	P	P	M	A	P	P	P	A	P	A	P	P	P	P	M	P	M
102340_at	Info	5031404N19	hypothetical protein 5031404N19	P	A	A	A	A	P	P	P	P	P	A	A	P	P	P	P	P	P	A	A	A	A	A	A	A	A	A	A	A	A	A	A	A	A	A
102341_at	Info	Gla	galactosidase, alpha	A	A	A	A	A	A	A	A	A	A	A	A	A	A	A	A	A	A	A	A	A	A	A	A	A	A	A	A	A	A	A	A	A	A	A
102342_at	Info	Nsf	N-ethylmaleimide sensitive fusion protein	A	A	A	A	A	A	A	A	A	A	A	A	A	A	A	A	A	A	A	A	A	A	A	A	A	A	A	A	A	A	A	A	A	A	A
102343_at	Info	H2-Ke2	H2-K region expressed gene 2	P	P	A	A	P	A	P	P	A	A	A	A	A	A	P	P	A	A	A	A	A	A	A	A	A	A	A	A	A	A	A	A	A	A	A
102344_s_at	Info	Tcea3	transcription elongation factor A (SII), 3	A	A	A	A	A	A	A	A	A	A	A	A	A	A	A	A	A	A	A	A	A	A	A	A	A	A	A	A	A	A	A	A	A	A	A
102345_at	Info	Ebaf	endometrial bleeding associated factor	A	A	A	A	A	A	A	A	A	A	A	A	A	A	A	A	A	A	A	A	A	A	A	A	A	A	A	A	A	A	A	P	A	A	A
102346_at	Info	Ercc3	excision repair cross-complementing rodent repair deficiency, complementation group 3	P	P	A	A	A	A	A	A	A	A	A	A	A	A	A	A	A	A	A	A	A	A	A	A	A	A	A	A	A	A	A	A	A	A	A
102348_at	Info	NA	NA	A	A	A	A	P	A	A	A	A	A	P	P	P	A	A	A	A	A	A	P	A	A	A	A	A	A	A	P	P	A	A	A	A	A	A
102349_at	Info	Adprhl2	ADP-ribosylhydrolase 2	A	A	A	A	A	A	A	A	A	A	A	A	A	A	A	A	A	A	A	A	A	A	A	A	A	A	A	A	A	A	A	A	A	A	A
102350_at	Info	Adprhl2	ADP-ribosylhydrolase 2	A	A	A	A	A	A	A	A	A	A	A	A	A	A	P	P	P	P	A	A	A	A	A	A	A	A	A	A	A	A	A	A	A	P	A
102351_at	Info	Cpa3	carboxypeptidase A3, mast cell	A	A	A	A	A	A	A	A	A	A	A	A	A	A	A	A	A	A	A	A	A	A	A	A	A	A	A	A	A	A	A	A	A	A	A
102352_at	Info	Galnt9	UDP-N-acetyl-alpha-D-galactosamine:polypeptide N-acetylgalactosaminyltransferase 9	A	A	A	A	A	A	A	A	A	A	A	A	A	A	P	P	A	A	A	A	A	A	A	A	A	A	A	A	A	A	A	A	A	A	A
102353_at	Info	Itgb2	integrin beta 2	P	P	P	P	P	A	P	P	A	A	A	A	P	P	P	P	P	P	A	A	A	A	A	A	A	A	A	A	A	A	P	A	A	A	A
102354_at	Info	Tcf19	transcription factor 19	P	P	A	M	A	A	A	A	A	A	P	A	P	P	A	A	A	A	A	P	A	P	A	A	A	A	A	A	P	A	A	M	A	P	A
102356_at	Info	D14Ucla1	DNA segment, Chr 14, University of California at Los Angeles 1	P	P	P	P	P	P	P	P	P	P	P	P	P	P	P	P	P	P	A	A	A	A	P	A	A	A	P	P	A	A	A	A	P	A	A
102357_at	Info	LOC277939	hypothetical protein LOC277939	A	A	A	A	A	A	A	A	A	A	A	A	A	A	A	A	A	A	A	A	A	A	A	A	A	A	A	A	A	A	A	A	A	A	A
102360_at	Info	NA	NA	P	P	A	A	P	P	P	A	P	P	P	P	A	A	P	P	P	A	A	A	A	A	P	P	A	A	A	A	A	A	A	A	A	A	A
102362_i_at	Info	Junb	Jun-B oncogene	A	A	P	A	A	A	A	A	A	A	A	A	A	A	A	A	A	A	A	A	A	A	A	A	A	A	A	A	A	A	A	A	A	A	A
102363_r_at	Info	Junb	Jun-B oncogene	A	A	M	A	A	A	M	M	A	A	A	A	A	A	A	A	A	A	A	A	A	A	A	A	A	A	A	A	A	A	A	A	A	A	A
102364_at	Info	Jund1	Jun proto-oncogene related gene d1	P	P	P	P	P	P	P	P	P	P	P	P	P	P	P	P	P	P	P	P	P	P	P	P	P	P	P	P	P	P	P	P	P	P	P
102366_at	Info	Retn	resistin	A	A	A	A	A	A	A	A	A	A	A	A	A	A	A	A	A	A	A	A	A	A	A	A	A	A	A	A	A	A	A	A	A	A	A
102368_at	Info	2610208E05Rik	RIKEN cDNA 2610208E05 gene	A	A	A	A	A	A	A	A	A	A	A	A	A	A	P	P	A	A	A	A	A	A	A	A	A	A	A	A	A	A	P	A	A	A	A
102370_at	Info	Hsd17b11	hydroxysteroid (17-beta) dehydrogenase 11	P	P	P	P	P	P	P	P	P	P	P	P	P	P	P	P	P	P	P	P	P	P	A	P	A	P	P	P	P	A	P	P	P	P	M
102371_at	Info	Nr4a1	nuclear receptor subfamily 4, group A, member 1	A	A	P	P	A	A	A	A	A	P	P	P	A	A	A	A	A	A	A	A	A	A	A	P	A	A	A	A	A	A	A	A	P	A	A
102372_at	Info	Igj	immunoglobulin joining chain	A	P	A	A	A	A	P	A	A	A	A	A	A	A	A	P	P	A	A	A	A	A	A	P	A	A	A	A	A	P	P	A	A	P	A
102373_at	Info	Enpep	glutamyl aminopeptidase	A	A	A	A	A	A	A	A	A	A	A	A	A	A	A	A	A	A	A	A	A	A	A	A	A	A	A	A	A	A	A	A	A	A	A
102374_at	Info	2810031L11Rik	RIKEN cDNA 2810031L11 gene	P	P	P	P	A	A	P	P	P	P	P	P	P	P	P	P	P	P	A	A	A	A	A	A	A	A	A	A	P	M	P	A	P	A	P
102375_at	Info	Smyd5	SET and MYND domain containing 5	P	P	P	P	P	A	A	A	P	P	P	P	A	A	P	P	P	P	A	A	A	A	A	A	A	A	P	P	A	A	A	P	A	A	A
102376_r_at	Info	Pcp2	Purkinje cell protein 2 (L7)	A	A	A	A	A	A	A	A	A	A	A	A	A	A	A	A	A	A	A	P	A	A	A	A	A	A	A	A	A	A	A	A	A	A	A
102378_at	Info	Sspn	sarcospan	A	A	A	A	A	A	A	A	A	A	A	A	A	A	A	A	A	A	A	A	A	A	A	A	A	A	A	A	A	A	A	A	A	A	A
102379_at	Info	Rassf1	Ras association (RalGDS/AF-6) domain family 1	P	P	P	P	A	A	P	A	P	P	A	A	A	A	P	P	P	P	A	P	P	M	A	P	A	A	P	A	A	A	P	A	P	P	A
102380_s_at	Info	Hoxd4	homeo box D4	A	P	A	A	A	P	A	A	A	A	A	A	A	A	A	A	A	A	A	A	A	A	A	A	A	A	A	A	A	A	A	A	A	A	A
102381_at	Info	9430020A05Rik	RIKEN cDNA 9430020A05 gene	P	P	P	M	A	A	P	P	P	P	P	P	A	A	P	P	A	A	P	A	M	A	A	A	A	A	A	M	A	P	A	A	A	A	A
102382_at	Info	Arntl	aryl hydrocarbon receptor nuclear translocator-like	P	P	A	A	A	A	A	A	P	P	A	A	A	A	A	A	A	A	A	A	A	A	A	A	A	A	A	A	A	A	A	A	P	A	A
102383_at	Info	5730593F17Rik	RIKEN cDNA 5730593F17 gene	P	P	P	P	P	P	P	P	P	P	P	P	P	P	P	P	P	P	P	A	A	A	A	A	A	P	A	A	A	A	A	A	P	P	A
102384_at	Info	2610209L14Rik	RIKEN cDNA 2610209L14 gene	P	P	P	P	P	P	P	P	P	P	P	P	P	P	P	P	P	P	A	A	A	P	P	P	A	P	A	P	P	P	P	P	A	P	P
102385_at	Info	2610318G08Rik	RIKEN cDNA 2610318G08 gene	P	A	A	A	A	A	P	A	A	A	A	A	A	A	A	A	A	A	A	A	A	A	A	A	A	A	A	A	A	A	A	A	A	A	A
102387_at	Info	NA	NA	A	A	A	A	A	A	A	A	P	A	A	A	A	A	A	A	A	A	A	A	A	A	A	A	A	A	A	A	A	A	A	A	A	A	A
102389_s_at	Info	Gap43	growth associated protein 43	A	A	P	P	P	A	A	P	P	A	A	A	A	A	A	A	A	A	A	A	A	A	A	A	A	A	A	A	A	A	A	A	A	A	A
102393_at	Info	Cryaa	crystallin, alpha A	A	A	A	A	A	A	A	A	A	A	A	A	A	A	A	A	A	A	A	A	A	A	A	A	A	A	A	A	A	A	A	A	A	A	A
102395_at	Info	Pmp22	peripheral myelin protein	A	A	A	A	A	A	A	A	A	A	A	A	A	A	A	A	M	A	P	A	A	A	M	A	A	A	A	A	P	A	A	A	A	A	A
102396_at	Info	4930553F24Rik	RIKEN cDNA 4930553F24 gene	A	A	A	A	A	A	P	P	A	A	A	A	A	A	A	A	A	A	P	A	A	A	A	A	A	A	A	A	A	A	A	A	A	A	A
102397_at	Info	Cbfa2t3h	core-binding factor, runt domain, alpha subunit 2; translocated to, 3 homolog (human)	A	A	P	P	A	A	P	P	A	A	A	A	A	A	A	A	A	A	P	A	A	A	A	A	A	A	A	A	P	A	A	A	A	A	A
102398_at	Info	Rxrb	retinoid X receptor beta	P	P	P	P	P	P	P	P	P	P	P	P	P	P	P	P	P	P	P	A	A	A	P	A	A	A	P	A	P	A	A	A	A	A	A
102399_at	Info	Rbpms	RNA binding protein gene with multiple splicing	P	A	A	P	A	A	A	A	A	A	A	A	A	A	A	A	A	A	A	A	A	A	A	A	A	A	A	A	A	A	A	A	P	A	A
102400_at	Info	AU014645	expressed sequence AU014645	P	P	P	P	P	P	A	P	P	P	P	P	P	P	P	P	P	P	P	A	A	P	A	A	A	P	A	A	P	A	A	A	P	P	A
102401_at	Info	Irf1	interferon regulatory factor 1	A	A	A	P	A	A	P	P	P	P	P	P	A	A	A	P	A	A	A	A	A	A	A	A	A	A	A	A	P	A	A	A	P	A	P
102402_at	Info	Gbas	glioblastoma amplified sequence	P	P	P	P	P	P	P	P	P	P	P	P	P	P	P	P	P	P	P	A	P	P	P	A	P	P	A	P	A	P	P	P	A	P	P
102403_at	Info	Cdc45l	cell division cycle 45 homolog (S. cerevisiae)-like	P	A	A	A	A	A	A	A	A	A	A	A	A	A	A	A	A	A	A	A	A	A	A	A	A	A	A	A	A	A	A	A	A	A	A
102404_at	Info	NA	NA	A	A	A	A	A	A	A	A	A	A	A	A	A	A	A	A	A	A	A	A	A	A	A	A	A	A	A	A	A	A	A	A	A	A	A
102405_at	Info	Mag	myelin-associated glycoprotein	A	A	A	A	A	A	A	A	A	A	A	A	A	A	A	A	A	A	A	A	A	A	A	A	A	A	A	A	A	A	A	A	A	A	A
102406_at	Info	Mcpt5	mast cell protease 5	A	A	A	A	A	A	A	A	A	A	A	A	A	A	A	A	A	A	A	A	A	A	A	A	A	A	A	A	A	A	A	A	A	A	A
102407_at	Info	Mcpt5	mast cell protease 5	A	A	A	A	A	A	A	A	A	A	A	A	A	A	A	A	A	A	A	A	A	A	A	A	A	A	A	A	A	A	A	A	A	A	A
102408_g_at	Info	Mcpt5	mast cell protease 5	A	A	A	A	A	A	A	A	A	A	A	A	A	A	A	A	A	A	A	A	A	A	A	A	A	A	A	A	A	A	A	A	A	A	A
102409_at	Info	2010003I05Rik	RIKEN cDNA 2010003I05 gene	P	P	A	P	P	P	P	P	A	A	A	A	A	A	A	A	A	A	A	A	A	A	A	A	A	A	A	A	A	A	A	A	A	A	P
102410_at	Info	Hs3st1	heparan sulfate (glucosamine) 3-O-sulfotransferase 1	P	P	A	A	P	P	A	A	A	A	A	A	A	A	A	A	A	A	A	A	M	A	A	A	A	A	A	A	P	A	A	P	P	A	A
102411_at	Info	Zfp239	zinc finger protein 239	A	A	A	A	A	A	A	A	A	A	P	P	P	P	P	P	A	A	A	A	A	A	A	A	A	A	A	P	A	A	A	A	A	A	A
102412_at	Info	AW541137	expressed sequence AW541137	A	A	A	A	A	A	A	A	A	A	A	A	A	A	A	A	A	A	A	A	A	A	A	A	A	A	A	A	A	A	A	A	A	A	A
102413_at	Info	Lmo1	LIM domain only 1	P	A	A	P	A	A	P	P	P	P	A	A	A	A	A	A	A	A	A	A	A	A	A	A	A	A	A	A	A	A	P	A	P	A	A
102414_i_at	Info	Dnajc3	DnaJ (Hsp40) homolog, subfamily C, member 3	P	P	A	A	A	A	A	P	P	P	A	A	P	P	P	P	P	P	P	A	P	A	A	A	A	A	P	P	A	A	A	P	P	A	A
102415_r_at	Info	Dnajc3	DnaJ (Hsp40) homolog, subfamily C, member 3	P	M	A	A	P	A	P	P	P	P	P	A	P	P	P	P	P	P	P	A	P	A	A	A	A	A	P	P	A	A	A	P	P	A	A
102416_at	Info	Cyp17a1	cytochrome P450, family 17, subfamily a, polypeptide 1	A	A	A	A	A	A	A	A	A	A	A	A	A	A	A	A	A	A	A	A	A	A	A	A	A	A	A	A	A	A	A	A	A	A	A
102418_at	Info	Tex19	testis expressed gene 19	A	A	A	A	A	A	A	A	A	A	A	A	A	A	A	A	A	A	A	A	A	A	A	A	A	A	A	A	A	A	A	A	A	A	A
102419_at	Info	Rarg	retinoic acid receptor, gamma	P	P	P	P	A	A	A	A	A	A	A	A	P	P	P	P	P	P	A	A	P	A	P	A	A	A	A	A	A	P	P	A	A	A	P
102421_at	Info	2400010G15Rik	RIKEN cDNA 2400010G15 gene	P	P	A	A	A	A	P	P	A	A	A	A	P	P	P	P	P	P	A	A	A	A	A	A	A	A	A	A	A	A	A	A	A	A	A
102423_at	Info	Uxs1	UDP-glucuronate decarboxylase 1	A	A	P	P	A	A	A	A	A	A	P	P	M	M	A	A	A	A	A	A	A	A	A	A	A	A	A	A	P	A	A	A	A	A	A
102424_at	Info	Ccl3	chemokine (C-C motif) ligand 3	A	A	A	A	A	A	A	A	A	A	A	A	A	A	A	A	A	A	A	A	A	A	A	A	A	A	A	A	A	M	A	A	A	A	A
102425_at	Info	Tle1	transducin-like enhancer of split 1, homolog of Drosophila E(spl)	P	P	A	P	A	A	A	A	A	A	A	A	A	A	A	P	A	A	A	P	A	A	A	A	A	P	A	A	P	A	P	A	A	A	A
102426_at	Info	Casq1	calsequestrin 1	A	A	A	A	A	A	A	A	A	A	A	A	A	A	A	A	A	A	A	A	A	A	A	A	A	A	A	A	A	A	A	A	A	A	A
102427_at	Info	3830421F13Rik	RIKEN cDNA 3830421F13 gene	P	P	A	A	P	P	P	P	P	P	M	A	A	A	P	P	P	A	P	A	A	A	A	A	A	A	A	A	A	A	A	A	P	M	A
102429_at	Info	Slc22al2	solute carrier family 22 (organic cation transporter)-like 2	A	A	A	A	A	A	A	P	A	A	A	A	M	A	A	P	A	A	A	A	A	A	A	A	A	A	P	A	M	A	M	A	A	A	P
102430_at	Info	Myd88	myeloid differentiation primary response gene 88	P	P	P	P	A	A	P	P	P	P	P	P	P	P	P	P	P	P	P	A	A	A	A	A	A	A	A	A	A	A	A	A	A	A	A
102431_at	Info	Mapt	microtubule-associated protein tau	A	A	A	A	A	A	A	A	A	A	A	A	A	A	A	A	A	A	A	A	A	A	A	A	A	A	A	A	A	A	A	A	A	A	A
102476_f_at	Info	Xpo7	exportin 7	P	P	P	P	P	M	P	P	P	P	P	P	P	P	P	P	P	P	A	A	P	A	A	P	A	A	A	A	M	A	A	P	A	A	P
102477_at	Info	C230035B04	hypothetical protein C230035B04	M	A	A	A	A	A	A	A	A	A	A	A	A	A	A	P	A	A	A	M	A	A	A	A	A	A	A	A	A	A	A	A	A	A	A
102478_f_at	Info	Fbxw4	F-box and WD-40 domain protein 4	A	A	A	A	A	A	A	A	P	A	A	A	A	A	A	A	A	A	A	A	A	A	A	A	A	A	A	A	A	A	A	A	A	A	A
102552_at	Info	Gja3	gap junction membrane channel protein alpha 3	A	P	A	A	A	A	P	A	A	P	A	A	A	A	A	A	A	A	A	P	M	A	M	M	A	A	M	P	P	A	A	A	M	P	A
102553_at	Info	Igk-V28	immunoglobulin kappa chain variable 28 (V28)	A	A	A	A	A	A	A	A	A	A	A	A	A	A	A	A	A	A	A	A	A	A	A	A	A	A	A	A	A	A	A	A	A	A	A
102554_at	Info	Olfr16	olfactory receptor 16	A	A	A	A	A	A	A	A	A	A	A	A	A	A	A	A	A	A	A	A	A	A	A	A	A	A	A	A	A	A	A	A	A	A	A
102555_at	Info	X99300	epidymal sperm gene	A	A	A	A	A	A	A	A	A	A	A	A	A	A	A	A	A	A	A	A	A	A	A	A	A	A	A	A	A	A	A	A	A	A	A
102556_at	Info	Adra2a	adrenergic receptor, alpha 2a	A	A	A	A	A	A	A	A	A	A	A	A	A	A	A	A	A	A	A	A	A	A	A	A	A	A	A	A	A	A	A	A	A	A	A
102557_at	Info	Hist2h2ac	histone 2, H2ac	A	A	A	A	A	A	A	A	A	A	A	A	A	A	A	A	A	A	A	A	A	A	A	A	A	A	A	A	A	A	A	A	A	A	A
102558_at	Info	T25626	expressed sequence T25626	P	P	A	A	A	A	A	A	A	A	A	A	A	A	A	A	A	A	A	A	A	A	A	A	A	A	A	A	A	A	A	A	A	A	A
102559_at	Info	Bmp2	bone morphogenetic protein 2	A	A	A	A	A	A	A	A	A	A	A	A	A	A	A	A	A	A	A	A	A	A	A	A	A	A	A	A	A	A	A	A	A	A	A
102560_at	Info	Axcam	axonal-associated cell adhesion molecule	A	A	A	A	A	A	A	A	A	A	A	A	A	A	A	A	A	A	A	A	A	A	A	A	A	A	A	A	A	A	A	A	A	A	A
102561_at	Info	Atp5k-ps1	ATP synthase, H+ transporting, mitochondrial F1F0 complex, subunit e, pseudogene 1	P	M	P	P	P	P	P	P	P	P	P	P	P	P	P	P	P	A	P	P	A	P	P	M	A	P	P	P	P	P	P	P	P	P	A
102562_at	Info	Srm	spermidine synthase	A	A	A	A	A	A	A	A	A	A	A	A	A	A	A	A	A	A	A	A	A	A	A	A	A	A	A	A	A	A	A	A	A	A	A
102566_at	Info	Dcc	deleted in colorectal carcinoma	P	A	A	M	A	A	A	A	P	A	A	A	A	A	A	A	A	A	A	A	A	A	A	A	A	A	A	A	A	A	A	A	A	A	A
102567_at	Info	Hoxd13	homeo box D13	A	A	A	A	A	A	A	A	A	A	A	A	A	A	A	A	A	A	A	A	A	A	A	A	A	A	A	A	A	A	A	A	A	A	A
102568_at	Info	Og2x	OG2 homeobox gene	A	A	A	A	A	A	A	A	A	A	A	A	A	A	A	A	A	A	A	A	A	A	A	A	A	A	A	A	A	A	A	A	A	A	A
102569_at	Info	Atoh1	atonal homolog 1 (Drosophila)	A	A	A	A	A	A	A	A	A	A	A	A	A	A	A	A	A	A	A	A	A	A	A	A	A	A	A	A	A	A	A	A	A	A	A
102570_at	Info	1700020D05Rik	RIKEN cDNA 1700020D05 gene	A	A	A	A	A	A	A	A	A	A	A	A	A	A	A	A	A	A	A	A	A	A	A	A	A	A	A	A	A	A	A	A	A	A	A
102571_at	Info	Gjb6	gap junction membrane channel protein beta 6	A	A	A	A	A	A	A	A	A	A	A	A	A	A	A	A	A	A	A	A	A	A	A	A	A	A	A	A	A	A	A	A	A	A	A
102572_at	Info	Rasgrf2	RAS protein-specific guanine nucleotide-releasing factor 2	A	A	A	A	A	A	A	A	A	A	A	A	A	A	A	A	A	A	A	A	A	A	A	A	A	A	A	A	A	A	A	A	A	A	A
102573_at	Info	Nxph1	neurexophilin 1	A	A	A	A	A	A	A	A	A	A	A	A	A	A	A	A	A	A	A	A	A	A	A	A	A	A	A	A	A	A	A	A	A	A	A
102574_at	Info	Fgf11	fibroblast growth factor 11	A	A	A	A	A	A	A	A	A	A	A	A	A	A	A	A	A	A	A	A	A	A	A	A	A	A	A	A	A	A	A	A	A	A	A
102575_at	Info	Orm3	orosomucoid 3	A	A	A	A	A	A	A	A	A	A	A	A	A	A	M	A	A	A	A	A	A	A	A	A	A	A	A	A	A	A	A	A	A	A	A
102576_at	Info	Hrh1	histamine receptor H 1	A	A	P	A	A	A	A	P	A	A	A	A	A	A	P	A	A	A	A	A	A	A	A	A	A	A	A	A	A	A	A	A	A	A	A
102577_at	Info	Kcnab3	potassium voltage-gated channel, shaker-related subfamily, beta member 3	A	A	A	A	A	A	A	A	A	A	A	A	A	A	A	A	A	A	A	A	A	A	A	A	A	A	A	A	A	A	A	A	A	A	A
102578_at	Info	Pax5	paired box gene 5	A	A	A	A	A	A	A	A	A	A	A	A	A	A	A	A	A	A	A	A	A	A	A	A	A	A	A	A	A	A	A	A	A	A	A
102579_f_at	Info	Hoxa6	homeo box A6	A	A	A	A	A	A	A	A	P	A	A	A	A	A	A	A	A	A	A	A	A	A	A	A	A	A	A	A	A	A	A	A	A	A	A
102580_r_at	Info	Hoxa6	homeo box A6	A	A	A	A	A	A	A	A	A	A	P	A	A	A	A	A	A	A	A	A	A	A	A	A	A	A	A	A	A	A	A	A	A	A	A
102581_at	Info	Mycs	myc-like oncogene, s-myc protein	A	A	A	A	A	A	A	A	A	A	A	A	A	A	A	A	A	A	A	A	A	A	A	A	A	A	A	A	A	A	A	A	A	A	A
102582_at	Info	Apc2	adenomatosis polyposis coli 2	A	A	A	A	A	A	A	A	A	A	A	A	A	A	A	A	A	A	A	A	A	A	A	A	A	A	A	A	A	A	A	A	A	A	A
102583_at	Info	Olfr89	olfactory receptor 89	A	A	A	A	A	A	A	A	A	A	A	A	A	A	A	A	A	A	A	A	A	A	A	A	A	A	A	A	A	A	A	A	A	A	A
102584_at	Info	Dyrk1b	dual-specificity tyrosine-(Y)-phosphorylation regulated kinase 1b	A	A	P	A	A	A	A	A	A	A	A	A	A	A	A	A	P	P	A	A	A	A	A	A	A	A	A	A	A	A	A	A	A	A	A
102585_f_at	Info	Igk-V8	immunoglobulin kappa chain variable 8 (V8)	A	A	A	A	A	A	A	A	A	A	A	A	A	A	A	A	A	A	A	A	A	A	A	A	A	A	A	A	A	A	A	A	A	A	A
102586_at	Info	Ror1	receptor tyrosine kinase-like orphan receptor 1	A	A	A	A	A	A	A	A	A	A	A	A	A	A	A	A	A	A	A	A	A	A	A	A	A	A	A	A	A	A	A	A	A	A	A
102599_at	Info	Tpt1	tumor protein, translationally-controlled 1	P	P	P	P	P	P	P	P	P	P	P	P	P	P	P	P	P	P	P	P	P	P	P	P	P	P	P	P	P	P	P	P	P	P	P
102612_at	Info	Nrl	neural retina leucine zipper gene	A	A	A	A	A	A	A	A	A	A	A	A	A	A	A	A	A	A	A	A	A	A	A	A	A	A	A	A	A	A	A	A	M	A	A
102613_at	Info	Tif2-pending	coactivator of nuclear receptors	A	A	A	A	A	M	A	A	A	A	A	A	A	A	A	A	A	A	A	A	A	A	A	A	A	A	A	A	A	A	A	A	A	A	A
102614_at	Info	Prox1	prospero-related homeobox 1	A	A	A	A	A	A	A	A	A	A	A	A	A	A	A	A	A	A	A	A	A	A	A	A	A	A	A	A	A	A	A	A	A	A	A
102619_at	Info	Fgd3	Fgd1 family, member 3	A	A	A	A	A	A	A	A	A	A	M	P	A	A	A	A	A	A	A	A	A	A	A	A	A	A	A	A	A	A	A	A	A	A	A
102620_at	Info	Dnajb5	DnaJ (Hsp40) homolog, subfamily B, member 5	A	A	A	A	A	A	A	A	A	A	A	A	A	A	A	A	A	A	A	A	A	A	A	A	A	A	A	A	A	A	A	A	A	A	A
102621_at	Info	Cdon	cell adhesion molecule-related/down-regulated by oncogenes	A	A	A	A	A	A	A	A	A	A	A	A	A	A	P	M	A	M	A	A	A	A	A	A	A	A	M	A	A	A	A	A	A	A	A
102622_r_at	Info	Clcn1	chloride channel 1	A	A	A	A	A	A	A	A	A	A	A	A	A	A	A	A	A	A	A	A	A	A	A	A	A	A	A	A	A	A	A	A	A	A	A
102623_at	Info	Sema3f	sema domain, immunoglobulin domain (Ig), short basic domain, secreted, (semaphorin) 3 F	A	A	A	A	A	A	A	A	A	A	A	A	A	A	A	A	A	A	A	A	A	A	A	A	A	A	A	A	A	A	A	A	A	A	A
102624_at	Info	Stc2	stanniocalcin 2	A	A	A	A	A	A	A	P	A	A	A	A	A	A	A	A	A	A	A	A	A	A	A	A	A	A	A	A	A	A	A	A	A	A	A
102625_f_at	Info	Zfp54	zinc finger protein 54	A	P	A	A	A	A	A	A	P	P	A	P	A	A	M	P	A	A	A	A	A	A	A	A	A	A	A	A	A	A	A	A	A	A	A
102626_r_at	Info	Zfp54	zinc finger protein 54	A	A	A	A	A	A	A	A	P	P	A	A	A	A	P	A	A	A	A	A	A	A	A	A	A	A	A	A	A	A	A	A	A	A	A
102627_at	Info	Igf2bp1	insulin-like growth factor 2, binding protein 1	A	A	A	A	A	A	A	A	A	A	A	A	A	A	A	A	A	A	A	A	A	A	A	A	A	A	A	A	A	A	A	A	A	A	A
102628_at	Info	Fhit	fragile histidine triad gene	A	A	A	A	A	A	A	A	P	P	P	A	P	P	P	P	A	A	A	A	A	A	A	A	A	A	A	A	A	A	A	A	A	A	A
102629_at	Info	Tnf	tumor necrosis factor	A	A	A	A	A	A	A	P	A	A	A	A	A	A	M	A	A	A	A	A	A	A	A	A	A	A	A	A	A	A	A	A	A	A	A
102630_s_at	Info	Lta	lymphotoxin A	A	A	A	A	A	A	A	A	A	A	A	A	P	P	A	A	A	A	A	A	A	A	A	A	A	A	A	A	A	A	A	A	A	A	A
102631_at	Info	Blm	Bloom syndrome homolog (human)	P	P	A	A	A	A	A	A	A	A	A	A	A	A	A	A	A	A	A	A	A	A	A	A	A	A	A	A	A	A	A	A	A	A	A
102632_at	Info	Calmbp1	calmodulin binding protein 1	A	A	A	A	A	A	A	A	A	A	P	M	A	A	A	A	A	A	A	A	A	A	A	A	A	A	A	A	A	A	A	A	A	A	A
102633_at	Info	Mona	monocytic adaptor	A	A	A	A	A	A	A	A	A	A	A	A	A	A	P	P	A	A	A	A	A	P	A	M	A	A	A	A	A	A	A	P	A	A	A
102635_at	Info	Vti1a	vesicle transport through interaction with t-SNAREs homolog 1A (yeast)	P	P	A	A	A	A	A	A	A	A	A	A	P	P	A	A	P	P	A	A	A	A	A	A	A	A	A	A	A	A	A	P	A	A	A
102636_at	Info	Klc2	kinesin light chain 2	A	A	A	A	A	A	A	A	A	A	A	A	A	A	A	A	A	A	A	A	A	A	A	A	A	A	A	A	A	A	A	A	A	A	A
102637_at	Info	Tgfbr3	transforming growth factor, beta receptor III	A	A	A	A	A	A	A	A	A	A	A	A	A	P	M	A	A	A	A	P	A	A	A	A	P	A	A	A	A	A	A	A	P	A	P
102638_at	Info	Cst7	cystatin F (leukocystatin)	P	P	A	A	P	A	A	A	P	M	A	A	P	P	P	P	P	P	A	A	A	A	A	A	A	A	A	A	A	A	A	A	A	A	A
102639_at	Info	Chst2	carbohydrate sulfotransferase 2	A	A	A	A	A	A	A	A	A	A	A	A	A	A	A	A	A	A	M	A	A	A	A	A	A	A	A	A	A	A	A	A	A	A	A
102640_at	Info	ICRFP703B1614Q5.6	predicted gene ICRFP703B1614Q5.6	P	P	A	A	A	A	P	P	A	A	A	A	P	P	P	P	P	P	A	A	A	A	A	A	P	A	A	A	A	A	P	A	A	A	A
102641_at	Info	Sfpi1	SFFV proviral integration 1	P	P	P	P	A	A	P	P	P	P	A	M	M	A	A	P	P	A	A	A	P	P	A	P	A	P	A	A	A	A	P	P	P	P	A
102642_at	Info	Slc11a2	solute carrier family 11 (proton-coupled divalent metal ion transporters), member 2	A	A	A	A	A	A	A	P	P	P	A	A	P	P	P	P	P	P	P	P	A	A	M	P	A	A	P	A	A	P	M	A	P	A	M
102643_at	Info	Hoxa2	homeo box A2	A	A	A	A	A	A	A	A	A	A	A	A	A	A	A	A	A	A	A	A	A	A	A	A	A	A	A	A	A	A	A	A	A	A	A
102644_at	Info	Kdt1	kidney cell line derived transcript 1	P	P	A	A	A	A	P	M	P	P	P	A	P	A	A	M	A	A	A	A	A	A	A	A	A	P	A	A	A	A	A	A	P	A	A
102645_at	Info	A430109M19Rik	RIKEN cDNA A430109M19 gene	P	P	A	A	P	P	P	A	A	A	A	A	A	A	P	M	A	A	P	A	A	A	A	A	A	A	A	A	A	A	A	A	A	A	P
102646_at	Info	NA	NA	A	A	P	P	A	A	A	A	A	A	A	A	P	A	A	A	A	M	A	A	A	A	A	A	A	A	A	A	A	A	P	P	A	A	A
102647_g_at	Info	NA	NA	A	A	P	P	P	P	P	P	P	P	A	A	P	P	P	P	P	P	A	A	P	A	A	A	A	A	P	P	A	A	P	P	A	P	A
102648_at	Info	Sftpd	surfactant associated protein D	P	A	A	A	A	A	A	A	A	A	A	A	A	A	A	P	P	A	A	A	A	A	A	A	A	A	A	A	A	A	A	A	A	A	A
[truncated: 10,492 more rows]
