# Supplementary material for: Evidence for Diversity in Transcriptional Profiles of Single Hematopoietic Stem Cells
Source: PLoS Genet. 2006 Sep 29;2(9):e159. doi: 10.1371/journal.pgen.0020159 (PMC1584276; doi:10.1371/journal.pgen.0020159)
Supplement: Table S7 — (2.7 MB XLS) [file pgen.0020159.st007.xls]

## Sheet: Main - Full tables
Table S7. GO classification tables for high and low biological variance genes.
This workbook contains the full tables for GO categories for genes with estimated
high proportion of biological variance (HBV) and low proportion of biological variance (LBV).
The signature GO classification tables for each gene list is available in Supplementary Table S8.
HBV are defined as >95% proportion of biological variability and >1/3 P calls by MAS5.
LBV are defined as <5% proportion of biological variability and all P calls by MAS5.
Data is from single SP cell amplifications.

## Sheet: HBV - Biological process
GO level	GO ID	GO term	Number in list	Number in array	Frequency in list	Frequency in array	Expected frequency	Variance	z-stat	Hyperg P	Genes in list
0	all	all	315	6311	1	1	315	0	NaN	1	Irf2bp1,Slc4a2,Smpd1,Pa2g4,Slc7a6,Bcat2,Arrb1,Ovgp1,Pea15,Pdlim1,Tm9sf2,Pafah1b3,Rrm1,Prdx6,Atp5a1,6030490I01Rik,Tnni3,Miz1,Stim1,Ccl27,Pttg1,Col4a2,Sumo1,Igbp1,E430034L04Rik,Tk2,Smarcd1,Hgs,Birc5,Bckdk,H2afz,Parp1,Casp1,Mtf2,Ms4a6b,Lip1,Psen1,Araf,Bckdhb,Zfp61,Snx12,Dok2,Cbfa2t3h,Rxrb,Zfp239,Xpo7,ICRFP703B1614Q5.6,Tnfrsf4,Cxcr4,Nipbl,Apg7l,Sin3a,Pold1,Lipe,Hoxa5,Ly75,Gspt2,Tnrc6a,Arhgap9,Lancl1,…
7	GO:0000002	mitochondrial genome maintenance	0	3	0	0.00047536	0.149739	0.14222	-0.397058	1
2	GO:0000003	reproduction	9	137	0.0285714	0.0217081	6.83806	6.35673	0.857485	0.244466	Ovgp1,Pafah1b3,Cxcr4,Hspa1l,Foxo3a,Sept4,Mea1,Dnclc1,Xdh
2	GO:0000004	biological process unknown	22	380	0.0698413	0.0602123	18.9669	16.9378	0.736988	0.262567	ICRFP703B1614Q5.6,Arhgap9,Ddhd2,Tpr,Zfp262,Cyhr1,Rsn,Vamp4,Prdx4,Chchd6,Mrpl40,Bcl2a1d,Hemgn,Rab3ip,AL033314,Centb1,Gle1l,Nola3,Arpp19,Coil,Aamp,Mrpl55
7	GO:0000012	single strand break repair	0	1	0	0.000158453	0.0499129	0.0474216	-0.229205	1
8	GO:0000018	regulation of DNA recombination	0	3	0	0.00047536	0.149739	0.14222	-0.397058	1
9	GO:0000019	regulation of mitotic recombination	0	1	0	0.000158453	0.0499129	0.0474216	-0.229205	1
7	GO:0000038	very-long-chain fatty acid metabolism	0	1	0	0.000158453	0.0499129	0.0474216	-0.229205	1
9	GO:0000041	transition metal ion transport	1	27	0.0031746	0.00427824	1.34765	1.27511	-0.307868	0.749769	Ftl1
9	GO:0000042	protein targeting to Golgi	0	1	0	0.000158453	0.0499129	0.0474216	-0.229205	1
6	GO:0000045	autophagic vacuole formation	0	3	0	0.00047536	0.149739	0.14222	-0.397058	1
6	GO:0000050	urea cycle	0	6	0	0.000950721	0.299477	0.284304	-0.561658	1
4	GO:0000051	urea cycle intermediate metabolism	0	7	0	0.00110917	0.34939	0.331635	-0.606708	1
8	GO:0000054	ribosome export from nucleus	0	1	0	0.000158453	0.0499129	0.0474216	-0.229205	1
9	GO:0000055	ribosomal large subunit export from nucleus	0	1	0	0.000158453	0.0499129	0.0474216	-0.229205	1
10	GO:0000059	protein import into nucleus, docking	4	10	0.0126984	0.00158453	0.499129	0.473539	5.08743	0.00100631	Xpo7,Ranbp5,Xpo1,Ipo4
10	GO:0000060	protein import into nucleus, translocation	0	8	0	0.00126763	0.399303	0.378952	-0.64865	1
5	GO:0000067	DNA replication and chromosome cycle	1	4	0.0031746	0.000633814	0.199651	0.189596	1.83808	0.185236	Pttg1
8	GO:0000070	mitotic sister chromatid segregation	0	10	0	0.00158453	0.499129	0.473539	-0.725328	1
8	GO:0000072	M phase specific microtubule process	0	1	0	0.000158453	0.0499129	0.0474216	-0.229205	1
5	GO:0000074	regulation of progression through cell cycle	9	207	0.0285714	0.0327999	10.332	9.49579	-0.432241	0.713641	Araf,Gspt2,Crkl,Ccnt1,Ing1,Rab8a,Ect2,Ccnd2,Ccng2
6	GO:0000075	cell cycle checkpoint	0	13	0	0.0020599	0.648867	0.615308	-0.827198	1
7	GO:0000077	DNA damage checkpoint	0	10	0	0.00158453	0.499129	0.473539	-0.725328	1
6	GO:0000079	regulation of cyclin dependent protein kinase activity	0	5	0	0.000792267	0.249564	0.236957	-0.512681	1
7	GO:0000080	G1 phase of mitotic cell cycle	0	2	0	0.000316907	0.0998257	0.0948281	-0.324171	1
7	GO:0000082	G1/S transition of mitotic cell cycle	1	16	0.0031746	0.00253526	0.798606	0.756941	0.231481	0.559668	Gspt2
7	GO:0000084	S phase of mitotic cell cycle	1	2	0.0031746	0.000316907	0.0998257	0.0948281	2.9232	0.0973419	Anp32b
7	GO:0000085	G2 phase of mitotic cell cycle	0	1	0	0.000158453	0.0499129	0.0474216	-0.229205	1
7	GO:0000086	G2/M transition of mitotic cell cycle	0	1	0	0.000158453	0.0499129	0.0474216	-0.229205	1
6	GO:0000087	M phase of mitotic cell cycle	3	78	0.00952381	0.0123594	3.8932	3.65374	-0.467284	0.755081	Pttg1,Anapc2,Ccng2
7	GO:0000089	mitotic metaphase	0	3	0	0.00047536	0.149739	0.14222	-0.397058	1
6	GO:0000096	sulfur amino acid metabolism	0	8	0	0.00126763	0.399303	0.378952	-0.64865	1
7	GO:0000097	sulfur amino acid biosynthesis	0	4	0	0.000633814	0.199651	0.189596	-0.458519	1
7	GO:0000098	sulfur amino acid catabolism	0	3	0	0.00047536	0.149739	0.14222	-0.397058	1
7	GO:0000103	sulfate assimilation	0	4	0	0.000633814	0.199651	0.189596	-0.458519	1
10	GO:0000122	negative regulation of transcription from RNA polymerase II promoter	2	49	0.00634921	0.00776422	2.44573	2.30598	-0.293524	0.710377	Irf2bp1,Sin3a
9	GO:0000147	actin cortical patch assembly	0	1	0	0.000158453	0.0499129	0.0474216	-0.229205	1
8	GO:0000154	rRNA modification	0	1	0	0.000158453	0.0499129	0.0474216	-0.229205	1
5	GO:0000160	two-component signal transduction system (phosphorelay)	3	23	0.00952381	0.00364443	1.148	1.08689	1.77643	0.104419	Rab1,Rab2,Rab8a
7	GO:0000165	MAPKKK cascade	1	52	0.0031746	0.00823958	2.59547	2.44599	-1.02014	0.930995	Dok2
9	GO:0000184	mRNA catabolism, nonsense-mediated decay	1	5	0.0031746	0.000792267	0.249564	0.236957	1.54162	0.225929	Dcps
7	GO:0000186	activation of MAPKK activity	0	4	0	0.000633814	0.199651	0.189596	-0.458519	1
8	GO:0000187	activation of MAPK activity	0	19	0	0.00301062	0.948344	0.898439	-1.00051	1
8	GO:0000188	inactivation of MAPK activity	0	5	0	0.000792267	0.249564	0.236957	-0.512681	1
10	GO:0000209	protein polyubiquitination	0	1	0	0.000158453	0.0499129	0.0474216	-0.229205	1
8	GO:0000226	microtubule cytoskeleton organization and biogenesis	2	26	0.00634921	0.00411979	1.29773	1.22808	0.633708	0.375233	Birc5,Tbca
11	GO:0000244	assembly of spliceosomal tri-snRNP	0	2	0	0.000316907	0.0998257	0.0948281	-0.324171	1
8	GO:0000245	spliceosome assembly	3	15	0.00952381	0.0023768	0.748693	0.709745	2.67229	0.0358498	Sfrs2,Snrpd2,Smndc1
7	GO:0000270	peptidoglycan metabolism	0	9	0	0.00142608	0.449216	0.426253	-0.688052	1
8	GO:0000271	biosynthesis	1	10	0.0031746	0.00158453	0.499129	0.473539	0.727861	0.400938	Gne
7	GO:0000272	polysaccharide catabolism	2	6	0.00634921	0.000950721	0.299477	0.284304	3.18927	0.0325948	Ovgp1,Chi3l1
6	GO:0000273	lipoic acid metabolism	0	1	0	0.000158453	0.0499129	0.0474216	-0.229205	1
5	GO:0000278	mitotic cell cycle	5	111	0.015873	0.0175883	5.54033	5.17203	-0.237589	0.656904	Pttg1,Gspt2,Anapc2,Anp32b,Ccng2
5	GO:0000279	M phase	4	104	0.0126984	0.0164792	5.19094	4.85134	-0.540702	0.770351	Pttg1,Cpeb1,Anapc2,Ccng2
6	GO:0000281	cytokinesis after mitosis	0	1	0	0.000158453	0.0499129	0.0474216	-0.229205	1
10	GO:0000288	mRNA catabolism, deadenylylation-dependent decay	0	2	0	0.000316907	0.0998257	0.0948281	-0.324171	1
11	GO:0000289	poly(A) tail shortening	0	1	0	0.000158453	0.0499129	0.0474216	-0.229205	1
9	GO:0000291	mRNA catabolism, exonucleolytic	0	1	0	0.000158453	0.0499129	0.0474216	-0.229205	1
9	GO:0000294	mRNA catabolism, endonucleolytic cleavage-dependent decay	0	1	0	0.000158453	0.0499129	0.0474216	-0.229205	1
9	GO:0000301	retrograde transport, vesicle recycling within Golgi	0	1	0	0.000158453	0.0499129	0.0474216	-0.229205	1
7	GO:0000302	response to reactive oxygen species	1	10	0.0031746	0.00158453	0.499129	0.473539	0.727861	0.400938	Prdx6
9	GO:0000303	response to superoxide	0	1	0	0.000158453	0.0499129	0.0474216	-0.229205	1
8	GO:0000305	response to oxygen radical	0	2	0	0.000316907	0.0998257	0.0948281	-0.324171	1
6	GO:0000320	re-entry into mitotic cell cycle	0	2	0	0.000316907	0.0998257	0.0948281	-0.324171	1
11	GO:0000351	assembly of spliceosomal tri-snRNP U4/U6.U5	0	1	0	0.000158453	0.0499129	0.0474216	-0.229205	1
9	GO:0000375	RNA splicing, via transesterification reactions	5	85	0.015873	0.0134685	4.24259	3.97717	0.379789	0.419883	Skiip,Sfrs2,Snrpd2,Sf3a3,Smndc1
10	GO:0000377	RNA splicing, via transesterification reactions with bulged adenosine as nucleophile	5	85	0.015873	0.0134685	4.24259	3.97717	0.379789	0.419883	Skiip,Sfrs2,Snrpd2,Sf3a3,Smndc1
10	GO:0000387	spliceosomal snRNP biogenesis	0	2	0	0.000316907	0.0998257	0.0948281	-0.324171	1
9	GO:0000394	RNA splicing, via endonucleolytic cleavage and ligation	0	1	0	0.000158453	0.0499129	0.0474216	-0.229205	1
10	GO:0000395	nuclear mRNA 5-prime-splice site recognition	0	1	0	0.000158453	0.0499129	0.0474216	-0.229205	1
9	GO:0000398	nuclear mRNA splicing, via spliceosome	5	85	0.015873	0.0134685	4.24259	3.97717	0.379789	0.419883	Skiip,Sfrs2,Snrpd2,Sf3a3,Smndc1
5	GO:0000578	embryonic axis specification	0	3	0	0.00047536	0.149739	0.14222	-0.397058	1
8	GO:0000723	telomere maintenance	2	13	0.00634921	0.0020599	0.648867	0.615308	1.72247	0.134896	Parp1,Terf2ip
8	GO:0000724	double-strand break repair via homologous recombination	0	2	0	0.000316907	0.0998257	0.0948281	-0.324171	1
8	GO:0000725	recombinational repair	0	2	0	0.000316907	0.0998257	0.0948281	-0.324171	1
7	GO:0000726	non-recombinational repair	0	2	0	0.000316907	0.0998257	0.0948281	-0.324171	1
5	GO:0000819	sister chromatid segregation	0	10	0	0.00158453	0.499129	0.473539	-0.725328	1
5	GO:0000902	cellular morphogenesis	8	195	0.0253968	0.0308984	9.73301	8.9629	-0.578863	0.765718	Crb3,Plxnb2,Ogfr,Sema4f,Morf4l1,Nckap1,Dnclc1,Efnb1
5	GO:0000904	cellular morphogenesis during differentiation	3	79	0.00952381	0.0125178	3.94312	3.69999	-0.490303	0.762731	Plxnb2,Sema4f,Efnb1
5	GO:0000910	cytokinesis	0	9	0	0.00142608	0.449216	0.426253	-0.688052	1
6	GO:0001101	response to acid	0	1	0	0.000158453	0.0499129	0.0474216	-0.229205	1
4	GO:0001501	skeletal development	6	91	0.0190476	0.0144193	4.54207	4.25381	0.706883	0.301542	Hoxa5,Jag2,Runx2,Cbfb,Ifi204,Tieg1
5	GO:0001502	cartilage condensation	0	8	0	0.00126763	0.399303	0.378952	-0.64865	1
5	GO:0001503	ossification	4	55	0.0126984	0.00871494	2.74521	2.58587	0.780314	0.294077	Runx2,Cbfb,Ifi204,Tieg1
7	GO:0001504	neurotransmitter uptake	0	3	0	0.00047536	0.149739	0.14222	-0.397058	1
7	GO:0001505	regulation of neurotransmitter levels	1	27	0.0031746	0.00427824	1.34765	1.27511	-0.307868	0.749769	Nr4a2
6	GO:0001508	regulation of action potential	0	9	0	0.00142608	0.449216	0.426253	-0.688052	1
8	GO:0001510	RNA methylation	0	1	0	0.000158453	0.0499129	0.0474216	-0.229205	1
10	GO:0001516	prostaglandin biosynthesis	0	6	0	0.000950721	0.299477	0.284304	-0.561658	1
8	GO:0001522	pseudouridine synthesis	0	1	0	0.000158453	0.0499129	0.0474216	-0.229205	1
7	GO:0001523	retinoid metabolism	1	3	0.0031746	0.00047536	0.149739	0.14222	2.25462	0.14241	Adh5
6	GO:0001525	angiogenesis	3	63	0.00952381	0.00998257	3.14451	2.9582	-0.08402	0.615843	Cxcr4,Thbs1,Amot
6	GO:0001539	ciliary or flagellar motility	0	1	0	0.000158453	0.0499129	0.0474216	-0.229205	1
6	GO:0001541	ovarian follicle development	1	4	0.0031746	0.000633814	0.199651	0.189596	1.83808	0.185236	Foxo3a
6	GO:0001542	ovulation (sensu Mammalia)	1	6	0.0031746	0.000950721	0.299477	0.284304	1.31381	0.264595	Foxo3a
7	GO:0001544	initiation of primordial ovarian follicle growth	1	1	0.0031746	0.000158453	0.0499129	0.0474216	4.3629	0.0499129	Foxo3a
7	GO:0001547	antral ovarian follicle growth	1	1	0.0031746	0.000158453	0.0499129	0.0474216	4.3629	0.0499129	Foxo3a
6	GO:0001553	luteinization	0	2	0	0.000316907	0.0998257	0.0948281	-0.324171	1
9	GO:0001556	oocyte maturation	1	2	0.0031746	0.000316907	0.0998257	0.0948281	2.9232	0.0973419	Foxo3a
5	GO:0001558	regulation of cell growth	2	42	0.00634921	0.00665505	2.09634	1.97876	-0.068487	0.627593	Ogfr,Morf4l1
5	GO:0001560	regulation of cell growth by extracellular stimulus	0	1	0	0.000158453	0.0499129	0.0474216	-0.229205	1
8	GO:0001561	fatty acid alpha-oxidation	0	1	0	0.000158453	0.0499129	0.0474216	-0.229205	1
6	GO:0001562	response to protozoa	0	1	0	0.000158453	0.0499129	0.0474216	-0.229205	1
5	GO:0001568	blood vessel development	4	77	0.0126984	0.0122009	3.84329	3.60748	0.082508	0.540728	Psen1,Cxcr4,Thbs1,Amot
5	GO:0001569	patterning of blood vessels	1	10	0.0031746	0.00158453	0.499129	0.473539	0.727861	0.400938	Cxcr4
6	GO:0001570	vasculogenesis	1	9	0.0031746	0.00142608	0.449216	0.426253	0.843622	0.369419	Amot
9	GO:0001573	ganglioside metabolism	0	6	0	0.000950721	0.299477	0.284304	-0.561658	1
10	GO:0001574	ganglioside biosynthesis	0	3	0	0.00047536	0.149739	0.14222	-0.397058	1
9	GO:0001578	microtubule bundle formation	0	3	0	0.00047536	0.149739	0.14222	-0.397058	1
4	GO:0001649	osteoblast differentiation	3	14	0.00952381	0.00221835	0.69878	0.662534	2.82718	0.0297525	Runx2,Cbfb,Ifi204
4	GO:0001654	eye development	0	41	0	0.00649659	2.04643	1.93196	-1.4723	1
4	GO:0001655	urogenital system development	0	26	0	0.00411979	1.29773	1.22808	-1.17104	1
5	GO:0001656	metanephros development	0	19	0	0.00301062	0.948344	0.898439	-1.00051	1
6	GO:0001657	ureteric bud development	0	12	0	0.00190144	0.598954	0.568067	-0.794683	1
6	GO:0001658	ureteric bud branching	0	6	0	0.000950721	0.299477	0.284304	-0.561658	1
4	GO:0001659	thermoregulation	1	3	0.0031746	0.00047536	0.149739	0.14222	2.25462	0.14241	Ptger3
6	GO:0001660	fever	1	3	0.0031746	0.00047536	0.149739	0.14222	2.25462	0.14241	Ptger3
6	GO:0001662	behavioral fear response	0	3	0	0.00047536	0.149739	0.14222	-0.397058	1
5	GO:0001666	response to hypoxia	1	10	0.0031746	0.00158453	0.499129	0.473539	0.727861	0.400938	Casp1
7	GO:0001667	ameboid cell migration	1	3	0.0031746	0.00047536	0.149739	0.14222	2.25462	0.14241	Cxcr4
6	GO:0001675	acrosome formation	0	3	0	0.00047536	0.149739	0.14222	-0.397058	1
7	GO:0001676	long-chain fatty acid metabolism	0	7	0	0.00110917	0.34939	0.331635	-0.606708	1
5	GO:0001678	cell glucose homeostasis	0	2	0	0.000316907	0.0998257	0.0948281	-0.324171	1
6	GO:0001701	embryonic development (sensu Mammalia)	2	28	0.00634921	0.0044367	1.39756	1.32212	0.523936	0.411098	Chd8,Amot
6	GO:0001702	gastrulation (sensu Deuterostomia)	1	13	0.0031746	0.0020599	0.648867	0.615308	0.447636	0.486379	Amot
5	GO:0001704	formation of primary germ layer	0	10	0	0.00158453	0.499129	0.473539	-0.725328	1
5	GO:0001706	endoderm formation	0	1	0	0.000158453	0.0499129	0.0474216	-0.229205	1
6	GO:0001707	mesoderm formation	0	9	0	0.00142608	0.449216	0.426253	-0.688052	1
5	GO:0001708	cell fate specification	1	9	0.0031746	0.00142608	0.449216	0.426253	0.843622	0.369419	Psen1
5	GO:0001709	cell fate determination	0	9	0	0.00142608	0.449216	0.426253	-0.688052	1
8	GO:0001710	mesodermal cell fate commitment	0	1	0	0.000158453	0.0499129	0.0474216	-0.229205	1
9	GO:0001719	inhibition of caspase activation	0	3	0	0.00047536	0.149739	0.14222	-0.397058	1
5	GO:0001736	establishment of planar polarity	0	2	0	0.000316907	0.0998257	0.0948281	-0.324171	1
5	GO:0001738	morphogenesis of a polarized epithelium	1	5	0.0031746	0.000792267	0.249564	0.236957	1.54162	0.225929	Crb3
7	GO:0001745	compound eye morphogenesis (sensu Endopterygota)	0	1	0	0.000158453	0.0499129	0.0474216	-0.229205	1
6	GO:0001747	eye development (sensu Mammalia)	0	26	0	0.00411979	1.29773	1.22808	-1.17104	1
6	GO:0001754	eye photoreceptor cell differentiation	0	6	0	0.000950721	0.299477	0.284304	-0.561658	1
7	GO:0001755	neural crest cell migration	1	7	0.0031746	0.00110917	0.34939	0.331635	1.12977	0.301336	Efnb1
6	GO:0001756	somitogenesis	0	12	0	0.00190144	0.598954	0.568067	-0.794683	1
5	GO:0001757	somite specification	0	3	0	0.00047536	0.149739	0.14222	-0.397058	1
7	GO:0001759	induction of an organ	0	10	0	0.00158453	0.499129	0.473539	-0.725328	1
10	GO:0001762	beta-alanine transport	0	1	0	0.000158453	0.0499129	0.0474216	-0.229205	1
5	GO:0001763	branching morphogenesis	1	27	0.0031746	0.00427824	1.34765	1.27511	-0.307868	0.749769	Cxcr4
7	GO:0001764	neuron migration	2	30	0.00634921	0.0047536	1.49739	1.41611	0.422364	0.445924	Psen1,Cxcr4
8	GO:0001766	lipid raft polarization	0	1	0	0.000158453	0.0499129	0.0474216	-0.229205	1
10	GO:0001767	establishment of lymphocyte polarity	0	1	0	0.000158453	0.0499129	0.0474216	-0.229205	1
8	GO:0001768	establishment of T cell polarity	0	1	0	0.000158453	0.0499129	0.0474216	-0.229205	1
7	GO:0001771	formation of immunological synapse	0	1	0	0.000158453	0.0499129	0.0474216	-0.229205	1
6	GO:0001773	dendritic cell activation	0	5	0	0.000792267	0.249564	0.236957	-0.512681	1
4	GO:0001775	cell activation	5	87	0.015873	0.0137855	4.34242	4.06945	0.325973	0.439819	Igbp1,Cxcr4,Cbfb,Efnb1,Bad
5	GO:0001776	immune cell homeostasis	0	11	0	0.00174299	0.549041	0.52081	-0.760791	1
7	GO:0001778	plasma membrane repair	0	3	0	0.00047536	0.149739	0.14222	-0.397058	1
8	GO:0001779	natural killer cell differentiation	0	3	0	0.00047536	0.149739	0.14222	-0.397058	1
6	GO:0001780	neutrophil homeostasis	0	2	0	0.000316907	0.0998257	0.0948281	-0.324171	1
7	GO:0001781	programmed cell death, neutrophils	0	2	0	0.000316907	0.0998257	0.0948281	-0.324171	1
6	GO:0001782	B cell homeostasis	0	6	0	0.000950721	0.299477	0.284304	-0.561658	1
7	GO:0001783	programmed cell death, B cells	0	1	0	0.000158453	0.0499129	0.0474216	-0.229205	1
9	GO:0001788	antibody-dependent cellular cytotoxicity	0	4	0	0.000633814	0.199651	0.189596	-0.458519	1
8	GO:0001794	type IIa hypersensitivity	0	6	0	0.000950721	0.299477	0.284304	-0.561658	1
7	GO:0001796	regulation of type IIa hypersensitivity	0	6	0	0.000950721	0.299477	0.284304	-0.561658	1
8	GO:0001798	positive regulation of type IIa hypersensitivity	0	6	0	0.000950721	0.299477	0.284304	-0.561658	1
8	GO:0001802	type III hypersensitivity	0	3	0	0.00047536	0.149739	0.14222	-0.397058	1
7	GO:0001803	regulation of type III hypersensitivity	0	3	0	0.00047536	0.149739	0.14222	-0.397058	1
8	GO:0001805	positive regulation of type III hypersensitivity	0	3	0	0.00047536	0.149739	0.14222	-0.397058	1
9	GO:0001806	type IV hypersensitivity	0	1	0	0.000158453	0.0499129	0.0474216	-0.229205	1
7	GO:0001807	regulation of type IV hypersensitivity	0	1	0	0.000158453	0.0499129	0.0474216	-0.229205	1
7	GO:0001808	negative regulation of type IV hypersensitivity	0	1	0	0.000158453	0.0499129	0.0474216	-0.229205	1
7	GO:0001810	regulation of type I hypersensitivity	0	5	0	0.000792267	0.249564	0.236957	-0.512681	1
8	GO:0001811	negative regulation of type I hypersensitivity	0	1	0	0.000158453	0.0499129	0.0474216	-0.229205	1
8	GO:0001812	positive regulation of type I hypersensitivity	0	4	0	0.000633814	0.199651	0.189596	-0.458519	1
5	GO:0001816	cytokine production	0	35	0	0.00554587	1.74695	1.65081	-1.35966	1
6	GO:0001817	regulation of cytokine production	0	26	0	0.00411979	1.29773	1.22808	-1.17104	1
7	GO:0001818	negative regulation of cytokine production	0	5	0	0.000792267	0.249564	0.236957	-0.512681	1
7	GO:0001819	positive regulation of cytokine production	0	18	0	0.00285216	0.898431	0.851288	-0.973748	1
7	GO:0001820	serotonin secretion	0	3	0	0.00047536	0.149739	0.14222	-0.397058	1
4	GO:0001822	kidney development	0	22	0	0.00348598	1.09808	1.0398	-1.07686	1
5	GO:0001823	mesonephros development	0	1	0	0.000158453	0.0499129	0.0474216	-0.229205	1
3	GO:0001824	blastocyst development	0	6	0	0.000950721	0.299477	0.284304	-0.561658	1
4	GO:0001832	blastocyst growth	0	3	0	0.00047536	0.149739	0.14222	-0.397058	1
5	GO:0001833	inner cell mass cell proliferation	0	2	0	0.000316907	0.0998257	0.0948281	-0.324171	1
3	GO:0001835	blastocyst hatching	0	1	0	0.000158453	0.0499129	0.0474216	-0.229205	1
9	GO:0001836	release of cytochrome c from mitochondria	1	3	0.0031746	0.00047536	0.149739	0.14222	2.25462	0.14241	Bcl2
5	GO:0001837	epithelial to mesenchymal transition	0	5	0	0.000792267	0.249564	0.236957	-0.512681	1
5	GO:0001838	embryonic epithelial tube formation	0	12	0	0.00190144	0.598954	0.568067	-0.794683	1
6	GO:0001839	neural plate morphogenesis	0	12	0	0.00190144	0.598954	0.568067	-0.794683	1
5	GO:0001841	neural tube formation	0	11	0	0.00174299	0.549041	0.52081	-0.760791	1
6	GO:0001842	neural fold formation	0	1	0	0.000158453	0.0499129	0.0474216	-0.229205	1
6	GO:0001843	neural tube closure	0	10	0	0.00158453	0.499129	0.473539	-0.725328	1
8	GO:0001844	protein insertion into mitochondrial membrane during induction of apoptosis	0	1	0	0.000158453	0.0499129	0.0474216	-0.229205	1
9	GO:0001865	NK T cell differentiation	0	3	0	0.00047536	0.149739	0.14222	-0.397058	1
9	GO:0001866	NK T cell proliferation	0	1	0	0.000158453	0.0499129	0.0474216	-0.229205	1
7	GO:0001878	response to yeast	0	1	0	0.000158453	0.0499129	0.0474216	-0.229205	1
5	GO:0001880	Mullerian duct regression	0	1	0	0.000158453	0.0499129	0.0474216	-0.229205	1
8	GO:0001881	receptor recycling	1	1	0.0031746	0.000158453	0.0499129	0.0474216	4.3629	0.0499129	Caml
5	GO:0001885	endothelial cell development	0	1	0	0.000158453	0.0499129	0.0474216	-0.229205	1
6	GO:0001886	endothelial cell morphogenesis	0	1	0	0.000158453	0.0499129	0.0474216	-0.229205	1
6	GO:0001887	selenium metabolism	0	1	0	0.000158453	0.0499129	0.0474216	-0.229205	1
5	GO:0001889	liver development	0	4	0	0.000633814	0.199651	0.189596	-0.458519	1
5	GO:0001890	placenta development	0	8	0	0.00126763	0.399303	0.378952	-0.64865	1
4	GO:0001892	embryonic placenta development	0	5	0	0.000792267	0.249564	0.236957	-0.512681	1
4	GO:0001894	tissue homeostasis	0	12	0	0.00190144	0.598954	0.568067	-0.794683	1
5	GO:0001906	cell killing	0	9	0	0.00142608	0.449216	0.426253	-0.688052	1
6	GO:0001909	immune cell mediated cytotoxicity	0	9	0	0.00142608	0.449216	0.426253	-0.688052	1
7	GO:0001910	regulation of immune cell mediated cytotoxicity	0	5	0	0.000792267	0.249564	0.236957	-0.512681	1
8	GO:0001911	negative regulation of immune cell mediated cytotoxicity	0	1	0	0.000158453	0.0499129	0.0474216	-0.229205	1
8	GO:0001912	positive regulation of immune cell mediated cytotoxicity	0	4	0	0.000633814	0.199651	0.189596	-0.458519	1
9	GO:0001913	T cell mediated cytotoxicity	0	2	0	0.000316907	0.0998257	0.0948281	-0.324171	1
10	GO:0001914	regulation of T cell mediated cytotoxicity	0	2	0	0.000316907	0.0998257	0.0948281	-0.324171	1
11	GO:0001916	positive regulation of T cell mediated cytotoxicity	0	2	0	0.000316907	0.0998257	0.0948281	-0.324171	1
9	GO:0001932	regulation of protein amino acid phosphorylation	0	22	0	0.00348598	1.09808	1.0398	-1.07686	1
8	GO:0001933	negative regulation of protein amino acid phosphorylation	0	2	0	0.000316907	0.0998257	0.0948281	-0.324171	1
8	GO:0001934	positive regulation of protein amino acid phosphorylation	0	12	0	0.00190144	0.598954	0.568067	-0.794683	1
5	GO:0001935	endothelial cell proliferation	0	1	0	0.000158453	0.0499129	0.0474216	-0.229205	1
6	GO:0001936	regulation of endothelial cell proliferation	0	1	0	0.000158453	0.0499129	0.0474216	-0.229205	1
7	GO:0001937	negative regulation of endothelial cell proliferation	0	1	0	0.000158453	0.0499129	0.0474216	-0.229205	1
6	GO:0001941	postsynaptic membrane organization	0	1	0	0.000158453	0.0499129	0.0474216	-0.229205	1
6	GO:0001942	hair follicle development	1	11	0.0031746	0.00174299	0.549041	0.52081	0.62488	0.430887	Psen1
6	GO:0001943	hair follicle maturation	1	7	0.0031746	0.00110917	0.34939	0.331635	1.12977	0.301336	Psen1
4	GO:0001944	vasculature development	4	79	0.0126984	0.0125178	3.94312	3.69999	0.029573	0.561276	Psen1,Cxcr4,Thbs1,Amot
5	GO:0001945	lymph vessel development	0	2	0	0.000316907	0.0998257	0.0948281	-0.324171	1
4	GO:0001946	lymphangiogenesis	0	1	0	0.000158453	0.0499129	0.0474216	-0.229205	1
6	GO:0001956	positive regulation of neurotransmitter secretion	0	1	0	0.000158453	0.0499129	0.0474216	-0.229205	1
6	GO:0001957	intramembranous ossification	0	1	0	0.000158453	0.0499129	0.0474216	-0.229205	1
6	GO:0001958	endochondral ossification	0	1	0	0.000158453	0.0499129	0.0474216	-0.229205	1
8	GO:0001963	synaptic transmission, dopaminergic	0	3	0	0.00047536	0.149739	0.14222	-0.397058	1
6	GO:0001964	startle response	0	1	0	0.000158453	0.0499129	0.0474216	-0.229205	1
4	GO:0002009	morphogenesis of an epithelium	2	49	0.00634921	0.00776422	2.44573	2.30598	-0.293524	0.710377	Crb3,Xdh
5	GO:0002011	morphogenesis of an epithelial sheet	0	4	0	0.000633814	0.199651	0.189596	-0.458519	1
4	GO:0002165	larval or pupal development (sensu Insecta)	0	1	0	0.000158453	0.0499129	0.0474216	-0.229205	1
5	GO:0005975	carbohydrate metabolism	10	212	0.031746	0.0335921	10.5815	9.7172	-0.186551	0.620265	Smpd1,Ovgp1,Adpgk,Glo1,Smpdl3a,Taldo1,Ldh1,Gne,Bad,Chi3l1
6	GO:0005976	polysaccharide metabolism	3	26	0.00952381	0.00411979	1.29773	1.22808	1.53608	0.137752	Ovgp1,Gne,Chi3l1
8	GO:0005977	glycogen metabolism	0	17	0	0.00269371	0.848518	0.804122	-0.946238	1
10	GO:0005978	glycogen biosynthesis	0	6	0	0.000950721	0.299477	0.284304	-0.561658	1
10	GO:0005980	glycogen catabolism	0	2	0	0.000316907	0.0998257	0.0948281	-0.324171	1
7	GO:0005984	disaccharide metabolism	0	1	0	0.000158453	0.0499129	0.0474216	-0.229205	1
8	GO:0005988	lactose metabolism	0	1	0	0.000158453	0.0499129	0.0474216	-0.229205	1
9	GO:0005989	lactose biosynthesis	0	1	0	0.000158453	0.0499129	0.0474216	-0.229205	1
7	GO:0005996	monosaccharide metabolism	5	83	0.015873	0.0131516	4.14277	3.88484	0.434923	0.399833	Adpgk,Taldo1,Ldh1,Gne,Bad
9	GO:0006000	fructose metabolism	0	2	0	0.000316907	0.0998257	0.0948281	-0.324171	1
10	GO:0006003	fructose 2,6-bisphosphate metabolism	0	2	0	0.000316907	0.0998257	0.0948281	-0.324171	1
9	GO:0006004	fucose metabolism	0	1	0	0.000158453	0.0499129	0.0474216	-0.229205	1
9	GO:0006006	glucose metabolism	5	62	0.015873	0.00982412	3.0946	2.91171	1.11664	0.195943	Adpgk,Taldo1,Ldh1,Gne,Bad
9	GO:0006007	glucose catabolism	5	38	0.015873	0.00602123	1.89669	1.79145	2.31858	0.0389841	Adpgk,Taldo1,Ldh1,Gne,Bad
9	GO:0006012	galactose metabolism	0	6	0	0.000950721	0.299477	0.284304	-0.561658	1
9	GO:0006013	mannose metabolism	0	6	0	0.000950721	0.299477	0.284304	-0.561658	1
9	GO:0006014	D-ribose metabolism	0	1	0	0.000158453	0.0499129	0.0474216	-0.229205	1
9	GO:0006020	myo-inositol metabolism	0	5	0	0.000792267	0.249564	0.236957	-0.512681	1
9	GO:0006021	myo-inositol biosynthesis	0	1	0	0.000158453	0.0499129	0.0474216	-0.229205	1
7	GO:0006022	aminoglycan metabolism	0	9	0	0.00142608	0.449216	0.426253	-0.688052	1
8	GO:0006023	aminoglycan biosynthesis	0	2	0	0.000316907	0.0998257	0.0948281	-0.324171	1
9	GO:0006024	nthesis	0	2	0	0.000316907	0.0998257	0.0948281	-0.324171	1
8	GO:0006026	aminoglycan catabolism	0	1	0	0.000158453	0.0499129	0.0474216	-0.229205	1
9	GO:0006027	glycosaminoglycan catabolism	0	1	0	0.000158453	0.0499129	0.0474216	-0.229205	1
7	GO:0006029	proteoglycan metabolism	0	7	0	0.00110917	0.34939	0.331635	-0.606708	1
8	GO:0006030	chitin metabolism	2	4	0.00634921	0.000633814	0.199651	0.189596	4.13468	0.0139352	Ovgp1,Chi3l1
9	GO:0006032	chitin catabolism	2	4	0.00634921	0.000633814	0.199651	0.189596	4.13468	0.0139352	Ovgp1,Chi3l1
7	GO:0006040	amino sugar metabolism	3	12	0.00952381	0.00190144	0.598954	0.568067	3.18567	0.0193585	Ovgp1,Gne,Chi3l1
8	GO:0006041	glucosamine metabolism	3	9	0.00952381	0.00142608	0.449216	0.426253	3.90697	0.00826219	Ovgp1,Gne,Chi3l1
9	GO:0006042	glucosamine biosynthesis	0	1	0	0.000158453	0.0499129	0.0474216	-0.229205	1
9	GO:0006043	glucosamine catabolism	2	4	0.00634921	0.000633814	0.199651	0.189596	4.13468	0.0139352	Ovgp1,Chi3l1
9	GO:0006044	N-acetylglucosamine metabolism	3	9	0.00952381	0.00142608	0.449216	0.426253	3.90697	0.00826219	Ovgp1,Gne,Chi3l1
10	GO:0006045	N-acetylglucosamine biosynthesis	0	1	0	0.000158453	0.0499129	0.0474216	-0.229205	1
10	GO:0006046	N-acetylglucosamine catabolism	2	4	0.00634921	0.000633814	0.199651	0.189596	4.13468	0.0139352	Ovgp1,Chi3l1
7	GO:0006047	UDP-N-acetylglucosamine metabolism	1	2	0.0031746	0.000316907	0.0998257	0.0948281	2.9232	0.0973419	Gne
8	GO:0006048	UDP-N-acetylglucosamine biosynthesis	0	1	0	0.000158453	0.0499129	0.0474216	-0.229205	1
7	GO:0006054	N-acetylneuraminate metabolism	1	3	0.0031746	0.00047536	0.149739	0.14222	2.25462	0.14241	Gne
8	GO:0006055	CMP-N-acetylneuraminate biosynthesis	0	1	0	0.000158453	0.0499129	0.0474216	-0.229205	1
7	GO:0006063	uronic acid metabolism	0	1	0	0.000158453	0.0499129	0.0474216	-0.229205	1
5	GO:0006066	alcohol metabolism	10	140	0.031746	0.0221835	6.9878	6.49277	1.18214	0.160647	Lipe,Adpgk,Sc4mol,Nr4a2,Sgpp1,Taldo1,Ldh1,Gne,Fdps,Bad
7	GO:0006071	glycerol metabolism	0	7	0	0.00110917	0.34939	0.331635	-0.606708	1
8	GO:0006072	glycerol-3-phosphate metabolism	0	4	0	0.000633814	0.199651	0.189596	-0.458519	1
8	GO:0006073	glucan metabolism	0	17	0	0.00269371	0.848518	0.804122	-0.946238	1
5	GO:0006081	aldehyde metabolism	0	3	0	0.00047536	0.149739	0.14222	-0.397058	1
5	GO:0006082	organic acid metabolism	14	252	0.0444444	0.0399303	12.578	11.4749	0.419772	0.378353	Bcat2,Bckdhb,Pccb,Ltc4s,Sdsl,Ctbp2,Ggh,MGI:1928940,Slc22a17,Grhpr,Scd1,Gatm,Gne,Shmt1
7	GO:0006084	acetyl-CoA metabolism	0	25	0	0.00396134	1.24782	1.18103	-1.14821	1
8	GO:0006085	acetyl-CoA biosynthesis	0	4	0	0.000633814	0.199651	0.189596	-0.458519	1
8	GO:0006086	acetyl-CoA biosynthesis from pyruvate	0	2	0	0.000316907	0.0998257	0.0948281	-0.324171	1
7	GO:0006090	pyruvate metabolism	0	15	0	0.0023768	0.748693	0.709745	-0.888694	1
5	GO:0006091	generation of precursor metabolites and energy	15	311	0.047619	0.049279	15.5229	14.0236	-0.139633	0.59445	Atp5a1,Ivd,Adpgk,Gcdh,Por,Polr2l,Ndufs1,Atp5e,1110020P15Rik,Sqle,Trip6,Taldo1,Ldh1,Gne,Xdh
7	GO:0006092	main pathways of carbohydrate metabolism	4	66	0.0126984	0.0104579	3.29425	3.09758	0.400997	0.420323	Adpgk,Taldo1,Ldh1,Gne
9	GO:0006094	gluconeogenesis	0	13	0	0.0020599	0.648867	0.615308	-0.827198	1
8	GO:0006096	glycolysis	3	31	0.00952381	0.00491206	1.5473	1.46308	1.201	0.199734	Adpgk,Ldh1,Gne
8	GO:0006097	glyoxylate cycle	0	1	0	0.000158453	0.0499129	0.0474216	-0.229205	1
11	GO:0006098	pentose-phosphate shunt	1	7	0.0031746	0.00110917	0.34939	0.331635	1.12977	0.301336	Taldo1
9	GO:0006099	tricarboxylic acid cycle	0	18	0	0.00285216	0.898431	0.851288	-0.973748	1
8	GO:0006100	tricarboxylic acid cycle intermediate metabolism	1	9	0.0031746	0.00142608	0.449216	0.426253	0.843622	0.369419	Ldh1
7	GO:0006101	citrate metabolism	0	1	0	0.000158453	0.0499129	0.0474216	-0.229205	1
7	GO:0006104	succinyl-CoA metabolism	0	1	0	0.000158453	0.0499129	0.0474216	-0.229205	1
7	GO:0006106	fumarate metabolism	0	1	0	0.000158453	0.0499129	0.0474216	-0.229205	1
7	GO:0006108	malate metabolism	0	3	0	0.00047536	0.149739	0.14222	-0.397058	1
5	GO:0006109	regulation of carbohydrate metabolism	0	1	0	0.000158453	0.0499129	0.0474216	-0.229205	1
8	GO:0006111	regulation of gluconeogenesis	0	1	0	0.000158453	0.0499129	0.0474216	-0.229205	1
7	GO:0006112	energy reserve metabolism	0	19	0	0.00301062	0.948344	0.898439	-1.00051	1
7	GO:0006113	fermentation	0	1	0	0.000158453	0.0499129	0.0474216	-0.229205	1
8	GO:0006114	glycerol biosynthesis	0	1	0	0.000158453	0.0499129	0.0474216	-0.229205	1
10	GO:0006116	NADH oxidation	0	1	0	0.000158453	0.0499129	0.0474216	-0.229205	1
6	GO:0006118	electron transport	9	207	0.0285714	0.0327999	10.332	9.49579	-0.432241	0.713641	Ivd,Gcdh,Por,Polr2l,Ndufs1,1110020P15Rik,Sqle,Trip6,Xdh
8	GO:0006119	oxidative phosphorylation	4	31	0.0126984	0.00491206	1.5473	1.46308	2.02773	0.0663123	Atp5a1,Ndufs1,Atp5e,1110020P15Rik
11	GO:0006120	mitochondrial electron transport, NADH to ubiquinone	1	5	0.0031746	0.000792267	0.249564	0.236957	1.54162	0.225929	Ndufs1
11	GO:0006122	mitochondrial electron transport, ubiquinol to cytochrome c	1	3	0.0031746	0.00047536	0.149739	0.14222	2.25462	0.14241	1110020P15Rik
7	GO:0006125	thioredoxin pathway	0	2	0	0.000316907	0.0998257	0.0948281	-0.324171	1
5	GO:0006139	nucleobase, nucleoside, nucleotide and nucleic acid metabolism	89	1519	0.28254	0.240691	75.8176	54.7042	1.78231	0.0449119	Irf2bp1,Pa2g4,Pdlim1,Rrm1,Atp5a1,6030490I01Rik,Miz1,Pttg1,Sumo1,E430034L04Rik,Tk2,Smarcd1,H2afz,Parp1,Mtf2,Rxrb,Zfp239,Sin3a,Pold1,Hoxa5,Ell2,Phf13,Skiip,Taf9,Zfp96,Gcdh,Fem1a,Tceb2,Tcf4,Myst1,Myef2,Cdkn2c,Ctps2,Terf2ip,Esr1,Rpo1-2,Nr4a2,Ercc2,Lig1,Runx2,Rab1,Foxo3a,Sp4,Cutl2,Mcm7,Cbfb,Polr2l,Apex1,Atp5e,Ccnt1,Atpif1,Morf4l1,Sfrs2,Rab2,Suz12,Dcps,Tsta3,Ing1,Ugp2,Rab8a,Pcbp1,Phb,Trip6,Slc22a17,Snr…
7	GO:0006140	regulation of nucleotide metabolism	0	1	0	0.000158453	0.0499129	0.0474216	-0.229205	1
7	GO:0006144	purine base metabolism	0	3	0	0.00047536	0.149739	0.14222	-0.397058	1
7	GO:0006163	purine nucleotide metabolism	2	45	0.00634921	0.00713041	2.24608	2.11909	-0.169044	0.665131	Atp5a1,Atp5e
7	GO:0006164	purine nucleotide biosynthesis	2	40	0.00634921	0.00633814	1.99651	1.88514	0.00253894	0.600804	Atp5a1,Atp5e
9	GO:0006166	purine ribonucleoside salvage	0	3	0	0.00047536	0.149739	0.14222	-0.397058	1
9	GO:0006168	adenine salvage	0	1	0	0.000158453	0.0499129	0.0474216	-0.229205	1
9	GO:0006171	cAMP biosynthesis	0	6	0	0.000950721	0.299477	0.284304	-0.561658	1
11	GO:0006177	GMP biosynthesis	0	2	0	0.000316907	0.0998257	0.0948281	-0.324171	1
9	GO:0006182	cGMP biosynthesis	0	6	0	0.000950721	0.299477	0.284304	-0.561658	1
11	GO:0006183	GTP biosynthesis	0	6	0	0.000950721	0.299477	0.284304	-0.561658	1
11	GO:0006188	IMP biosynthesis	0	1	0	0.000158453	0.0499129	0.0474216	-0.229205	1
12	GO:0006189	#NAME?	0	1	0	0.000158453	0.0499129	0.0474216	-0.229205	1
7	GO:0006195	purine nucleotide catabolism	0	4	0	0.000633814	0.199651	0.189596	-0.458519	1
7	GO:0006200	ATP catabolism	0	1	0	0.000158453	0.0499129	0.0474216	-0.229205	1
11	GO:0006203	dGTP catabolism	0	1	0	0.000158453	0.0499129	0.0474216	-0.229205	1
7	GO:0006206	pyrimidine base metabolism	1	5	0.0031746	0.000792267	0.249564	0.236957	1.54162	0.225929	Clptm1
8	GO:0006207	#NAME?	1	4	0.0031746	0.000633814	0.199651	0.189596	1.83808	0.185236	Clptm1
7	GO:0006213	pyrimidine nucleoside metabolism	0	3	0	0.00047536	0.149739	0.14222	-0.397058	1
7	GO:0006220	pyrimidine nucleotide metabolism	1	16	0.0031746	0.00253526	0.798606	0.756941	0.231481	0.559668	Ctps2
7	GO:0006221	pyrimidine nucleotide biosynthesis	1	16	0.0031746	0.00253526	0.798606	0.756941	0.231481	0.559668	Ctps2
11	GO:0006228	UTP biosynthesis	0	6	0	0.000950721	0.299477	0.284304	-0.561658	1
11	GO:0006231	dTMP biosynthesis	0	1	0	0.000158453	0.0499129	0.0474216	-0.229205	1
11	GO:0006233	dTDP biosynthesis	0	2	0	0.000316907	0.0998257	0.0948281	-0.324171	1
11	GO:0006235	dTTP biosynthesis	0	3	0	0.00047536	0.149739	0.14222	-0.397058	1
11	GO:0006241	CTP biosynthesis	0	6	0	0.000950721	0.299477	0.284304	-0.561658	1
6	GO:0006259	DNA metabolism	21	289	0.0666667	0.0457931	14.4248	13.0793	1.81809	0.052149	Rrm1,Pttg1,Sumo1,Tk2,Smarcd1,H2afz,Parp1,Pold1,Myst1,Ercc2,Lig1,Mcm7,Apex1,Morf4l1,Suz12,Phb,Smarcb1,Mms19l,Rbms1,Asf1b,Rev1l
7	GO:0006260	DNA replication	8	80	0.0253968	0.0126763	3.99303	3.74623	2.07023	0.0451096	Rrm1,Tk2,Pold1,Lig1,Mcm7,Phb,Rbms1,Rev1l
8	GO:0006261	DNA-dependent DNA replication	2	24	0.00634921	0.00380288	1.19791	1.13397	0.753223	0.338509	Pold1,Mcm7
7	GO:0006265	DNA topological change	0	8	0	0.00126763	0.399303	0.378952	-0.64865	1
9	GO:0006268	DNA unwinding during replication	0	4	0	0.000633814	0.199651	0.189596	-0.458519	1
11	GO:0006269	DNA replication, synthesis of RNA primer	0	3	0	0.00047536	0.149739	0.14222	-0.397058	1
9	GO:0006270	DNA replication initiation	1	9	0.0031746	0.00142608	0.449216	0.426253	0.843622	0.369419	Mcm7
9	GO:0006271	DNA strand elongation	0	3	0	0.00047536	0.149739	0.14222	-0.397058	1
10	GO:0006273	lagging strand elongation	0	3	0	0.00047536	0.149739	0.14222	-0.397058	1
8	GO:0006275	regulation of DNA replication	0	3	0	0.00047536	0.149739	0.14222	-0.397058	1
8	GO:0006278	RNA-dependent DNA replication	0	1	0	0.000158453	0.0499129	0.0474216	-0.229205	1
6	GO:0006281	DNA repair	9	91	0.0285714	0.0144193	4.54207	4.25381	2.16144	0.0369246	Pttg1,Sumo1,Parp1,Pold1,Ercc2,Lig1,Apex1,Mms19l,Rev1l
8	GO:0006283	transcription-coupled nucleotide-excision repair	0	1	0	0.000158453	0.0499129	0.0474216	-0.229205	1
7	GO:0006284	base-excision repair	2	10	0.00634921	0.00158453	0.499129	0.473539	2.18105	0.0857479	Parp1,Pold1
8	GO:0006287	base-excision repair, gap-filling	1	3	0.0031746	0.00047536	0.149739	0.14222	2.25462	0.14241	Pold1
7	GO:0006289	nucleotide-excision repair	1	13	0.0031746	0.0020599	0.648867	0.615308	0.447636	0.486379	Ercc2
10	GO:0006298	mismatch repair	0	5	0	0.000792267	0.249564	0.236957	-0.512681	1
11	GO:0006299	short patch mismatch repair system	0	1	0	0.000158453	0.0499129	0.0474216	-0.229205	1
7	GO:0006301	postreplication repair	1	3	0.0031746	0.00047536	0.149739	0.14222	2.25462	0.14241	Rev1l
7	GO:0006302	double-strand break repair	0	6	0	0.000950721	0.299477	0.284304	-0.561658	1
8	GO:0006303	double-strand break repair via nonhomologous end-joining	0	2	0	0.000316907	0.0998257	0.0948281	-0.324171	1
7	GO:0006304	DNA modification	0	19	0	0.00301062	0.948344	0.898439	-1.00051	1
8	GO:0006305	DNA alkylation	0	16	0	0.00253526	0.798606	0.756941	-0.917912	1
8	GO:0006306	DNA methylation	0	16	0	0.00253526	0.798606	0.756941	-0.917912	1
7	GO:0006307	DNA dealkylation	0	1	0	0.000158453	0.0499129	0.0474216	-0.229205	1
6	GO:0006308	DNA catabolism	0	9	0	0.00142608	0.449216	0.426253	-0.688052	1
9	GO:0006309	DNA fragmentation during apoptosis	0	6	0	0.000950721	0.299477	0.284304	-0.561658	1
7	GO:0006310	DNA recombination	1	23	0.0031746	0.00364443	1.148	1.08689	-0.141956	0.692644	Lig1
8	GO:0006312	mitotic recombination	0	1	0	0.000158453	0.0499129	0.0474216	-0.229205	1
7	GO:0006323	DNA packaging	7	105	0.0222222	0.0166376	5.24085	4.8972	0.794931	0.269716	Smarcd1,H2afz,Myst1,Morf4l1,Suz12,Smarcb1,Asf1b
8	GO:0006325	establishment and/or maintenance of chromatin architecture	7	96	0.0222222	0.0152115	4.79163	4.48393	1.0429	0.202263	Smarcd1,H2afz,Myst1,Morf4l1,Suz12,Smarcb1,Asf1b
9	GO:0006333	chromatin assembly or disassembly	3	45	0.00952381	0.00713041	2.24608	2.11909	0.517907	0.391456	H2afz,Myst1,Asf1b
11	GO:0006334	nucleosome assembly	2	28	0.00634921	0.0044367	1.39756	1.32212	0.523936	0.411098	H2afz,Asf1b
10	GO:0006338	chromatin remodeling	2	18	0.00634921	0.00285216	0.898431	0.851288	1.19391	0.225809	Morf4l1,Smarcb1
10	GO:0006342	chromatin silencing	0	4	0	0.000633814	0.199651	0.189596	-0.458519	1
4	GO:0006349	imprinting	0	5	0	0.000792267	0.249564	0.236957	-0.512681	1
6	GO:0006350	transcription	57	1025	0.180952	0.162415	51.1607	40.719	0.915091	0.199985	Irf2bp1,Pa2g4,Pdlim1,6030490I01Rik,Miz1,Mtf2,Rxrb,Zfp239,Sin3a,Hoxa5,Ell2,Phf13,Skiip,Taf9,Zfp96,Gcdh,Fem1a,Tceb2,Tcf4,Myst1,Myef2,Cdkn2c,Terf2ip,Esr1,Rpo1-2,Nr4a2,Ercc2,Runx2,Rab1,Foxo3a,Sp4,Cutl2,Mcm7,Cbfb,Polr2l,Ccnt1,Morf4l1,Rab2,Suz12,Ing1,Ugp2,Rab8a,Trip6,Zfp68,Smarcb1,Deaf1,Mms19l,AL033314,Carhsp1,1110039B18Rik,Psip1,Ifi204,Tcf12,Zfhx1a,Ostf1,MGI:1927471,Tieg1
7	GO:0006351	transcription, DNA-dependent	52	971	0.165079	0.153858	48.4654	38.9679	0.566226	0.308975	Irf2bp1,Pa2g4,6030490I01Rik,Miz1,Mtf2,Rxrb,Zfp239,Sin3a,Hoxa5,Ell2,Phf13,Skiip,Taf9,Zfp96,Gcdh,Fem1a,Tceb2,Tcf4,Myst1,Cdkn2c,Esr1,Nr4a2,Ercc2,Runx2,Rab1,Foxo3a,Sp4,Cutl2,Mcm7,Cbfb,Polr2l,Ccnt1,Morf4l1,Rab2,Suz12,Ing1,Ugp2,Rab8a,Trip6,Zfp68,Smarcb1,Deaf1,Mms19l,AL033314,Carhsp1,Psip1,Ifi204,Tcf12,Zfhx1a,Ostf1,MGI:1927471,Tieg1
8	GO:0006352	transcription initiation	1	15	0.0031746	0.0023768	0.748693	0.709745	0.2983	0.536477	Taf9
8	GO:0006353	transcription termination	0	1	0	0.000158453	0.0499129	0.0474216	-0.229205	1
8	GO:0006354	RNA elongation	1	8	0.0031746	0.00126763	0.399303	0.378952	0.975807	0.336247	Ell2
8	GO:0006355	regulation of transcription, DNA-dependent	51	952	0.161905	0.150848	47.517	38.3413	0.562491	0.310421	Irf2bp1,Pa2g4,6030490I01Rik,Miz1,Mtf2,Rxrb,Zfp239,Sin3a,Hoxa5,Phf13,Skiip,Taf9,Zfp96,Gcdh,Fem1a,Tceb2,Tcf4,Myst1,Cdkn2c,Esr1,Nr4a2,Ercc2,Runx2,Rab1,Foxo3a,Sp4,Cutl2,Mcm7,Cbfb,Polr2l,Ccnt1,Morf4l1,Rab2,Suz12,Ing1,Ugp2,Rab8a,Trip6,Zfp68,Smarcb1,Deaf1,Mms19l,AL033314,Carhsp1,Psip1,Ifi204,Tcf12,Zfhx1a,Ostf1,MGI:1927471,Tieg1
9	GO:0006356	regulation of transcription from RNA polymerase I promoter	1	2	0.0031746	0.000316907	0.0998257	0.0948281	2.9232	0.0973419	Polr2l
9	GO:0006357	regulation of transcription from RNA polymerase II promoter	10	168	0.031746	0.0266202	8.38536	7.75597	0.579773	0.328911	Irf2bp1,Sin3a,Skiip,Nr4a2,Runx2,Foxo3a,Sp4,Cbfb,Ifi204,Tcf12
9	GO:0006359	regulation of transcription from RNA polymerase III promoter	0	1	0	0.000158453	0.0499129	0.0474216	-0.229205	1
8	GO:0006360	transcription from RNA polymerase I promoter	1	8	0.0031746	0.00126763	0.399303	0.378952	0.975807	0.336247	Polr2l
9	GO:0006361	transcription initiation from RNA polymerase I promoter	0	2	0	0.000316907	0.0998257	0.0948281	-0.324171	1
8	GO:0006364	rRNA processing	2	24	0.00634921	0.00380288	1.19791	1.13397	0.753223	0.338509	Nola3,Nola2
9	GO:0006365	35S primary transcript processing	0	1	0	0.000158453	0.0499129	0.0474216	-0.229205	1
8	GO:0006366	transcription from RNA polymerase II promoter	14	194	0.0444444	0.03074	9.68309	8.91839	1.44554	0.104517	Irf2bp1,Sin3a,Ell2,Skiip,Taf9,Nr4a2,Runx2,Foxo3a,Sp4,Cbfb,Polr2l,Deaf1,Ifi204,Tcf12
9	GO:0006367	transcription initiation from RNA polymerase II promoter	0	8	0	0.00126763	0.399303	0.378952	-0.64865	1
9	GO:0006368	RNA elongation from RNA polymerase II promoter	1	2	0.0031746	0.000316907	0.0998257	0.0948281	2.9232	0.0973419	Ell2
9	GO:0006370	mRNA capping	0	1	0	0.000158453	0.0499129	0.0474216	-0.229205	1
10	GO:0006374	nuclear mRNA splicing via U2-type spliceosome	0	2	0	0.000316907	0.0998257	0.0948281	-0.324171	1
9	GO:0006376	mRNA splice site selection	1	10	0.0031746	0.00158453	0.499129	0.473539	0.727861	0.400938	Sfrs2
10	GO:0006378	mRNA polyadenylylation	0	6	0	0.000950721	0.299477	0.284304	-0.561658	1
9	GO:0006379	mRNA cleavage	0	3	0	0.00047536	0.149739	0.14222	-0.397058	1
9	GO:0006381	mRNA editing	0	3	0	0.00047536	0.149739	0.14222	-0.397058	1
8	GO:0006383	transcription from RNA polymerase III promoter	1	2	0.0031746	0.000316907	0.0998257	0.0948281	2.9232	0.0973419	Polr2l
9	GO:0006388	tRNA splicing	0	1	0	0.000158453	0.0499129	0.0474216	-0.229205	1
7	GO:0006396	RNA processing	9	169	0.0285714	0.0267786	8.43527	7.80087	0.202194	0.470245	E430034L04Rik,Skiip,Sfrs2,Pcbp1,Snrpd2,Sf3a3,Nola3,Nola2,Smndc1
8	GO:0006397	mRNA processing	7	121	0.0222222	0.0191729	6.03945	5.62889	0.404862	0.400142	E430034L04Rik,Skiip,Sfrs2,Pcbp1,Snrpd2,Sf3a3,Smndc1
10	GO:0006398	histone mRNA 3-prime-end processing	0	1	0	0.000158453	0.0499129	0.0474216	-0.229205	1
7	GO:0006399	tRNA metabolism	1	43	0.0031746	0.0068135	2.14625	2.02555	-0.805394	0.890214	Slc22a17
8	GO:0006400	tRNA modification	0	1	0	0.000158453	0.0499129	0.0474216	-0.229205	1
7	GO:0006401	RNA catabolism	1	13	0.0031746	0.0020599	0.648867	0.615308	0.447636	0.486379	Dcps
8	GO:0006402	mRNA catabolism	1	11	0.0031746	0.00174299	0.549041	0.52081	0.62488	0.430887	Dcps
4	GO:0006403	RNA localization	1	15	0.0031746	0.0023768	0.748693	0.709745	0.2983	0.536477	E430034L04Rik
9	GO:0006405	RNA export from nucleus	1	14	0.0031746	0.00221835	0.69878	0.662534	0.370067	0.512069	E430034L04Rik
8	GO:0006406	mRNA export from nucleus	1	12	0.0031746	0.00190144	0.598954	0.568067	0.532101	0.459342	E430034L04Rik
7	GO:0006412	protein biosynthesis	21	329	0.0666667	0.0521312	16.4213	14.7907	1.19054	0.144908	Psen1,Apg7l,Gspt2,4930467B06Rik,Cpeb1,Eif2s2,9530090G24Rik,Mrpl18,Mtif2,Mrps17,Slc22a17,Eif2b4,Bzw2,Eif3s12,St6galnac4,Eif3s4,Mrp63,Nola2,Galnt1,Mrpl35,Ict1
9	GO:0006413	translational initiation	4	28	0.0126984	0.0044367	1.39756	1.32212	2.26331	0.0484227	Eif2s2,Mtif2,Bzw2,Eif3s12
9	GO:0006414	translational elongation	1	14	0.0031746	0.00221835	0.69878	0.662534	0.370067	0.512069	Gspt2
9	GO:0006415	translational termination	1	3	0.0031746	0.00047536	0.149739	0.14222	2.25462	0.14241	Ict1
7	GO:0006417	regulation of protein biosynthesis	2	60	0.00634921	0.00950721	2.99477	2.81869	-0.592515	0.809059	Cpeb1,Bzw2
10	GO:0006418	tRNA aminoacylation for protein translation	1	32	0.0031746	0.00507051	1.59721	1.51003	-0.485998	0.806522	Slc22a17
11	GO:0006419	alanyl-tRNA aminoacylation	0	1	0	0.000158453	0.0499129	0.0474216	-0.229205	1
11	GO:0006420	arginyl-tRNA aminoacylation	0	2	0	0.000316907	0.0998257	0.0948281	-0.324171	1
11	GO:0006421	asparaginyl-tRNA aminoacylation	0	1	0	0.000158453	0.0499129	0.0474216	-0.229205	1
11	GO:0006422	aspartyl-tRNA aminoacylation	0	3	0	0.00047536	0.149739	0.14222	-0.397058	1
11	GO:0006423	cysteinyl-tRNA aminoacylation	0	3	0	0.00047536	0.149739	0.14222	-0.397058	1
11	GO:0006424	glutamyl-tRNA aminoacylation	0	1	0	0.000158453	0.0499129	0.0474216	-0.229205	1
11	GO:0006426	glycyl-tRNA aminoacylation	0	2	0	0.000316907	0.0998257	0.0948281	-0.324171	1
11	GO:0006427	histidyl-tRNA aminoacylation	0	1	0	0.000158453	0.0499129	0.0474216	-0.229205	1
11	GO:0006428	isoleucyl-tRNA aminoacylation	0	2	0	0.000316907	0.0998257	0.0948281	-0.324171	1
11	GO:0006430	lysyl-tRNA aminoacylation	0	1	0	0.000158453	0.0499129	0.0474216	-0.229205	1
11	GO:0006431	methionyl-tRNA aminoacylation	0	1	0	0.000158453	0.0499129	0.0474216	-0.229205	1
11	GO:0006432	phenylalanyl-tRNA aminoacylation	0	3	0	0.00047536	0.149739	0.14222	-0.397058	1
11	GO:0006433	prolyl-tRNA aminoacylation	0	1	0	0.000158453	0.0499129	0.0474216	-0.229205	1
11	GO:0006434	seryl-tRNA aminoacylation	0	2	0	0.000316907	0.0998257	0.0948281	-0.324171	1
11	GO:0006435	threonyl-tRNA aminoacylation	0	1	0	0.000158453	0.0499129	0.0474216	-0.229205	1
11	GO:0006436	tryptophanyl-tRNA aminoacylation	0	1	0	0.000158453	0.0499129	0.0474216	-0.229205	1
11	GO:0006437	tyrosyl-tRNA aminoacylation	0	1	0	0.000158453	0.0499129	0.0474216	-0.229205	1
9	GO:0006445	regulation of translation	2	29	0.00634921	0.00459515	1.44747	1.36912	0.472207	0.42865	Cpeb1,Bzw2
10	GO:0006446	regulation of translational initiation	1	11	0.0031746	0.00174299	0.549041	0.52081	0.62488	0.430887	Bzw2
11	GO:0006447	regulation of translational initiation by iron	0	1	0	0.000158453	0.0499129	0.0474216	-0.229205	1
10	GO:0006448	regulation of translational elongation	0	1	0	0.000158453	0.0499129	0.0474216	-0.229205	1
7	GO:0006457	protein folding	5	125	0.015873	0.0198067	6.23911	5.81121	-0.514015	0.755462	Hspa1l,Grpel1,Tbca,Dnajc8,Dnajd1
7	GO:0006461	protein complex assembly	6	58	0.0190476	0.0091903	2.89495	2.7256	1.88078	0.0677348	H2afz,Sfrs2,Snrpd2,Ap1b1,Asf1b,Smndc1
7	GO:0006464	protein modification	26	751	0.0825397	0.118999	37.4846	31.3806	-2.05014	0.987022	Miz1,Sumo1,Bckdk,Parp1,Casp1,Psen1,Araf,Apg7l,4930467B06Rik,Tceb2,Ptprs,Plod3,9530090G24Rik,Mast2,Stk24,Ptpn18,Ikbke,Dusp2,Ptp4a1,Rbx1,Anapc2,St6galnac4,Ube2l6,Pxk,Galnt1,Usp3
9	GO:0006465	signal peptide processing	0	4	0	0.000633814	0.199651	0.189596	-0.458519	1
8	GO:0006468	protein amino acid phosphorylation	6	326	0.0190476	0.0516558	16.2716	14.6632	-2.6824	0.999263	Bckdk,Araf,Mast2,Stk24,Ikbke,Pxk
6	GO:0006469	negative regulation of protein kinase activity	0	17	0	0.00269371	0.848518	0.804122	-0.946238	1
8	GO:0006470	protein amino acid dephosphorylation	4	70	0.0126984	0.0110917	3.4939	3.28321	0.279311	0.465321	Ptprs,Ptpn18,Dusp2,Ptp4a1
8	GO:0006471	protein amino acid ADP-ribosylation	1	12	0.0031746	0.00190144	0.598954	0.568067	0.532101	0.459342	Parp1
8	GO:0006473	protein amino acid acetylation	0	3	0	0.00047536	0.149739	0.14222	-0.397058	1
9	GO:0006475	internal protein amino acid acetylation	0	2	0	0.000316907	0.0998257	0.0948281	-0.324171	1
8	GO:0006476	protein amino acid deacetylation	0	6	0	0.000950721	0.299477	0.284304	-0.561658	1
8	GO:0006477	protein amino acid sulfation	0	1	0	0.000158453	0.0499129	0.0474216	-0.229205	1
8	GO:0006479	protein amino acid methylation	0	13	0	0.0020599	0.648867	0.615308	-0.827198	1
9	GO:0006481	C-terminal protein amino acid methylation	0	1	0	0.000158453	0.0499129	0.0474216	-0.229205	1
8	GO:0006486	protein amino acid glycosylation	5	48	0.015873	0.00760577	2.39582	2.25928	1.73255	0.0893808	Psen1,4930467B06Rik,9530090G24Rik,St6galnac4,Galnt1
9	GO:0006487	protein amino acid N-linked glycosylation	3	14	0.00952381	0.00221835	0.69878	0.662534	2.82718	0.0297525	Psen1,4930467B06Rik,9530090G24Rik
10	GO:0006488	dolichol-linked oligosaccharide biosynthesis	0	1	0	0.000158453	0.0499129	0.0474216	-0.229205	1
10	GO:0006491	N-glycan processing	0	2	0	0.000316907	0.0998257	0.0948281	-0.324171	1
9	GO:0006493	protein amino acid O-linked glycosylation	1	4	0.0031746	0.000633814	0.199651	0.189596	1.83808	0.185236	Galnt1
9	GO:0006497	protein lipidation	1	17	0.0031746	0.00269371	0.848518	0.804122	0.168927	0.581702	Apg7l
12	GO:0006499	n	0	2	0	0.000316907	0.0998257	0.0948281	-0.324171	1
10	GO:0006505	GPI anchor metabolism	0	5	0	0.000792267	0.249564	0.236957	-0.512681	1
11	GO:0006506	GPI anchor biosynthesis	0	4	0	0.000633814	0.199651	0.189596	-0.458519	1
11	GO:0006507	GPI anchor release	0	1	0	0.000158453	0.0499129	0.0474216	-0.229205	1
7	GO:0006508	proteolysis	17	327	0.0539683	0.0518143	16.3215	14.7057	0.176932	0.467427	Pa2g4,Casp1,Zfp61,Dpp7,Cndp2,Psmb1,Psmb9,Blmh,Psmc2,Prcp,Ctsf,Gne,Pcsk7,Scpep1,C2,Psmb4,Usp3
8	GO:0006510	ATP-dependent proteolysis	0	1	0	0.000158453	0.0499129	0.0474216	-0.229205	1
10	GO:0006511	ubiquitin-dependent protein catabolism	4	70	0.0126984	0.0110917	3.4939	3.28321	0.279311	0.465321	Psmb1,Psmb9,Psmb4,Usp3
8	GO:0006512	ubiquitin cycle	8	210	0.0253968	0.0332752	10.4817	9.62868	-0.799771	0.83143	Miz1,Sumo1,Apg7l,Tceb2,Rbx1,Anapc2,Ube2l6,Usp3
9	GO:0006515	misfolded or incompletely synthesized protein catabolism	0	4	0	0.000633814	0.199651	0.189596	-0.458519	1
9	GO:0006516	glycoprotein catabolism	0	2	0	0.000316907	0.0998257	0.0948281	-0.324171	1
5	GO:0006518	peptide metabolism	0	6	0	0.000950721	0.299477	0.284304	-0.561658	1
5	GO:0006519	amino acid and derivative metabolism	10	160	0.031746	0.0253526	7.98606	7.39626	0.740528	0.276623	Bcat2,Bckdhb,Nr4a2,Sdsl,Ctbp2,Ggh,Slc22a17,Grhpr,Gatm,Shmt1
7	GO:0006520	amino acid metabolism	8	129	0.0253968	0.0204405	6.43876	5.99329	0.637731	0.315208	Bcat2,Bckdhb,Sdsl,Ctbp2,Ggh,Slc22a17,Grhpr,Shmt1
6	GO:0006521	regulation of amino acid metabolism	0	22	0	0.00348598	1.09808	1.0398	-1.07686	1
9	GO:0006525	arginine metabolism	0	7	0	0.00110917	0.34939	0.331635	-0.606708	1
10	GO:0006526	arginine biosynthesis	0	4	0	0.000633814	0.199651	0.189596	-0.458519	1
10	GO:0006527	arginine catabolism	0	4	0	0.000633814	0.199651	0.189596	-0.458519	1
9	GO:0006528	asparagine metabolism	0	2	0	0.000316907	0.0998257	0.0948281	-0.324171	1
10	GO:0006529	asparagine biosynthesis	0	2	0	0.000316907	0.0998257	0.0948281	-0.324171	1
9	GO:0006534	cysteine metabolism	0	2	0	0.000316907	0.0998257	0.0948281	-0.324171	1
9	GO:0006536	glutamate metabolism	0	1	0	0.000158453	0.0499129	0.0474216	-0.229205	1
10	GO:0006537	glutamate biosynthesis	0	1	0	0.000158453	0.0499129	0.0474216	-0.229205	1
9	GO:0006541	glutamine metabolism	1	4	0.0031746	0.000633814	0.199651	0.189596	1.83808	0.185236	Ggh
9	GO:0006544	glycine metabolism	1	6	0.0031746	0.000950721	0.299477	0.284304	1.31381	0.264595	Shmt1
10	GO:0006545	glycine biosynthesis	0	1	0	0.000158453	0.0499129	0.0474216	-0.229205	1
10	GO:0006546	glycine catabolism	0	3	0	0.00047536	0.149739	0.14222	-0.397058	1
9	GO:0006547	histidine metabolism	0	1	0	0.000158453	0.0499129	0.0474216	-0.229205	1
10	GO:0006548	histidine catabolism	0	1	0	0.000158453	0.0499129	0.0474216	-0.229205	1
9	GO:0006551	leucine metabolism	0	1	0	0.000158453	0.0499129	0.0474216	-0.229205	1
10	GO:0006552	leucine catabolism	0	1	0	0.000158453	0.0499129	0.0474216	-0.229205	1
9	GO:0006555	methionine metabolism	0	3	0	0.00047536	0.149739	0.14222	-0.397058	1
7	GO:0006556	S-adenosylmethionine biosynthesis	0	1	0	0.000158453	0.0499129	0.0474216	-0.229205	1
7	GO:0006558	L-phenylalanine metabolism	0	8	0	0.00126763	0.399303	0.378952	-0.64865	1
8	GO:0006559	L-phenylalanine catabolism	0	7	0	0.00110917	0.34939	0.331635	-0.606708	1
9	GO:0006560	proline metabolism	0	3	0	0.00047536	0.149739	0.14222	-0.397058	1
10	GO:0006561	proline biosynthesis	0	2	0	0.000316907	0.0998257	0.0948281	-0.324171	1
10	GO:0006562	proline catabolism	0	1	0	0.000158453	0.0499129	0.0474216	-0.229205	1
9	GO:0006563	L-serine metabolism	3	7	0.00952381	0.00110917	0.34939	0.331635	4.60273	0.00370974	Ctbp2,Grhpr,Shmt1
10	GO:0006564	L-serine biosynthesis	2	6	0.00634921	0.000950721	0.299477	0.284304	3.18927	0.0325948	Ctbp2,Grhpr
7	GO:0006568	tryptophan metabolism	0	3	0	0.00047536	0.149739	0.14222	-0.397058	1
10	GO:0006569	tryptophan catabolism	0	1	0	0.000158453	0.0499129	0.0474216	-0.229205	1
7	GO:0006570	tyrosine metabolism	0	11	0	0.00174299	0.549041	0.52081	-0.760791	1
8	GO:0006572	tyrosine catabolism	0	5	0	0.000792267	0.249564	0.236957	-0.512681	1
9	GO:0006573	valine metabolism	0	1	0	0.000158453	0.0499129	0.0474216	-0.229205	1
6	GO:0006575	amino acid derivative metabolism	2	40	0.00634921	0.00633814	1.99651	1.88514	0.00253894	0.600804	Nr4a2,Gatm
6	GO:0006576	biogenic amine metabolism	1	28	0.0031746	0.0044367	1.39756	1.32212	-0.345754	0.762313	Nr4a2
6	GO:0006582	melanin metabolism	0	5	0	0.000792267	0.249564	0.236957	-0.512681	1
8	GO:0006583	melanin biosynthesis from tyrosine	0	5	0	0.000792267	0.249564	0.236957	-0.512681	1
7	GO:0006584	catecholamine metabolism	1	10	0.0031746	0.00158453	0.499129	0.473539	0.727861	0.400938	Nr4a2
10	GO:0006585	dopamine biosynthesis from tyrosine	0	1	0	0.000158453	0.0499129	0.0474216	-0.229205	1
8	GO:0006586	indolalkylamine metabolism	0	3	0	0.00047536	0.149739	0.14222	-0.397058	1
9	GO:0006587	serotonin biosynthesis from tryptophan	0	1	0	0.000158453	0.0499129	0.0474216	-0.229205	1
7	GO:0006590	thyroid hormone generation	0	3	0	0.00047536	0.149739	0.14222	-0.397058	1
7	GO:0006595	polyamine metabolism	0	10	0	0.00158453	0.499129	0.473539	-0.725328	1
8	GO:0006596	polyamine biosynthesis	0	5	0	0.000792267	0.249564	0.236957	-0.512681	1
9	GO:0006597	spermine biosynthesis	0	2	0	0.000316907	0.0998257	0.0948281	-0.324171	1
8	GO:0006598	polyamine catabolism	0	1	0	0.000158453	0.0499129	0.0474216	-0.229205	1
7	GO:0006599	phosphagen metabolism	1	4	0.0031746	0.000633814	0.199651	0.189596	1.83808	0.185236	Gatm
7	GO:0006600	creatine metabolism	1	2	0.0031746	0.000316907	0.0998257	0.0948281	2.9232	0.0973419	Gatm
8	GO:0006601	creatine biosynthesis	1	2	0.0031746	0.000316907	0.0998257	0.0948281	2.9232	0.0973419	Gatm
8	GO:0006603	phosphocreatine metabolism	0	2	0	0.000316907	0.0998257	0.0948281	-0.324171	1
8	GO:0006605	protein targeting	9	100	0.0285714	0.0158453	4.99129	4.66775	1.85546	0.0610207	E430034L04Rik,Xpo7,Ranbp5,Xpo1,Ipo4,Gstk1,Ywhaz,Timm44,Fxc1
9	GO:0006606	protein import into nucleus	5	35	0.015873	0.00554587	1.74695	1.65081	2.53187	0.0284409	E430034L04Rik,Xpo7,Ranbp5,Xpo1,Ipo4
10	GO:0006607	NLS-bearing substrate import into nucleus	1	1	0.0031746	0.000158453	0.0499129	0.0474216	4.3629	0.0499129	Ranbp5
10	GO:0006610	ribosomal protein import into nucleus	1	4	0.0031746	0.000633814	0.199651	0.189596	1.83808	0.185236	Ipo4
9	GO:0006611	protein export from nucleus	1	6	0.0031746	0.000950721	0.299477	0.284304	1.31381	0.264595	Xpo1
9	GO:0006612	protein targeting to membrane	0	8	0	0.00126763	0.399303	0.378952	-0.64865	1
8	GO:0006613	cotranslational protein targeting to membrane	0	5	0	0.000792267	0.249564	0.236957	-0.512681	1
9	GO:0006614	SRP-dependent cotranslational protein targeting to membrane	0	1	0	0.000158453	0.0499129	0.0474216	-0.229205	1
8	GO:0006620	posttranslational protein targeting to membrane	0	2	0	0.000316907	0.0998257	0.0948281	-0.324171	1
9	GO:0006622	protein targeting to lysosome	0	1	0	0.000158453	0.0499129	0.0474216	-0.229205	1
9	GO:0006624	vacuolar protein processing or maturation	0	1	0	0.000158453	0.0499129	0.0474216	-0.229205	1
7	GO:0006625	protein targeting to peroxisome	0	3	0	0.00047536	0.149739	0.14222	-0.397058	1
9	GO:0006626	protein targeting to mitochondrion	1	5	0.0031746	0.000792267	0.249564	0.236957	1.54162	0.225929	Fxc1
5	GO:0006629	lipid metabolism	18	276	0.0571429	0.0437332	13.7759	12.5179	1.19389	0.146595	Smpd1,Pafah1b3,Prdx6,Lip1,Lipe,Pafah2,Pip5k1b,Pccb,Sc4mol,Ltc4s,Osbpl1a,Sgpp1,Gnpat,MGI:1928940,Scd1,Gne,Adh5,Fdps
6	GO:0006631	fatty acid metabolism	4	84	0.0126984	0.0133101	4.19268	3.93101	-0.0971814	0.610374	Pccb,Ltc4s,MGI:1928940,Scd1
8	GO:0006633	fatty acid biosynthesis	3	34	0.00952381	0.00538742	1.69704	1.6039	1.02883	0.239596	Pccb,Ltc4s,Scd1
8	GO:0006635	fatty acid beta-oxidation	0	6	0	0.000950721	0.299477	0.284304	-0.561658	1
7	GO:0006636	fatty acid desaturation	0	1	0	0.000158453	0.0499129	0.0474216	-0.229205	1
7	GO:0006637	acyl-CoA metabolism	1	7	0.0031746	0.00110917	0.34939	0.331635	1.12977	0.301336	MGI:1928940
6	GO:0006638	neutral lipid metabolism	1	6	0.0031746	0.000950721	0.299477	0.284304	1.31381	0.264595	Lipe
7	GO:0006639	acylglycerol metabolism	1	6	0.0031746	0.000950721	0.299477	0.284304	1.31381	0.264595	Lipe
8	GO:0006641	triacylglycerol metabolism	1	5	0.0031746	0.000792267	0.249564	0.236957	1.54162	0.225929	Lipe
9	GO:0006642	triacylglycerol mobilization	0	1	0	0.000158453	0.0499129	0.0474216	-0.229205	1
6	GO:0006643	membrane lipid metabolism	3	47	0.00952381	0.00744731	2.3459	2.21257	0.439737	0.418707	Smpd1,Pip5k1b,Sgpp1
7	GO:0006644	phospholipid metabolism	2	31	0.00634921	0.00491206	1.5473	1.46308	0.374264	0.462902	Smpd1,Pip5k1b
8	GO:0006649	phospholipid transfer to membrane	0	1	0	0.000158453	0.0499129	0.0474216	-0.229205	1
8	GO:0006650	glycerophospholipid metabolism	1	16	0.0031746	0.00253526	0.798606	0.756941	0.231481	0.559668	Pip5k1b
8	GO:0006651	diacylglycerol biosynthesis	0	2	0	0.000316907	0.0998257	0.0948281	-0.324171	1
10	GO:0006654	phosphatidic acid biosynthesis	0	1	0	0.000158453	0.0499129	0.0474216	-0.229205	1
10	GO:0006656	phosphatidylcholine biosynthesis	0	4	0	0.000633814	0.199651	0.189596	-0.458519	1
9	GO:0006658	phosphatidylserine metabolism	0	2	0	0.000316907	0.0998257	0.0948281	-0.324171	1
10	GO:0006659	phosphatidylserine biosynthesis	0	2	0	0.000316907	0.0998257	0.0948281	-0.324171	1
5	GO:0006662	glycerol ether metabolism	2	7	0.00634921	0.00110917	0.34939	0.331635	2.86625	0.0441488	Lipe,Gnpat
7	GO:0006664	glycolipid metabolism	0	9	0	0.00142608	0.449216	0.426253	-0.688052	1
7	GO:0006665	sphingolipid metabolism	2	17	0.00634921	0.00269371	0.848518	0.804122	1.28409	0.207122	Smpd1,Sgpp1
9	GO:0006667	sphinganine metabolism	1	1	0.0031746	0.000158453	0.0499129	0.0474216	4.3629	0.0499129	Sgpp1
10	GO:0006668	sphinganine-1-phosphate metabolism	1	1	0.0031746	0.000158453	0.0499129	0.0474216	4.3629	0.0499129	Sgpp1
9	GO:0006670	sphingosine metabolism	1	2	0.0031746	0.000316907	0.0998257	0.0948281	2.9232	0.0973419	Sgpp1
9	GO:0006672	ceramide metabolism	0	11	0	0.00174299	0.549041	0.52081	-0.760791	1
10	GO:0006677	glycosylceramide metabolism	0	2	0	0.000316907	0.0998257	0.0948281	-0.324171	1
11	GO:0006678	glucosylceramide metabolism	0	1	0	0.000158453	0.0499129	0.0474216	-0.229205	1
12	GO:0006679	glucosylceramide biosynthesis	0	1	0	0.000158453	0.0499129	0.0474216	-0.229205	1
9	GO:0006681	galactosylceramide metabolism	0	1	0	0.000158453	0.0499129	0.0474216	-0.229205	1
12	GO:0006683	galactosylceramide catabolism	0	1	0	0.000158453	0.0499129	0.0474216	-0.229205	1
8	GO:0006684	sphingomyelin metabolism	1	1	0.0031746	0.000158453	0.0499129	0.0474216	4.3629	0.0499129	Smpd1
9	GO:0006685	sphingomyelin catabolism	1	1	0.0031746	0.000158453	0.0499129	0.0474216	4.3629	0.0499129	Smpd1
8	GO:0006687	glycosphingolipid metabolism	0	7	0	0.00110917	0.34939	0.331635	-0.606708	1
9	GO:0006688	glycosphingolipid biosynthesis	0	4	0	0.000633814	0.199651	0.189596	-0.458519	1
10	GO:0006689	ganglioside catabolism	0	3	0	0.00047536	0.149739	0.14222	-0.397058	1
7	GO:0006690	icosanoid metabolism	1	22	0.0031746	0.00348598	1.09808	1.0398	-0.0961872	0.676437	Ltc4s
6	GO:0006691	leukotriene metabolism	1	12	0.0031746	0.00190144	0.598954	0.568067	0.532101	0.459342	Ltc4s
8	GO:0006692	prostanoid metabolism	0	10	0	0.00158453	0.499129	0.473539	-0.725328	1
9	GO:0006693	prostaglandin metabolism	0	10	0	0.00158453	0.499129	0.473539	-0.725328	1
7	GO:0006694	steroid biosynthesis	2	40	0.00634921	0.00633814	1.99651	1.88514	0.00253894	0.600804	Sc4mol,Fdps
9	GO:0006695	cholesterol biosynthesis	1	16	0.0031746	0.00253526	0.798606	0.756941	0.231481	0.559668	Fdps
7	GO:0006700	C21-steroid hormone biosynthesis	0	12	0	0.00190144	0.598954	0.568067	-0.794683	1
7	GO:0006703	estrogen biosynthesis	0	1	0	0.000158453	0.0499129	0.0474216	-0.229205	1
6	GO:0006720	isoprenoid metabolism	2	9	0.00634921	0.00142608	0.449216	0.426253	2.3753	0.0708727	Adh5,Fdps
7	GO:0006721	terpenoid metabolism	0	2	0	0.000316907	0.0998257	0.0948281	-0.324171	1
5	GO:0006725	aromatic compound metabolism	2	55	0.00634921	0.00871494	2.74521	2.58587	-0.463419	0.768582	Nr4a2,Clptm1
8	GO:0006729	tetrahydrobiopterin biosynthesis	0	5	0	0.000792267	0.249564	0.236957	-0.512681	1
5	GO:0006730	one-carbon compound metabolism	1	19	0.0031746	0.00301062	0.948344	0.898439	0.0544973	0.622527	Shmt1
6	GO:0006732	coenzyme metabolism	5	97	0.015873	0.01537	4.84155	4.52991	0.0744487	0.536317	Atp5a1,Atp5e,MGI:1928940,Taldo1,Gstk1
7	GO:0006733	oxidoreduction coenzyme metabolism	1	14	0.0031746	0.00221835	0.69878	0.662534	0.370067	0.512069	Taldo1
9	GO:0006734	NADH metabolism	0	1	0	0.000158453	0.0499129	0.0474216	-0.229205	1
9	GO:0006739	NADP metabolism	1	9	0.0031746	0.00142608	0.449216	0.426253	0.843622	0.369419	Taldo1
10	GO:0006740	NADPH regeneration	1	7	0.0031746	0.00110917	0.34939	0.331635	1.12977	0.301336	Taldo1
9	GO:0006742	NADP catabolism	0	2	0	0.000316907	0.0998257	0.0948281	-0.324171	1
8	GO:0006743	ubiquinone metabolism	0	2	0	0.000316907	0.0998257	0.0948281	-0.324171	1
8	GO:0006744	ubiquinone biosynthesis	0	2	0	0.000316907	0.0998257	0.0948281	-0.324171	1
6	GO:0006749	glutathione metabolism	1	14	0.0031746	0.00221835	0.69878	0.662534	0.370067	0.512069	Gstk1
7	GO:0006750	glutathione biosynthesis	0	5	0	0.000792267	0.249564	0.236957	-0.512681	1
7	GO:0006752	group transfer coenzyme metabolism	2	31	0.00634921	0.00491206	1.5473	1.46308	0.374264	0.462902	Atp5a1,Atp5e
8	GO:0006753	nucleoside phosphate metabolism	2	24	0.00634921	0.00380288	1.19791	1.13397	0.753223	0.338509	Atp5a1,Atp5e
7	GO:0006754	ATP biosynthesis	2	24	0.00634921	0.00380288	1.19791	1.13397	0.753223	0.338509	Atp5a1,Atp5e
6	GO:0006760	folic acid and derivative metabolism	0	6	0	0.000950721	0.299477	0.284304	-0.561658	1
5	GO:0006766	vitamin metabolism	1	29	0.0031746	0.00459515	1.44747	1.36912	-0.382424	0.774229	Taldo1
6	GO:0006767	water-soluble vitamin metabolism	1	19	0.0031746	0.00301062	0.948344	0.898439	0.0544973	0.622527	Taldo1
8	GO:0006769	nicotinamide metabolism	1	10	0.0031746	0.00158453	0.499129	0.473539	0.727861	0.400938	Taldo1
8	GO:0006771	riboflavin metabolism	0	1	0	0.000158453	0.0499129	0.0474216	-0.229205	1
8	GO:0006772	thiamin metabolism	0	1	0	0.000158453	0.0499129	0.0474216	-0.229205	1
6	GO:0006775	fat-soluble vitamin metabolism	0	9	0	0.00142608	0.449216	0.426253	-0.688052	1
7	GO:0006776	vitamin A metabolism	0	6	0	0.000950721	0.299477	0.284304	-0.561658	1
8	GO:0006777	Mo-molybdopterin cofactor biosynthesis	0	3	0	0.00047536	0.149739	0.14222	-0.397058	1
6	GO:0006778	porphyrin metabolism	0	13	0	0.0020599	0.648867	0.615308	-0.827198	1
7	GO:0006779	porphyrin biosynthesis	0	9	0	0.00142608	0.449216	0.426253	-0.688052	1
7	GO:0006783	heme biosynthesis	0	9	0	0.00142608	0.449216	0.426253	-0.688052	1
7	GO:0006787	porphyrin catabolism	0	3	0	0.00047536	0.149739	0.14222	-0.397058	1
7	GO:0006788	heme oxidation	0	2	0	0.000316907	0.0998257	0.0948281	-0.324171	1
5	GO:0006790	sulfur metabolism	1	34	0.0031746	0.00538742	1.69704	1.6039	-0.550386	0.825449	Gstk1
6	GO:0006791	sulfur utilization	0	4	0	0.000633814	0.199651	0.189596	-0.458519	1
5	GO:0006793	phosphorus metabolism	14	434	0.0444444	0.0687688	21.6622	19.1687	-1.75007	0.974754	Atp5a1,Bckdk,Araf,Ptprs,Mast2,Stk24,Ptpn18,Ikbke,Dusp2,Ndufs1,Atp5e,1110020P15Rik,Ptp4a1,Pxk
6	GO:0006796	phosphate metabolism	14	434	0.0444444	0.0687688	21.6622	19.1687	-1.75007	0.974754	Atp5a1,Bckdk,Araf,Ptprs,Mast2,Stk24,Ptpn18,Ikbke,Dusp2,Ndufs1,Atp5e,1110020P15Rik,Ptp4a1,Pxk
5	GO:0006800	oxygen and reactive oxygen species metabolism	4	34	0.0126984	0.00538742	1.69704	1.6039	1.81844	0.0871613	Prdx6,Ercc2,Scd1,Prdx2
6	GO:0006801	superoxide metabolism	1	9	0.0031746	0.00142608	0.449216	0.426253	0.843622	0.369419	Scd1
5	GO:0006805	xenobiotic metabolism	0	9	0	0.00142608	0.449216	0.426253	-0.688052	1
4	GO:0006807	nitrogen compound metabolism	15	192	0.047619	0.0304231	9.58327	8.82934	1.82294	0.0558048	Bcat2,Ovgp1,Bckdhb,Nr4a2,Sdsl,Ctbp2,Ggh,Sgpp1,Slc22a17,Grhpr,Dnclc1,Gatm,Gne,Shmt1,Chi3l1
6	GO:0006809	nitric oxide biosynthesis	1	8	0.0031746	0.00126763	0.399303	0.378952	0.975807	0.336247	Dnclc1
5	GO:0006810	transport	76	1295	0.24127	0.205197	64.6371	48.8173	1.6263	0.0619494	Slc4a2,Slc7a6,Pea15,Tm9sf2,Atp5a1,Col4a2,E430034L04Rik,Hgs,Snx12,Xpo7,Apg7l,Ly75,Tnrc6a,Col11a2,Ivd,Abcb8,Sec23a,Gcdh,Cog1,Kif5b,Tubb6,Abcg1,Bcap29,Atp6v0a2,Sytl4,Por,Ranbp5,Slc16a2,Ftl1,Stam,Slc12a4,Rab1,Foxo3a,Abcd3,Vamp4,Golga7,Osbpl1a,Slc4a1ap,Polr2l,Ndufs1,Atp5e,Snx5,Psmc3,Rab2,1110020P15Rik,Xpo1,Sqle,Clcn3,Rab8a,Mfsd1,Mrps17,Trip6,Itpr1,Slc22a17,Ipo4,Dbnl,Rab3ip,Ap1b1,Pitpna,Lbp,Dnclc1,Gatm…
6	GO:0006811	ion transport	12	319	0.0380952	0.0505467	15.9222	14.3651	-1.03484	0.881762	Slc4a2,Atp5a1,Col4a2,Col11a2,Atp6v0a2,Ftl1,Slc12a4,Atp5e,Clcn3,Itpr1,Ptger3,Atp2a2
7	GO:0006812	cation transport	7	208	0.0222222	0.0329583	10.3819	9.54011	-1.09492	0.90195	Atp5a1,Atp6v0a2,Ftl1,Slc12a4,Atp5e,Itpr1,Atp2a2
9	GO:0006813	potassium ion transport	1	74	0.0031746	0.0117256	3.69355	3.4686	-1.44627	0.977887	Slc12a4
9	GO:0006814	sodium ion transport	1	39	0.0031746	0.00617969	1.9466	1.8383	-0.698166	0.865078	Slc12a4
9	GO:0006816	calcium ion transport	2	40	0.00634921	0.00633814	1.99651	1.88514	0.00253894	0.600804	Itpr1,Atp2a2
9	GO:0006817	phosphate transport	2	42	0.00634921	0.00665505	2.09634	1.97876	-0.068487	0.627593	Col4a2,Col11a2
6	GO:0006818	hydrogen transport	3	40	0.00952381	0.00633814	1.99651	1.88514	0.730869	0.322248	Atp5a1,Atp6v0a2,Atp5e
7	GO:0006820	anion transport	6	91	0.0190476	0.0144193	4.54207	4.25381	0.706883	0.301542	Slc4a2,Col4a2,Col11a2,Slc12a4,Clcn3,Ptger3
9	GO:0006821	chloride transport	2	28	0.00634921	0.0044367	1.39756	1.32212	0.523936	0.411098	Slc12a4,Clcn3
10	GO:0006824	cobalt ion transport	0	4	0	0.000633814	0.199651	0.189596	-0.458519	1
10	GO:0006825	copper ion transport	0	8	0	0.00126763	0.399303	0.378952	-0.64865	1
10	GO:0006826	iron ion transport	1	11	0.0031746	0.00174299	0.549041	0.52081	0.62488	0.430887	Ftl1
10	GO:0006829	zinc ion transport	0	8	0	0.00126763	0.399303	0.378952	-0.64865	1
7	GO:0006833	water transport	0	8	0	0.00126763	0.399303	0.378952	-0.64865	1
8	GO:0006835	dicarboxylic acid transport	0	6	0	0.000950721	0.299477	0.284304	-0.561658	1
6	GO:0006836	neurotransmitter transport	0	24	0	0.00380288	1.19791	1.13397	-1.12492	1
7	GO:0006839	mitochondrial transport	1	10	0.0031746	0.00158453	0.499129	0.473539	0.727861	0.400938	Kif5b
7	GO:0006857	oligopeptide transport	0	4	0	0.000633814	0.199651	0.189596	-0.458519	1
8	GO:0006865	amino acid transport	1	22	0.0031746	0.00348598	1.09808	1.0398	-0.0961872	0.676437	Slc12a4
6	GO:0006869	lipid transport	3	34	0.00952381	0.00538742	1.69704	1.6039	1.02883	0.239596	Abcg1,Osbpl1a,Lbp
5	GO:0006873	cell ion homeostasis	4	43	0.0126984	0.0068135	2.14625	2.02555	1.3025	0.165271	Ftl1,Ptger3,Slc9a3r1,Atp2a2
8	GO:0006874	calcium ion homeostasis	2	20	0.00634921	0.00316907	0.998257	0.945575	1.03017	0.263472	Ptger3,Atp2a2
7	GO:0006875	metal ion homeostasis	3	40	0.00952381	0.00633814	1.99651	1.88514	0.730869	0.322248	Ftl1,Ptger3,Atp2a2
9	GO:0006878	copper ion homeostasis	0	3	0	0.00047536	0.149739	0.14222	-0.397058	1
9	GO:0006879	iron ion homeostasis	1	11	0.0031746	0.00174299	0.549041	0.52081	0.62488	0.430887	Ftl1
9	GO:0006882	zinc ion homeostasis	0	4	0	0.000633814	0.199651	0.189596	-0.458519	1
5	GO:0006885	regulation of pH	0	6	0	0.000950721	0.299477	0.284304	-0.561658	1
7	GO:0006886	intracellular protein transport	18	219	0.0571429	0.0347013	10.9309	10.0265	2.23248	0.0248892	E430034L04Rik,Hgs,Xpo7,Sec23a,Bcap29,Sytl4,Ranbp5,Stam,Rab1,Rab2,Xpo1,Ipo4,Ap1b1,Gstk1,Tmed3,Ywhaz,Timm44,Fxc1
7	GO:0006887	exocytosis	1	27	0.0031746	0.00427824	1.34765	1.27511	-0.307868	0.749769	Sytl4
8	GO:0006888	ER to Golgi transport	5	39	0.015873	0.00617969	1.9466	1.8383	2.25203	0.0429624	Sec23a,Bcap29,Rab1,Rab2,Arfgap3
8	GO:0006890	retrograde transport, Golgi to ER	0	1	0	0.000158453	0.0499129	0.0474216	-0.229205	1
8	GO:0006891	intra-Golgi transport	0	4	0	0.000633814	0.199651	0.189596	-0.458519	1
8	GO:0006892	post-Golgi transport	1	5	0.0031746	0.000792267	0.249564	0.236957	1.54162	0.225929	Golga7
9	GO:0006893	Golgi to plasma membrane transport	1	2	0.0031746	0.000316907	0.0998257	0.0948281	2.9232	0.0973419	Golga7
8	GO:0006896	Golgi to vacuole transport	0	1	0	0.000158453	0.0499129	0.0474216	-0.229205	1
7	GO:0006897	endocytosis	3	80	0.00952381	0.0126763	3.99303	3.74623	-0.513056	0.770187	Ly75,Dbnl,Ap1b1
8	GO:0006898	receptor mediated endocytosis	0	9	0	0.00142608	0.449216	0.426253	-0.688052	1
7	GO:0006903	vesicle targeting	0	1	0	0.000158453	0.0499129	0.0474216	-0.229205	1
8	GO:0006904	vesicle docking during exocytosis	0	7	0	0.00110917	0.34939	0.331635	-0.606708	1
8	GO:0006909	phagocytosis	0	16	0	0.00253526	0.798606	0.756941	-0.917912	1
9	GO:0006910	phagocytosis, recognition	0	6	0	0.000950721	0.299477	0.284304	-0.561658	1
9	GO:0006911	phagocytosis, engulfment	0	9	0	0.00142608	0.449216	0.426253	-0.688052	1
7	GO:0006913	nucleocytoplasmic transport	5	55	0.015873	0.00871494	2.74521	2.58587	1.40218	0.138056	E430034L04Rik,Xpo7,Ranbp5,Xpo1,Ipo4
4	GO:0006914	autophagy	1	9	0.0031746	0.00142608	0.449216	0.426253	0.843622	0.369419	Apg7l
6	GO:0006915	apoptosis	14	257	0.0444444	0.0407225	12.8276	11.6929	0.342858	0.406953	Pea15,Birc5,Casp1,Psen1,Tnfrsf4,Bcap29,Foxo3a,Sgpp1,Ifi204,Bcl2,Bcl2l1,Smndc1,Prdx2,Bad
8	GO:0006916	anti-apoptosis	4	44	0.0126984	0.00697195	2.19617	2.07233	1.25305	0.175158	Birc5,Bcl2,Bcl2l1,Prdx2
8	GO:0006917	induction of apoptosis	4	57	0.0126984	0.00903185	2.84503	2.67904	0.705635	0.316934	Casp1,Foxo3a,Ifi204,Bad
7	GO:0006919	caspase activation	0	16	0	0.00253526	0.798606	0.756941	-0.917912	1
8	GO:0006921	disassembly of cell structures during apoptosis	0	7	0	0.00110917	0.34939	0.331635	-0.606708	1
7	GO:0006924	programmed cell death, activated T cells	0	2	0	0.000316907	0.0998257	0.0948281	-0.324171	1
7	GO:0006925	programmed cell death, inflammatory cells	0	2	0	0.000316907	0.0998257	0.0948281	-0.324171	1
7	GO:0006927	programmed cell death, transformed cells	0	3	0	0.00047536	0.149739	0.14222	-0.397058	1
5	GO:0006928	cell motility	5	150	0.015873	0.023768	7.48693	6.94527	-0.943667	0.876458	Psen1,Cxcr4,Sema4f,Amot,Efnb1
7	GO:0006929	substrate-bound cell migration	0	4	0	0.000633814	0.199651	0.189596	-0.458519	1
8	GO:0006930	substrate-bound cell migration, cell extension	0	2	0	0.000316907	0.0998257	0.0948281	-0.324171	1
6	GO:0006935	chemotaxis	2	72	0.00634921	0.0114087	3.59373	3.37593	-0.867394	0.881584	Cxcr4,Amot
4	GO:0006936	muscle contraction	4	43	0.0126984	0.0068135	2.14625	2.02555	1.3025	0.165271	Tnni3,Myom1,Tpm3,Atp2a2
5	GO:0006937	regulation of muscle contraction	3	18	0.00952381	0.00285216	0.898431	0.851288	2.27775	0.0576234	Tnni3,Tpm3,Atp2a2
5	GO:0006938	sarcomere alignment	0	1	0	0.000158453	0.0499129	0.0474216	-0.229205	1
5	GO:0006939	smooth muscle contraction	0	8	0	0.00126763	0.399303	0.378952	-0.64865	1
6	GO:0006940	regulation of smooth muscle contraction	0	3	0	0.00047536	0.149739	0.14222	-0.397058	1
5	GO:0006941	striated muscle contraction	1	12	0.0031746	0.00190144	0.598954	0.568067	0.532101	0.459342	Myom1
6	GO:0006942	regulation of striated muscle contraction	0	1	0	0.000158453	0.0499129	0.0474216	-0.229205	1
3	GO:0006944	membrane fusion	0	5	0	0.000792267	0.249564	0.236957	-0.512681	1
4	GO:0006950	response to stress	19	458	0.0603175	0.0725717	22.8601	20.1461	-0.860006	0.834196	Prdx6,Pttg1,Sumo1,Parp1,Casp1,Tnfrsf4,Pold1,Hspa1l,Ercc2,Lig1,Foxo3a,Ninj1,Apex1,Mms19l,Ptger3,Rev1l,C2,Ifi204,Prdx2
5	GO:0006952	defense response	15	404	0.047619	0.0640152	20.1648	17.9347	-1.21957	0.914298	Ccl27,Igbp1,Tnfrsf4,Cxcr4,Ly75,Psmb9,Cbfb,Dbnl,Lbp,Ptger3,Cnih,Efnb1,C2,Ifi204,Bad
7	GO:0006953	acute-phase response	0	19	0	0.00301062	0.948344	0.898439	-1.00051	1
7	GO:0006954	inflammatory response	2	88	0.00634921	0.0139439	4.39233	4.11556	-1.17925	0.939129	Tnfrsf4,Ptger3
4	GO:0006955	immune response	13	325	0.0412698	0.0514974	16.2217	14.6206	-0.842556	0.834746	Ccl27,Igbp1,Tnfrsf4,Cxcr4,Psmb9,Cbfb,Dbnl,Ptger3,Cnih,Efnb1,C2,Ifi204,Bad
8	GO:0006956	complement activation	1	28	0.0031746	0.0044367	1.39756	1.32212	-0.345754	0.762313	C2
9	GO:0006957	complement activation, alternative pathway	0	5	0	0.000792267	0.249564	0.236957	-0.512681	1
9	GO:0006958	complement activation, classical pathway	1	20	0.0031746	0.00316907	0.998257	0.945575	0.00179245	0.641425	C2
7	GO:0006959	humoral immune response	1	60	0.0031746	0.00950721	2.99477	2.81869	-1.18815	0.954358	C2
7	GO:0006968	cellular defense response	1	33	0.0031746	0.00522897	1.64712	1.55698	-0.518617	0.816229	Tnfrsf4
5	GO:0006970	response to osmotic stress	0	4	0	0.000633814	0.199651	0.189596	-0.458519	1
6	GO:0006972	hyperosmotic response	0	2	0	0.000316907	0.0998257	0.0948281	-0.324171	1
5	GO:0006974	response to DNA damage stimulus	11	113	0.0349206	0.0179052	5.64015	5.26352	2.33622	0.0248542	Pttg1,Sumo1,Parp1,Pold1,Ercc2,Lig1,Foxo3a,Apex1,Mms19l,Rev1l,Ifi204
6	GO:0006979	response to oxidative stress	3	26	0.00952381	0.00411979	1.29773	1.22808	1.53608	0.137752	Prdx6,Ercc2,Prdx2
5	GO:0006983	ER overload response	0	3	0	0.00047536	0.149739	0.14222	-0.397058	1
6	GO:0006984	ER-nuclear signaling pathway	1	5	0.0031746	0.000792267	0.249564	0.236957	1.54162	0.225929	Atp2a2
6	GO:0006986	response to unfolded protein	1	35	0.0031746	0.00554587	1.74695	1.65081	-0.581357	0.834209	Hspa1l
11	GO:0006990	unfolded protein response, positive regulation of target gene transcription	0	1	0	0.000158453	0.0499129	0.0474216	-0.229205	1
5	GO:0006991	response to sterol depletion	0	1	0	0.000158453	0.0499129	0.0474216	-0.229205	1
5	GO:0006996	organelle organization and biogenesis	27	490	0.0857143	0.0776422	24.4573	21.4358	0.549194	0.32164	Smarcd1,Birc5,H2afz,Parp1,Tnrc6a,Crb3,1110064N10Rik,Kif5b,Tubb6,Myst1,Terf2ip,Tbca,Morf4l1,Suz12,Sept4,Ipo4,Dbnl,Smarcb1,Mrpl30,Dnclc1,Vps41,Nola3,Asf1b,Nola2,Lmna,Tmsb10,Fxc1
6	GO:0006997	nuclear organization and biogenesis	1	6	0.0031746	0.000950721	0.299477	0.284304	1.31381	0.264595	Lmna
6	GO:0006998	ear membrane organization and biogenesis	1	1	0.0031746	0.000158453	0.0499129	0.0474216	4.3629	0.0499129	Lmna
7	GO:0007000	nucleolus organization and biogenesis	0	2	0	0.000316907	0.0998257	0.0948281	-0.324171	1
7	GO:0007001	chromosome organization and biogenesis (sensu Eukaryota)	9	117	0.0285714	0.0185391	5.8398	5.44632	1.35414	0.129209	Smarcd1,H2afz,Parp1,Myst1,Terf2ip,Morf4l1,Suz12,Smarcb1,Asf1b
9	GO:0007004	telomerase-dependent telomere maintenance	0	1	0	0.000158453	0.0499129	0.0474216	-0.229205	1
6	GO:0007005	mitochondrion organization and biogenesis	2	10	0.00634921	0.00158453	0.499129	0.473539	2.18105	0.0857479	Sept4,Fxc1
6	GO:0007006	mitochondrial membrane organization and biogenesis	1	4	0.0031746	0.000633814	0.199651	0.189596	1.83808	0.185236	Fxc1
7	GO:0007007	inner mitochondrial membrane organization and biogenesis	1	3	0.0031746	0.00047536	0.149739	0.14222	2.25462	0.14241	Fxc1
6	GO:0007009	plasma membrane organization and biogenesis	1	6	0.0031746	0.000950721	0.299477	0.284304	1.31381	0.264595	Agrn
6	GO:0007010	cytoskeleton organization and biogenesis	10	251	0.031746	0.0397718	12.5281	11.4312	-0.747743	0.81293	Birc5,Tnrc6a,Crb3,Kif5b,Tubb6,Tbca,Dbnl,Dnclc1,Vps41,Tmsb10
9	GO:0007015	actin filament organization	2	21	0.00634921	0.00332752	1.04817	0.992696	0.955325	0.282336	Dbnl,Dnclc1
7	GO:0007016	cytoskeletal anchoring	0	1	0	0.000158453	0.0499129	0.0474216	-0.229205	1
7	GO:0007017	microtubule-based process	7	92	0.0222222	0.0145777	4.59198	4.29987	1.16127	0.17465	Birc5,Tnrc6a,Kif5b,Tubb6,Tbca,Dnclc1,Vps41
5	GO:0007018	microtubule-based movement	5	54	0.015873	0.00855649	2.69529	2.53926	1.44631	0.130489	Tnrc6a,Kif5b,Tubb6,Dnclc1,Vps41
8	GO:0007019	microtubule depolymerization	0	7	0	0.00110917	0.34939	0.331635	-0.606708	1
9	GO:0007020	microtubule nucleation	1	3	0.0031746	0.00047536	0.149739	0.14222	2.25462	0.14241	Tbca
10	GO:0007021	tubulin folding	1	2	0.0031746	0.000316907	0.0998257	0.0948281	2.9232	0.0973419	Tbca
11	GO:0007022	chaperonin-mediated tubulin folding	1	1	0.0031746	0.000158453	0.0499129	0.0474216	4.3629	0.0499129	Tbca
11	GO:0007024	alpha-tubulin folding	0	1	0	0.000158453	0.0499129	0.0474216	-0.229205	1
8	GO:0007026	negative regulation of microtubule depolymerization	0	6	0	0.000950721	0.299477	0.284304	-0.561658	1
5	GO:0007028	cytoplasm organization and biogenesis	7	75	0.0222222	0.011884	3.74346	3.51491	1.737	0.0792296	Crb3,1110064N10Rik,Kif5b,Ipo4,Mrpl30,Nola3,Nola2
6	GO:0007030	Golgi organization and biogenesis	0	2	0	0.000316907	0.0998257	0.0948281	-0.324171	1
6	GO:0007031	peroxisome organization and biogenesis	0	12	0	0.00190144	0.598954	0.568067	-0.794683	1
6	GO:0007032	endosome organization and biogenesis	0	13	0	0.0020599	0.648867	0.615308	-0.827198	1
6	GO:0007033	vacuole organization and biogenesis	0	9	0	0.00142608	0.449216	0.426253	-0.688052	1
7	GO:0007034	vacuolar transport	0	4	0	0.000633814	0.199651	0.189596	-0.458519	1
11	GO:0007035	vacuolar acidification	0	1	0	0.000158453	0.0499129	0.0474216	-0.229205	1
7	GO:0007040	lysosome organization and biogenesis	0	6	0	0.000950721	0.299477	0.284304	-0.561658	1
7	GO:0007041	lysosomal transport	0	2	0	0.000316907	0.0998257	0.0948281	-0.324171	1
11	GO:0007042	lysosomal lumen acidification	0	1	0	0.000158453	0.0499129	0.0474216	-0.229205	1
6	GO:0007044	cell-substrate junction assembly	0	4	0	0.000633814	0.199651	0.189596	-0.458519	1
7	GO:0007046	ribosome biogenesis	4	64	0.0126984	0.010141	3.19442	3.00468	0.464738	0.397482	1110064N10Rik,Mrpl30,Nola3,Nola2
6	GO:0007047	cell wall organization and biogenesis	0	1	0	0.000158453	0.0499129	0.0474216	-0.229205	1
4	GO:0007049	cell cycle	20	378	0.0634921	0.0598954	18.8671	16.8544	0.275963	0.426384	Pttg1,Araf,Nipbl,Gspt2,Crkl,Cpeb1,Cdkn2c,Lig1,Mcm7,Ccnt1,Sept4,Ing1,Ptp4a1,Rab8a,Anapc2,Anp32b,Ect2,Ccnd2,Sept2,Ccng2
7	GO:0007050	cell cycle arrest	0	20	0	0.00316907	0.998257	0.945575	-1.02658	1
9	GO:0007051	spindle organization and biogenesis	0	6	0	0.000950721	0.299477	0.284304	-0.561658	1
8	GO:0007052	mitotic spindle organization and biogenesis	0	4	0	0.000633814	0.199651	0.189596	-0.458519	1
4	GO:0007059	chromosome segregation	1	23	0.0031746	0.00364443	1.148	1.08689	-0.141956	0.692644	Pttg1
9	GO:0007060	male meiosis chromosome segregation	0	1	0	0.000158453	0.0499129	0.0474216	-0.229205	1
5	GO:0007062	sister chromatid cohesion	0	1	0	0.000158453	0.0499129	0.0474216	-0.229205	1
10	GO:0007065	male meiosis sister chromatid cohesion	0	1	0	0.000158453	0.0499129	0.0474216	-0.229205	1
10	GO:0007066	female meiosis sister chromatid cohesion	0	1	0	0.000158453	0.0499129	0.0474216	-0.229205	1
7	GO:0007067	mitosis	3	78	0.00952381	0.0123594	3.8932	3.65374	-0.467284	0.755081	Pttg1,Anapc2,Ccng2
8	GO:0007076	mitotic chromosome condensation	0	8	0	0.00126763	0.399303	0.378952	-0.64865	1
8	GO:0007088	regulation of mitosis	0	8	0	0.00126763	0.399303	0.378952	-0.64865	1
8	GO:0007089	traversing start control point of mitotic cell cycle	0	2	0	0.000316907	0.0998257	0.0948281	-0.324171	1
7	GO:0007090	regulation of S phase of mitotic cell cycle	0	2	0	0.000316907	0.0998257	0.0948281	-0.324171	1
8	GO:0007091	mitotic metaphase/anaphase transition	0	2	0	0.000316907	0.0998257	0.0948281	-0.324171	1
9	GO:0007093	mitotic checkpoint	0	5	0	0.000792267	0.249564	0.236957	-0.512681	1
8	GO:0007094	mitotic spindle checkpoint	0	3	0	0.00047536	0.149739	0.14222	-0.397058	1
9	GO:0007095	mitotic G2 checkpoint	0	2	0	0.000316907	0.0998257	0.0948281	-0.324171	1
9	GO:0007096	regulation of exit from mitosis	0	1	0	0.000158453	0.0499129	0.0474216	-0.229205	1
8	GO:0007098	centrosome cycle	0	5	0	0.000792267	0.249564	0.236957	-0.512681	1
9	GO:0007100	mitotic centrosome separation	0	2	0	0.000316907	0.0998257	0.0948281	-0.324171	1
5	GO:0007113	endomitotic cell cycle	0	1	0	0.000158453	0.0499129	0.0474216	-0.229205	1
7	GO:0007126	meiosis	2	31	0.00634921	0.00491206	1.5473	1.46308	0.374264	0.462902	Pttg1,Cpeb1
8	GO:0007127	meiosis I	2	9	0.00634921	0.00142608	0.449216	0.426253	2.3753	0.0708727	Pttg1,Cpeb1
9	GO:0007129	synapsis	1	3	0.0031746	0.00047536	0.149739	0.14222	2.25462	0.14241	Cpeb1
10	GO:0007130	synaptonemal complex formation	1	2	0.0031746	0.000316907	0.0998257	0.0948281	2.9232	0.0973419	Cpeb1
9	GO:0007131	meiotic recombination	0	3	0	0.00047536	0.149739	0.14222	-0.397058	1
8	GO:0007140	male meiosis	0	4	0	0.000633814	0.199651	0.189596	-0.458519	1
9	GO:0007141	male meiosis I	0	2	0	0.000316907	0.0998257	0.0948281	-0.324171	1
8	GO:0007143	female meiosis	0	3	0	0.00047536	0.149739	0.14222	-0.397058	1
3	GO:0007154	cell communication	44	1400	0.139683	0.221835	69.878	51.6707	-3.60005	0.999941	Arrb1,Pea15,Stim1,Col4a2,Igbp1,E430034L04Rik,Ms4a6b,Psen1,Araf,Snx12,Dok2,Cxcr4,Lancl1,Col11a2,Crkl,Ralgps2,Caml,Sphk2,Thbs1,Ptprs,Gngt2,Mast2,Nr4a2,Stam,Myom1,Jag2,Runx2,Sel1h,Rab1,Ninj1,Snx5,Gmip,Rab2,Rab8a,Dbnl,Ptger3,Rabl4,Slc9a3r1,Pxk,Ect2,Cnih,Agrn,Dvl1,Atp2a2
4	GO:0007155	cell adhesion	6	274	0.0190476	0.0434163	13.6761	12.4313	-2.17712	0.994835	Stim1,Col4a2,Col11a2,Thbs1,Myom1,Ninj1
6	GO:0007156	homophilic cell adhesion	0	24	0	0.00380288	1.19791	1.13397	-1.12492	1
6	GO:0007157	heterophilic cell adhesion	0	5	0	0.000792267	0.249564	0.236957	-0.512681	1
6	GO:0007160	cell-matrix adhesion	0	36	0	0.00570433	1.79686	1.69771	-1.37906	1
5	GO:0007162	negative regulation of cell adhesion	0	4	0	0.000633814	0.199651	0.189596	-0.458519	1
7	GO:0007163	establishment and/or maintenance of cell polarity	1	11	0.0031746	0.00174299	0.549041	0.52081	0.62488	0.430887	Crb3
4	GO:0007164	establishment of tissue polarity	0	2	0	0.000316907	0.0998257	0.0948281	-0.324171	1
4	GO:0007165	signal transduction	36	1109	0.114286	0.175725	55.3534	43.3559	-2.93922	0.999215	Arrb1,Pea15,Igbp1,E430034L04Rik,Ms4a6b,Psen1,Araf,Snx12,Dok2,Cxcr4,Lancl1,Crkl,Ralgps2,Caml,Sphk2,Ptprs,Gngt2,Mast2,Stam,Jag2,Runx2,Sel1h,Rab1,Snx5,Gmip,Rab2,Rab8a,Dbnl,Ptger3,Rabl4,Slc9a3r1,Pxk,Ect2,Cnih,Dvl1,Atp2a2
5	GO:0007166	cell surface receptor linked signal transduction	16	623	0.0507937	0.0987165	31.0957	26.6314	-2.92521	0.999471	Arrb1,Psen1,Dok2,Cxcr4,Lancl1,Caml,Sphk2,Ptprs,Gngt2,Stam,Jag2,Runx2,Sel1h,Ptger3,Slc9a3r1,Dvl1
6	GO:0007167	enzyme linked receptor protein signaling pathway	4	124	0.0126984	0.0196482	6.18919	5.76565	-0.911717	0.87394	Dok2,Caml,Ptprs,Runx2
7	GO:0007169	transmembrane receptor protein tyrosine kinase signaling pathway	3	64	0.00952381	0.010141	3.19442	3.00468	-0.112162	0.626582	Dok2,Caml,Runx2
8	GO:0007173	epidermal growth factor receptor signaling pathway	1	6	0.0031746	0.000950721	0.299477	0.284304	1.31381	0.264595	Caml
5	GO:0007176	regulation of epidermal growth factor receptor activity	0	1	0	0.000158453	0.0499129	0.0474216	-0.229205	1
7	GO:0007178	transmembrane receptor protein serine/threonine kinase signaling pathway	0	44	0	0.00697195	2.19617	2.07233	-1.52558	1
8	GO:0007179	transforming growth factor beta receptor signaling pathway	0	31	0	0.00491206	1.5473	1.46308	-1.27921	1
9	GO:0007182	common-partner SMAD protein phosphorylation	0	8	0	0.00126763	0.399303	0.378952	-0.64865	1
9	GO:0007183	SMAD protein heteromerization	0	4	0	0.000633814	0.199651	0.189596	-0.458519	1
9	GO:0007184	SMAD protein nuclear translocation	0	3	0	0.00047536	0.149739	0.14222	-0.397058	1
7	GO:0007185	transmembrane receptor protein tyrosine phosphatase signaling pathway	1	17	0.0031746	0.00269371	0.848518	0.804122	0.168927	0.581702	Ptprs
6	GO:0007186	G-protein coupled receptor protein signaling pathway	6	301	0.0190476	0.0476945	15.0238	13.5953	-2.44734	0.998084	Arrb1,Cxcr4,Lancl1,Sphk2,Gngt2,Ptger3
8	GO:0007187	G-protein signaling, coupled to cyclic nucleotide second messenger	1	23	0.0031746	0.00364443	1.148	1.08689	-0.141956	0.692644	Ptger3
9	GO:0007188	G-protein signaling, coupled to cAMP nucleotide second messenger	1	20	0.0031746	0.00316907	0.998257	0.945575	0.00179245	0.641425	Ptger3
10	GO:0007189	G-protein signaling, adenylate cyclase activating pathway	0	14	0	0.00221835	0.69878	0.662534	-0.858492	1
7	GO:0007190	adenylate cyclase activation	0	7	0	0.00110917	0.34939	0.331635	-0.606708	1
8	GO:0007191	dopamine receptor, adenylate cyclase activating pathway	0	2	0	0.000316907	0.0998257	0.0948281	-0.324171	1
10	GO:0007193	G-protein signaling, adenylate cyclase inhibiting pathway	0	7	0	0.00110917	0.34939	0.331635	-0.606708	1
9	GO:0007199	G-protein signaling, coupled to cGMP nucleotide second messenger	0	3	0	0.00047536	0.149739	0.14222	-0.397058	1
8	GO:0007200	G-protein signaling, coupled to IP3 second messenger (phospholipase C activating)	2	10	0.00634921	0.00158453	0.499129	0.473539	2.18105	0.0857479	Sphk2,Ptger3
10	GO:0007204	elevation of cytosolic calcium ion concentration	1	5	0.0031746	0.000792267	0.249564	0.236957	1.54162	0.225929	Ptger3
9	GO:0007205	protein kinase C activation	1	5	0.0031746	0.000792267	0.249564	0.236957	1.54162	0.225929	Sphk2
9	GO:0007208	serotonin receptor, phospholipase C activating pathway	0	1	0	0.000158453	0.0499129	0.0474216	-0.229205	1
7	GO:0007212	dopamine receptor signaling pathway	0	5	0	0.000792267	0.249564	0.236957	-0.512681	1
7	GO:0007213	acetylcholine receptor signaling, muscarinic pathway	0	2	0	0.000316907	0.0998257	0.0948281	-0.324171	1
7	GO:0007214	gamma-aminobutyric acid signaling pathway	0	11	0	0.00174299	0.549041	0.52081	-0.760791	1
6	GO:0007215	glutamate signaling pathway	0	5	0	0.000792267	0.249564	0.236957	-0.512681	1
7	GO:0007216	metabotropic glutamate receptor signaling pathway	0	3	0	0.00047536	0.149739	0.14222	-0.397058	1
7	GO:0007217	tachykinin signaling pathway	0	2	0	0.000316907	0.0998257	0.0948281	-0.324171	1
7	GO:0007218	neuropeptide signaling pathway	0	35	0	0.00554587	1.74695	1.65081	-1.35966	1
6	GO:0007219	Notch signaling pathway	3	26	0.00952381	0.00411979	1.29773	1.22808	1.53608	0.137752	Psen1,Jag2,Sel1h
7	GO:0007222	frizzled signaling pathway	1	9	0.0031746	0.00142608	0.449216	0.426253	0.843622	0.369419	Dvl1
7	GO:0007223	frizzled-2 signaling pathway	0	15	0	0.0023768	0.748693	0.709745	-0.888694	1
6	GO:0007224	smoothened signaling pathway	0	5	0	0.000792267	0.249564	0.236957	-0.512681	1
6	GO:0007229	integrin-mediated signaling pathway	0	38	0	0.00602123	1.89669	1.79145	-1.41708	1
5	GO:0007242	intracellular signaling cascade	24	425	0.0761905	0.0673427	21.213	18.7999	0.642784	0.291505	Pea15,E430034L04Rik,Psen1,Araf,Snx12,Dok2,Crkl,Ralgps2,Sphk2,Mast2,Rab1,Snx5,Gmip,Rab2,Rab8a,Dbnl,Ptger3,Rabl4,Slc9a3r1,Pxk,Ect2,Cnih,Dvl1,Atp2a2
6	GO:0007243	protein kinase cascade	1	84	0.0031746	0.0133101	4.19268	3.93101	-1.61029	0.986835	Dok2
7	GO:0007249	I-kappaB kinase/NF-kappaB cascade	0	13	0	0.0020599	0.648867	0.615308	-0.827198	1
7	GO:0007250	activation of NF-kappaB-inducing kinase	0	1	0	0.000158453	0.0499129	0.0474216	-0.229205	1
8	GO:0007252	I-kappaB phosphorylation	0	2	0	0.000316907	0.0998257	0.0948281	-0.324171	1
7	GO:0007254	JNK cascade	0	20	0	0.00316907	0.998257	0.945575	-1.02658	1
8	GO:0007256	activation of JNKK activity	0	2	0	0.000316907	0.0998257	0.0948281	-0.324171	1
8	GO:0007257	activation of JNK activity	0	7	0	0.00110917	0.34939	0.331635	-0.606708	1
8	GO:0007258	JUN phosphorylation	0	1	0	0.000158453	0.0499129	0.0474216	-0.229205	1
7	GO:0007259	JAK-STAT cascade	0	12	0	0.00190144	0.598954	0.568067	-0.794683	1
11	GO:0007260	tyrosine phosphorylation of STAT protein	0	5	0	0.000792267	0.249564	0.236957	-0.512681	1
8	GO:0007262	STAT protein nuclear translocation	0	2	0	0.000316907	0.0998257	0.0948281	-0.324171	1
6	GO:0007263	nitric oxide mediated signal transduction	0	4	0	0.000633814	0.199651	0.189596	-0.458519	1
6	GO:0007264	small GTPase mediated signal transduction	8	133	0.0253968	0.0210743	6.63841	6.17513	0.547928	0.345491	E430034L04Rik,Dok2,Ralgps2,Rab1,Rab2,Rab8a,Dbnl,Rabl4
7	GO:0007265	Ras protein signal transduction	1	16	0.0031746	0.00253526	0.798606	0.756941	0.231481	0.559668	Dok2
7	GO:0007266	Rho protein signal transduction	0	19	0	0.00301062	0.948344	0.898439	-1.00051	1
4	GO:0007267	cell-cell signaling	2	120	0.00634921	0.0190144	5.98954	5.58327	-1.68841	0.984984	Nr4a2,Agrn
6	GO:0007268	synaptic transmission	2	61	0.00634921	0.00966566	3.04468	2.86521	-0.617173	0.816358	Nr4a2,Agrn
6	GO:0007269	neurotransmitter secretion	0	14	0	0.00221835	0.69878	0.662534	-0.858492	1
7	GO:0007270	nerve-nerve synaptic transmission	0	9	0	0.00142608	0.449216	0.426253	-0.688052	1
8	GO:0007271	synaptic transmission, cholinergic	0	2	0	0.000316907	0.0998257	0.0948281	-0.324171	1
9	GO:0007272	ionic insulation of neurons by glial cells	0	8	0	0.00126763	0.399303	0.378952	-0.64865	1
7	GO:0007274	neuromuscular synaptic transmission	0	1	0	0.000158453	0.0499129	0.0474216	-0.229205	1
2	GO:0007275	development	40	1188	0.126984	0.188243	59.2965	45.7391	-2.85321	0.99887	Tnni3,Miz1,Birc5,Psen1,Cbfa2t3h,Cxcr4,Hoxa5,Hspa1l,Crkl,Chd8,Crb3,Ubn1,Plxnb2,Thbs1,Tcf4,Ogfr,Nr4a2,Ercc2,Myom1,Sema4f,Jag2,Runx2,Foxo3a,Tpm3,Ninj1,Cbfb,Morf4l1,Sept4,Ptp4a1,Mea1,Nckap1,Amot,Dnclc1,Xdh,Efnb1,Dvl1,Ifi204,Tcf12,Tieg1,Bad
4	GO:0007276	gametogenesis	7	101	0.0222222	0.0160038	5.0412	4.71367	0.902217	0.238942	Pafah1b3,Cxcr4,Hspa1l,Foxo3a,Sept4,Mea1,Dnclc1
5	GO:0007281	germ cell development	2	17	0.00634921	0.00269371	0.848518	0.804122	1.28409	0.207122	Cxcr4,Foxo3a
6	GO:0007283	spermatogenesis	4	72	0.0126984	0.0114087	3.59373	3.37593	0.221117	0.487361	Pafah1b3,Hspa1l,Sept4,Mea1
5	GO:0007286	spermatid development	1	12	0.0031746	0.00190144	0.598954	0.568067	0.532101	0.459342	2006-09-04
10	GO:0007288	sperm axoneme assembly	0	2	0	0.000316907	0.0998257	0.0948281	-0.324171	1
5	GO:0007292	female gamete generation	2	16	0.00634921	0.00253526	0.798606	0.756941	1.38088	0.188614	Foxo3a,Dnclc1
5	GO:0007338	fertilization (sensu Metazoa)	1	17	0.0031746	0.00269371	0.848518	0.804122	0.168927	0.581702	Ovgp1
7	GO:0007339	binding of sperm to zona pellucida	0	8	0	0.00126763	0.399303	0.378952	-0.64865	1
6	GO:0007340	acrosome reaction	0	1	0	0.000158453	0.0499129	0.0474216	-0.229205	1
6	GO:0007341	penetration of zona pellucida	0	3	0	0.00047536	0.149739	0.14222	-0.397058	1
5	GO:0007342	fusion of sperm to egg plasma membrane	0	2	0	0.000316907	0.0998257	0.0948281	-0.324171	1
6	GO:0007346	regulation of progression through mitotic cell cycle	0	9	0	0.00142608	0.449216	0.426253	-0.688052	1
4	GO:0007350	blastoderm segmentation	0	3	0	0.00047536	0.149739	0.14222	-0.397058	1
5	GO:0007351	regional subdivision	0	3	0	0.00047536	0.149739	0.14222	-0.397058	1
7	GO:0007354	zygotic determination of anterior/posterior axis, embryo	0	1	0	0.000158453	0.0499129	0.0474216	-0.229205	1
6	GO:0007368	determination of left/right symmetry	0	16	0	0.00253526	0.798606	0.756941	-0.917912	1
5	GO:0007369	gastrulation	1	24	0.0031746	0.00380288	1.19791	1.13397	-0.18585	0.708041	Amot
4	GO:0007379	segment specification	0	6	0	0.000950721	0.299477	0.284304	-0.561658	1
4	GO:0007386	compartment specification	0	5	0	0.000792267	0.249564	0.236957	-0.512681	1
5	GO:0007387	anterior compartment specification	0	1	0	0.000158453	0.0499129	0.0474216	-0.229205	1
5	GO:0007388	posterior compartment specification	0	1	0	0.000158453	0.0499129	0.0474216	-0.229205	1
3	GO:0007389	pattern specification	3	116	0.00952381	0.0183806	5.78989	5.40065	-1.20051	0.934559	Cxcr4,Hoxa5,Efnb1
4	GO:0007398	ectoderm development	1	48	0.0031746	0.00760577	2.39582	2.25928	-0.928631	0.915171	Psen1
4	GO:0007399	nervous system development	6	251	0.0190476	0.0397718	12.5281	11.4312	-1.93082	0.988411	Psen1,Cxcr4,Plxnb2,Nr4a2,Sema4f,Efnb1
5	GO:0007400	neuroblast fate determination	0	1	0	0.000158453	0.0499129	0.0474216	-0.229205	1
6	GO:0007403	glial cell fate determination	0	1	0	0.000158453	0.0499129	0.0474216	-0.229205	1
5	GO:0007405	neuroblast proliferation	0	9	0	0.00142608	0.449216	0.426253	-0.688052	1
6	GO:0007406	negative regulation of neuroblast proliferation	0	2	0	0.000316907	0.0998257	0.0948281	-0.324171	1
8	GO:0007409	axonogenesis	3	63	0.00952381	0.00998257	3.14451	2.9582	-0.08402	0.615843	Plxnb2,Sema4f,Efnb1
7	GO:0007411	axon guidance	2	38	0.00634921	0.00602123	1.89669	1.79145	0.0771875	0.572593	Sema4f,Efnb1
9	GO:0007412	axon target recognition	0	3	0	0.00047536	0.149739	0.14222	-0.397058	1
9	GO:0007413	axonal fasciculation	0	1	0	0.000158453	0.0499129	0.0474216	-0.229205	1
6	GO:0007416	synaptogenesis	0	8	0	0.00126763	0.399303	0.378952	-0.64865	1
5	GO:0007417	central nervous system development	1	71	0.0031746	0.0112502	3.54381	3.32958	-1.39409	0.974168	Cxcr4
4	GO:0007420	brain development	1	61	0.0031746	0.00966566	3.04468	2.86521	-1.20795	0.956658	Cxcr4
5	GO:0007422	peripheral nervous system development	0	18	0	0.00285216	0.898431	0.851288	-0.973748	1
6	GO:0007423	sensory organ development	0	10	0	0.00158453	0.499129	0.473539	-0.725328	1
5	GO:0007431	salivary gland development	0	8	0	0.00126763	0.399303	0.378952	-0.64865	1
6	GO:0007435	salivary gland morphogenesis	0	6	0	0.000950721	0.299477	0.284304	-0.561658	1
5	GO:0007444	imaginal disc development	0	1	0	0.000158453	0.0499129	0.0474216	-0.229205	1
7	GO:0007455	eye-antennal disc morphogenesis	0	1	0	0.000158453	0.0499129	0.0474216	-0.229205	1
6	GO:0007456	eye morphogenesis (sensu Endopterygota)	0	1	0	0.000158453	0.0499129	0.0474216	-0.229205	1
6	GO:0007468	regulation of rhodopsin gene activity	0	1	0	0.000158453	0.0499129	0.0474216	-0.229205	1
4	GO:0007492	endoderm development	0	10	0	0.00158453	0.499129	0.473539	-0.725328	1
5	GO:0007494	midgut development	0	2	0	0.000316907	0.0998257	0.0948281	-0.324171	1
6	GO:0007495	visceral mesoderm-endoderm interaction	0	1	0	0.000158453	0.0499129	0.0474216	-0.229205	1
6	GO:0007497	posterior midgut development	0	1	0	0.000158453	0.0499129	0.0474216	-0.229205	1
4	GO:0007498	mesoderm development	0	17	0	0.00269371	0.848518	0.804122	-0.946238	1
5	GO:0007499	ectoderm and mesoderm interaction	0	1	0	0.000158453	0.0499129	0.0474216	-0.229205	1
9	GO:0007500	mesodermal cell fate determination	0	1	0	0.000158453	0.0499129	0.0474216	-0.229205	1
6	GO:0007506	gonadal mesoderm development	0	1	0	0.000158453	0.0499129	0.0474216	-0.229205	1
5	GO:0007507	heart development	1	57	0.0031746	0.00903185	2.84503	2.67904	-1.12723	0.946702	Psen1
4	GO:0007517	muscle development	3	97	0.00952381	0.01537	4.84155	4.52991	-0.865243	0.869988	Tnni3,Myom1,Tpm3
7	GO:0007518	myoblast cell fate determination	0	1	0	0.000158453	0.0499129	0.0474216	-0.229205	1
5	GO:0007519	myogenesis	0	32	0	0.00507051	1.59721	1.51003	-1.29978	1
7	GO:0007520	myoblast fusion	0	2	0	0.000316907	0.0998257	0.0948281	-0.324171	1
5	GO:0007522	visceral muscle development	0	1	0	0.000158453	0.0499129	0.0474216	-0.229205	1
5	GO:0007525	somatic muscle development	0	3	0	0.00047536	0.149739	0.14222	-0.397058	1
6	GO:0007527	adult somatic muscle development	0	2	0	0.000316907	0.0998257	0.0948281	-0.324171	1
6	GO:0007528	neuromuscular junction development	0	4	0	0.000633814	0.199651	0.189596	-0.458519	1
7	GO:0007529	establishment of synaptic specificity at neuromuscular junction	0	2	0	0.000316907	0.0998257	0.0948281	-0.324171	1
3	GO:0007530	sex determination	0	4	0	0.000633814	0.199651	0.189596	-0.458519	1
3	GO:0007548	sex differentiation	1	27	0.0031746	0.00427824	1.34765	1.27511	-0.307868	0.749769	Foxo3a
4	GO:0007549	dosage compensation	0	3	0	0.00047536	0.149739	0.14222	-0.397058	1
3	GO:0007552	metamorphosis	0	1	0	0.000158453	0.0499129	0.0474216	-0.229205	1
5	GO:0007560	imaginal disc morphogenesis	0	1	0	0.000158453	0.0499129	0.0474216	-0.229205	1
5	GO:0007565	pregnancy	0	11	0	0.00174299	0.549041	0.52081	-0.760791	1
6	GO:0007566	embryo implantation	0	4	0	0.000633814	0.199651	0.189596	-0.458519	1
4	GO:0007568	aging	1	14	0.0031746	0.00221835	0.69878	0.662534	0.370067	0.512069	Ercc2
5	GO:0007569	cell aging	0	5	0	0.000792267	0.249564	0.236957	-0.512681	1
2	GO:0007582	physiological process	281	5389	0.892063	0.853906	268.98	37.341	1.96698	0.026401	Irf2bp1,Slc4a2,Smpd1,Pa2g4,Slc7a6,Bcat2,Arrb1,Ovgp1,Pea15,Pdlim1,Tm9sf2,Pafah1b3,Rrm1,Prdx6,Atp5a1,6030490I01Rik,Tnni3,Miz1,Ccl27,Pttg1,Col4a2,Sumo1,Igbp1,E430034L04Rik,Tk2,Smarcd1,Hgs,Birc5,Bckdk,H2afz,Parp1,Casp1,Mtf2,Lip1,Psen1,Araf,Bckdhb,Zfp61,Snx12,Rxrb,Zfp239,Xpo7,Tnfrsf4,Cxcr4,Nipbl,Apg7l,Sin3a,Pold1,Lipe,Hoxa5,Ly75,Gspt2,Tnrc6a,4930467B06Rik,Hspa1l,Col11a2,Crkl,Ell2,Phf13,Dpp7,Grpel1,Paf…
4	GO:0007585	respiratory gaseous exchange	0	12	0	0.00190144	0.598954	0.568067	-0.794683	1
4	GO:0007586	digestion	0	13	0	0.0020599	0.648867	0.615308	-0.827198	1
4	GO:0007588	excretion	0	2	0	0.000316907	0.0998257	0.0948281	-0.324171	1
5	GO:0007589	fluid secretion	0	1	0	0.000158453	0.0499129	0.0474216	-0.229205	1
5	GO:0007595	lactation	1	6	0.0031746	0.000950721	0.299477	0.284304	1.31381	0.264595	Xdh
4	GO:0007596	blood coagulation	0	37	0	0.00586278	1.84678	1.74459	-1.3982	1
5	GO:0007599	hemostasis	0	39	0	0.00617969	1.9466	1.8383	-1.43572	1
4	GO:0007600	sensory perception	1	130	0.0031746	0.020599	6.48867	6.03877	-2.23354	0.998802	Arrb1
6	GO:0007601	visual perception	0	33	0	0.00522897	1.64712	1.55698	-1.32004	1
7	GO:0007602	phototransduction	0	14	0	0.00221835	0.69878	0.662534	-0.858492	1
8	GO:0007603	phototransduction, visible light	0	1	0	0.000158453	0.0499129	0.0474216	-0.229205	1
6	GO:0007605	sensory perception of sound	0	23	0	0.00364443	1.148	1.08689	-1.10115	1
5	GO:0007606	sensory perception of chemical stimulus	0	24	0	0.00380288	1.19791	1.13397	-1.12492	1
6	GO:0007608	sensory perception of smell	0	23	0	0.00364443	1.148	1.08689	-1.10115	1
2	GO:0007610	behavior	5	207	0.015873	0.0327999	10.332	9.49579	-1.7303	0.980331	Psen1,Cxcr4,Sema4f,Amot,Efnb1
3	GO:0007611	learning and/or memory	0	20	0	0.00316907	0.998257	0.945575	-1.02658	1
4	GO:0007612	learning	0	9	0	0.00142608	0.449216	0.426253	-0.688052	1
4	GO:0007613	memory	0	6	0	0.000950721	0.299477	0.284304	-0.561658	1
4	GO:0007617	mating behavior	0	1	0	0.000158453	0.0499129	0.0474216	-0.229205	1
5	GO:0007619	courtship behavior	0	1	0	0.000158453	0.0499129	0.0474216	-0.229205	1
4	GO:0007622	rhythmic behavior	0	2	0	0.000316907	0.0998257	0.0948281	-0.324171	1
4	GO:0007623	circadian rhythm	0	13	0	0.0020599	0.648867	0.615308	-0.827198	1
3	GO:0007625	grooming behavior	0	1	0	0.000158453	0.0499129	0.0474216	-0.229205	1
3	GO:0007626	locomotory behavior	5	174	0.015873	0.0275709	8.68484	8.02513	-1.30075	0.940623	Psen1,Cxcr4,Sema4f,Amot,Efnb1
5	GO:0007628	adult walking behavior	0	5	0	0.000792267	0.249564	0.236957	-0.512681	1
3	GO:0007631	feeding behavior	0	6	0	0.000950721	0.299477	0.284304	-0.561658	1
3	GO:0007632	visual behavior	0	2	0	0.000316907	0.0998257	0.0948281	-0.324171	1
3	GO:0007635	chemosensory behavior	0	2	0	0.000316907	0.0998257	0.0948281	-0.324171	1
3	GO:0007638	mechanosensory behavior	0	3	0	0.00047536	0.149739	0.14222	-0.397058	1
4	GO:0008015	circulation	1	36	0.0031746	0.00570433	1.79686	1.69771	-0.611578	0.84253	Sp4
5	GO:0008016	regulation of heart contraction rate	1	12	0.0031746	0.00190144	0.598954	0.568067	0.532101	0.459342	Sp4
8	GO:0008033	tRNA processing	0	10	0	0.00158453	0.499129	0.473539	-0.725328	1
5	GO:0008037	cell recognition	0	3	0	0.00047536	0.149739	0.14222	-0.397058	1
6	GO:0008038	neuron recognition	0	3	0	0.00047536	0.149739	0.14222	-0.397058	1
8	GO:0008045	motor axon guidance	0	3	0	0.00047536	0.149739	0.14222	-0.397058	1
6	GO:0008049	male courtship behavior	0	1	0	0.000158453	0.0499129	0.0474216	-0.229205	1
7	GO:0008053	mitochondrial fusion	0	1	0	0.000158453	0.0499129	0.0474216	-0.229205	1
12	GO:0008054	cyclin catabolism	0	1	0	0.000158453	0.0499129	0.0474216	-0.229205	1
7	GO:0008064	regulation of actin polymerization and/or depolymerization	1	27	0.0031746	0.00427824	1.34765	1.27511	-0.307868	0.749769	Dbnl
6	GO:0008088	axon cargo transport	0	5	0	0.000792267	0.249564	0.236957	-0.512681	1
7	GO:0008090	retrograde axon cargo transport	0	2	0	0.000316907	0.0998257	0.0948281	-0.324171	1
4	GO:0008104	protein localization	27	344	0.0857143	0.054508	17.17	15.4263	2.50278	0.012247	E430034L04Rik,Hgs,Snx12,Xpo7,Apg7l,Sec23a,Cog1,Bcap29,Sytl4,Ranbp5,Stam,Rab1,Snx5,Rab2,Xpo1,Rab8a,Ipo4,Rab3ip,Ap1b1,Gstk1,Tmed3,Gdi1,Ywhaz,Arfgap3,Timm44,Fxc1,2610042O14Rik
5	GO:0008105	asymmetric protein localization	0	2	0	0.000316907	0.0998257	0.0948281	-0.324171	1
1	GO:0008150	biological_process	315	6311	1	1	315	0	NaN	1	Irf2bp1,Slc4a2,Smpd1,Pa2g4,Slc7a6,Bcat2,Arrb1,Ovgp1,Pea15,Pdlim1,Tm9sf2,Pafah1b3,Rrm1,Prdx6,Atp5a1,6030490I01Rik,Tnni3,Miz1,Stim1,Ccl27,Pttg1,Col4a2,Sumo1,Igbp1,E430034L04Rik,Tk2,Smarcd1,Hgs,Birc5,Bckdk,H2afz,Parp1,Casp1,Mtf2,Ms4a6b,Lip1,Psen1,Araf,Bckdhb,Zfp61,Snx12,Dok2,Cbfa2t3h,Rxrb,Zfp239,Xpo7,ICRFP703B1614Q5.6,Tnfrsf4,Cxcr4,Nipbl,Apg7l,Sin3a,Pold1,Lipe,Hoxa5,Ly75,Gspt2,Tnrc6a,Arhgap9,Lancl1,…
3	GO:0008152	metabolism	194	3598	0.615873	0.570116	179.586	73.3597	1.68284	0.0516215	Irf2bp1,Smpd1,Pa2g4,Bcat2,Ovgp1,Pdlim1,Pafah1b3,Rrm1,Prdx6,Atp5a1,6030490I01Rik,Miz1,Pttg1,Sumo1,E430034L04Rik,Tk2,Smarcd1,Bckdk,H2afz,Parp1,Casp1,Mtf2,Lip1,Psen1,Araf,Bckdhb,Zfp61,Rxrb,Zfp239,Apg7l,Sin3a,Pold1,Lipe,Hoxa5,Gspt2,4930467B06Rik,Hspa1l,Ell2,Phf13,Dpp7,Grpel1,Pafah2,Ivd,Skiip,Adpgk,Taf9,Caml,Zfp96,Pip5k1b,Pccb,Gcdh,Fem1a,Cpeb1,Cndp2,Eif2s2,Sc4mol,Tceb2,Tubb6,Ptprs,Tcf4,Myst1,Myef2,Cdk…
6	GO:0008154	actin polymerization and/or depolymerization	1	32	0.0031746	0.00507051	1.59721	1.51003	-0.485998	0.806522	Dbnl
9	GO:0008156	negative regulation of DNA replication	0	2	0	0.000316907	0.0998257	0.0948281	-0.324171	1
6	GO:0008202	steroid metabolism	4	79	0.0126984	0.0125178	3.94312	3.69999	0.029573	0.561276	Lipe,Sc4mol,Osbpl1a,Fdps
8	GO:0008203	cholesterol metabolism	2	37	0.00634921	0.00586278	1.84678	1.74459	0.116006	0.557955	Lipe,Fdps
7	GO:0008206	bile acid metabolism	0	6	0	0.000950721	0.299477	0.284304	-0.561658	1
6	GO:0008207	C21-steroid hormone metabolism	0	14	0	0.00221835	0.69878	0.662534	-0.858492	1
6	GO:0008209	androgen metabolism	0	2	0	0.000316907	0.0998257	0.0948281	-0.324171	1
6	GO:0008210	estrogen metabolism	0	2	0	0.000316907	0.0998257	0.0948281	-0.324171	1
8	GO:0008213	protein amino acid alkylation	0	15	0	0.0023768	0.748693	0.709745	-0.888694	1
8	GO:0008215	spermine metabolism	0	4	0	0.000633814	0.199651	0.189596	-0.458519	1
8	GO:0008216	spermidine metabolism	0	3	0	0.00047536	0.149739	0.14222	-0.397058	1
5	GO:0008217	regulation of blood pressure	0	13	0	0.0020599	0.648867	0.615308	-0.827198	1
4	GO:0008219	cell death	15	280	0.047619	0.044367	13.9756	12.6909	0.287557	0.426684	Pea15,Birc5,Casp1,Psen1,Tnfrsf4,Bcap29,Foxo3a,Prf1,Sgpp1,Ifi204,Bcl2,Bcl2l1,Smndc1,Prdx2,Bad
9	GO:0008228	opsonization	0	2	0	0.000316907	0.0998257	0.0948281	-0.324171	1
9	GO:0008272	sulfate transport	0	3	0	0.00047536	0.149739	0.14222	-0.397058	1
5	GO:0008277	regulation of G-protein coupled receptor protein signaling pathway	1	7	0.0031746	0.00110917	0.34939	0.331635	1.12977	0.301336	Arrb1
4	GO:0008283	cell proliferation	7	214	0.0222222	0.033909	10.6814	9.80565	-1.17563	0.916572	Cxcr4,Gspt2,Ifitm3,Mcm7,Morf4l1,Evi2a,Efnb1
6	GO:0008284	positive regulation of cell proliferation	1	60	0.0031746	0.00950721	2.99477	2.81869	-1.18815	0.954358	Efnb1
6	GO:0008285	negative regulation of cell proliferation	1	47	0.0031746	0.00744731	2.3459	2.21257	-0.904828	0.910679	Ifitm3
8	GO:0008286	insulin receptor signaling pathway	0	9	0	0.00142608	0.449216	0.426253	-0.688052	1
9	GO:0008295	spermidine biosynthesis	0	3	0	0.00047536	0.149739	0.14222	-0.397058	1
5	GO:0008298	intracellular mRNA localization	0	1	0	0.000158453	0.0499129	0.0474216	-0.229205	1
7	GO:0008299	isoprenoid biosynthesis	1	4	0.0031746	0.000633814	0.199651	0.189596	1.83808	0.185236	Fdps
7	GO:0008300	isoprenoid catabolism	0	1	0	0.000158453	0.0499129	0.0474216	-0.229205	1
8	GO:0008333	endosome to lysosome transport	0	2	0	0.000316907	0.0998257	0.0948281	-0.324171	1
8	GO:0008334	histone mRNA metabolism	0	1	0	0.000158453	0.0499129	0.0474216	-0.229205	1
4	GO:0008340	determination of adult life span	0	4	0	0.000633814	0.199651	0.189596	-0.458519	1
4	GO:0008344	adult locomotory behavior	0	12	0	0.00190144	0.598954	0.568067	-0.794683	1
6	GO:0008347	glial cell migration	0	1	0	0.000158453	0.0499129	0.0474216	-0.229205	1
7	GO:0008354	germ cell migration	1	2	0.0031746	0.000316907	0.0998257	0.0948281	2.9232	0.0973419	Cxcr4
6	GO:0008360	regulation of cell shape	1	30	0.0031746	0.0047536	1.49739	1.41611	-0.41797	0.78555	Dnclc1
6	GO:0008361	regulation of cell size	2	50	0.00634921	0.00792267	2.49564	2.35267	-0.323138	0.72086	Ogfr,Morf4l1
7	GO:0008366	nerve ensheathment	0	11	0	0.00174299	0.549041	0.52081	-0.760791	1
8	GO:0008380	RNA splicing	5	89	0.015873	0.0141024	4.44224	4.16166	0.273408	0.459596	Skiip,Sfrs2,Snrpd2,Sf3a3,Smndc1
5	GO:0008406	gonad development	1	18	0.0031746	0.00285216	0.898431	0.851288	0.110083	0.602637	Foxo3a
4	GO:0008542	visual learning	0	2	0	0.000316907	0.0998257	0.0948281	-0.324171	1
8	GO:0008543	fibroblast growth factor receptor signaling pathway	1	5	0.0031746	0.000792267	0.249564	0.236957	1.54162	0.225929	Runx2
5	GO:0008544	epidermis development	1	44	0.0031746	0.00697195	2.19617	2.07233	-0.830925	0.895731	Psen1
5	GO:0008582	regulation of synaptic growth at neuromuscular junction	0	1	0	0.000158453	0.0499129	0.0474216	-0.229205	1
8	GO:0008583	mystery cell fate differentiation (sensu Endopterygota)	0	1	0	0.000158453	0.0499129	0.0474216	-0.229205	1
6	GO:0008584	male gonad development	0	5	0	0.000792267	0.249564	0.236957	-0.512681	1
6	GO:0008585	female gonad development	1	13	0.0031746	0.0020599	0.648867	0.615308	0.447636	0.486379	Foxo3a
5	GO:0008589	regulation of smoothened signaling pathway	0	1	0	0.000158453	0.0499129	0.0474216	-0.229205	1
5	GO:0008593	regulation of Notch signaling pathway	0	2	0	0.000316907	0.0998257	0.0948281	-0.324171	1
6	GO:0008595	determination of anterior/posterior axis, embryo	0	3	0	0.00047536	0.149739	0.14222	-0.397058	1
5	GO:0008608	attachment of spindle microtubules to kinetochore	0	1	0	0.000158453	0.0499129	0.0474216	-0.229205	1
6	GO:0008610	lipid biosynthesis	7	109	0.0222222	0.0172714	5.4405	5.08048	0.691883	0.301484	Pccb,Sc4mol,Ltc4s,Gnpat,Scd1,Gne,Fdps
7	GO:0008611	ether lipid biosynthesis	1	1	0.0031746	0.000158453	0.0499129	0.0474216	4.3629	0.0499129	Gnpat
8	GO:0008614	pyridoxine metabolism	0	2	0	0.000316907	0.0998257	0.0948281	-0.324171	1
9	GO:0008615	pyridoxine biosynthesis	0	1	0	0.000158453	0.0499129	0.0474216	-0.229205	1
9	GO:0008624	induction of apoptosis by extracellular signals	1	11	0.0031746	0.00174299	0.549041	0.52081	0.62488	0.430887	Bad
10	GO:0008625	induction of apoptosis via death domain receptors	0	5	0	0.000792267	0.249564	0.236957	-0.512681	1
9	GO:0008629	induction of apoptosis by intracellular signals	1	13	0.0031746	0.0020599	0.648867	0.615308	0.447636	0.486379	Ifi204
7	GO:0008630	DNA damage response, signal transduction resulting in induction of apoptosis	1	6	0.0031746	0.000950721	0.299477	0.284304	1.31381	0.264595	Ifi204
10	GO:0008631	induction of apoptosis by oxidative stress	0	3	0	0.00047536	0.149739	0.14222	-0.397058	1
7	GO:0008632	apoptotic program	1	30	0.0031746	0.0047536	1.49739	1.41611	-0.41797	0.78555	Bcl2
8	GO:0008633	activation of pro-apoptotic gene products	0	1	0	0.000158453	0.0499129	0.0474216	-0.229205	1
10	GO:0008634	negative regulation of survival gene product activity	0	1	0	0.000158453	0.0499129	0.0474216	-0.229205	1
8	GO:0008635	caspase activation via cytochrome c	0	3	0	0.00047536	0.149739	0.14222	-0.397058	1
8	GO:0008637	apoptotic mitochondrial changes	1	8	0.0031746	0.00126763	0.399303	0.378952	0.975807	0.336247	Bcl2
6	GO:0008643	carbohydrate transport	0	23	0	0.00364443	1.148	1.08689	-1.10115	1
8	GO:0008645	hexose transport	0	13	0	0.0020599	0.648867	0.615308	-0.827198	1
8	GO:0008652	amino acid biosynthesis	3	24	0.00952381	0.00380288	1.19791	1.13397	1.6923	0.115145	Bcat2,Ctbp2,Grhpr
8	GO:0008653	lipopolysaccharide metabolism	1	3	0.0031746	0.00047536	0.149739	0.14222	2.25462	0.14241	Gne
8	GO:0008654	phospholipid biosynthesis	0	19	0	0.00301062	0.948344	0.898439	-1.00051	1
5	GO:0009048	dosage compensation, by inactivation of X chromosome	0	2	0	0.000316907	0.0998257	0.0948281	-0.324171	1
12	GO:0009051	pentose-phosphate shunt, oxidative branch	0	1	0	0.000158453	0.0499129	0.0474216	-0.229205	1
12	GO:0009052	pentose-phosphate shunt, non-oxidative branch	0	1	0	0.000158453	0.0499129	0.0474216	-0.229205	1
4	GO:0009056	catabolism	23	289	0.0730159	0.0457931	14.4248	13.0793	2.37111	0.0172534	Smpd1,Bcat2,Ovgp1,Pafah1b3,Prdx6,Lip1,Bckdhb,Lipe,Pafah2,Adpgk,Psmb1,Psmb9,Psmc3,Dcps,Taldo1,Rbx1,Psmc2,Ldh1,Gne,Psmb4,Usp3,Bad,Chi3l1
5	GO:0009057	macromolecule catabolism	15	164	0.047619	0.0259864	8.18571	7.57624	2.47568	0.0165187	Ovgp1,Adpgk,Psmb1,Psmb9,Psmc3,Dcps,Taldo1,Rbx1,Psmc2,Ldh1,Gne,Psmb4,Usp3,Bad,Chi3l1
4	GO:0009058	biosynthesis	37	635	0.11746	0.100618	31.6947	27.0871	1.01937	0.176885	Bcat2,Atp5a1,Psen1,Apg7l,Gspt2,4930467B06Rik,Pccb,Cpeb1,Eif2s2,Sc4mol,Ctps2,9530090G24Rik,Ltc4s,Ctbp2,Atp5e,Mrpl18,Mtif2,Gnpat,Mrps17,Slc22a17,Eif2b4,Grhpr,Bzw2,Clptm1,Eif3s12,Scd1,Dnclc1,Gatm,St6galnac4,Eif3s4,Mrp63,Nola2,Gne,Galnt1,Mrpl35,Fdps,Ict1
6	GO:0009059	macromolecule biosynthesis	22	366	0.0698413	0.057994	18.2681	16.3523	0.922869	0.208497	Psen1,Apg7l,Gspt2,4930467B06Rik,Cpeb1,Eif2s2,9530090G24Rik,Mrpl18,Mtif2,Mrps17,Slc22a17,Eif2b4,Bzw2,Eif3s12,St6galnac4,Eif3s4,Mrp63,Nola2,Gne,Galnt1,Mrpl35,Ict1
8	GO:0009060	aerobic respiration	0	18	0	0.00285216	0.898431	0.851288	-0.973748	1
8	GO:0009062	fatty acid catabolism	0	1	0	0.000158453	0.0499129	0.0474216	-0.229205	1
8	GO:0009063	amino acid catabolism	2	26	0.00634921	0.00411979	1.29773	1.22808	0.633708	0.375233	Bcat2,Bckdhb
8	GO:0009064	glutamine family amino acid metabolism	1	14	0.0031746	0.00221835	0.69878	0.662534	0.370067	0.512069	Ggh
9	GO:0009065	glutamine family amino acid catabolism	0	5	0	0.000792267	0.249564	0.236957	-0.512681	1
8	GO:0009066	aspartate family amino acid metabolism	0	5	0	0.000792267	0.249564	0.236957	-0.512681	1
9	GO:0009067	aspartate family amino acid biosynthesis	0	5	0	0.000792267	0.249564	0.236957	-0.512681	1
8	GO:0009069	serine family amino acid metabolism	3	15	0.00952381	0.0023768	0.748693	0.709745	2.67229	0.0358498	Ctbp2,Grhpr,Shmt1
9	GO:0009070	serine family amino acid biosynthesis	2	7	0.00634921	0.00110917	0.34939	0.331635	2.86625	0.0441488	Ctbp2,Grhpr
9	GO:0009071	serine family amino acid catabolism	0	5	0	0.000792267	0.249564	0.236957	-0.512681	1
6	GO:0009072	aromatic amino acid family metabolism	0	18	0	0.00285216	0.898431	0.851288	-0.973748	1
7	GO:0009073	aromatic amino acid family biosynthesis	0	1	0	0.000158453	0.0499129	0.0474216	-0.229205	1
7	GO:0009074	aromatic amino acid family catabolism	0	8	0	0.00126763	0.399303	0.378952	-0.64865	1
8	GO:0009075	histidine family amino acid metabolism	0	1	0	0.000158453	0.0499129	0.0474216	-0.229205	1
9	GO:0009077	histidine family amino acid catabolism	0	1	0	0.000158453	0.0499129	0.0474216	-0.229205	1
8	GO:0009081	branched chain family amino acid metabolism	1	5	0.0031746	0.000792267	0.249564	0.236957	1.54162	0.225929	Bcat2
9	GO:0009082	branched chain family amino acid biosynthesis	1	2	0.0031746	0.000316907	0.0998257	0.0948281	2.9232	0.0973419	Bcat2
9	GO:0009083	branched chain family amino acid catabolism	1	4	0.0031746	0.000633814	0.199651	0.189596	1.83808	0.185236	Bcat2
9	GO:0009084	glutamine family amino acid biosynthesis	0	5	0	0.000792267	0.249564	0.236957	-0.512681	1
10	GO:0009086	methionine biosynthesis	0	3	0	0.00047536	0.149739	0.14222	-0.397058	1
10	GO:0009093	cysteine catabolism	0	2	0	0.000316907	0.0998257	0.0948281	-0.324171	1
7	GO:0009100	glycoprotein metabolism	5	52	0.015873	0.00823958	2.59547	2.44599	1.53746	0.115947	Psen1,4930467B06Rik,9530090G24Rik,St6galnac4,Galnt1
8	GO:0009101	glycoprotein biosynthesis	5	50	0.015873	0.00792267	2.49564	2.35267	1.63274	0.102231	Psen1,4930467B06Rik,9530090G24Rik,St6galnac4,Galnt1
9	GO:0009103	lipopolysaccharide biosynthesis	1	2	0.0031746	0.000316907	0.0998257	0.0948281	2.9232	0.0973419	Gne
8	GO:0009105	lipoic acid biosynthesis	0	1	0	0.000158453	0.0499129	0.0474216	-0.229205	1
7	GO:0009106	lipoate metabolism	0	1	0	0.000158453	0.0499129	0.0474216	-0.229205	1
8	GO:0009107	lipoate biosynthesis	0	1	0	0.000158453	0.0499129	0.0474216	-0.229205	1
7	GO:0009108	coenzyme biosynthesis	2	44	0.00634921	0.00697195	2.19617	2.07233	-0.136268	0.652968	Atp5a1,Atp5e
7	GO:0009109	coenzyme catabolism	0	20	0	0.00316907	0.998257	0.945575	-1.02658	1
6	GO:0009110	vitamin biosynthesis	0	5	0	0.000792267	0.249564	0.236957	-0.512681	1
6	GO:0009111	vitamin catabolism	0	2	0	0.000316907	0.0998257	0.0948281	-0.324171	1
6	GO:0009112	nucleobase metabolism	1	8	0.0031746	0.00126763	0.399303	0.378952	0.975807	0.336247	Clptm1
7	GO:0009113	purine base biosynthesis	0	1	0	0.000158453	0.0499129	0.0474216	-0.229205	1
6	GO:0009116	nucleoside metabolism	1	14	0.0031746	0.00221835	0.69878	0.662534	0.370067	0.512069	Atpif1
6	GO:0009117	nucleotide metabolism	4	97	0.0126984	0.01537	4.84155	4.52991	-0.395397	0.721166	Atp5a1,Ctps2,Atp5e,Taldo1
7	GO:0009118	regulation of nucleoside metabolism	1	1	0.0031746	0.000158453	0.0499129	0.0474216	4.3629	0.0499129	Atpif1
7	GO:0009119	ribonucleoside metabolism	0	3	0	0.00047536	0.149739	0.14222	-0.397058	1
7	GO:0009120	deoxyribonucleoside metabolism	0	3	0	0.00047536	0.149739	0.14222	-0.397058	1
7	GO:0009123	nucleoside monophosphate metabolism	0	8	0	0.00126763	0.399303	0.378952	-0.64865	1
7	GO:0009124	nucleoside monophosphate biosynthesis	0	8	0	0.00126763	0.399303	0.378952	-0.64865	1
8	GO:0009126	purine nucleoside monophosphate metabolism	0	5	0	0.000792267	0.249564	0.236957	-0.512681	1
9	GO:0009127	purine nucleoside monophosphate biosynthesis	0	5	0	0.000792267	0.249564	0.236957	-0.512681	1
8	GO:0009129	pyrimidine nucleoside monophosphate metabolism	0	1	0	0.000158453	0.0499129	0.0474216	-0.229205	1
9	GO:0009130	pyrimidine nucleoside monophosphate biosynthesis	0	1	0	0.000158453	0.0499129	0.0474216	-0.229205	1
7	GO:0009132	nucleoside diphosphate metabolism	0	9	0	0.00142608	0.449216	0.426253	-0.688052	1
7	GO:0009133	nucleoside diphosphate biosynthesis	0	3	0	0.00047536	0.149739	0.14222	-0.397058	1
7	GO:0009134	nucleoside diphosphate catabolism	0	5	0	0.000792267	0.249564	0.236957	-0.512681	1
8	GO:0009135	purine nucleoside diphosphate metabolism	0	4	0	0.000633814	0.199651	0.189596	-0.458519	1
9	GO:0009136	purine nucleoside diphosphate biosynthesis	0	1	0	0.000158453	0.0499129	0.0474216	-0.229205	1
9	GO:0009137	purine nucleoside diphosphate catabolism	0	3	0	0.00047536	0.149739	0.14222	-0.397058	1
8	GO:0009138	pyrimidine nucleoside diphosphate metabolism	0	2	0	0.000316907	0.0998257	0.0948281	-0.324171	1
9	GO:0009139	pyrimidine nucleoside diphosphate biosynthesis	0	2	0	0.000316907	0.0998257	0.0948281	-0.324171	1
7	GO:0009141	nucleoside triphosphate metabolism	2	37	0.00634921	0.00586278	1.84678	1.74459	0.116006	0.557955	Atp5a1,Atp5e
7	GO:0009142	nucleoside triphosphate biosynthesis	2	33	0.00634921	0.00522897	1.64712	1.55698	0.282801	0.495923	Atp5a1,Atp5e
7	GO:0009143	nucleoside triphosphate catabolism	0	3	0	0.00047536	0.149739	0.14222	-0.397058	1
8	GO:0009144	purine nucleoside triphosphate metabolism	2	33	0.00634921	0.00522897	1.64712	1.55698	0.282801	0.495923	Atp5a1,Atp5e
9	GO:0009145	purine nucleoside triphosphate biosynthesis	2	30	0.00634921	0.0047536	1.49739	1.41611	0.422364	0.445924	Atp5a1,Atp5e
9	GO:0009146	purine nucleoside triphosphate catabolism	0	2	0	0.000316907	0.0998257	0.0948281	-0.324171	1
8	GO:0009147	pyrimidine nucleoside triphosphate metabolism	0	9	0	0.00142608	0.449216	0.426253	-0.688052	1
9	GO:0009148	pyrimidine nucleoside triphosphate biosynthesis	0	3	0	0.00047536	0.149739	0.14222	-0.397058	1
8	GO:0009150	purine ribonucleotide metabolism	2	41	0.00634921	0.00649659	2.04643	1.93196	-0.0334018	0.614376	Atp5a1,Atp5e
8	GO:0009151	purine deoxyribonucleotide metabolism	0	1	0	0.000158453	0.0499129	0.0474216	-0.229205	1
9	GO:0009152	purine ribonucleotide biosynthesis	2	37	0.00634921	0.00586278	1.84678	1.74459	0.116006	0.557955	Atp5a1,Atp5e
9	GO:0009154	purine ribonucleotide catabolism	0	3	0	0.00047536	0.149739	0.14222	-0.397058	1
9	GO:0009155	purine deoxyribonucleotide catabolism	0	1	0	0.000158453	0.0499129	0.0474216	-0.229205	1
9	GO:0009156	ribonucleoside monophosphate biosynthesis	0	7	0	0.00110917	0.34939	0.331635	-0.606708	1
9	GO:0009157	deoxyribonucleoside monophosphate biosynthesis	0	1	0	0.000158453	0.0499129	0.0474216	-0.229205	1
8	GO:0009161	ribonucleoside monophosphate metabolism	0	7	0	0.00110917	0.34939	0.331635	-0.606708	1
8	GO:0009162	deoxyribonucleoside monophosphate metabolism	0	1	0	0.000158453	0.0499129	0.0474216	-0.229205	1
6	GO:0009165	nucleotide biosynthesis	3	70	0.00952381	0.0110917	3.4939	3.28321	-0.272577	0.686635	Atp5a1,Ctps2,Atp5e
6	GO:0009166	nucleotide catabolism	0	13	0	0.0020599	0.648867	0.615308	-0.827198	1
9	GO:0009167	purine ribonucleoside monophosphate metabolism	0	5	0	0.000792267	0.249564	0.236957	-0.512681	1
10	GO:0009168	purine ribonucleoside monophosphate biosynthesis	0	5	0	0.000792267	0.249564	0.236957	-0.512681	1
9	GO:0009176	pyrimidine deoxyribonucleoside monophosphate metabolism	0	1	0	0.000158453	0.0499129	0.0474216	-0.229205	1
10	GO:0009177	pyrimidine deoxyribonucleoside monophosphate biosynthesis	0	1	0	0.000158453	0.0499129	0.0474216	-0.229205	1
9	GO:0009179	purine ribonucleoside diphosphate metabolism	0	4	0	0.000633814	0.199651	0.189596	-0.458519	1
10	GO:0009180	purine ribonucleoside diphosphate biosynthesis	0	1	0	0.000158453	0.0499129	0.0474216	-0.229205	1
10	GO:0009181	purine ribonucleoside diphosphate catabolism	0	3	0	0.00047536	0.149739	0.14222	-0.397058	1
8	GO:0009185	ribonucleoside diphosphate metabolism	0	6	0	0.000950721	0.299477	0.284304	-0.561658	1
8	GO:0009186	deoxyribonucleoside diphosphate metabolism	0	3	0	0.00047536	0.149739	0.14222	-0.397058	1
7	GO:0009187	cyclic nucleotide metabolism	0	14	0	0.00221835	0.69878	0.662534	-0.858492	1
9	GO:0009188	ribonucleoside diphosphate biosynthesis	0	1	0	0.000158453	0.0499129	0.0474216	-0.229205	1
9	GO:0009189	deoxyribonucleoside diphosphate biosynthesis	0	2	0	0.000316907	0.0998257	0.0948281	-0.324171	1
8	GO:0009190	cyclic nucleotide biosynthesis	0	12	0	0.00190144	0.598954	0.568067	-0.794683	1
9	GO:0009191	ribonucleoside diphosphate catabolism	0	5	0	0.000792267	0.249564	0.236957	-0.512681	1
9	GO:0009196	pyrimidine deoxyribonucleoside diphosphate metabolism	0	2	0	0.000316907	0.0998257	0.0948281	-0.324171	1
10	GO:0009197	pyrimidine deoxyribonucleoside diphosphate biosynthesis	0	2	0	0.000316907	0.0998257	0.0948281	-0.324171	1
8	GO:0009199	ribonucleoside triphosphate metabolism	2	33	0.00634921	0.00522897	1.64712	1.55698	0.282801	0.495923	Atp5a1,Atp5e
8	GO:0009200	deoxyribonucleoside triphosphate metabolism	0	4	0	0.000633814	0.199651	0.189596	-0.458519	1
9	GO:0009201	ribonucleoside triphosphate biosynthesis	2	30	0.00634921	0.0047536	1.49739	1.41611	0.422364	0.445924	Atp5a1,Atp5e
9	GO:0009202	deoxyribonucleoside triphosphate biosynthesis	0	3	0	0.00047536	0.149739	0.14222	-0.397058	1
9	GO:0009203	ribonucleoside triphosphate catabolism	0	2	0	0.000316907	0.0998257	0.0948281	-0.324171	1
9	GO:0009204	deoxyribonucleoside triphosphate catabolism	0	1	0	0.000158453	0.0499129	0.0474216	-0.229205	1
9	GO:0009205	purine ribonucleoside triphosphate metabolism	2	32	0.00634921	0.00507051	1.59721	1.51003	0.327781	0.479573	Atp5a1,Atp5e
10	GO:0009206	purine ribonucleoside triphosphate biosynthesis	2	30	0.00634921	0.0047536	1.49739	1.41611	0.422364	0.445924	Atp5a1,Atp5e
10	GO:0009207	purine ribonucleoside triphosphate catabolism	0	1	0	0.000158453	0.0499129	0.0474216	-0.229205	1
9	GO:0009208	pyrimidine ribonucleoside triphosphate metabolism	0	6	0	0.000950721	0.299477	0.284304	-0.561658	1
10	GO:0009209	bonucleoside triphosphate biosynthesis	0	6	0	0.000950721	0.299477	0.284304	-0.561658	1
9	GO:0009211	pyrimidine deoxyribonucleoside triphosphate metabolism	0	3	0	0.00047536	0.149739	0.14222	-0.397058	1
10	GO:0009212	pyrimidine deoxyribonucleoside triphosphate biosynthesis	0	3	0	0.00047536	0.149739	0.14222	-0.397058	1
8	GO:0009214	cyclic nucleotide catabolism	0	1	0	0.000158453	0.0499129	0.0474216	-0.229205	1
9	GO:0009215	purine deoxyribonucleoside triphosphate metabolism	0	1	0	0.000158453	0.0499129	0.0474216	-0.229205	1
10	GO:0009217	purine deoxyribonucleoside triphosphate catabolism	0	1	0	0.000158453	0.0499129	0.0474216	-0.229205	1
8	GO:0009218	pyrimidine ribonucleotide metabolism	0	7	0	0.00110917	0.34939	0.331635	-0.606708	1
8	GO:0009219	pyrimidine deoxyribonucleotide metabolism	0	4	0	0.000633814	0.199651	0.189596	-0.458519	1
9	GO:0009220	pyrimidine ribonucleotide biosynthesis	0	7	0	0.00110917	0.34939	0.331635	-0.606708	1
9	GO:0009221	pyrimidine deoxyribonucleotide biosynthesis	0	4	0	0.000633814	0.199651	0.189596	-0.458519	1
6	GO:0009225	nucleotide-sugar metabolism	2	9	0.00634921	0.00142608	0.449216	0.426253	2.3753	0.0708727	Tsta3,Gne
9	GO:0009229	thiamin diphosphate biosynthesis	0	1	0	0.000158453	0.0499129	0.0474216	-0.229205	1
9	GO:0009231	riboflavin biosynthesis	0	1	0	0.000158453	0.0499129	0.0474216	-0.229205	1
8	GO:0009241	polyisoprenoid biosynthesis	0	1	0	0.000158453	0.0499129	0.0474216	-0.229205	1
8	GO:0009247	glycolipid biosynthesis	0	5	0	0.000792267	0.249564	0.236957	-0.512681	1
9	GO:0009250	glucan biosynthesis	0	6	0	0.000950721	0.299477	0.284304	-0.561658	1
9	GO:0009251	glucan catabolism	0	2	0	0.000316907	0.0998257	0.0948281	-0.324171	1
8	GO:0009252	peptidoglycan biosynthesis	0	1	0	0.000158453	0.0499129	0.0474216	-0.229205	1
8	GO:0009253	peptidoglycan catabolism	0	1	0	0.000158453	0.0499129	0.0474216	-0.229205	1
7	GO:0009259	ribonucleotide metabolism	2	46	0.00634921	0.00728886	2.29599	2.16583	-0.201125	0.67695	Atp5a1,Atp5e
8	GO:0009260	ribonucleotide biosynthesis	2	40	0.00634921	0.00633814	1.99651	1.88514	0.00253894	0.600804	Atp5a1,Atp5e
8	GO:0009261	ribonucleotide catabolism	0	5	0	0.000792267	0.249564	0.236957	-0.512681	1
7	GO:0009262	deoxyribonucleotide metabolism	0	7	0	0.00110917	0.34939	0.331635	-0.606708	1
8	GO:0009263	deoxyribonucleotide biosynthesis	0	5	0	0.000792267	0.249564	0.236957	-0.512681	1
8	GO:0009264	deoxyribonucleotide catabolism	0	1	0	0.000158453	0.0499129	0.0474216	-0.229205	1
5	GO:0009266	response to temperature stimulus	1	19	0.0031746	0.00301062	0.948344	0.898439	0.0544973	0.622527	Hspa1l
7	GO:0009267	cellular response to starvation	0	1	0	0.000158453	0.0499129	0.0474216	-0.229205	1
7	GO:0009273	cell wall biosynthesis (sensu Bacteria)	0	1	0	0.000158453	0.0499129	0.0474216	-0.229205	1
8	GO:0009296	flagellum biogenesis	0	2	0	0.000316907	0.0998257	0.0948281	-0.324171	1
8	GO:0009303	rRNA transcription	0	4	0	0.000633814	0.199651	0.189596	-0.458519	1
6	GO:0009306	protein secretion	0	14	0	0.00221835	0.69878	0.662534	-0.858492	1
5	GO:0009308	amine metabolism	14	180	0.0444444	0.0285216	8.98431	8.29374	1.74163	0.0651176	Bcat2,Ovgp1,Bckdhb,Nr4a2,Sdsl,Ctbp2,Ggh,Sgpp1,Slc22a17,Grhpr,Gatm,Gne,Shmt1,Chi3l1
7	GO:0009309	amine biosynthesis	3	35	0.00952381	0.00554587	1.74695	1.65081	0.975259	0.253177	Bcat2,Ctbp2,Grhpr
7	GO:0009310	amine catabolism	2	31	0.00634921	0.00491206	1.5473	1.46308	0.374264	0.462902	Bcat2,Bckdhb
7	GO:0009311	oligosaccharide metabolism	0	9	0	0.00142608	0.449216	0.426253	-0.688052	1
8	GO:0009312	oligosaccharide biosynthesis	0	6	0	0.000950721	0.299477	0.284304	-0.561658	1
8	GO:0009313	oligosaccharide catabolism	0	2	0	0.000316907	0.0998257	0.0948281	-0.324171	1
5	GO:0009314	response to radiation	1	30	0.0031746	0.0047536	1.49739	1.41611	-0.41797	0.78555	Bcl2l1
8	GO:0009395	phospholipid catabolism	1	3	0.0031746	0.00047536	0.149739	0.14222	2.25462	0.14241	Smpd1
8	GO:0009396	folic acid and derivative biosynthesis	0	3	0	0.00047536	0.149739	0.14222	-0.397058	1
7	GO:0009401	phosphoenolpyruvate-dependent sugar phosphotransferase system	0	3	0	0.00047536	0.149739	0.14222	-0.397058	1
5	GO:0009405	pathogenesis	0	3	0	0.00047536	0.149739	0.14222	-0.397058	1
6	GO:0009408	response to heat	1	17	0.0031746	0.00269371	0.848518	0.804122	0.168927	0.581702	Hspa1l
6	GO:0009409	response to cold	0	1	0	0.000158453	0.0499129	0.0474216	-0.229205	1
6	GO:0009410	response to xenobiotic stimulus	0	9	0	0.00142608	0.449216	0.426253	-0.688052	1
6	GO:0009411	response to UV	0	6	0	0.000950721	0.299477	0.284304	-0.561658	1
6	GO:0009416	response to light stimulus	0	16	0	0.00253526	0.798606	0.756941	-0.917912	1
7	GO:0009437	carnitine metabolism	0	1	0	0.000158453	0.0499129	0.0474216	-0.229205	1
7	GO:0009451	RNA modification	0	7	0	0.00110917	0.34939	0.331635	-0.606708	1
8	GO:0009452	RNA capping	0	1	0	0.000158453	0.0499129	0.0474216	-0.229205	1
4	GO:0009566	fertilization	1	17	0.0031746	0.00269371	0.848518	0.804122	0.168927	0.581702	Ovgp1
5	GO:0009581	detection of external stimulus	0	19	0	0.00301062	0.948344	0.898439	-1.00051	1
5	GO:0009582	detection of abiotic stimulus	0	18	0	0.00285216	0.898431	0.851288	-0.973748	1
6	GO:0009583	detection of light stimulus	0	16	0	0.00253526	0.798606	0.756941	-0.917912	1
7	GO:0009584	detection of visible light	0	1	0	0.000158453	0.0499129	0.0474216	-0.229205	1
8	GO:0009586	rhodopsin mediated phototransduction	0	1	0	0.000158453	0.0499129	0.0474216	-0.229205	1
7	GO:0009589	detection of UV	0	1	0	0.000158453	0.0499129	0.0474216	-0.229205	1
5	GO:0009595	detection of biotic stimulus	0	1	0	0.000158453	0.0499129	0.0474216	-0.229205	1
4	GO:0009605	response to external stimulus	7	323	0.0222222	0.0511805	16.1219	14.5355	-2.39259	0.997414	Tnfrsf4,Cxcr4,Ninj1,Amot,Lbp,Ptger3,C2
4	GO:0009607	response to biotic stimulus	16	422	0.0507937	0.0668674	21.0632	18.6767	-1.17159	0.905184	Ccl27,Igbp1,Tnfrsf4,Cxcr4,Ly75,Ifitm3,Psmb9,Cbfb,Dbnl,Lbp,Ptger3,Cnih,Efnb1,C2,Ifi204,Bad
5	GO:0009611	response to wounding	3	160	0.00952381	0.0253526	7.98606	7.39626	-1.83337	0.98843	Tnfrsf4,Ninj1,Ptger3
5	GO:0009612	response to mechanical stimulus	0	3	0	0.00047536	0.149739	0.14222	-0.397058	1
6	GO:0009613	response to pest, pathogen or parasite	3	207	0.00952381	0.0327999	10.332	9.49579	-2.37933	0.998436	Tnfrsf4,Ptger3,C2
7	GO:0009615	response to virus	0	25	0	0.00396134	1.24782	1.18103	-1.14821	1
6	GO:0009617	response to bacteria	1	29	0.0031746	0.00459515	1.44747	1.36912	-0.382424	0.774229	Lbp
8	GO:0009618	response to pathogenic bacteria	0	6	0	0.000950721	0.299477	0.284304	-0.561658	1
6	GO:0009620	response to fungi	0	2	0	0.000316907	0.0998257	0.0948281	-0.324171	1
6	GO:0009624	response to nematode	0	1	0	0.000158453	0.0499129	0.0474216	-0.229205	1
4	GO:0009628	response to abiotic stimulus	8	205	0.0253968	0.032483	10.2321	9.40713	-0.727766	0.811308	Prdx6,Cxcr4,Hspa1l,Ercc2,Blmh,Amot,Bcl2l1,Prdx2
6	GO:0009636	response to toxin	1	7	0.0031746	0.00110917	0.34939	0.331635	1.12977	0.301336	Blmh
5	GO:0009649	entrainment of circadian clock	0	1	0	0.000158453	0.0499129	0.0474216	-0.229205	1
3	GO:0009653	morphogenesis	18	507	0.0571429	0.0803359	25.3058	22.1147	-1.55356	0.956984	Psen1,Cxcr4,Crkl,Crb3,Plxnb2,Thbs1,Ogfr,Sema4f,Jag2,Runx2,Foxo3a,Ninj1,Morf4l1,Nckap1,Amot,Dnclc1,Xdh,Efnb1
4	GO:0009719	response to endogenous stimulus	11	118	0.0349206	0.0186975	5.88972	5.49199	2.18062	0.0328812	Pttg1,Sumo1,Parp1,Pold1,Ercc2,Lig1,Foxo3a,Apex1,Mms19l,Rev1l,Ifi204
6	GO:0009725	response to hormone stimulus	0	4	0	0.000633814	0.199651	0.189596	-0.458519	1
6	GO:0009743	response to carbohydrate stimulus	0	1	0	0.000158453	0.0499129	0.0474216	-0.229205	1
7	GO:0009746	response to hexose stimulus	0	1	0	0.000158453	0.0499129	0.0474216	-0.229205	1
8	GO:0009749	response to glucose stimulus	0	1	0	0.000158453	0.0499129	0.0474216	-0.229205	1
4	GO:0009755	hormone-mediated signaling	0	4	0	0.000633814	0.199651	0.189596	-0.458519	1
3	GO:0009790	embryonic development	5	155	0.015873	0.0245603	7.73649	7.17095	-1.02189	0.893344	Birc5,Cxcr4,Chd8,Amot,Efnb1
3	GO:0009791	post-embryonic development	2	16	0.00634921	0.00253526	0.798606	0.756941	1.38088	0.188614	Ercc2,Foxo3a
4	GO:0009792	embryonic development (sensu Metazoa)	2	74	0.00634921	0.0117256	3.69355	3.4686	-0.90933	0.89086	Chd8,Amot
5	GO:0009794	regulation of progression through embryonic mitotic cell cycle	0	1	0	0.000158453	0.0499129	0.0474216	-0.229205	1
4	GO:0009798	axis specification	0	8	0	0.00126763	0.399303	0.378952	-0.64865	1
4	GO:0009799	determination of symmetry	0	17	0	0.00269371	0.848518	0.804122	-0.946238	1
5	GO:0009855	determination of bilateral symmetry	0	17	0	0.00269371	0.848518	0.804122	-0.946238	1
4	GO:0009880	embryonic pattern specification	2	21	0.00634921	0.00332752	1.04817	0.992696	0.955325	0.282336	Cxcr4,Efnb1
4	GO:0009887	organ morphogenesis	8	290	0.0253968	0.0459515	14.4747	13.1224	-1.78737	0.980394	Psen1,Cxcr4,Crkl,Thbs1,Jag2,Runx2,Foxo3a,Amot
3	GO:0009888	tissue development	6	136	0.0190476	0.0215497	6.78815	6.31135	-0.313723	0.680249	Psen1,Runx2,Ninj1,Cbfb,Ifi204,Tieg1
5	GO:0009889	regulation of biosynthesis	3	64	0.00952381	0.010141	3.19442	3.00468	-0.112162	0.626582	Cpeb1,Bzw2,Dnclc1
6	GO:0009890	negative regulation of biosynthesis	1	12	0.0031746	0.00190144	0.598954	0.568067	0.532101	0.459342	Dnclc1
6	GO:0009891	positive regulation of biosynthesis	0	21	0	0.00332752	1.04817	0.992696	-1.05202	1
5	GO:0009892	negative regulation of metabolism	7	142	0.0222222	0.0225004	7.08762	6.58339	-0.0341509	0.569155	Irf2bp1,Pa2g4,Sin3a,Cutl2,Atpif1,Dbnl,Dnclc1
5	GO:0009893	positive regulation of metabolism	5	153	0.015873	0.0242434	7.63667	7.08072	-0.990869	0.886843	Skiip,Nr4a2,Runx2,Foxo3a,Cbfb
5	GO:0009894	regulation of catabolism	0	3	0	0.00047536	0.149739	0.14222	-0.397058	1
6	GO:0009895	negative regulation of catabolism	0	1	0	0.000158453	0.0499129	0.0474216	-0.229205	1
6	GO:0009913	rentiation	0	26	0	0.00411979	1.29773	1.22808	-1.17104	1
6	GO:0009935	nutrient import	0	1	0	0.000158453	0.0499129	0.0474216	-0.229205	1
5	GO:0009948	anterior/posterior axis specification	0	5	0	0.000792267	0.249564	0.236957	-0.512681	1
5	GO:0009950	dorsal/ventral axis specification	0	2	0	0.000316907	0.0998257	0.0948281	-0.324171	1
4	GO:0009952	anterior/posterior pattern formation	0	36	0	0.00570433	1.79686	1.69771	-1.37906	1
4	GO:0009953	dorsal/ventral pattern formation	0	18	0	0.00285216	0.898431	0.851288	-0.973748	1
4	GO:0009954	proximal/distal pattern formation	0	3	0	0.00047536	0.149739	0.14222	-0.397058	1
4	GO:0009956	radial pattern formation	0	1	0	0.000158453	0.0499129	0.0474216	-0.229205	1
4	GO:0009966	regulation of signal transduction	3	81	0.00952381	0.0128347	4.04294	3.79245	-0.53555	0.777451	Arrb1,Igbp1,Runx2
5	GO:0009967	positive regulation of signal transduction	0	13	0	0.0020599	0.648867	0.615308	-0.827198	1
5	GO:0009968	negative regulation of signal transduction	0	37	0	0.00586278	1.84678	1.74459	-1.3982	1
2	GO:0009987	cellular process	284	5572	0.901587	0.882903	278.114	30.9458	1.05801	0.166667	Irf2bp1,Slc4a2,Smpd1,Pa2g4,Slc7a6,Bcat2,Arrb1,Ovgp1,Pea15,Pdlim1,Tm9sf2,Rrm1,Prdx6,Atp5a1,6030490I01Rik,Miz1,Stim1,Pttg1,Col4a2,Sumo1,Igbp1,E430034L04Rik,Tk2,Smarcd1,Hgs,Birc5,Bckdk,H2afz,Parp1,Casp1,Mtf2,Ms4a6b,Psen1,Araf,Bckdhb,Zfp61,Snx12,Dok2,Cbfa2t3h,Rxrb,Zfp239,Xpo7,Tnfrsf4,Cxcr4,Nipbl,Apg7l,Sin3a,Pold1,Lipe,Hoxa5,Ly75,Gspt2,Tnrc6a,Lancl1,4930467B06Rik,Hspa1l,Col11a2,Crkl,Ell2,Phf13,Dpp7,Gr…
4	GO:0009991	response to extracellular stimulus	0	2	0	0.000316907	0.0998257	0.0948281	-0.324171	1
7	GO:0009994	oocyte differentiation	1	3	0.0031746	0.00047536	0.149739	0.14222	2.25462	0.14241	Foxo3a
6	GO:0010001	glial cell differentiation	0	9	0	0.00142608	0.449216	0.426253	-0.688052	1
8	GO:0010003	gastrulation (sensu Mammalia)	1	13	0.0031746	0.0020599	0.648867	0.615308	0.447636	0.486379	Amot
6	GO:0010035	response to inorganic substance	0	3	0	0.00047536	0.149739	0.14222	-0.397058	1
7	GO:0010038	response to metal ion	0	1	0	0.000158453	0.0499129	0.0474216	-0.229205	1
5	GO:0010092	specification of organ identity	0	10	0	0.00158453	0.499129	0.473539	-0.725328	1
6	GO:0010165	response to X-ray	0	2	0	0.000316907	0.0998257	0.0948281	-0.324171	1
4	GO:0010171	body morphogenesis	0	1	0	0.000158453	0.0499129	0.0474216	-0.229205	1
5	GO:0010172	embryonic body morphogenesis	0	1	0	0.000158453	0.0499129	0.0474216	-0.229205	1
5	GO:0010185	regulation of cellular defense response	0	2	0	0.000316907	0.0998257	0.0948281	-0.324171	1
6	GO:0010212	response to ionizing radiation	0	1	0	0.000158453	0.0499129	0.0474216	-0.229205	1
5	GO:0012501	programmed cell death	14	260	0.0444444	0.0411979	12.9773	11.8235	0.297411	0.424187	Pea15,Birc5,Casp1,Psen1,Tnfrsf4,Bcap29,Foxo3a,Sgpp1,Ifi204,Bcl2,Bcl2l1,Smndc1,Prdx2,Bad
7	GO:0012502	induction of programmed cell death	4	57	0.0126984	0.00903185	2.84503	2.67904	0.705635	0.316934	Casp1,Foxo3a,Ifi204,Bad
7	GO:0015012	heparan sulfate proteoglycan biosynthesis	0	3	0	0.00047536	0.149739	0.14222	-0.397058	1
8	GO:0015014	heparan sulfate proteoglycan biosynthesis, polysaccharide chain biosynthesis	0	1	0	0.000158453	0.0499129	0.0474216	-0.229205	1
6	GO:0015031	protein transport	27	320	0.0857143	0.0507051	15.9721	14.4077	2.90532	0.00480566	E430034L04Rik,Hgs,Snx12,Xpo7,Apg7l,Sec23a,Cog1,Bcap29,Sytl4,Ranbp5,Stam,Rab1,Snx5,Rab2,Xpo1,Rab8a,Ipo4,Rab3ip,Ap1b1,Gstk1,Tmed3,Gdi1,Ywhaz,Arfgap3,Timm44,Fxc1,2610042O14Rik
7	GO:0015074	ation	0	4	0	0.000633814	0.199651	0.189596	-0.458519	1
6	GO:0015669	gas transport	0	10	0	0.00158453	0.499129	0.473539	-0.725328	1
7	GO:0015671	oxygen transport	0	10	0	0.00158453	0.499129	0.473539	-0.725328	1
8	GO:0015672	monovalent inorganic cation transport	4	133	0.0126984	0.0210743	6.63841	6.17513	-1.06174	0.905569	Atp5a1,Atp6v0a2,Slc12a4,Atp5e
8	GO:0015674	di-, tri-valent inorganic cation transport	3	67	0.00952381	0.0106164	3.34416	3.14401	-0.194097	0.657551	Ftl1,Itpr1,Atp2a2
10	GO:0015694	mercury ion transport	0	1	0	0.000158453	0.0499129	0.0474216	-0.229205	1
8	GO:0015698	inorganic anion transport	5	74	0.015873	0.0117256	3.69355	3.4686	0.70148	0.309538	Col4a2,Col11a2,Slc12a4,Clcn3,Ptger3
9	GO:0015701	bicarbonate transport	1	2	0.0031746	0.000316907	0.0998257	0.0948281	2.9232	0.0973419	Ptger3
8	GO:0015711	organic anion transport	0	5	0	0.000792267	0.249564	0.236957	-0.512681	1
8	GO:0015718	monocarboxylic acid transport	0	2	0	0.000316907	0.0998257	0.0948281	-0.324171	1
9	GO:0015721	bile acid transport	0	1	0	0.000158453	0.0499129	0.0474216	-0.229205	1
10	GO:0015722	canalicular bile acid transport	0	1	0	0.000158453	0.0499129	0.0474216	-0.229205	1
9	GO:0015734	taurine transport	0	1	0	0.000158453	0.0499129	0.0474216	-0.229205	1
7	GO:0015749	monosaccharide transport	0	13	0	0.0020599	0.648867	0.615308	-0.827198	1
9	GO:0015755	fructose transport	0	1	0	0.000158453	0.0499129	0.0474216	-0.229205	1
9	GO:0015757	galactose transport	0	1	0	0.000158453	0.0499129	0.0474216	-0.229205	1
9	GO:0015758	glucose transport	0	12	0	0.00190144	0.598954	0.568067	-0.794683	1
9	GO:0015761	mannose transport	0	1	0	0.000158453	0.0499129	0.0474216	-0.229205	1
7	GO:0015780	nucleotide-sugar transport	0	2	0	0.000316907	0.0998257	0.0948281	-0.324171	1
9	GO:0015800	acidic amino acid transport	0	2	0	0.000316907	0.0998257	0.0948281	-0.324171	1
9	GO:0015802	basic amino acid transport	0	1	0	0.000158453	0.0499129	0.0474216	-0.229205	1
9	GO:0015804	neutral amino acid transport	0	2	0	0.000316907	0.0998257	0.0948281	-0.324171	1
9	GO:0015807	L-amino acid transport	0	7	0	0.00110917	0.34939	0.331635	-0.606708	1
10	GO:0015809	L-arginine transport	0	1	0	0.000158453	0.0499129	0.0474216	-0.229205	1
10	GO:0015810	L-aspartate transport	0	1	0	0.000158453	0.0499129	0.0474216	-0.229205	1
10	GO:0015813	L-glutamate transport	0	1	0	0.000158453	0.0499129	0.0474216	-0.229205	1
10	GO:0015816	glycine transport	0	1	0	0.000158453	0.0499129	0.0474216	-0.229205	1
10	GO:0015819	L-lysine transport	0	1	0	0.000158453	0.0499129	0.0474216	-0.229205	1
6	GO:0015833	peptide transport	0	4	0	0.000633814	0.199651	0.189596	-0.458519	1
6	GO:0015837	amine transport	1	23	0.0031746	0.00364443	1.148	1.08689	-0.141956	0.692644	Slc12a4
6	GO:0015849	organic acid transport	1	29	0.0031746	0.00459515	1.44747	1.36912	-0.382424	0.774229	Slc12a4
7	GO:0015858	nucleoside transport	0	2	0	0.000316907	0.0998257	0.0948281	-0.324171	1
7	GO:0015871	choline transport	0	1	0	0.000158453	0.0499129	0.0474216	-0.229205	1
7	GO:0015872	dopamine transport	0	3	0	0.00047536	0.149739	0.14222	-0.397058	1
7	GO:0015881	creatine transport	0	1	0	0.000158453	0.0499129	0.0474216	-0.229205	1
7	GO:0015893	drug transport	0	4	0	0.000633814	0.199651	0.189596	-0.458519	1
8	GO:0015898	amiloride transport	0	1	0	0.000158453	0.0499129	0.0474216	-0.229205	1
8	GO:0015904	tetracycline transport	0	2	0	0.000316907	0.0998257	0.0948281	-0.324171	1
7	GO:0015908	fatty acid transport	0	2	0	0.000316907	0.0998257	0.0948281	-0.324171	1
8	GO:0015909	long-chain fatty acid transport	0	1	0	0.000158453	0.0499129	0.0474216	-0.229205	1
7	GO:0015914	phospholipid transport	0	1	0	0.000158453	0.0499129	0.0474216	-0.229205	1
7	GO:0015918	sterol transport	1	4	0.0031746	0.000633814	0.199651	0.189596	1.83808	0.185236	Abcg1
6	GO:0015931	nucleobase, nucleoside, nucleotide and nucleic acid transport	1	16	0.0031746	0.00253526	0.798606	0.756941	0.231481	0.559668	E430034L04Rik
8	GO:0015936	coenzyme A metabolism	0	1	0	0.000158453	0.0499129	0.0474216	-0.229205	1
9	GO:0015937	coenzyme A biosynthesis	0	1	0	0.000158453	0.0499129	0.0474216	-0.229205	1
6	GO:0015980	energy derivation by oxidation of organic compounds	4	86	0.0126984	0.013627	4.29251	4.02332	-0.145828	0.629045	Adpgk,Taldo1,Ldh1,Gne
10	GO:0015985	energy coupled proton transport, down electrochemical gradient	2	22	0.00634921	0.00348598	1.09808	1.0398	0.884487	0.301158	Atp5a1,Atp5e
11	GO:0015986	ATP synthesis coupled proton transport	2	22	0.00634921	0.00348598	1.09808	1.0398	0.884487	0.301158	Atp5a1,Atp5e
10	GO:0015988	energy coupled proton transport, against electrochemical gradient	0	5	0	0.000792267	0.249564	0.236957	-0.512681	1
11	GO:0015991	ATP hydrolysis coupled proton transport	0	4	0	0.000633814	0.199651	0.189596	-0.458519	1
9	GO:0015992	proton transport	3	37	0.00952381	0.00586278	1.84678	1.74459	0.873107	0.280636	Atp5a1,Atp6v0a2,Atp5e
2	GO:0016032	viral life cycle	0	4	0	0.000633814	0.199651	0.189596	-0.458519	1
5	GO:0016042	lipid catabolism	6	42	0.0190476	0.00665505	2.09634	1.97876	2.77508	0.0169362	Smpd1,Pafah1b3,Prdx6,Lip1,Lipe,Pafah2
4	GO:0016043	cell organization and biogenesis	52	884	0.165079	0.140073	44.123	36.0544	1.31185	0.111096	E430034L04Rik,Smarcd1,Hgs,Birc5,H2afz,Parp1,Xpo7,Tnrc6a,Crb3,Sec23a,1110064N10Rik,Plxnb2,Kif5b,Tubb6,Myst1,Ogfr,Bcap29,Terf2ip,Sytl4,Ranbp5,Stam,Sema4f,Rab1,Golga7,Tbca,Morf4l1,Rab2,Suz12,Sept4,Xpo1,Gnpat,Ipo4,Nckap1,Dbnl,Ap1b1,Smarcb1,Mrpl30,Dnclc1,Vps41,Gstk1,Tmed3,Nola3,Asf1b,Ywhaz,Arfgap3,Nola2,Agrn,Lmna,Timm44,Tmsb10,Efnb1,Fxc1
5	GO:0016044	membrane organization and biogenesis	4	19	0.0126984	0.00301062	0.948344	0.898439	3.21952	0.013009	Gnpat,Agrn,Lmna,Fxc1
7	GO:0016045	detection of bacteria	0	1	0	0.000158453	0.0499129	0.0474216	-0.229205	1
4	GO:0016049	cell growth	2	48	0.00634921	0.00760577	2.39582	2.25928	-0.263335	0.699568	Ogfr,Morf4l1
7	GO:0016051	carbohydrate biosynthesis	1	40	0.0031746	0.00633814	1.99651	1.88514	-0.725791	0.871854	Gne
6	GO:0016052	te catabolism	7	48	0.0222222	0.00760577	2.39582	2.25928	3.06314	0.00910374	Ovgp1,Adpgk,Taldo1,Ldh1,Gne,Bad,Chi3l1
6	GO:0016053	organic acid biosynthesis	3	35	0.00952381	0.00554587	1.74695	1.65081	0.975259	0.253177	Pccb,Ltc4s,Scd1
6	GO:0016054	organic acid catabolism	0	1	0	0.000158453	0.0499129	0.0474216	-0.229205	1
6	GO:0016055	Wnt receptor signaling pathway	2	67	0.00634921	0.0106164	3.34416	3.14401	-0.75807	0.855132	Slc9a3r1,Dvl1
8	GO:0016064	humoral defense mechanism (sensu Vertebrata)	1	42	0.0031746	0.00665505	2.09634	1.97876	-0.779378	0.884405	C2
8	GO:0016066	cellular defense response (sensu Vertebrata)	0	26	0	0.00411979	1.29773	1.22808	-1.17104	1
8	GO:0016068	type I hypersensitivity	0	6	0	0.000950721	0.299477	0.284304	-0.561658	1
6	GO:0016070	RNA metabolism	11	219	0.0349206	0.0347013	10.9309	10.0265	0.0218179	0.536632	E430034L04Rik,Skiip,Sfrs2,Dcps,Pcbp1,Slc22a17,Snrpd2,Sf3a3,Nola3,Nola2,Smndc1
7	GO:0016071	mRNA metabolism	8	135	0.0253968	0.0213912	6.73823	6.26596	0.504063	0.360787	E430034L04Rik,Skiip,Sfrs2,Dcps,Pcbp1,Snrpd2,Sf3a3,Smndc1
7	GO:0016072	rRNA metabolism	2	25	0.00634921	0.00396134	1.24782	1.18103	0.692135	0.356965	Nola3,Nola2
7	GO:0016074	snoRNA metabolism	0	1	0	0.000158453	0.0499129	0.0474216	-0.229205	1
8	GO:0016079	synaptic vesicle exocytosis	0	3	0	0.00047536	0.149739	0.14222	-0.397058	1
7	GO:0016096	polyisoprenoid metabolism	0	2	0	0.000316907	0.0998257	0.0948281	-0.324171	1
8	GO:0016108	tetraterpenoid metabolism	0	1	0	0.000158453	0.0499129	0.0474216	-0.229205	1
9	GO:0016109	tetraterpenoid biosynthesis	0	1	0	0.000158453	0.0499129	0.0474216	-0.229205	1
8	GO:0016114	terpenoid biosynthesis	0	1	0	0.000158453	0.0499129	0.0474216	-0.229205	1
9	GO:0016116	carotenoid metabolism	0	1	0	0.000158453	0.0499129	0.0474216	-0.229205	1
10	GO:0016117	carotenoid biosynthesis	0	1	0	0.000158453	0.0499129	0.0474216	-0.229205	1
7	GO:0016125	sterol metabolism	3	40	0.00952381	0.00633814	1.99651	1.88514	0.730869	0.322248	Lipe,Sc4mol,Fdps
8	GO:0016126	sterol biosynthesis	2	19	0.00634921	0.00301062	0.948344	0.898439	1.1095	0.244612	Sc4mol,Fdps
9	GO:0016188	synaptic vesicle maturation	0	2	0	0.000316907	0.0998257	0.0948281	-0.324171	1
6	GO:0016192	vesicle-mediated transport	11	179	0.0349206	0.0283632	8.9344	8.24901	0.719193	0.281039	Ly75,Sec23a,Bcap29,Sytl4,Rab1,Vamp4,Golga7,Rab2,Dbnl,Ap1b1,Arfgap3
7	GO:0016197	endosome transport	0	10	0	0.00158453	0.499129	0.473539	-0.725328	1
7	GO:0016198	axon choice point recognition	0	2	0	0.000316907	0.0998257	0.0948281	-0.324171	1
8	GO:0016199	axon midline choice point recognition	0	1	0	0.000158453	0.0499129	0.0474216	-0.229205	1
6	GO:0016202	regulation of myogenesis	0	6	0	0.000950721	0.299477	0.284304	-0.561658	1
5	GO:0016236	macroautophagy	0	3	0	0.00047536	0.149739	0.14222	-0.397058	1
6	GO:0016244	non-apoptotic programmed cell death	0	1	0	0.000158453	0.0499129	0.0474216	-0.229205	1
9	GO:0016246	RNA interference	0	1	0	0.000158453	0.0499129	0.0474216	-0.229205	1
3	GO:0016265	death	16	287	0.0507937	0.0454762	14.325	12.9931	0.464688	0.359554	Pea15,Birc5,Casp1,Psen1,Tnfrsf4,Bcap29,Ercc2,Foxo3a,Prf1,Sgpp1,Ifi204,Bcl2,Bcl2l1,Smndc1,Prdx2,Bad
7	GO:0016310	phosphorylation	10	360	0.031746	0.0570433	17.9686	16.1005	-1.98593	0.988143	Atp5a1,Bckdk,Araf,Mast2,Stk24,Ikbke,Ndufs1,Atp5e,1110020P15Rik,Pxk
7	GO:0016311	dephosphorylation	4	72	0.0126984	0.0114087	3.59373	3.37593	0.221117	0.487361	Ptprs,Ptpn18,Dusp2,Ptp4a1
5	GO:0016331	morphogenesis of embryonic epithelium	0	18	0	0.00285216	0.898431	0.851288	-0.973748	1
5	GO:0016337	cell-cell adhesion	0	43	0	0.0068135	2.14625	2.02555	-1.50803	1
6	GO:0016338	calcium-independent cell-cell adhesion	0	1	0	0.000158453	0.0499129	0.0474216	-0.229205	1
6	GO:0016339	calcium-dependent cell-cell adhesion	0	4	0	0.000633814	0.199651	0.189596	-0.458519	1
8	GO:0016358	dendrite morphogenesis	0	7	0	0.00110917	0.34939	0.331635	-0.606708	1
4	GO:0016441	posttranscriptional gene silencing	0	2	0	0.000316907	0.0998257	0.0948281	-0.324171	1
8	GO:0016444	somatic cell DNA recombination	0	1	0	0.000158453	0.0499129	0.0474216	-0.229205	1
6	GO:0016458	gene silencing	0	7	0	0.00110917	0.34939	0.331635	-0.606708	1
6	GO:0016477	cell migration	5	131	0.015873	0.0207574	6.53858	6.08424	-0.623761	0.790644	Psen1,Cxcr4,Sema4f,Amot,Efnb1
10	GO:0016478	negative regulation of translation	0	3	0	0.00047536	0.149739	0.14222	-0.397058	1
8	GO:0016481	negative regulation of transcription	4	95	0.0126984	0.0150531	4.74172	4.43794	-0.352087	0.70577	Irf2bp1,Pa2g4,Sin3a,Cutl2
7	GO:0016482	cytoplasmic transport	0	1	0	0.000158453	0.0499129	0.0474216	-0.229205	1
8	GO:0016485	protein processing	1	30	0.0031746	0.0047536	1.49739	1.41611	-0.41797	0.78555	Casp1
6	GO:0016486	peptide hormone processing	0	4	0	0.000633814	0.199651	0.189596	-0.458519	1
8	GO:0016525	negative regulation of angiogenesis	2	7	0.00634921	0.00110917	0.34939	0.331635	2.86625	0.0441488	Thbs1,Amot
10	GO:0016539	intein-mediated protein splicing	0	3	0	0.00047536	0.149739	0.14222	-0.397058	1
9	GO:0016540	protein autoprocessing	0	16	0	0.00253526	0.798606	0.756941	-0.917912	1
8	GO:0016547	RNA editing	0	4	0	0.000633814	0.199651	0.189596	-0.458519	1
9	GO:0016553	base conversion or substitution editing	0	2	0	0.000316907	0.0998257	0.0948281	-0.324171	1
10	GO:0016554	cytidine to uridine editing	0	1	0	0.000158453	0.0499129	0.0474216	-0.229205	1
8	GO:0016556	mRNA modification	0	4	0	0.000633814	0.199651	0.189596	-0.458519	1
7	GO:0016559	peroxisome fission	0	2	0	0.000316907	0.0998257	0.0948281	-0.324171	1
9	GO:0016567	protein ubiquitination	1	85	0.0031746	0.0134685	4.24259	3.97717	-1.62594	0.987501	Rbx1
9	GO:0016568	chromatin modification	5	61	0.015873	0.00966566	3.04468	2.86521	1.15515	0.187196	Smarcd1,Myst1,Morf4l1,Suz12,Smarcb1
10	GO:0016569	covalent chromatin modification	0	10	0	0.00158453	0.499129	0.473539	-0.725328	1
11	GO:0016570	histone modification	0	10	0	0.00158453	0.499129	0.473539	-0.725328	1
12	GO:0016571	histone methylation	0	6	0	0.000950721	0.299477	0.284304	-0.561658	1
12	GO:0016575	histone deacetylation	0	4	0	0.000633814	0.199651	0.189596	-0.458519	1
9	GO:0016579	protein deubiquitination	0	1	0	0.000158453	0.0499129	0.0474216	-0.229205	1
11	GO:0016584	nucleosome spacing	0	2	0	0.000316907	0.0998257	0.0948281	-0.324171	1
11	GO:0016598	protein arginylation	0	1	0	0.000158453	0.0499129	0.0474216	-0.229205	1
7	GO:0016601	Rac protein signal transduction	1	5	0.0031746	0.000792267	0.249564	0.236957	1.54162	0.225929	Dbnl
9	GO:0016973	poly(A)+ mRNA export from nucleus	0	1	0	0.000158453	0.0499129	0.0474216	-0.229205	1
6	GO:0016998	cell wall catabolism	0	2	0	0.000316907	0.0998257	0.0948281	-0.324171	1
5	GO:0017015	regulation of transforming growth factor beta receptor signaling pathway	0	5	0	0.000792267	0.249564	0.236957	-0.512681	1
7	GO:0017038	protein import	6	38	0.0190476	0.00602123	1.89669	1.79145	3.06572	0.0105253	E430034L04Rik,Xpo7,Ranbp5,Xpo1,Ipo4,Fxc1
5	GO:0017145	stem cell division	0	5	0	0.000792267	0.249564	0.236957	-0.512681	1
8	GO:0017148	negative regulation of protein biosynthesis	0	10	0	0.00158453	0.499129	0.473539	-0.725328	1
8	GO:0017156	calcium ion-dependent exocytosis	0	2	0	0.000316907	0.0998257	0.0948281	-0.324171	1
6	GO:0017157	regulation of exocytosis	0	8	0	0.00126763	0.399303	0.378952	-0.64865	1
10	GO:0017182	peptidyl-diphthamide metabolism	0	1	0	0.000158453	0.0499129	0.0474216	-0.229205	1
11	GO:0017183	peptidyl-diphthamide biosynthesis from peptidyl-histidine	0	1	0	0.000158453	0.0499129	0.0474216	-0.229205	1
9	GO:0017187	peptidyl-glutamic acid carboxylation	0	1	0	0.000158453	0.0499129	0.0474216	-0.229205	1
10	GO:0018008	N-terminal peptidyl-glycine N-myristoylation	0	2	0	0.000316907	0.0998257	0.0948281	-0.324171	1
10	GO:0018105	peptidyl-serine phosphorylation	0	2	0	0.000316907	0.0998257	0.0948281	-0.324171	1
10	GO:0018107	peptidyl-threonine phosphorylation	0	2	0	0.000316907	0.0998257	0.0948281	-0.324171	1
10	GO:0018108	peptidyl-tyrosine phosphorylation	0	33	0	0.00522897	1.64712	1.55698	-1.32004	1
10	GO:0018120	peptidyl-arginine ADP-ribosylation	0	1	0	0.000158453	0.0499129	0.0474216	-0.229205	1
8	GO:0018149	peptide cross-linking	0	3	0	0.00047536	0.149739	0.14222	-0.397058	1
8	GO:0018193	peptidyl-amino acid modification	0	46	0	0.00728886	2.29599	2.16583	-1.56012	1
9	GO:0018195	peptidyl-arginine modification	0	2	0	0.000316907	0.0998257	0.0948281	-0.324171	1
9	GO:0018196	peptidyl-asparagine modification	0	2	0	0.000316907	0.0998257	0.0948281	-0.324171	1
9	GO:0018200	peptidyl-glutamic acid modification	0	1	0	0.000158453	0.0499129	0.0474216	-0.229205	1
9	GO:0018201	peptidyl-glycine modification	0	2	0	0.000316907	0.0998257	0.0948281	-0.324171	1
9	GO:0018202	peptidyl-histidine modification	0	1	0	0.000158453	0.0499129	0.0474216	-0.229205	1
9	GO:0018208	peptidyl-proline modification	0	3	0	0.00047536	0.149739	0.14222	-0.397058	1
9	GO:0018209	peptidyl-serine modification	0	2	0	0.000316907	0.0998257	0.0948281	-0.324171	1
9	GO:0018210	peptidyl-threonine modification	0	2	0	0.000316907	0.0998257	0.0948281	-0.324171	1
9	GO:0018212	peptidyl-tyrosine modification	0	33	0	0.00522897	1.64712	1.55698	-1.32004	1
8	GO:0018214	protein amino acid carboxylation	0	1	0	0.000158453	0.0499129	0.0474216	-0.229205	1
10	GO:0018216	peptidyl-arginine methylation	0	1	0	0.000158453	0.0499129	0.0474216	-0.229205	1
10	GO:0018279	protein amino acid N-linked glycosylation via asparagine	0	2	0	0.000316907	0.0998257	0.0948281	-0.324171	1
8	GO:0018298	protein-chromophore linkage	0	6	0	0.000950721	0.299477	0.284304	-0.561658	1
11	GO:0018319	protein amino acid myristoylation	0	2	0	0.000316907	0.0998257	0.0948281	-0.324171	1
10	GO:0018342	protein prenylation	0	9	0	0.00142608	0.449216	0.426253	-0.688052	1
10	GO:0018345	protein palmitoylation	0	1	0	0.000158453	0.0499129	0.0474216	-0.229205	1
11	GO:0018346	protein amino acid prenylation	0	7	0	0.00110917	0.34939	0.331635	-0.606708	1
10	GO:0018377	protein myristoylation	0	2	0	0.000316907	0.0998257	0.0948281	-0.324171	1
11	GO:0018401	peptidyl-proline hydroxylation to 4-hydroxy-L-proline	0	3	0	0.00047536	0.149739	0.14222	-0.397058	1
8	GO:0018410	peptide or protein carboxyl-terminal blocking	0	1	0	0.000158453	0.0499129	0.0474216	-0.229205	1
6	GO:0018958	phenol metabolism	1	10	0.0031746	0.00158453	0.499129	0.473539	0.727861	0.400938	Nr4a2
4	GO:0019047	provirus integration	0	2	0	0.000316907	0.0998257	0.0948281	-0.324171	1
5	GO:0019048	virus-host interaction	0	1	0	0.000158453	0.0499129	0.0474216	-0.229205	1
3	GO:0019058	viral infectious cycle	0	1	0	0.000158453	0.0499129	0.0474216	-0.229205	1
4	GO:0019067	viral assembly, maturation, egress, and release	0	1	0	0.000158453	0.0499129	0.0474216	-0.229205	1
5	GO:0019068	viral assembly	0	1	0	0.000158453	0.0499129	0.0474216	-0.229205	1
6	GO:0019069	viral capsid assembly	0	1	0	0.000158453	0.0499129	0.0474216	-0.229205	1
3	GO:0019098	reproductive behavior	0	1	0	0.000158453	0.0499129	0.0474216	-0.229205	1
5	GO:0019216	regulation of lipid metabolism	0	5	0	0.000792267	0.249564	0.236957	-0.512681	1
6	GO:0019217	regulation of fatty acid metabolism	0	4	0	0.000633814	0.199651	0.189596	-0.458519	1
6	GO:0019218	regulation of steroid metabolism	0	1	0	0.000158453	0.0499129	0.0474216	-0.229205	1
6	GO:0019219	regulation of nucleobase, nucleoside, nucleotide and nucleic acid metabolism	54	996	0.171429	0.15782	49.7132	39.7841	0.67964	0.270684	Irf2bp1,Pa2g4,Pdlim1,6030490I01Rik,Miz1,Mtf2,Rxrb,Zfp239,Sin3a,Hoxa5,Phf13,Skiip,Taf9,Zfp96,Gcdh,Fem1a,Tceb2,Tcf4,Myst1,Cdkn2c,Terf2ip,Esr1,Nr4a2,Ercc2,Runx2,Rab1,Foxo3a,Sp4,Cutl2,Mcm7,Cbfb,Polr2l,Ccnt1,Atpif1,Morf4l1,Rab2,Suz12,Ing1,Ugp2,Rab8a,Trip6,Zfp68,Smarcb1,Deaf1,Mms19l,AL033314,Carhsp1,Psip1,Ifi204,Tcf12,Zfhx1a,Ostf1,MGI:1927471,Tieg1
7	GO:0019220	regulation of phosphate metabolism	0	23	0	0.00364443	1.148	1.08689	-1.10115	1
6	GO:0019221	cytokine and chemokine mediated signaling pathway	0	20	0	0.00316907	0.998257	0.945575	-1.02658	1
4	GO:0019222	regulation of metabolism	58	1108	0.184127	0.175566	55.3034	43.3251	0.409676	0.364376	Irf2bp1,Pa2g4,Pdlim1,6030490I01Rik,Miz1,Mtf2,Rxrb,Zfp239,Sin3a,Hoxa5,Phf13,Skiip,Taf9,Zfp96,Gcdh,Fem1a,Cpeb1,Tceb2,Tcf4,Myst1,Cdkn2c,Terf2ip,Esr1,Nr4a2,Ercc2,Runx2,Rab1,Foxo3a,Sp4,Cutl2,Mcm7,Cbfb,Polr2l,Ccnt1,Atpif1,Morf4l1,Rab2,Suz12,Ing1,Ugp2,Rab8a,Trip6,Bzw2,Zfp68,Dbnl,Smarcb1,Deaf1,Mms19l,AL033314,Dnclc1,Carhsp1,Psip1,Ifi204,Tcf12,Zfhx1a,Ostf1,MGI:1927471,Tieg1
5	GO:0019226	transmission of nerve impulse	2	70	0.00634921	0.0110917	3.4939	3.28321	-0.824465	0.871587	Nr4a2,Agrn
5	GO:0019229	regulation of vasoconstriction	0	4	0	0.000633814	0.199651	0.189596	-0.458519	1
5	GO:0019233	sensory perception of pain	0	6	0	0.000950721	0.299477	0.284304	-0.561658	1
7	GO:0019276	UDP-N-acetylgalactosamine metabolism	0	1	0	0.000158453	0.0499129	0.0474216	-0.229205	1
9	GO:0019307	mannose biosynthesis	0	2	0	0.000316907	0.0998257	0.0948281	-0.324171	1
8	GO:0019318	hexose metabolism	5	82	0.015873	0.0129932	4.09285	3.83865	0.463007	0.389779	Adpgk,Taldo1,Ldh1,Gne,Bad
8	GO:0019319	hexose biosynthesis	0	16	0	0.00253526	0.798606	0.756941	-0.917912	1
8	GO:0019320	hexose catabolism	5	38	0.015873	0.00602123	1.89669	1.79145	2.31858	0.0389841	Adpgk,Taldo1,Ldh1,Gne,Bad
8	GO:0019321	pentose metabolism	0	1	0	0.000158453	0.0499129	0.0474216	-0.229205	1
7	GO:0019362	pyridine nucleotide metabolism	1	12	0.0031746	0.00190144	0.598954	0.568067	0.532101	0.459342	Taldo1
8	GO:0019363	pyridine nucleotide biosynthesis	0	2	0	0.000316907	0.0998257	0.0948281	-0.324171	1
8	GO:0019364	pyridine nucleotide catabolism	0	2	0	0.000316907	0.0998257	0.0948281	-0.324171	1
9	GO:0019370	leukotriene biosynthesis	1	11	0.0031746	0.00174299	0.549041	0.52081	0.62488	0.430887	Ltc4s
8	GO:0019374	galactolipid metabolism	0	1	0	0.000158453	0.0499129	0.0474216	-0.229205	1
9	GO:0019376	galactolipid catabolism	0	1	0	0.000158453	0.0499129	0.0474216	-0.229205	1
8	GO:0019377	glycolipid catabolism	0	4	0	0.000633814	0.199651	0.189596	-0.458519	1
7	GO:0019395	fatty acid oxidation	0	10	0	0.00158453	0.499129	0.473539	-0.725328	1
7	GO:0019430	removal of superoxide radicals	0	1	0	0.000158453	0.0499129	0.0474216	-0.229205	1
8	GO:0019432	triacylglycerol biosynthesis	0	2	0	0.000316907	0.0998257	0.0948281	-0.324171	1
9	GO:0019433	triacylglycerol catabolism	1	1	0.0031746	0.000158453	0.0499129	0.0474216	4.3629	0.0499129	Lipe
6	GO:0019438	aromatic compound biosynthesis	0	9	0	0.00142608	0.449216	0.426253	-0.688052	1
6	GO:0019439	aromatic compound catabolism	0	11	0	0.00174299	0.549041	0.52081	-0.760791	1
11	GO:0019441	tryptophan catabolism to kynurenine	0	1	0	0.000158453	0.0499129	0.0474216	-0.229205	1
11	GO:0019448	L-cysteine catabolism	0	2	0	0.000316907	0.0998257	0.0948281	-0.324171	1
8	GO:0019452	L-cysteine catabolism to taurine	0	2	0	0.000316907	0.0998257	0.0948281	-0.324171	1
6	GO:0019471	4-hydroxyproline metabolism	0	3	0	0.00047536	0.149739	0.14222	-0.397058	1
9	GO:0019478	D-amino acid catabolism	0	1	0	0.000158453	0.0499129	0.0474216	-0.229205	1
8	GO:0019510	S-adenosylhomocysteine catabolism	0	1	0	0.000158453	0.0499129	0.0474216	-0.229205	1
10	GO:0019511	peptidyl-proline hydroxylation	0	3	0	0.00047536	0.149739	0.14222	-0.397058	1
7	GO:0019530	taurine metabolism	0	2	0	0.000316907	0.0998257	0.0948281	-0.324171	1
9	GO:0019532	oxalate transport	0	1	0	0.000158453	0.0499129	0.0474216	-0.229205	1
5	GO:0019538	protein metabolism	73	1515	0.231746	0.240057	75.618	54.6057	-0.354279	0.660255	Pa2g4,Miz1,Sumo1,Bckdk,H2afz,Parp1,Casp1,Psen1,Araf,Zfp61,Apg7l,Gspt2,4930467B06Rik,Hspa1l,Dpp7,Grpel1,Caml,Cpeb1,Cndp2,Eif2s2,Tceb2,Tubb6,Ptprs,Plod3,9530090G24Rik,Psmb1,Mast2,Stk24,Ptpn18,Ikbke,Dusp2,Psmb9,Tbca,Psmc3,Mrpl18,Mtif2,Sfrs2,Ptp4a1,Blmh,Mrps17,Slc22a17,Eif2b4,Snrpd2,Rbx1,Anapc2,Psmc2,Bzw2,Egln1,Dbnl,Dnajc8,Ap1b1,Eif3s12,St6galnac4,Prcp,Eif3s4,Mrp63,Ube2l6,Dnajd1,Pxk,Ctsf,Asf1b,Nola2,…
8	GO:0019563	glycerol catabolism	0	1	0	0.000158453	0.0499129	0.0474216	-0.229205	1
8	GO:0019585	glucuronate metabolism	0	1	0	0.000158453	0.0499129	0.0474216	-0.229205	1
5	GO:0019627	urea metabolism	0	6	0	0.000950721	0.299477	0.284304	-0.561658	1
9	GO:0019642	anaerobic glycolysis	1	3	0.0031746	0.00047536	0.149739	0.14222	2.25462	0.14241	Ldh1
9	GO:0019674	NAD metabolism	0	1	0	0.000158453	0.0499129	0.0474216	-0.229205	1
7	GO:0019720	Mo-molybdopterin cofactor metabolism	0	3	0	0.00047536	0.149739	0.14222	-0.397058	1
7	GO:0019722	calcium-mediated signaling	0	9	0	0.00142608	0.449216	0.426253	-0.688052	1
9	GO:0019724	B cell mediated immunity	0	10	0	0.00158453	0.499129	0.473539	-0.725328	1
4	GO:0019725	cell homeostasis	5	51	0.015873	0.00808113	2.54556	2.39934	1.58456	0.108983	Ftl1,Apex1,Ptger3,Slc9a3r1,Atp2a2
8	GO:0019730	antimicrobial humoral response	0	1	0	0.000158453	0.0499129	0.0474216	-0.229205	1
8	GO:0019731	antibacterial humoral response	0	1	0	0.000158453	0.0499129	0.0474216	-0.229205	1
10	GO:0019733	antibacterial humoral response (sensu Vertebrata)	0	1	0	0.000158453	0.0499129	0.0474216	-0.229205	1
9	GO:0019735	antimicrobial humoral response (sensu Vertebrata)	0	1	0	0.000158453	0.0499129	0.0474216	-0.229205	1
4	GO:0019748	secondary metabolism	0	21	0	0.00332752	1.04817	0.992696	-1.05202	1
6	GO:0019751	polyol metabolism	0	7	0	0.00110917	0.34939	0.331635	-0.606708	1
6	GO:0019752	carboxylic acid metabolism	14	252	0.0444444	0.0399303	12.578	11.4749	0.419772	0.378353	Bcat2,Bckdhb,Pccb,Ltc4s,Sdsl,Ctbp2,Ggh,MGI:1928940,Slc22a17,Grhpr,Scd1,Gatm,Gne,Shmt1
3	GO:0019827	stem cell maintenance	0	3	0	0.00047536	0.149739	0.14222	-0.397058	1
5	GO:0019835	cytolysis	1	15	0.0031746	0.0023768	0.748693	0.709745	0.2983	0.536477	Prf1
7	GO:0019852	L-ascorbic acid metabolism	0	1	0	0.000158453	0.0499129	0.0474216	-0.229205	1
7	GO:0019856	pyrimidine base biosynthesis	1	5	0.0031746	0.000792267	0.249564	0.236957	1.54162	0.225929	Clptm1
5	GO:0019882	antigen presentation	0	29	0	0.00459515	1.44747	1.36912	-1.23706	1
6	GO:0019883	antigen presentation, endogenous antigen	0	10	0	0.00158453	0.499129	0.473539	-0.725328	1
6	GO:0019884	antigen presentation, exogenous antigen	0	16	0	0.00253526	0.798606	0.756941	-0.917912	1
6	GO:0019885	antigen processing, endogenous antigen via MHC class I	0	10	0	0.00158453	0.499129	0.473539	-0.725328	1
6	GO:0019886	antigen processing, exogenous antigen via MHC class II	0	9	0	0.00142608	0.449216	0.426253	-0.688052	1
7	GO:0019896	axon transport of mitochondrion	0	1	0	0.000158453	0.0499129	0.0474216	-0.229205	1
6	GO:0019915	sequestering of lipid	0	7	0	0.00110917	0.34939	0.331635	-0.606708	1
13	GO:0019919	peptidyl-arginine methylation, to asymmetrical-dimethyl arginine	0	1	0	0.000158453	0.0499129	0.0474216	-0.229205	1
6	GO:0019932	second-messenger-mediated signaling	3	46	0.00952381	0.00728886	2.29599	2.16583	0.478372	0.405127	Sphk2,Ptger3,Slc9a3r1
8	GO:0019933	cAMP-mediated signaling	2	24	0.00634921	0.00380288	1.19791	1.13397	0.753223	0.338509	Ptger3,Slc9a3r1
8	GO:0019934	cGMP-mediated signaling	0	3	0	0.00047536	0.149739	0.14222	-0.397058	1
7	GO:0019935	cyclic-nucleotide-mediated signaling	2	27	0.00634921	0.00427824	1.34765	1.27511	0.577709	0.393285	Ptger3,Slc9a3r1
9	GO:0019941	modification-dependent protein catabolism	4	70	0.0126984	0.0110917	3.4939	3.28321	0.279311	0.465321	Psmb1,Psmb9,Psmb4,Usp3
3	GO:0019953	sexual reproduction	8	118	0.0253968	0.0186975	5.88972	5.49199	0.900484	0.235556	Ovgp1,Pafah1b3,Cxcr4,Hspa1l,Foxo3a,Sept4,Mea1,Dnclc1
8	GO:0030001	metal ion transport	4	166	0.0126984	0.0263033	8.28553	7.66613	-1.54781	0.969793	Ftl1,Slc12a4,Itpr1,Atp2a2
6	GO:0030002	anion homeostasis	1	2	0.0031746	0.000316907	0.0998257	0.0948281	2.9232	0.0973419	Slc9a3r1
6	GO:0030003	cation homeostasis	3	42	0.00952381	0.00665505	2.09634	1.97876	0.642404	0.350041	Ftl1,Ptger3,Atp2a2
7	GO:0030004	monovalent inorganic cation homeostasis	0	2	0	0.000316907	0.0998257	0.0948281	-0.324171	1
7	GO:0030005	di-, tri-valent inorganic cation homeostasis	3	38	0.00952381	0.00602123	1.89669	1.79145	0.824319	0.294471	Ftl1,Ptger3,Atp2a2
8	GO:0030010	establishment of cell polarity	1	6	0.0031746	0.000950721	0.299477	0.284304	1.31381	0.264595	Crb3
8	GO:0030011	maintenance of cell polarity	0	1	0	0.000158453	0.0499129	0.0474216	-0.229205	1
7	GO:0030029	actin filament-based process	3	75	0.00952381	0.011884	3.74346	3.51491	-0.396555	0.730942	Dbnl,Dnclc1,Tmsb10
6	GO:0030030	cell projection organization and biogenesis	1	20	0.0031746	0.00316907	0.998257	0.945575	0.00179245	0.641425	Nckap1
7	GO:0030031	cell projection biogenesis	1	20	0.0031746	0.00316907	0.998257	0.945575	0.00179245	0.641425	Nckap1
8	GO:0030032	lamellipodium biogenesis	1	9	0.0031746	0.00142608	0.449216	0.426253	0.843622	0.369419	Nckap1
8	GO:0030033	microvillus biogenesis	0	2	0	0.000316907	0.0998257	0.0948281	-0.324171	1
8	GO:0030035	microspike biogenesis	0	1	0	0.000158453	0.0499129	0.0474216	-0.229205	1
8	GO:0030036	actin cytoskeleton organization and biogenesis	3	73	0.00952381	0.0115671	3.64364	3.42227	-0.347924	0.713838	Dbnl,Dnclc1,Tmsb10
8	GO:0030041	actin filament polymerization	0	11	0	0.00174299	0.549041	0.52081	-0.760791	1
8	GO:0030042	actin filament depolymerization	1	19	0.0031746	0.00301062	0.948344	0.898439	0.0544973	0.622527	Dbnl
5	GO:0030048	actin filament-based movement	0	4	0	0.000633814	0.199651	0.189596	-0.458519	1
8	GO:0030050	vesicle transport along actin filament	0	1	0	0.000158453	0.0499129	0.0474216	-0.229205	1
3	GO:0030069	lysogeny	0	2	0	0.000316907	0.0998257	0.0948281	-0.324171	1
7	GO:0030070	insulin processing	0	1	0	0.000158453	0.0499129	0.0474216	-0.229205	1
9	GO:0030071	regulation of mitotic metaphase/anaphase transition	0	2	0	0.000316907	0.0998257	0.0948281	-0.324171	1
7	GO:0030072	peptide hormone secretion	0	4	0	0.000633814	0.199651	0.189596	-0.458519	1
8	GO:0030073	insulin secretion	0	4	0	0.000633814	0.199651	0.189596	-0.458519	1
7	GO:0030091	protein repair	0	1	0	0.000158453	0.0499129	0.0474216	-0.229205	1
5	GO:0030097	hemopoiesis	5	98	0.015873	0.0155284	4.89146	4.57587	0.0507406	0.545569	Cbfa2t3h,Foxo3a,Cbfb,Tieg1,Bad
7	GO:0030098	lymphocyte differentiation	2	42	0.00634921	0.00665505	2.09634	1.97876	-0.068487	0.627593	Cbfb,Bad
4	GO:0030099	myeloid cell differentiation	4	45	0.0126984	0.00713041	2.24608	2.11909	1.20486	0.185242	Cbfa2t3h,Foxo3a,Cbfb,Tieg1
6	GO:0030100	regulation of endocytosis	0	19	0	0.00301062	0.948344	0.898439	-1.00051	1
7	GO:0030111	regulation of Wnt receptor signaling pathway	0	9	0	0.00142608	0.449216	0.426253	-0.688052	1
5	GO:0030146	diuresis	1	1	0.0031746	0.000158453	0.0499129	0.0474216	4.3629	0.0499129	Ptger3
8	GO:0030148	sphingolipid biosynthesis	0	5	0	0.000792267	0.249564	0.236957	-0.512681	1
8	GO:0030149	sphingolipid catabolism	1	6	0.0031746	0.000950721	0.299477	0.284304	1.31381	0.264595	Smpd1
3	GO:0030154	cell differentiation	20	511	0.0634921	0.0809697	25.5055	22.2739	-1.16653	0.901899	Psen1,Cbfa2t3h,Cxcr4,Hspa1l,Crb3,Ubn1,Plxnb2,Nr4a2,Sema4f,Runx2,Foxo3a,Cbfb,Sept4,Mea1,Amot,Xdh,Efnb1,Ifi204,Tieg1,Bad
4	GO:0030155	regulation of cell adhesion	0	21	0	0.00332752	1.04817	0.992696	-1.05202	1
6	GO:0030157	pancreatic juice secretion	0	1	0	0.000158453	0.0499129	0.0474216	-0.229205	1
7	GO:0030162	regulation of proteolysis	0	4	0	0.000633814	0.199651	0.189596	-0.458519	1
7	GO:0030163	protein catabolism	7	103	0.0222222	0.0163207	5.14102	4.80546	0.84802	0.254188	Psmb1,Psmb9,Psmc3,Rbx1,Psmc2,Psmb4,Usp3
8	GO:0030166	proteoglycan biosynthesis	0	5	0	0.000792267	0.249564	0.236957	-0.512681	1
5	GO:0030168	platelet activation	0	4	0	0.000633814	0.199651	0.189596	-0.458519	1
8	GO:0030178	negative regulation of Wnt receptor signaling pathway	0	7	0	0.00110917	0.34939	0.331635	-0.606708	1
4	GO:0030182	neuron differentiation	4	111	0.0126984	0.0175883	5.54033	5.17203	-0.677302	0.812492	Plxnb2,Nr4a2,Sema4f,Efnb1
8	GO:0030183	B cell differentiation	1	12	0.0031746	0.00190144	0.598954	0.568067	0.532101	0.459342	Bad
5	GO:0030193	regulation of blood coagulation	0	2	0	0.000316907	0.0998257	0.0948281	-0.324171	1
6	GO:0030195	negative regulation of blood coagulation	0	2	0	0.000316907	0.0998257	0.0948281	-0.324171	1
4	GO:0030198	extracellular matrix organization and biogenesis	0	31	0	0.00491206	1.5473	1.46308	-1.27921	1
5	GO:0030199	collagen fibril organization	0	5	0	0.000792267	0.249564	0.236957	-0.512681	1
6	GO:0030201	heparan sulfate proteoglycan metabolism	0	3	0	0.00047536	0.149739	0.14222	-0.397058	1
9	GO:0030202	heparin metabolism	0	1	0	0.000158453	0.0499129	0.0474216	-0.229205	1
8	GO:0030203	glycosaminoglycan metabolism	0	9	0	0.00142608	0.449216	0.426253	-0.688052	1
9	GO:0030212	hyaluronan metabolism	0	3	0	0.00047536	0.149739	0.14222	-0.397058	1
4	GO:0030216	keratinocyte differentiation	1	9	0.0031746	0.00142608	0.449216	0.426253	0.843622	0.369419	Ubn1
8	GO:0030217	T cell differentiation	1	21	0.0031746	0.00332752	1.04817	0.992696	-0.0483467	0.659379	Bad
5	GO:0030218	erythrocyte differentiation	1	13	0.0031746	0.0020599	0.648867	0.615308	0.447636	0.486379	Foxo3a
5	GO:0030219	megakaryocyte differentiation	0	1	0	0.000158453	0.0499129	0.0474216	-0.229205	1
6	GO:0030223	neutrophil differentiation	0	1	0	0.000158453	0.0499129	0.0474216	-0.229205	1
5	GO:0030224	monocyte differentiation	1	15	0.0031746	0.0023768	0.748693	0.709745	0.2983	0.536477	Tieg1
6	GO:0030225	macrophage differentiation	0	4	0	0.000633814	0.199651	0.189596	-0.458519	1
4	GO:0030238	male sex determination	0	3	0	0.00047536	0.149739	0.14222	-0.397058	1
7	GO:0030239	myofibril assembly	0	3	0	0.00047536	0.149739	0.14222	-0.397058	1
6	GO:0030258	lipid modification	0	6	0	0.000950721	0.299477	0.284304	-0.561658	1
8	GO:0030259	lipid glycosylation	0	2	0	0.000316907	0.0998257	0.0948281	-0.324171	1
7	GO:0030261	chromosome condensation	0	9	0	0.00142608	0.449216	0.426253	-0.688052	1
8	GO:0030262	apoptotic nuclear changes	0	7	0	0.00110917	0.34939	0.331635	-0.606708	1
9	GO:0030264	nuclear fragmentation	0	1	0	0.000158453	0.0499129	0.0474216	-0.229205	1
6	GO:0030278	regulation of ossification	0	12	0	0.00190144	0.598954	0.568067	-0.794683	1
7	GO:0030279	negative regulation of ossification	0	2	0	0.000316907	0.0998257	0.0948281	-0.324171	1
6	GO:0030282	bone mineralization	1	16	0.0031746	0.00253526	0.798606	0.756941	0.231481	0.559668	Tieg1
6	GO:0030299	cholesterol absorption	0	4	0	0.000633814	0.199651	0.189596	-0.458519	1
5	GO:0030300	regulation of cholesterol absorption	0	4	0	0.000633814	0.199651	0.189596	-0.458519	1
8	GO:0030301	cholesterol transport	1	4	0.0031746	0.000633814	0.199651	0.189596	1.83808	0.185236	Abcg1
6	GO:0030308	negative regulation of cell growth	0	3	0	0.00047536	0.149739	0.14222	-0.397058	1
6	GO:0030316	osteoclast differentiation	1	10	0.0031746	0.00158453	0.499129	0.473539	0.727861	0.400938	Tieg1
6	GO:0030317	sperm motility	0	6	0	0.000950721	0.299477	0.284304	-0.561658	1
5	GO:0030318	melanocyte differentiation	0	6	0	0.000950721	0.299477	0.284304	-0.561658	1
7	GO:0030319	di-, tri-valent inorganic anion homeostasis	1	1	0.0031746	0.000158453	0.0499129	0.0474216	4.3629	0.0499129	Slc9a3r1
7	GO:0030320	monovalent inorganic anion homeostasis	0	1	0	0.000158453	0.0499129	0.0474216	-0.229205	1
6	GO:0030322	stabilization of membrane potential	0	1	0	0.000158453	0.0499129	0.0474216	-0.229205	1
4	GO:0030323	respiratory tube development	0	26	0	0.00411979	1.29773	1.22808	-1.17104	1
5	GO:0030324	lung development	0	25	0	0.00396134	1.24782	1.18103	-1.14821	1
5	GO:0030325	adrenal gland development	0	1	0	0.000158453	0.0499129	0.0474216	-0.229205	1
6	GO:0030326	embryonic limb morphogenesis	0	25	0	0.00396134	1.24782	1.18103	-1.14821	1
9	GO:0030327	prenylated protein catabolism	0	1	0	0.000158453	0.0499129	0.0474216	-0.229205	1
7	GO:0030328	prenylcysteine catabolism	0	1	0	0.000158453	0.0499129	0.0474216	-0.229205	1
7	GO:0030329	prenylcysteine metabolism	0	1	0	0.000158453	0.0499129	0.0474216	-0.229205	1
7	GO:0030330	DNA damage response, signal transduction by p53 class mediator	1	3	0.0031746	0.00047536	0.149739	0.14222	2.25462	0.14241	Ifi204
5	GO:0030333	antigen processing	0	23	0	0.00364443	1.148	1.08689	-1.10115	1
6	GO:0030334	regulation of cell migration	2	29	0.00634921	0.00459515	1.44747	1.36912	0.472207	0.42865	Cxcr4,Amot
7	GO:0030335	positive regulation of cell migration	0	4	0	0.000633814	0.199651	0.189596	-0.458519	1
7	GO:0030336	negative regulation of cell migration	0	4	0	0.000633814	0.199651	0.189596	-0.458519	1
7	GO:0030382	sperm mitochondrion organization and biogenesis	1	1	0.0031746	0.000158453	0.0499129	0.0474216	4.3629	0.0499129	2006-09-04
9	GO:0030384	phosphoinositide metabolism	1	9	0.0031746	0.00142608	0.449216	0.426253	0.843622	0.369419	Pip5k1b
8	GO:0030422	RNA interference, production of siRNA	0	1	0	0.000158453	0.0499129	0.0474216	-0.229205	1
4	GO:0030431	sleep	0	1	0	0.000158453	0.0499129	0.0474216	-0.229205	1
5	GO:0030432	peristalsis	0	1	0	0.000158453	0.0499129	0.0474216	-0.229205	1
12	GO:0030433	ER-associated protein catabolism	0	3	0	0.00047536	0.149739	0.14222	-0.397058	1
9	GO:0030449	regulation of complement activation	0	1	0	0.000158453	0.0499129	0.0474216	-0.229205	1
9	GO:0030497	fatty acid elongation	0	1	0	0.000158453	0.0499129	0.0474216	-0.229205	1
7	GO:0030500	regulation of bone mineralization	0	9	0	0.00142608	0.449216	0.426253	-0.688052	1
8	GO:0030501	positive regulation of bone mineralization	0	3	0	0.00047536	0.149739	0.14222	-0.397058	1
8	GO:0030502	negative regulation of bone mineralization	0	1	0	0.000158453	0.0499129	0.0474216	-0.229205	1
5	GO:0030503	regulation of cell redox homeostasis	1	1	0.0031746	0.000158453	0.0499129	0.0474216	4.3629	0.0499129	Apex1
8	GO:0030509	BMP signaling pathway	0	14	0	0.00221835	0.69878	0.662534	-0.858492	1
9	GO:0030510	regulation of BMP signaling pathway	0	5	0	0.000792267	0.249564	0.236957	-0.512681	1
6	GO:0030512	negative regulation of transforming growth factor beta receptor signaling pathway	0	2	0	0.000316907	0.0998257	0.0948281	-0.324171	1
10	GO:0030513	positive regulation of BMP signaling pathway	0	1	0	0.000158453	0.0499129	0.0474216	-0.229205	1
10	GO:0030514	negative regulation of BMP signaling pathway	0	5	0	0.000792267	0.249564	0.236957	-0.512681	1
6	GO:0030516	regulation of axon extension	1	5	0.0031746	0.000792267	0.249564	0.236957	1.54162	0.225929	Sema4f
7	GO:0030517	negative regulation of axon extension	1	4	0.0031746	0.000633814	0.199651	0.189596	1.83808	0.185236	Sema4f
7	GO:0030518	steroid hormone receptor signaling pathway	0	3	0	0.00047536	0.149739	0.14222	-0.397058	1
8	GO:0030521	androgen receptor signaling pathway	0	2	0	0.000316907	0.0998257	0.0948281	-0.324171	1
6	GO:0030522	intracellular receptor-mediated signaling pathway	0	4	0	0.000633814	0.199651	0.189596	-0.458519	1
3	GO:0030534	adult behavior	0	15	0	0.0023768	0.748693	0.709745	-0.888694	1
6	GO:0030538	embryonic genitalia morphogenesis	0	1	0	0.000158453	0.0499129	0.0474216	-0.229205	1
5	GO:0030539	male genitalia morphogenesis	0	2	0	0.000316907	0.0998257	0.0948281	-0.324171	1
9	GO:0030574	collagen catabolism	0	12	0	0.00190144	0.598954	0.568067	-0.794683	1
7	GO:0030575	nuclear body organization and biogenesis	0	1	0	0.000158453	0.0499129	0.0474216	-0.229205	1
8	GO:0030578	PML body organization and biogenesis	0	1	0	0.000158453	0.0499129	0.0474216	-0.229205	1
9	GO:0030593	neutrophil chemotaxis	0	7	0	0.00110917	0.34939	0.331635	-0.606708	1
8	GO:0030595	immune cell chemotaxis	0	12	0	0.00190144	0.598954	0.568067	-0.794683	1
8	GO:0030641	hydrogen ion homeostasis	0	2	0	0.000316907	0.0998257	0.0948281	-0.324171	1
8	GO:0030643	phosphate ion homeostasis	1	1	0.0031746	0.000158453	0.0499129	0.0474216	4.3629	0.0499129	Slc9a3r1
7	GO:0030705	cytoskeleton-dependent intracellular transport	5	55	0.015873	0.00871494	2.74521	2.58587	1.40218	0.138056	Tnrc6a,Kif5b,Tubb6,Dnclc1,Vps41
6	GO:0030728	ovulation	1	6	0.0031746	0.000950721	0.299477	0.284304	1.31381	0.264595	Foxo3a
8	GO:0030799	regulation of cyclic nucleotide metabolism	0	1	0	0.000158453	0.0499129	0.0474216	-0.229205	1
9	GO:0030814	regulation of cAMP metabolism	0	1	0	0.000158453	0.0499129	0.0474216	-0.229205	1
9	GO:0030832	regulation of actin filament length	1	27	0.0031746	0.00427824	1.34765	1.27511	-0.307868	0.749769	Dbnl
9	GO:0030833	regulation of actin filament polymerization	0	8	0	0.00126763	0.399303	0.378952	-0.64865	1
9	GO:0030834	regulation of actin filament depolymerization	1	19	0.0031746	0.00301062	0.948344	0.898439	0.0544973	0.622527	Dbnl
8	GO:0030835	negative regulation of actin filament depolymerization	1	19	0.0031746	0.00301062	0.948344	0.898439	0.0544973	0.622527	Dbnl
8	GO:0030837	negative regulation of actin filament polymerization	0	1	0	0.000158453	0.0499129	0.0474216	-0.229205	1
8	GO:0030838	positive regulation of actin filament polymerization	0	3	0	0.00047536	0.149739	0.14222	-0.397058	1
5	GO:0030850	prostate gland development	0	1	0	0.000158453	0.0499129	0.0474216	-0.229205	1
5	GO:0030851	granulocyte differentiation	1	4	0.0031746	0.000633814	0.199651	0.189596	1.83808	0.185236	Cbfa2t3h
6	GO:0030852	regulation of granulocyte differentiation	0	1	0	0.000158453	0.0499129	0.0474216	-0.229205	1
7	GO:0030853	negative regulation of granulocyte differentiation	0	1	0	0.000158453	0.0499129	0.0474216	-0.229205	1
4	GO:0030855	epithelial cell differentiation	2	25	0.00634921	0.00396134	1.24782	1.18103	0.692135	0.356965	Crb3,Xdh
5	GO:0030856	regulation of epithelial cell differentiation	1	4	0.0031746	0.000633814	0.199651	0.189596	1.83808	0.185236	Xdh
6	GO:0030858	positive regulation of epithelial cell differentiation	0	1	0	0.000158453	0.0499129	0.0474216	-0.229205	1
5	GO:0030859	polarized epithelial cell differentiation	1	4	0.0031746	0.000633814	0.199651	0.189596	1.83808	0.185236	Crb3
7	GO:0030865	cortical cytoskeleton organization and biogenesis	0	6	0	0.000950721	0.299477	0.284304	-0.561658	1
8	GO:0030866	cortical actin cytoskeleton organization and biogenesis	0	6	0	0.000950721	0.299477	0.284304	-0.561658	1
5	GO:0030879	mammary gland development	0	2	0	0.000316907	0.0998257	0.0948281	-0.324171	1
8	GO:0030888	regulation of B cell proliferation	0	9	0	0.00142608	0.449216	0.426253	-0.688052	1
9	GO:0030889	negative regulation of B cell proliferation	0	4	0	0.000633814	0.199651	0.189596	-0.458519	1
9	GO:0030890	positive regulation of B cell proliferation	0	5	0	0.000792267	0.249564	0.236957	-0.512681	1
5	GO:0030900	forebrain development	0	29	0	0.00459515	1.44747	1.36912	-1.23706	1
5	GO:0030901	midbrain development	0	5	0	0.000792267	0.249564	0.236957	-0.512681	1
5	GO:0030902	hindbrain development	0	10	0	0.00158453	0.499129	0.473539	-0.725328	1
5	GO:0030903	notochord development	0	1	0	0.000158453	0.0499129	0.0474216	-0.229205	1
9	GO:0030908	protein splicing	0	3	0	0.00047536	0.149739	0.14222	-0.397058	1
5	GO:0030917	midbrain-hindbrain boundary development	0	1	0	0.000158453	0.0499129	0.0474216	-0.229205	1
7	GO:0030968	unfolded protein response	0	1	0	0.000158453	0.0499129	0.0474216	-0.229205	1
5	GO:0031016	pancreas development	0	3	0	0.00047536	0.149739	0.14222	-0.397058	1
5	GO:0031018	endocrine pancreas development	0	1	0	0.000158453	0.0499129	0.0474216	-0.229205	1
6	GO:0031023	microtubule organizing center organization and biogenesis	0	6	0	0.000950721	0.299477	0.284304	-0.561658	1
7	GO:0031047	RNA-mediated gene silencing	0	2	0	0.000316907	0.0998257	0.0948281	-0.324171	1
7	GO:0031050	dsRNA fragmentation	0	2	0	0.000316907	0.0998257	0.0948281	-0.324171	1
6	GO:0031069	hair follicle morphogenesis	0	3	0	0.00047536	0.149739	0.14222	-0.397058	1
6	GO:0031098	stress-activated protein kinase signaling pathway	0	20	0	0.00316907	0.998257	0.945575	-1.02658	1
4	GO:0031099	regeneration	1	3	0.0031746	0.00047536	0.149739	0.14222	2.25462	0.14241	Ninj1
9	GO:0031109	microtubule polymerization or depolymerization	0	8	0	0.00126763	0.399303	0.378952	-0.64865	1
6	GO:0031110	regulation of microtubule polymerization or depolymerization	0	8	0	0.00126763	0.399303	0.378952	-0.64865	1
7	GO:0031111	negative regulation of microtubule polymerization or depolymerization	0	7	0	0.00110917	0.34939	0.331635	-0.606708	1
7	GO:0031112	positive regulation of microtubule polymerization or depolymerization	0	1	0	0.000158453	0.0499129	0.0474216	-0.229205	1
9	GO:0031113	regulation of microtubule polymerization	0	2	0	0.000316907	0.0998257	0.0948281	-0.324171	1
7	GO:0031114	regulation of microtubule depolymerization	0	6	0	0.000950721	0.299477	0.284304	-0.561658	1
10	GO:0031115	negative regulation of microtubule polymerization	0	1	0	0.000158453	0.0499129	0.0474216	-0.229205	1
10	GO:0031116	positive regulation of microtubule polymerization	0	1	0	0.000158453	0.0499129	0.0474216	-0.229205	1
9	GO:0031119	tRNA pseudouridine synthesis	0	1	0	0.000158453	0.0499129	0.0474216	-0.229205	1
8	GO:0031123	RNA 3-prime-end processing	0	7	0	0.00110917	0.34939	0.331635	-0.606708	1
9	GO:0031124	mRNA 3-prime-end processing	0	7	0	0.00110917	0.34939	0.331635	-0.606708	1
6	GO:0031128	induction	0	10	0	0.00158453	0.499129	0.473539	-0.725328	1
7	GO:0031175	neurite morphogenesis	3	69	0.00952381	0.0109333	3.44399	3.23683	-0.24678	0.67715	Plxnb2,Sema4f,Efnb1
4	GO:0031214	biomineral formation	4	55	0.0126984	0.00871494	2.74521	2.58587	0.780314	0.294077	Runx2,Cbfb,Ifi204,Tieg1
4	GO:0031279	regulation of cyclase activity	0	8	0	0.00126763	0.399303	0.378952	-0.64865	1
5	GO:0031281	positive regulation of cyclase activity	0	7	0	0.00110917	0.34939	0.331635	-0.606708	1
5	GO:0031282	regulation of guanylate cyclase activity	0	1	0	0.000158453	0.0499129	0.0474216	-0.229205	1
8	GO:0031290	retinal ganglion cell axon guidance	1	1	0.0031746	0.000158453	0.0499129	0.0474216	4.3629	0.0499129	Sema4f
8	GO:0031294	lymphocyte costimulation	0	3	0	0.00047536	0.149739	0.14222	-0.397058	1
9	GO:0031295	T cell costimulation	0	3	0	0.00047536	0.149739	0.14222	-0.397058	1
5	GO:0031323	regulation of cellular metabolism	56	1068	0.177778	0.169228	53.3069	42.0821	0.415145	0.362589	Irf2bp1,Pa2g4,Pdlim1,6030490I01Rik,Miz1,Mtf2,Rxrb,Zfp239,Sin3a,Hoxa5,Phf13,Skiip,Taf9,Zfp96,Gcdh,Fem1a,Cpeb1,Tceb2,Tcf4,Myst1,Cdkn2c,Terf2ip,Esr1,Nr4a2,Ercc2,Runx2,Rab1,Foxo3a,Sp4,Cutl2,Mcm7,Cbfb,Polr2l,Ccnt1,Atpif1,Morf4l1,Rab2,Suz12,Ing1,Ugp2,Rab8a,Trip6,Bzw2,Zfp68,Smarcb1,Deaf1,Mms19l,AL033314,Carhsp1,Psip1,Ifi204,Tcf12,Zfhx1a,Ostf1,MGI:1927471,Tieg1
6	GO:0031324	negative regulation of cellular metabolism	5	113	0.015873	0.0179052	5.64015	5.26352	-0.279026	0.672398	Irf2bp1,Pa2g4,Sin3a,Cutl2,Atpif1
6	GO:0031325	positive regulation of cellular metabolism	5	149	0.015873	0.0236096	7.43701	6.90008	-0.92775	0.872822	Skiip,Nr4a2,Runx2,Foxo3a,Cbfb
6	GO:0031326	regulation of cellular biosynthesis	2	61	0.00634921	0.00966566	3.04468	2.86521	-0.617173	0.816358	Cpeb1,Bzw2
7	GO:0031327	negative regulation of cellular biosynthesis	0	10	0	0.00158453	0.499129	0.473539	-0.725328	1
7	GO:0031328	positive regulation of cellular biosynthesis	0	20	0	0.00316907	0.998257	0.945575	-1.02658	1
6	GO:0031341	regulation of cell killing	0	5	0	0.000792267	0.249564	0.236957	-0.512681	1
7	GO:0031342	negative regulation of cell killing	0	1	0	0.000158453	0.0499129	0.0474216	-0.229205	1
7	GO:0031343	positive regulation of cell killing	0	4	0	0.000633814	0.199651	0.189596	-0.458519	1
8	GO:0031399	regulation of protein modification	1	1	0.0031746	0.000158453	0.0499129	0.0474216	4.3629	0.0499129	Apg7l
9	GO:0031401	positive regulation of protein modification	1	1	0.0031746	0.000158453	0.0499129	0.0474216	4.3629	0.0499129	Apg7l
7	GO:0031424	keratinization	0	20	0	0.00316907	0.998257	0.945575	-1.02658	1
10	GO:0031497	chromatin assembly	2	32	0.00634921	0.00507051	1.59721	1.51003	0.327781	0.479573	H2afz,Asf1b
7	GO:0031504	cell wall organization and biogenesis (sensu Bacteria)	0	1	0	0.000158453	0.0499129	0.0474216	-0.229205	1
11	GO:0031507	heterochromatin formation	0	4	0	0.000633814	0.199651	0.189596	-0.458519	1
7	GO:0031570	DNA integrity checkpoint	0	10	0	0.00158453	0.499129	0.473539	-0.725328	1
8	GO:0031572	G2/M transition DNA damage checkpoint	0	2	0	0.000316907	0.0998257	0.0948281	-0.324171	1
7	GO:0031576	G2/M transition checkpoint	0	2	0	0.000316907	0.0998257	0.0948281	-0.324171	1
7	GO:0031577	spindle checkpoint	0	3	0	0.00047536	0.149739	0.14222	-0.397058	1
7	GO:0031579	lipid raft organization and biogenesis	0	1	0	0.000158453	0.0499129	0.0474216	-0.229205	1
7	GO:0031580	lipid raft distribution	0	1	0	0.000158453	0.0499129	0.0474216	-0.229205	1
5	GO:0031589	cell-substrate adhesion	0	36	0	0.00570433	1.79686	1.69771	-1.37906	1
5	GO:0031649	heat generation	1	3	0.0031746	0.00047536	0.149739	0.14222	2.25462	0.14241	Ptger3
5	GO:0031667	reponse to nutrient levels	0	1	0	0.000158453	0.0499129	0.0474216	-0.229205	1
5	GO:0031668	cellular response to extracellular stimulus	0	1	0	0.000158453	0.0499129	0.0474216	-0.229205	1
6	GO:0031669	cellular response to nutrient levels	0	1	0	0.000158453	0.0499129	0.0474216	-0.229205	1
6	GO:0035020	regulation of Rac protein signal transduction	0	1	0	0.000158453	0.0499129	0.0474216	-0.229205	1
7	GO:0035022	positive regulation of Rac protein signal transduction	0	1	0	0.000158453	0.0499129	0.0474216	-0.229205	1
6	GO:0035023	regulation of Rho protein signal transduction	0	1	0	0.000158453	0.0499129	0.0474216	-0.229205	1
7	GO:0035024	negative regulation of Rho protein signal transduction	0	1	0	0.000158453	0.0499129	0.0474216	-0.229205	1
5	GO:0035026	leading edge cell differentiation	0	1	0	0.000158453	0.0499129	0.0474216	-0.229205	1
6	GO:0035036	sperm-egg recognition	0	8	0	0.00126763	0.399303	0.378952	-0.64865	1
4	GO:0035050	embryonic heart tube development	0	9	0	0.00142608	0.449216	0.426253	-0.688052	1
5	GO:0035051	cardiac cell differentiation	0	2	0	0.000316907	0.0998257	0.0948281	-0.324171	1
5	GO:0035054	embryonic heart tube anterior/posterior pattern formation	0	1	0	0.000158453	0.0499129	0.0474216	-0.229205	1
8	GO:0035082	axoneme biogenesis	0	2	0	0.000316907	0.0998257	0.0948281	-0.324171	1
9	GO:0035084	flagellum axoneme biogenesis	0	2	0	0.000316907	0.0998257	0.0948281	-0.324171	1
8	GO:0035088	establishment and/or maintenance of apical/basal cell polarity	1	7	0.0031746	0.00110917	0.34939	0.331635	1.12977	0.301336	Crb3
9	GO:0035089	establishment of apical/basal cell polarity	1	4	0.0031746	0.000633814	0.199651	0.189596	1.83808	0.185236	Crb3
9	GO:0035090	maintenance of apical/basal cell polarity	0	1	0	0.000158453	0.0499129	0.0474216	-0.229205	1
4	GO:0035107	appendage morphogenesis	0	26	0	0.00411979	1.29773	1.22808	-1.17104	1
5	GO:0035108	limb morphogenesis	0	26	0	0.00411979	1.29773	1.22808	-1.17104	1
5	GO:0035112	genitalia morphogenesis	0	3	0	0.00047536	0.149739	0.14222	-0.397058	1
5	GO:0035113	embryonic appendage morphogenesis	0	25	0	0.00396134	1.24782	1.18103	-1.14821	1
7	GO:0035115	embryonic forelimb morphogenesis	0	4	0	0.000633814	0.199651	0.189596	-0.458519	1
7	GO:0035116	embryonic hindlimb morphogenesis	0	4	0	0.000633814	0.199651	0.189596	-0.458519	1
8	GO:0035117	embryonic arm morphogenesis	0	1	0	0.000158453	0.0499129	0.0474216	-0.229205	1
6	GO:0035136	forelimb morphogenesis	0	4	0	0.000633814	0.199651	0.189596	-0.458519	1
6	GO:0035137	hindlimb morphogenesis	0	5	0	0.000792267	0.249564	0.236957	-0.512681	1
7	GO:0035140	arm morphogenesis	0	1	0	0.000158453	0.0499129	0.0474216	-0.229205	1
5	GO:0035162	embryonic hemopoiesis	0	2	0	0.000316907	0.0998257	0.0948281	-0.324171	1
8	GO:0035194	RNA-mediated posttranscriptional gene silencing	0	2	0	0.000316907	0.0998257	0.0948281	-0.324171	1
9	GO:0035195	miRNA-mediated gene silencing	0	1	0	0.000158453	0.0499129	0.0474216	-0.229205	1
10	GO:0035196	miRNA-mediated gene silencing, production of miRNAs	0	1	0	0.000158453	0.0499129	0.0474216	-0.229205	1
6	GO:0035214	eye-antennal disc development	0	1	0	0.000158453	0.0499129	0.0474216	-0.229205	1
4	GO:0035239	tube morphogenesis	1	40	0.0031746	0.00633814	1.99651	1.88514	-0.725791	0.871854	Cxcr4
11	GO:0035246	peptidyl-arginine N-methylation	0	1	0	0.000158453	0.0499129	0.0474216	-0.229205	1
12	GO:0035247	peptidyl-arginine omega-N-methylation	0	1	0	0.000158453	0.0499129	0.0474216	-0.229205	1
8	GO:0035249	synaptic transmission, glutamatergic	0	2	0	0.000316907	0.0998257	0.0948281	-0.324171	1
3	GO:0035264	body growth	0	11	0	0.00174299	0.549041	0.52081	-0.760791	1
4	GO:0035270	endocrine system development	0	2	0	0.000316907	0.0998257	0.0948281	-0.324171	1
4	GO:0035272	exocrine system development	0	8	0	0.00126763	0.399303	0.378952	-0.64865	1
3	GO:0035282	segmentation	0	18	0	0.00285216	0.898431	0.851288	-0.973748	1
3	GO:0035295	tube development	1	64	0.0031746	0.010141	3.19442	3.00468	-1.26596	0.962887	Cxcr4
7	GO:0035315	hair cell differentiation	0	3	0	0.00047536	0.149739	0.14222	-0.397058	1
7	GO:0040001	establishment of mitotic spindle localization	0	1	0	0.000158453	0.0499129	0.0474216	-0.229205	1
2	GO:0040007	growth	4	86	0.0126984	0.013627	4.29251	4.02332	-0.145828	0.629045	Parp1,Ogfr,Ninj1,Morf4l1
3	GO:0040008	regulation of growth	3	59	0.00952381	0.00934876	2.94486	2.77215	0.0331186	0.570853	Parp1,Ogfr,Morf4l1
4	GO:0040009	regulation of growth rate	1	2	0.0031746	0.000316907	0.0998257	0.0948281	2.9232	0.0973419	Parp1
4	GO:0040011	locomotion	5	154	0.015873	0.0244018	7.68658	7.12584	-1.00643	0.890134	Psen1,Cxcr4,Sema4f,Amot,Efnb1
4	GO:0040012	regulation of locomotion	2	34	0.00634921	0.00538742	1.69704	1.6039	0.239222	0.511943	Cxcr4,Amot
5	GO:0040013	negative regulation of locomotion	0	5	0	0.000792267	0.249564	0.236957	-0.512681	1
4	GO:0040014	regulation of body size	0	11	0	0.00174299	0.549041	0.52081	-0.760791	1
5	GO:0040015	negative regulation of body size	0	3	0	0.00047536	0.149739	0.14222	-0.397058	1
5	GO:0040016	embryonic cleavage	0	1	0	0.000158453	0.0499129	0.0474216	-0.229205	1
5	GO:0040017	positive regulation of locomotion	0	5	0	0.000792267	0.249564	0.236957	-0.512681	1
5	GO:0040018	positive regulation of body size	0	4	0	0.000633814	0.199651	0.189596	-0.458519	1
5	GO:0040019	positive regulation of embryonic development	1	1	0.0031746	0.000158453	0.0499129	0.0474216	4.3629	0.0499129	Amot
8	GO:0040020	regulation of meiosis	0	2	0	0.000316907	0.0998257	0.0948281	-0.324171	1
6	GO:0040023	establishment of nucleus localization	0	2	0	0.000316907	0.0998257	0.0948281	-0.324171	1
3	GO:0040029	regulation of gene expression, epigenetic	0	25	0	0.00396134	1.24782	1.18103	-1.14821	1
5	GO:0040036	regulation of fibroblast growth factor receptor signaling pathway	1	1	0.0031746	0.000158453	0.0499129	0.0474216	4.3629	0.0499129	Runx2
9	GO:0042033	chemokine biosynthesis	0	3	0	0.00047536	0.149739	0.14222	-0.397058	1
9	GO:0042035	regulation of cytokine biosynthesis	0	25	0	0.00396134	1.24782	1.18103	-1.14821	1
10	GO:0042036	negative regulation of cytokine biosynthesis	0	5	0	0.000792267	0.249564	0.236957	-0.512681	1
6	GO:0042044	fluid transport	0	8	0	0.00126763	0.399303	0.378952	-0.64865	1
7	GO:0042053	regulation of dopamine metabolism	1	2	0.0031746	0.000316907	0.0998257	0.0948281	2.9232	0.0973419	Nr4a2
5	GO:0042058	regulation of epidermal growth factor receptor signaling pathway	0	1	0	0.000158453	0.0499129	0.0474216	-0.229205	1
6	GO:0042060	wound healing	1	47	0.0031746	0.00744731	2.3459	2.21257	-0.904828	0.910679	Ninj1
5	GO:0042063	gliogenesis	0	11	0	0.00174299	0.549041	0.52081	-0.760791	1
6	GO:0042069	regulation of catecholamine metabolism	1	2	0.0031746	0.000316907	0.0998257	0.0948281	2.9232	0.0973419	Nr4a2
7	GO:0042074	cell migration during gastrulation	1	3	0.0031746	0.00047536	0.149739	0.14222	2.25462	0.14241	Amot
9	GO:0042087	cell-mediated immune response	0	21	0	0.00332752	1.04817	0.992696	-1.05202	1
10	GO:0042088	T-helper 1 type immune response	0	20	0	0.00316907	0.998257	0.945575	-1.02658	1
8	GO:0042089	cytokine biosynthesis	0	32	0	0.00507051	1.59721	1.51003	-1.29978	1
9	GO:0042090	interleukin-12 biosynthesis	0	6	0	0.000950721	0.299477	0.284304	-0.561658	1
9	GO:0042091	interleukin-10 biosynthesis	0	1	0	0.000158453	0.0499129	0.0474216	-0.229205	1
8	GO:0042092	T-helper 2 type immune response	0	3	0	0.00047536	0.149739	0.14222	-0.397058	1
9	GO:0042093	T-helper cell differentiation	0	1	0	0.000158453	0.0499129	0.0474216	-0.229205	1
9	GO:0042094	interleukin-2 biosynthesis	0	10	0	0.00158453	0.499129	0.473539	-0.725328	1
9	GO:0042095	interferon-gamma biosynthesis	0	3	0	0.00047536	0.149739	0.14222	-0.397058	1
9	GO:0042097	interleukin-4 biosynthesis	0	2	0	0.000316907	0.0998257	0.0948281	-0.324171	1
8	GO:0042098	T cell proliferation	2	21	0.00634921	0.00332752	1.04817	0.992696	0.955325	0.282336	Cxcr4,Efnb1
8	GO:0042100	B cell proliferation	0	11	0	0.00174299	0.549041	0.52081	-0.760791	1
9	GO:0042102	positive regulation of T cell proliferation	1	13	0.0031746	0.0020599	0.648867	0.615308	0.447636	0.486379	Efnb1
11	GO:0042104	positive regulation of activated T cell proliferation	0	4	0	0.000633814	0.199651	0.189596	-0.458519	1
7	GO:0042107	cytokine metabolism	0	32	0	0.00507051	1.59721	1.51003	-1.29978	1
9	GO:0042108	positive regulation of cytokine biosynthesis	0	18	0	0.00285216	0.898431	0.851288	-0.973748	1
7	GO:0042110	T cell activation	3	45	0.00952381	0.00713041	2.24608	2.11909	0.517907	0.391456	Cxcr4,Efnb1,Bad
7	GO:0042113	B cell activation	2	33	0.00634921	0.00522897	1.64712	1.55698	0.282801	0.495923	Igbp1,Bad
5	GO:0042127	regulation of cell proliferation	2	131	0.00634921	0.0207574	6.53858	6.08424	-1.84	0.990864	Ifitm3,Efnb1
8	GO:0042129	regulation of T cell proliferation	1	16	0.0031746	0.00253526	0.798606	0.756941	0.231481	0.559668	Efnb1
9	GO:0042130	negative regulation of T cell proliferation	0	5	0	0.000792267	0.249564	0.236957	-0.512681	1
5	GO:0042133	neurotransmitter metabolism	1	13	0.0031746	0.0020599	0.648867	0.615308	0.447636	0.486379	Nr4a2
6	GO:0042135	neurotransmitter catabolism	0	6	0	0.000950721	0.299477	0.284304	-0.561658	1
6	GO:0042136	neurotransmitter biosynthesis	0	6	0	0.000950721	0.299477	0.284304	-0.561658	1
8	GO:0042147	retrograde transport, endosome to Golgi	0	1	0	0.000158453	0.0499129	0.0474216	-0.229205	1
7	GO:0042157	lipoprotein metabolism	1	25	0.0031746	0.00396134	1.24782	1.18103	-0.228038	0.722669	Apg7l
8	GO:0042158	lipoprotein biosynthesis	1	18	0.0031746	0.00285216	0.898431	0.851288	0.110083	0.602637	Apg7l
7	GO:0042167	heme catabolism	0	1	0	0.000158453	0.0499129	0.0474216	-0.229205	1
6	GO:0042168	heme metabolism	0	13	0	0.0020599	0.648867	0.615308	-0.827198	1
7	GO:0042176	regulation of protein catabolism	0	3	0	0.00047536	0.149739	0.14222	-0.397058	1
8	GO:0042177	negative regulation of protein catabolism	0	1	0	0.000158453	0.0499129	0.0474216	-0.229205	1
6	GO:0042214	terpene metabolism	0	2	0	0.000316907	0.0998257	0.0948281	-0.324171	1
6	GO:0042219	amino acid derivative catabolism	0	7	0	0.00110917	0.34939	0.331635	-0.606708	1
5	GO:0042221	response to chemical stimulus	7	164	0.0222222	0.0259864	8.18571	7.57624	-0.430775	0.718633	Prdx6,Cxcr4,Hspa1l,Ercc2,Blmh,Amot,Prdx2
9	GO:0042223	interleukin-3 biosynthesis	0	2	0	0.000316907	0.0998257	0.0948281	-0.324171	1
9	GO:0042226	interleukin-6 biosynthesis	0	5	0	0.000792267	0.249564	0.236957	-0.512681	1
4	GO:0042246	tissue regeneration	1	3	0.0031746	0.00047536	0.149739	0.14222	2.25462	0.14241	Ninj1
6	GO:0042249	establishment of polarity of embryonic epithelium	0	1	0	0.000158453	0.0499129	0.0474216	-0.229205	1
9	GO:0042253	granulocyte macrophage colony-stimulating factor biosynthesis	0	2	0	0.000316907	0.0998257	0.0948281	-0.324171	1
6	GO:0042254	ribosome biogenesis and assembly	5	66	0.015873	0.0104579	3.29425	3.09758	0.96918	0.232248	1110064N10Rik,Ipo4,Mrpl30,Nola3,Nola2
9	GO:0042267	natural killer cell mediated cytotoxicity	0	3	0	0.00047536	0.149739	0.14222	-0.397058	1
5	GO:0042268	regulation of cytolysis	0	1	0	0.000158453	0.0499129	0.0474216	-0.229205	1
10	GO:0042269	regulation of natural killer cell mediated cytotoxicity	0	3	0	0.00047536	0.149739	0.14222	-0.397058	1
12	GO:0042270	protection from natural killer cell mediated cytotoxicity	0	1	0	0.000158453	0.0499129	0.0474216	-0.229205	1
8	GO:0042273	ribosomal large subunit biogenesis	0	1	0	0.000158453	0.0499129	0.0474216	-0.229205	1
8	GO:0042276	error-prone postreplication DNA repair	1	1	0.0031746	0.000158453	0.0499129	0.0474216	4.3629	0.0499129	Rev1l
7	GO:0042278	purine nucleoside metabolism	0	3	0	0.00047536	0.149739	0.14222	-0.397058	1
4	GO:0042303	molting cycle	1	7	0.0031746	0.00110917	0.34939	0.331635	1.12977	0.301336	Psen1
7	GO:0042306	regulation of protein import into nucleus	0	4	0	0.000633814	0.199651	0.189596	-0.458519	1
8	GO:0042307	positive regulation of protein import into nucleus	0	1	0	0.000158453	0.0499129	0.0474216	-0.229205	1
8	GO:0042308	negative regulation of protein import into nucleus	0	1	0	0.000158453	0.0499129	0.0474216	-0.229205	1
6	GO:0042310	vasoconstriction	0	6	0	0.000950721	0.299477	0.284304	-0.561658	1
6	GO:0042311	vasodilation	0	2	0	0.000316907	0.0998257	0.0948281	-0.324171	1
5	GO:0042312	regulation of vasodilation	0	1	0	0.000158453	0.0499129	0.0474216	-0.229205	1
8	GO:0042325	regulation of phosphorylation	0	23	0	0.00364443	1.148	1.08689	-1.10115	1
8	GO:0042326	negative regulation of phosphorylation	0	1	0	0.000158453	0.0499129	0.0474216	-0.229205	1
8	GO:0042327	positive regulation of phosphorylation	0	11	0	0.00174299	0.549041	0.52081	-0.760791	1
5	GO:0042330	taxis	2	72	0.00634921	0.0114087	3.59373	3.37593	-0.867394	0.881584	Cxcr4,Amot
12	GO:0042345	regulation of NF-kappaB import into nucleus	0	2	0	0.000316907	0.0998257	0.0948281	-0.324171	1
13	GO:0042346	positive regulation of NF-kappaB import into nucleus	0	1	0	0.000158453	0.0499129	0.0474216	-0.229205	1
11	GO:0042348	NF-kappaB import into nucleus	0	2	0	0.000316907	0.0998257	0.0948281	-0.324171	1
8	GO:0042357	thiamin diphosphate metabolism	0	1	0	0.000158453	0.0499129	0.0474216	-0.229205	1
7	GO:0042359	vitamin D metabolism	0	2	0	0.000316907	0.0998257	0.0948281	-0.324171	1
7	GO:0042362	fat-soluble vitamin biosynthesis	0	1	0	0.000158453	0.0499129	0.0474216	-0.229205	1
7	GO:0042364	water-soluble vitamin biosynthesis	0	4	0	0.000633814	0.199651	0.189596	-0.458519	1
7	GO:0042365	water-soluble vitamin catabolism	0	2	0	0.000316907	0.0998257	0.0948281	-0.324171	1
8	GO:0042371	vitamin K biosynthesis	0	1	0	0.000158453	0.0499129	0.0474216	-0.229205	1
7	GO:0042373	vitamin K metabolism	0	1	0	0.000158453	0.0499129	0.0474216	-0.229205	1
6	GO:0042375	quinone cofactor metabolism	0	3	0	0.00047536	0.149739	0.14222	-0.397058	1
8	GO:0042384	cilium biogenesis	0	2	0	0.000316907	0.0998257	0.0948281	-0.324171	1
5	GO:0042391	regulation of membrane potential	0	1	0	0.000158453	0.0499129	0.0474216	-0.229205	1
7	GO:0042396	phosphagen biosynthesis	1	3	0.0031746	0.00047536	0.149739	0.14222	2.25462	0.14241	Gatm
6	GO:0042398	amino acid derivative biosynthesis	1	14	0.0031746	0.00221835	0.69878	0.662534	0.370067	0.512069	Gatm
7	GO:0042401	biogenic amine biosynthesis	0	11	0	0.00174299	0.549041	0.52081	-0.760791	1
7	GO:0042402	biogenic amine catabolism	0	6	0	0.000950721	0.299477	0.284304	-0.561658	1
6	GO:0042403	thyroid hormone metabolism	0	4	0	0.000633814	0.199651	0.189596	-0.458519	1
7	GO:0042404	thyroid hormone catabolism	0	1	0	0.000158453	0.0499129	0.0474216	-0.229205	1
6	GO:0042415	norepinephrine metabolism	0	1	0	0.000158453	0.0499129	0.0474216	-0.229205	1
9	GO:0042416	dopamine biosynthesis	0	3	0	0.00047536	0.149739	0.14222	-0.397058	1
6	GO:0042417	dopamine metabolism	1	7	0.0031746	0.00110917	0.34939	0.331635	1.12977	0.301336	Nr4a2
9	GO:0042420	dopamine catabolism	0	3	0	0.00047536	0.149739	0.14222	-0.397058	1
8	GO:0042423	catecholamine biosynthesis	0	5	0	0.000792267	0.249564	0.236957	-0.512681	1
8	GO:0042424	catecholamine catabolism	0	3	0	0.00047536	0.149739	0.14222	-0.397058	1
8	GO:0042427	serotonin biosynthesis	0	1	0	0.000158453	0.0499129	0.0474216	-0.229205	1
6	GO:0042428	serotonin metabolism	0	1	0	0.000158453	0.0499129	0.0474216	-0.229205	1
6	GO:0042430	indole and derivative metabolism	0	3	0	0.00047536	0.149739	0.14222	-0.397058	1
7	GO:0042434	indole derivative metabolism	0	3	0	0.00047536	0.149739	0.14222	-0.397058	1
6	GO:0042435	indole derivative biosynthesis	0	1	0	0.000158453	0.0499129	0.0474216	-0.229205	1
8	GO:0042436	indole derivative catabolism	0	1	0	0.000158453	0.0499129	0.0474216	-0.229205	1
7	GO:0042438	melanin biosynthesis	0	5	0	0.000792267	0.249564	0.236957	-0.512681	1
5	GO:0042440	pigment metabolism	0	19	0	0.00301062	0.948344	0.898439	-1.00051	1
5	GO:0042445	hormone metabolism	0	34	0	0.00538742	1.69704	1.6039	-1.33999	1
6	GO:0042446	hormone biosynthesis	0	17	0	0.00269371	0.848518	0.804122	-0.946238	1
6	GO:0042447	hormone catabolism	0	1	0	0.000158453	0.0499129	0.0474216	-0.229205	1
7	GO:0042448	progesterone metabolism	0	2	0	0.000316907	0.0998257	0.0948281	-0.324171	1
5	GO:0042461	photoreceptor cell development	0	5	0	0.000792267	0.249564	0.236957	-0.512681	1
6	GO:0042462	eye photoreceptor cell development	0	5	0	0.000792267	0.249564	0.236957	-0.512681	1
5	GO:0042471	ear morphogenesis	0	14	0	0.00221835	0.69878	0.662534	-0.858492	1
6	GO:0042472	inner ear morphogenesis	0	13	0	0.0020599	0.648867	0.615308	-0.827198	1
6	GO:0042475	odontogenesis (sensu Vertebrata)	2	18	0.00634921	0.00285216	0.898431	0.851288	1.19391	0.225809	Jag2,Runx2
5	GO:0042476	odontogenesis	2	18	0.00634921	0.00285216	0.898431	0.851288	1.19391	0.225809	Jag2,Runx2
6	GO:0042481	regulation of odontogenesis	0	2	0	0.000316907	0.0998257	0.0948281	-0.324171	1
7	GO:0042482	positive regulation of odontogenesis	0	1	0	0.000158453	0.0499129	0.0474216	-0.229205	1
7	GO:0042483	negative regulation of odontogenesis	0	1	0	0.000158453	0.0499129	0.0474216	-0.229205	1
7	GO:0042487	regulation of odontogenesis (sensu Vertebrata)	1	4	0.0031746	0.000633814	0.199651	0.189596	1.83808	0.185236	Runx2
8	GO:0042488	positive regulation of odontogenesis (sensu Vertebrata)	0	1	0	0.000158453	0.0499129	0.0474216	-0.229205	1
8	GO:0042489	negative regulation of odontogenesis (sensu Vertebrata)	0	1	0	0.000158453	0.0499129	0.0474216	-0.229205	1
4	GO:0042490	mechanoreceptor differentiation	0	7	0	0.00110917	0.34939	0.331635	-0.606708	1
5	GO:0042491	auditory receptor cell differentiation	0	3	0	0.00047536	0.149739	0.14222	-0.397058	1
9	GO:0042492	gamma-delta T cell differentiation	0	1	0	0.000158453	0.0499129	0.0474216	-0.229205	1
6	GO:0042493	response to drug	1	8	0.0031746	0.00126763	0.399303	0.378952	0.975807	0.336247	Blmh
12	GO:0042503	tyrosine phosphorylation of Stat3 protein	0	2	0	0.000316907	0.0998257	0.0948281	-0.324171	1
12	GO:0042506	tyrosine phosphorylation of Stat5 protein	0	2	0	0.000316907	0.0998257	0.0948281	-0.324171	1
8	GO:0042509	regulation of tyrosine phosphorylation of STAT protein	0	3	0	0.00047536	0.149739	0.14222	-0.397058	1
9	GO:0042516	regulation of tyrosine phosphorylation of Stat3 protein	0	1	0	0.000158453	0.0499129	0.0474216	-0.229205	1
10	GO:0042518	negative regulation of tyrosine phosphorylation of Stat3 protein	0	1	0	0.000158453	0.0499129	0.0474216	-0.229205	1
9	GO:0042522	regulation of tyrosine phosphorylation of Stat5 protein	0	2	0	0.000316907	0.0998257	0.0948281	-0.324171	1
10	GO:0042523	positive regulation of tyrosine phosphorylation of Stat5 protein	0	2	0	0.000316907	0.0998257	0.0948281	-0.324171	1
9	GO:0042531	positive regulation of tyrosine phosphorylation of STAT protein	0	2	0	0.000316907	0.0998257	0.0948281	-0.324171	1
9	GO:0042532	negative regulation of tyrosine phosphorylation of STAT protein	0	1	0	0.000158453	0.0499129	0.0474216	-0.229205	1
9	GO:0042533	tumor necrosis factor-alpha biosynthesis	0	4	0	0.000633814	0.199651	0.189596	-0.458519	1
10	GO:0042534	regulation of tumor necrosis factor-alpha biosynthesis	0	4	0	0.000633814	0.199651	0.189596	-0.458519	1
11	GO:0042535	positive regulation of tumor necrosis factor-alpha biosynthesis	0	4	0	0.000633814	0.199651	0.189596	-0.458519	1
8	GO:0042542	response to hydrogen peroxide	0	6	0	0.000950721	0.299477	0.284304	-0.561658	1
6	GO:0042546	cell wall biosynthesis	0	1	0	0.000158453	0.0499129	0.0474216	-0.229205	1
6	GO:0042551	nerve maturation	0	14	0	0.00221835	0.69878	0.662534	-0.858492	1
10	GO:0042552	myelination	0	8	0	0.00126763	0.399303	0.378952	-0.64865	1
8	GO:0042553	cellular nerve ensheathment	0	8	0	0.00126763	0.399303	0.378952	-0.64865	1
7	GO:0042554	superoxide release	0	1	0	0.000158453	0.0499129	0.0474216	-0.229205	1
6	GO:0042558	pteridine and derivative metabolism	0	9	0	0.00142608	0.449216	0.426253	-0.688052	1
7	GO:0042559	pteridine and derivative biosynthesis	0	8	0	0.00126763	0.399303	0.378952	-0.64865	1
6	GO:0042572	retinol metabolism	0	1	0	0.000158453	0.0499129	0.0474216	-0.229205	1
6	GO:0042573	retinoic acid metabolism	0	4	0	0.000633814	0.199651	0.189596	-0.458519	1
9	GO:0042574	retinal metabolism	0	1	0	0.000158453	0.0499129	0.0474216	-0.229205	1
7	GO:0042590	antigen presentation, exogenous antigen via MHC class I	0	3	0	0.00047536	0.149739	0.14222	-0.397058	1
7	GO:0042591	antigen presentation, exogenous antigen via MHC class II	0	10	0	0.00158453	0.499129	0.473539	-0.725328	1
3	GO:0042592	homeostasis	7	82	0.0222222	0.0129932	4.09285	3.83865	1.48381	0.113817	Ftl1,Foxo3a,Apex1,Ptger3,Slc9a3r1,Atp2a2,Bad
4	GO:0042593	glucose homeostasis	2	8	0.00634921	0.00126763	0.399303	0.378952	2.60026	0.0569593	Foxo3a,Bad
6	GO:0042594	response to starvation	0	1	0	0.000158453	0.0499129	0.0474216	-0.229205	1
5	GO:0042596	fear response	0	3	0	0.00047536	0.149739	0.14222	-0.397058	1
4	GO:0042632	cholesterol homeostasis	0	3	0	0.00047536	0.149739	0.14222	-0.397058	1
5	GO:0042633	hair cycle	1	7	0.0031746	0.00110917	0.34939	0.331635	1.12977	0.301336	Psen1
7	GO:0042637	catagen	0	1	0	0.000158453	0.0499129	0.0474216	-0.229205	1
7	GO:0042640	anagen	1	6	0.0031746	0.000950721	0.299477	0.284304	1.31381	0.264595	Psen1
4	GO:0042692	muscle cell differentiation	0	17	0	0.00269371	0.848518	0.804122	-0.946238	1
5	GO:0042698	menstrual cycle	1	11	0.0031746	0.00174299	0.549041	0.52081	0.62488	0.430887	Foxo3a
7	GO:0042723	thiamin and derivative metabolism	0	1	0	0.000158453	0.0499129	0.0474216	-0.229205	1
8	GO:0042724	thiamin and derivative biosynthesis	0	1	0	0.000158453	0.0499129	0.0474216	-0.229205	1
7	GO:0042726	riboflavin and derivative metabolism	0	1	0	0.000158453	0.0499129	0.0474216	-0.229205	1
8	GO:0042727	riboflavin and derivative biosynthesis	0	1	0	0.000158453	0.0499129	0.0474216	-0.229205	1
7	GO:0042730	fibrinolysis	0	2	0	0.000316907	0.0998257	0.0948281	-0.324171	1
7	GO:0042733	embryonic digit morphogenesis	0	6	0	0.000950721	0.299477	0.284304	-0.561658	1
7	GO:0042742	defense response to bacteria	1	26	0.0031746	0.00411979	1.29773	1.22808	-0.268668	0.736566	Lbp
6	GO:0042743	hydrogen peroxide metabolism	0	4	0	0.000633814	0.199651	0.189596	-0.458519	1
6	GO:0042744	hydrogen peroxide catabolism	0	4	0	0.000633814	0.199651	0.189596	-0.458519	1
6	GO:0042745	circadian sleep/wake cycle	0	1	0	0.000158453	0.0499129	0.0474216	-0.229205	1
4	GO:0042755	eating behavior	0	1	0	0.000158453	0.0499129	0.0474216	-0.229205	1
9	GO:0042759	long-chain fatty acid biosynthesis	0	1	0	0.000158453	0.0499129	0.0474216	-0.229205	1
6	GO:0042770	DNA damage response, signal transduction	1	16	0.0031746	0.00253526	0.798606	0.756941	0.231481	0.559668	Ifi204
8	GO:0042771	DNA damage response, signal transduction by p53 class mediator resulting in induction of apoptosis	1	2	0.0031746	0.000316907	0.0998257	0.0948281	2.9232	0.0973419	Ifi204
9	GO:0042773	ATP synthesis coupled electron transport	2	8	0.00634921	0.00126763	0.399303	0.378952	2.60026	0.0569593	Ndufs1,1110020P15Rik
10	GO:0042775	ATP synthesis coupled electron transport (sensu Eukaryota)	2	8	0.00634921	0.00126763	0.399303	0.378952	2.60026	0.0569593	Ndufs1,1110020P15Rik
10	GO:0042787	protein ubiquitination during ubiquitin-dependent protein catabolism	0	1	0	0.000158453	0.0499129	0.0474216	-0.229205	1
9	GO:0042790	transcription of nuclear rRNA large RNA polymerase I transcript	0	1	0	0.000158453	0.0499129	0.0474216	-0.229205	1
7	GO:0042816	vitamin B6 metabolism	0	2	0	0.000316907	0.0998257	0.0948281	-0.324171	1
8	GO:0042819	vitamin B6 biosynthesis	0	1	0	0.000158453	0.0499129	0.0474216	-0.229205	1
7	GO:0042828	response to pathogen	0	9	0	0.00142608	0.449216	0.426253	-0.688052	1
8	GO:0042829	defense response to pathogen	0	6	0	0.000950721	0.299477	0.284304	-0.561658	1
9	GO:0042830	defense response to pathogenic bacteria	0	5	0	0.000792267	0.249564	0.236957	-0.512681	1
7	GO:0042953	lipoprotein transport	0	1	0	0.000158453	0.0499129	0.0474216	-0.229205	1
6	GO:0042981	regulation of apoptosis	10	153	0.031746	0.0242434	7.63667	7.08072	0.88815	0.233186	Pea15,Birc5,Casp1,Tnfrsf4,Foxo3a,Ifi204,Bcl2,Bcl2l1,Prdx2,Bad
9	GO:0042982	amyloid precursor protein metabolism	0	1	0	0.000158453	0.0499129	0.0474216	-0.229205	1
10	GO:0042983	amyloid precursor protein biosynthesis	0	1	0	0.000158453	0.0499129	0.0474216	-0.229205	1
11	GO:0042984	regulation of amyloid precursor protein biosynthesis	0	1	0	0.000158453	0.0499129	0.0474216	-0.229205	1
12	GO:0042986	positive regulation of amyloid precursor protein biosynthesis	0	1	0	0.000158453	0.0499129	0.0474216	-0.229205	1
6	GO:0042989	sequestering of actin monomers	0	1	0	0.000158453	0.0499129	0.0474216	-0.229205	1
11	GO:0042990	regulation of transcription factor import into nucleus	0	3	0	0.00047536	0.149739	0.14222	-0.397058	1
10	GO:0042991	transcription factor import into nucleus	0	3	0	0.00047536	0.149739	0.14222	-0.397058	1
12	GO:0042992	negative regulation of transcription factor import into nucleus	0	1	0	0.000158453	0.0499129	0.0474216	-0.229205	1
12	GO:0042993	positive regulation of transcription factor import into nucleus	0	1	0	0.000158453	0.0499129	0.0474216	-0.229205	1
9	GO:0042994	cytoplasmic sequestering of transcription factor	0	1	0	0.000158453	0.0499129	0.0474216	-0.229205	1
10	GO:0043001	Golgi to plasma membrane protein transport	0	1	0	0.000158453	0.0499129	0.0474216	-0.229205	1
5	GO:0043009	embryonic development (sensu Vertebrata)	2	41	0.00634921	0.00649659	2.04643	1.93196	-0.0334018	0.614376	Chd8,Amot
5	GO:0043010	eye development (sensu Vertebrata)	0	27	0	0.00427824	1.34765	1.27511	-1.19345	1
5	GO:0043011	dendritic cell differentiation	0	5	0	0.000792267	0.249564	0.236957	-0.512681	1
7	GO:0043026	regulation of caspase activation	0	6	0	0.000950721	0.299477	0.284304	-0.561658	1
6	GO:0043029	T cell homeostasis	0	4	0	0.000633814	0.199651	0.189596	-0.458519	1
8	GO:0043037	translation	8	93	0.0253968	0.0147362	4.6419	4.3459	1.61085	0.0917875	Gspt2,Cpeb1,Eif2s2,Mtif2,Slc22a17,Bzw2,Eif3s12,Ict1
8	GO:0043038	amino acid activation	1	32	0.0031746	0.00507051	1.59721	1.51003	-0.485998	0.806522	Slc22a17
9	GO:0043039	tRNA aminoacylation	1	32	0.0031746	0.00507051	1.59721	1.51003	-0.485998	0.806522	Slc22a17
3	GO:0043062	extracellular structure organization and biogenesis	0	31	0	0.00491206	1.5473	1.46308	-1.27921	1
7	GO:0043064	flagellum organization and biogenesis	0	2	0	0.000316907	0.0998257	0.0948281	-0.324171	1
7	GO:0043065	positive regulation of apoptosis	4	73	0.0126984	0.0115671	3.64364	3.42227	0.192634	0.498244	Casp1,Foxo3a,Ifi204,Bad
7	GO:0043066	negative regulation of apoptosis	4	57	0.0126984	0.00903185	2.84503	2.67904	0.705635	0.316934	Birc5,Bcl2,Bcl2l1,Prdx2
5	GO:0043067	regulation of programmed cell death	10	155	0.031746	0.0245603	7.73649	7.17095	0.845267	0.245331	Pea15,Birc5,Casp1,Tnfrsf4,Foxo3a,Ifi204,Bcl2,Bcl2l1,Prdx2,Bad
6	GO:0043068	positive regulation of programmed cell death	4	75	0.0126984	0.011884	3.74346	3.51491	0.136833	0.519705	Casp1,Foxo3a,Ifi204,Bad
6	GO:0043069	negative regulation of programmed cell death	4	57	0.0126984	0.00903185	2.84503	2.67904	0.705635	0.316934	Birc5,Bcl2,Bcl2l1,Prdx2
6	GO:0043070	regulation of non-apoptotic programmed cell death	0	1	0	0.000158453	0.0499129	0.0474216	-0.229205	1
7	GO:0043071	positive regulation of non-apoptotic programmed cell death	0	1	0	0.000158453	0.0499129	0.0474216	-0.229205	1
4	GO:0043085	positive regulation of enzyme activity	1	50	0.0031746	0.00792267	2.49564	2.35267	-0.975097	0.92349	Psen1
4	GO:0043086	negative regulation of enzyme activity	0	17	0	0.00269371	0.848518	0.804122	-0.946238	1
5	GO:0043087	regulation of GTPase activity	2	8	0.00634921	0.00126763	0.399303	0.378952	2.60026	0.0569593	Gdi1,Arfgap3
5	GO:0043094	metabolic compound salvage	0	3	0	0.00047536	0.149739	0.14222	-0.397058	1
7	GO:0043096	purine base salvage	0	1	0	0.000158453	0.0499129	0.0474216	-0.229205	1
6	GO:0043101	purine salvage	0	3	0	0.00047536	0.149739	0.14222	-0.397058	1
6	GO:0043109	regulation of smoothened activity	0	1	0	0.000158453	0.0499129	0.0474216	-0.229205	1
7	GO:0043112	receptor metabolism	2	3	0.00634921	0.00047536	0.149739	0.14222	4.90629	0.00720488	Caml,Agrn
4	GO:0043118	negative regulation of physiological process	13	296	0.0412698	0.0469022	14.7742	13.3805	-0.485028	0.725201	Irf2bp1,Pa2g4,Birc5,Sin3a,Ifitm3,Cutl2,Atpif1,Ing1,Dbnl,Dnclc1,Bcl2,Bcl2l1,Prdx2
4	GO:0043119	positive regulation of physiological process	9	279	0.0285714	0.0442085	13.9257	12.6477	-1.38503	0.944278	Casp1,Skiip,Nr4a2,Runx2,Foxo3a,Cbfb,Efnb1,Ifi204,Bad
5	GO:0043122	regulation of I-kappaB kinase/NF-kappaB cascade	0	2	0	0.000316907	0.0998257	0.0948281	-0.324171	1
6	GO:0043123	positive regulation of I-kappaB kinase/NF-kappaB cascade	0	2	0	0.000316907	0.0998257	0.0948281	-0.324171	1
5	GO:0043129	surfactant homeostasis	0	1	0	0.000158453	0.0499129	0.0474216	-0.229205	1
11	GO:0043149	stress fiber formation	0	2	0	0.000316907	0.0998257	0.0948281	-0.324171	1
8	GO:0043154	negative regulation of caspase activation	0	3	0	0.00047536	0.149739	0.14222	-0.397058	1
11	GO:0043161	proteasomal ubiquitin-dependent protein catabolism	0	5	0	0.000792267	0.249564	0.236957	-0.512681	1
4	GO:0043170	macromolecule metabolism	105	2053	0.333333	0.325305	102.471	65.6963	0.312007	0.398842	Smpd1,Pa2g4,Ovgp1,Rrm1,Miz1,Pttg1,Sumo1,E430034L04Rik,Tk2,Smarcd1,Bckdk,H2afz,Parp1,Casp1,Psen1,Araf,Zfp61,Apg7l,Pold1,Gspt2,4930467B06Rik,Hspa1l,Dpp7,Grpel1,Skiip,Adpgk,Caml,Cpeb1,Cndp2,Eif2s2,Tceb2,Tubb6,Ptprs,Myst1,Plod3,9530090G24Rik,Psmb1,Mast2,Stk24,Ptpn18,Ercc2,Ikbke,Lig1,Dusp2,Psmb9,Glo1,Tbca,Mcm7,Apex1,Psmc3,Mrpl18,Mtif2,Morf4l1,Sfrs2,Suz12,Dcps,Ptp4a1,Pcbp1,Blmh,Phb,Smpdl3a,Mrps17,Slc22…
6	GO:0043174	nucleoside salvage	0	3	0	0.00047536	0.149739	0.14222	-0.397058	1
10	GO:0043193	positive regulation of gene-specific transcription	0	1	0	0.000158453	0.0499129	0.0474216	-0.229205	1
5	GO:0043206	fibril organization and biogenesis	0	1	0	0.000158453	0.0499129	0.0474216	-0.229205	1
5	GO:0043207	response to external biotic stimulus	4	219	0.0126984	0.0347013	10.9309	10.0265	-2.18885	0.996029	Tnfrsf4,Lbp,Ptger3,C2
6	GO:0043249	erythrocyte maturation	0	3	0	0.00047536	0.149739	0.14222	-0.397058	1
7	GO:0043255	regulation of carbohydrate biosynthesis	0	1	0	0.000158453	0.0499129	0.0474216	-0.229205	1
6	GO:0043280	positive regulation of caspase activity	0	16	0	0.00253526	0.798606	0.756941	-0.917912	1
5	GO:0043281	regulation of caspase activity	0	16	0	0.00253526	0.798606	0.756941	-0.917912	1
5	GO:0043283	biopolymer metabolism	64	1279	0.203175	0.202662	63.8385	48.3679	0.0232165	0.514291	Ovgp1,Rrm1,Miz1,Pttg1,Sumo1,E430034L04Rik,Tk2,Smarcd1,Bckdk,H2afz,Parp1,Casp1,Psen1,Araf,Apg7l,Pold1,4930467B06Rik,Skiip,Tceb2,Ptprs,Myst1,Plod3,9530090G24Rik,Psmb1,Mast2,Stk24,Ptpn18,Ercc2,Ikbke,Lig1,Dusp2,Psmb9,Mcm7,Apex1,Psmc3,Morf4l1,Sfrs2,Suz12,Dcps,Ptp4a1,Pcbp1,Phb,Slc22a17,Snrpd2,Rbx1,Anapc2,Psmc2,Sf3a3,Smarcb1,Mms19l,Rbms1,St6galnac4,Ube2l6,Nola3,Pxk,Asf1b,Nola2,Gne,Galnt1,Rev1l,Psmb4,Usp…
6	GO:0043284	biopolymer biosynthesis	1	10	0.0031746	0.00158453	0.499129	0.473539	0.727861	0.400938	Gne
6	GO:0043285	biopolymer catabolism	9	109	0.0285714	0.0172714	5.4405	5.08048	1.5792	0.0933874	Ovgp1,Psmb1,Psmb9,Psmc3,Rbx1,Psmc2,Psmb4,Usp3,Chi3l1
8	GO:0043288	apocarotenoid metabolism	0	1	0	0.000158453	0.0499129	0.0474216	-0.229205	1
8	GO:0043299	immune cell degranulation	0	2	0	0.000316907	0.0998257	0.0948281	-0.324171	1
9	GO:0043300	regulation of immune cell degranulation	0	2	0	0.000316907	0.0998257	0.0948281	-0.324171	1
8	GO:0043302	positive regulation of immune cell degranulation	0	2	0	0.000316907	0.0998257	0.0948281	-0.324171	1
7	GO:0043303	mast cell degranulation	0	2	0	0.000316907	0.0998257	0.0948281	-0.324171	1
8	GO:0043304	regulation of mast cell degranulation	0	2	0	0.000316907	0.0998257	0.0948281	-0.324171	1
9	GO:0043306	positive regulation of mast cell degranulation	0	2	0	0.000316907	0.0998257	0.0948281	-0.324171	1
6	GO:0043331	response to dsRNA	0	2	0	0.000316907	0.0998257	0.0948281	-0.324171	1
6	GO:0043350	neuroblast proliferation (sensu Vertebrata)	0	2	0	0.000316907	0.0998257	0.0948281	-0.324171	1
6	GO:0043353	enucleate erythrocyte differentiation	0	1	0	0.000158453	0.0499129	0.0474216	-0.229205	1
5	GO:0043403	skeletal muscle regeneration	0	1	0	0.000158453	0.0499129	0.0474216	-0.229205	1
6	GO:0043405	regulation of MAPK activity	0	24	0	0.00380288	1.19791	1.13397	-1.12492	1
7	GO:0043406	positive regulation of MAPK activity	0	19	0	0.00301062	0.948344	0.898439	-1.00051	1
7	GO:0043407	negative regulation of MAPK activity	0	5	0	0.000792267	0.249564	0.236957	-0.512681	1
5	GO:0043408	regulation of MAPKKK cascade	0	1	0	0.000158453	0.0499129	0.0474216	-0.229205	1
6	GO:0043412	biopolymer modification	26	778	0.0825397	0.123277	38.8322	32.3509	-2.2561	0.992902	Miz1,Sumo1,Bckdk,Parp1,Casp1,Psen1,Araf,Apg7l,4930467B06Rik,Tceb2,Ptprs,Plod3,9530090G24Rik,Mast2,Stk24,Ptpn18,Ikbke,Dusp2,Ptp4a1,Rbx1,Anapc2,St6galnac4,Ube2l6,Pxk,Galnt1,Usp3
7	GO:0043413	biopolymer glycosylation	5	50	0.015873	0.00792267	2.49564	2.35267	1.63274	0.102231	Psen1,4930467B06Rik,9530090G24Rik,St6galnac4,Galnt1
7	GO:0043414	biopolymer methylation	0	30	0	0.0047536	1.49739	1.41611	-1.2583	1
5	GO:0043449	alkene metabolism	1	14	0.0031746	0.00221835	0.69878	0.662534	0.370067	0.512069	Ltc4s
6	GO:0043450	alkene biosynthesis	1	12	0.0031746	0.00190144	0.598954	0.568067	0.532101	0.459342	Ltc4s
2	GO:0043473	pigmentation	0	8	0	0.00126763	0.399303	0.378952	-0.64865	1
8	GO:0043487	regulation of RNA stability	0	7	0	0.00110917	0.34939	0.331635	-0.606708	1
9	GO:0043488	regulation of mRNA stability	0	5	0	0.000792267	0.249564	0.236957	-0.512681	1
9	GO:0043489	RNA stabilization	0	2	0	0.000316907	0.0998257	0.0948281	-0.324171	1
4	GO:0044237	cellular metabolism	182	3420	0.577778	0.541911	170.702	74.3054	1.31067	0.104962	Irf2bp1,Smpd1,Pa2g4,Bcat2,Ovgp1,Pdlim1,Rrm1,Prdx6,Atp5a1,6030490I01Rik,Miz1,Pttg1,Sumo1,E430034L04Rik,Tk2,Smarcd1,Bckdk,H2afz,Parp1,Casp1,Mtf2,Psen1,Araf,Bckdhb,Zfp61,Rxrb,Zfp239,Apg7l,Sin3a,Pold1,Lipe,Hoxa5,Gspt2,4930467B06Rik,Hspa1l,Ell2,Phf13,Dpp7,Grpel1,Ivd,Skiip,Adpgk,Taf9,Caml,Zfp96,Pip5k1b,Pccb,Gcdh,Fem1a,Cpeb1,Cndp2,Eif2s2,Sc4mol,Tceb2,Tubb6,Ptprs,Tcf4,Myst1,Myef2,Cdkn2c,Ctps2,Plod3,95300…
4	GO:0044238	primary metabolism	181	3253	0.574603	0.515449	162.367	74.7598	2.15506	0.0178224	Irf2bp1,Smpd1,Pa2g4,Bcat2,Ovgp1,Pdlim1,Pafah1b3,Rrm1,Prdx6,Atp5a1,6030490I01Rik,Miz1,Pttg1,Sumo1,E430034L04Rik,Tk2,Smarcd1,Bckdk,H2afz,Parp1,Casp1,Mtf2,Lip1,Psen1,Araf,Bckdhb,Zfp61,Rxrb,Zfp239,Apg7l,Sin3a,Pold1,Lipe,Hoxa5,Gspt2,4930467B06Rik,Hspa1l,Ell2,Phf13,Dpp7,Grpel1,Pafah2,Skiip,Adpgk,Taf9,Caml,Zfp96,Pip5k1b,Pccb,Gcdh,Fem1a,Cpeb1,Cndp2,Eif2s2,Sc4mol,Tceb2,Tubb6,Ptprs,Tcf4,Myst1,Myef2,Cdkn2c,…
5	GO:0044241	lipid digestion	0	4	0	0.000633814	0.199651	0.189596	-0.458519	1
6	GO:0044242	cellular lipid catabolism	2	11	0.00634921	0.00174299	0.549041	0.52081	2.01055	0.101455	Smpd1,Lipe
8	GO:0044247	cellular polysaccharide catabolism	2	6	0.00634921	0.000950721	0.299477	0.284304	3.18927	0.0325948	Ovgp1,Chi3l1
5	GO:0044248	cellular catabolism	16	239	0.0507937	0.0378704	11.9292	10.9063	1.23266	0.140581	Smpd1,Bcat2,Ovgp1,Bckdhb,Lipe,Adpgk,Psmb1,Psmb9,Dcps,Taldo1,Ldh1,Gne,Psmb4,Usp3,Bad,Chi3l1
5	GO:0044249	cellular biosynthesis	34	565	0.107937	0.0895262	28.2008	24.3984	1.17406	0.142218	Bcat2,Atp5a1,Psen1,Apg7l,Gspt2,4930467B06Rik,Pccb,Cpeb1,Eif2s2,Ctps2,9530090G24Rik,Ltc4s,Ctbp2,Atp5e,Mrpl18,Mtif2,Gnpat,Mrps17,Slc22a17,Eif2b4,Grhpr,Bzw2,Clptm1,Eif3s12,Scd1,Gatm,St6galnac4,Eif3s4,Mrp63,Nola2,Gne,Galnt1,Mrpl35,Ict1
[truncated: 730 more rows]

## Sheet: HBV - Cellular component
GO level	GO ID	GO term	Number in list	Number in array	Frequency in list	Frequency in array	Expected frequency	Variance	z-stat	Hyperg P	Genes in list
0	all	all	315	6311	1	1	315	0	NaN	1	Irf2bp1,Slc4a2,Smpd1,Pa2g4,Slc7a6,Bcat2,Arrb1,Ovgp1,Pea15,Pdlim1,Tm9sf2,Pafah1b3,Rrm1,Prdx6,Atp5a1,6030490I01Rik,Tnni3,Miz1,Stim1,Ccl27,Pttg1,Col4a2,Sumo1,Igbp1,E430034L04Rik,Tk2,Smarcd1,Hgs,Birc5,Bckdk,H2afz,Parp1,Casp1,Mtf2,Ms4a6b,Lip1,Psen1,Araf,Bckdhb,Zfp61,Snx12,Dok2,Cbfa2t3h,Rxrb,Zfp239,Xpo7,ICRFP703B1614Q5.6,Tnfrsf4,Cxcr4,Nipbl,Apg7l,Sin3a,Pold1,Lipe,Hoxa5,Ly75,Gspt2,Tnrc6a,Arhgap9,Lancl1,…
7	GO:0000002	mitochondrial genome maintenance	0	3	0	0.00047536	0.149739	0.14222	-0.397058	1
2	GO:0000003	reproduction	9	137	0.0285714	0.0217081	6.83806	6.35673	0.857485	0.244466	Ovgp1,Pafah1b3,Cxcr4,Hspa1l,Foxo3a,Sept4,Mea1,Dnclc1,Xdh
2	GO:0000004	biological process unknown	22	380	0.0698413	0.0602123	18.9669	16.9378	0.736988	0.262567	ICRFP703B1614Q5.6,Arhgap9,Ddhd2,Tpr,Zfp262,Cyhr1,Rsn,Vamp4,Prdx4,Chchd6,Mrpl40,Bcl2a1d,Hemgn,Rab3ip,AL033314,Centb1,Gle1l,Nola3,Arpp19,Coil,Aamp,Mrpl55
7	GO:0000012	single strand break repair	0	1	0	0.000158453	0.0499129	0.0474216	-0.229205	1
8	GO:0000018	regulation of DNA recombination	0	3	0	0.00047536	0.149739	0.14222	-0.397058	1
9	GO:0000019	regulation of mitotic recombination	0	1	0	0.000158453	0.0499129	0.0474216	-0.229205	1
7	GO:0000038	very-long-chain fatty acid metabolism	0	1	0	0.000158453	0.0499129	0.0474216	-0.229205	1
9	GO:0000041	transition metal ion transport	1	27	0.0031746	0.00427824	1.34765	1.27511	-0.307868	0.749769	Ftl1
9	GO:0000042	protein targeting to Golgi	0	1	0	0.000158453	0.0499129	0.0474216	-0.229205	1
6	GO:0000045	autophagic vacuole formation	0	3	0	0.00047536	0.149739	0.14222	-0.397058	1
6	GO:0000050	urea cycle	0	6	0	0.000950721	0.299477	0.284304	-0.561658	1
4	GO:0000051	urea cycle intermediate metabolism	0	7	0	0.00110917	0.34939	0.331635	-0.606708	1
8	GO:0000054	ribosome export from nucleus	0	1	0	0.000158453	0.0499129	0.0474216	-0.229205	1
9	GO:0000055	ribosomal large subunit export from nucleus	0	1	0	0.000158453	0.0499129	0.0474216	-0.229205	1
10	GO:0000059	protein import into nucleus, docking	4	10	0.0126984	0.00158453	0.499129	0.473539	5.08743	0.00100631	Xpo7,Ranbp5,Xpo1,Ipo4
10	GO:0000060	protein import into nucleus, translocation	0	8	0	0.00126763	0.399303	0.378952	-0.64865	1
5	GO:0000067	DNA replication and chromosome cycle	1	4	0.0031746	0.000633814	0.199651	0.189596	1.83808	0.185236	Pttg1
8	GO:0000070	mitotic sister chromatid segregation	0	10	0	0.00158453	0.499129	0.473539	-0.725328	1
8	GO:0000072	M phase specific microtubule process	0	1	0	0.000158453	0.0499129	0.0474216	-0.229205	1
5	GO:0000074	regulation of progression through cell cycle	9	207	0.0285714	0.0327999	10.332	9.49579	-0.432241	0.713641	Araf,Gspt2,Crkl,Ccnt1,Ing1,Rab8a,Ect2,Ccnd2,Ccng2
6	GO:0000075	cell cycle checkpoint	0	13	0	0.0020599	0.648867	0.615308	-0.827198	1
7	GO:0000077	DNA damage checkpoint	0	10	0	0.00158453	0.499129	0.473539	-0.725328	1
6	GO:0000079	regulation of cyclin dependent protein kinase activity	0	5	0	0.000792267	0.249564	0.236957	-0.512681	1
7	GO:0000080	G1 phase of mitotic cell cycle	0	2	0	0.000316907	0.0998257	0.0948281	-0.324171	1
7	GO:0000082	G1/S transition of mitotic cell cycle	1	16	0.0031746	0.00253526	0.798606	0.756941	0.231481	0.559668	Gspt2
7	GO:0000084	S phase of mitotic cell cycle	1	2	0.0031746	0.000316907	0.0998257	0.0948281	2.9232	0.0973419	Anp32b
7	GO:0000085	G2 phase of mitotic cell cycle	0	1	0	0.000158453	0.0499129	0.0474216	-0.229205	1
7	GO:0000086	G2/M transition of mitotic cell cycle	0	1	0	0.000158453	0.0499129	0.0474216	-0.229205	1
6	GO:0000087	M phase of mitotic cell cycle	3	78	0.00952381	0.0123594	3.8932	3.65374	-0.467284	0.755081	Pttg1,Anapc2,Ccng2
7	GO:0000089	mitotic metaphase	0	3	0	0.00047536	0.149739	0.14222	-0.397058	1
6	GO:0000096	sulfur amino acid metabolism	0	8	0	0.00126763	0.399303	0.378952	-0.64865	1
7	GO:0000097	sulfur amino acid biosynthesis	0	4	0	0.000633814	0.199651	0.189596	-0.458519	1
7	GO:0000098	sulfur amino acid catabolism	0	3	0	0.00047536	0.149739	0.14222	-0.397058	1
7	GO:0000103	sulfate assimilation	0	4	0	0.000633814	0.199651	0.189596	-0.458519	1
10	GO:0000122	negative regulation of transcription from RNA polymerase II promoter	2	49	0.00634921	0.00776422	2.44573	2.30598	-0.293524	0.710377	Irf2bp1,Sin3a
9	GO:0000147	actin cortical patch assembly	0	1	0	0.000158453	0.0499129	0.0474216	-0.229205	1
8	GO:0000154	rRNA modification	0	1	0	0.000158453	0.0499129	0.0474216	-0.229205	1
5	GO:0000160	two-component signal transduction system (phosphorelay)	3	23	0.00952381	0.00364443	1.148	1.08689	1.77643	0.104419	Rab1,Rab2,Rab8a
7	GO:0000165	MAPKKK cascade	1	52	0.0031746	0.00823958	2.59547	2.44599	-1.02014	0.930995	Dok2
9	GO:0000184	mRNA catabolism, nonsense-mediated decay	1	5	0.0031746	0.000792267	0.249564	0.236957	1.54162	0.225929	Dcps
7	GO:0000186	activation of MAPKK activity	0	4	0	0.000633814	0.199651	0.189596	-0.458519	1
8	GO:0000187	activation of MAPK activity	0	19	0	0.00301062	0.948344	0.898439	-1.00051	1
8	GO:0000188	inactivation of MAPK activity	0	5	0	0.000792267	0.249564	0.236957	-0.512681	1
10	GO:0000209	protein polyubiquitination	0	1	0	0.000158453	0.0499129	0.0474216	-0.229205	1
8	GO:0000226	microtubule cytoskeleton organization and biogenesis	2	26	0.00634921	0.00411979	1.29773	1.22808	0.633708	0.375233	Birc5,Tbca
11	GO:0000244	assembly of spliceosomal tri-snRNP	0	2	0	0.000316907	0.0998257	0.0948281	-0.324171	1
8	GO:0000245	spliceosome assembly	3	15	0.00952381	0.0023768	0.748693	0.709745	2.67229	0.0358498	Sfrs2,Snrpd2,Smndc1
7	GO:0000270	peptidoglycan metabolism	0	9	0	0.00142608	0.449216	0.426253	-0.688052	1
8	GO:0000271	biosynthesis	1	10	0.0031746	0.00158453	0.499129	0.473539	0.727861	0.400938	Gne
7	GO:0000272	polysaccharide catabolism	2	6	0.00634921	0.000950721	0.299477	0.284304	3.18927	0.0325948	Ovgp1,Chi3l1
6	GO:0000273	lipoic acid metabolism	0	1	0	0.000158453	0.0499129	0.0474216	-0.229205	1
5	GO:0000278	mitotic cell cycle	5	111	0.015873	0.0175883	5.54033	5.17203	-0.237589	0.656904	Pttg1,Gspt2,Anapc2,Anp32b,Ccng2
5	GO:0000279	M phase	4	104	0.0126984	0.0164792	5.19094	4.85134	-0.540702	0.770351	Pttg1,Cpeb1,Anapc2,Ccng2
6	GO:0000281	cytokinesis after mitosis	0	1	0	0.000158453	0.0499129	0.0474216	-0.229205	1
10	GO:0000288	mRNA catabolism, deadenylylation-dependent decay	0	2	0	0.000316907	0.0998257	0.0948281	-0.324171	1
11	GO:0000289	poly(A) tail shortening	0	1	0	0.000158453	0.0499129	0.0474216	-0.229205	1
9	GO:0000291	mRNA catabolism, exonucleolytic	0	1	0	0.000158453	0.0499129	0.0474216	-0.229205	1
9	GO:0000294	mRNA catabolism, endonucleolytic cleavage-dependent decay	0	1	0	0.000158453	0.0499129	0.0474216	-0.229205	1
9	GO:0000301	retrograde transport, vesicle recycling within Golgi	0	1	0	0.000158453	0.0499129	0.0474216	-0.229205	1
7	GO:0000302	response to reactive oxygen species	1	10	0.0031746	0.00158453	0.499129	0.473539	0.727861	0.400938	Prdx6
9	GO:0000303	response to superoxide	0	1	0	0.000158453	0.0499129	0.0474216	-0.229205	1
8	GO:0000305	response to oxygen radical	0	2	0	0.000316907	0.0998257	0.0948281	-0.324171	1
6	GO:0000320	re-entry into mitotic cell cycle	0	2	0	0.000316907	0.0998257	0.0948281	-0.324171	1
11	GO:0000351	assembly of spliceosomal tri-snRNP U4/U6.U5	0	1	0	0.000158453	0.0499129	0.0474216	-0.229205	1
9	GO:0000375	RNA splicing, via transesterification reactions	5	85	0.015873	0.0134685	4.24259	3.97717	0.379789	0.419883	Skiip,Sfrs2,Snrpd2,Sf3a3,Smndc1
10	GO:0000377	RNA splicing, via transesterification reactions with bulged adenosine as nucleophile	5	85	0.015873	0.0134685	4.24259	3.97717	0.379789	0.419883	Skiip,Sfrs2,Snrpd2,Sf3a3,Smndc1
10	GO:0000387	spliceosomal snRNP biogenesis	0	2	0	0.000316907	0.0998257	0.0948281	-0.324171	1
9	GO:0000394	RNA splicing, via endonucleolytic cleavage and ligation	0	1	0	0.000158453	0.0499129	0.0474216	-0.229205	1
10	GO:0000395	nuclear mRNA 5-prime-splice site recognition	0	1	0	0.000158453	0.0499129	0.0474216	-0.229205	1
9	GO:0000398	nuclear mRNA splicing, via spliceosome	5	85	0.015873	0.0134685	4.24259	3.97717	0.379789	0.419883	Skiip,Sfrs2,Snrpd2,Sf3a3,Smndc1
5	GO:0000578	embryonic axis specification	0	3	0	0.00047536	0.149739	0.14222	-0.397058	1
8	GO:0000723	telomere maintenance	2	13	0.00634921	0.0020599	0.648867	0.615308	1.72247	0.134896	Parp1,Terf2ip
8	GO:0000724	double-strand break repair via homologous recombination	0	2	0	0.000316907	0.0998257	0.0948281	-0.324171	1
8	GO:0000725	recombinational repair	0	2	0	0.000316907	0.0998257	0.0948281	-0.324171	1
7	GO:0000726	non-recombinational repair	0	2	0	0.000316907	0.0998257	0.0948281	-0.324171	1
5	GO:0000819	sister chromatid segregation	0	10	0	0.00158453	0.499129	0.473539	-0.725328	1
5	GO:0000902	cellular morphogenesis	8	195	0.0253968	0.0308984	9.73301	8.9629	-0.578863	0.765718	Crb3,Plxnb2,Ogfr,Sema4f,Morf4l1,Nckap1,Dnclc1,Efnb1
5	GO:0000904	cellular morphogenesis during differentiation	3	79	0.00952381	0.0125178	3.94312	3.69999	-0.490303	0.762731	Plxnb2,Sema4f,Efnb1
5	GO:0000910	cytokinesis	0	9	0	0.00142608	0.449216	0.426253	-0.688052	1
6	GO:0001101	response to acid	0	1	0	0.000158453	0.0499129	0.0474216	-0.229205	1
4	GO:0001501	skeletal development	6	91	0.0190476	0.0144193	4.54207	4.25381	0.706883	0.301542	Hoxa5,Jag2,Runx2,Cbfb,Ifi204,Tieg1
5	GO:0001502	cartilage condensation	0	8	0	0.00126763	0.399303	0.378952	-0.64865	1
5	GO:0001503	ossification	4	55	0.0126984	0.00871494	2.74521	2.58587	0.780314	0.294077	Runx2,Cbfb,Ifi204,Tieg1
7	GO:0001504	neurotransmitter uptake	0	3	0	0.00047536	0.149739	0.14222	-0.397058	1
7	GO:0001505	regulation of neurotransmitter levels	1	27	0.0031746	0.00427824	1.34765	1.27511	-0.307868	0.749769	Nr4a2
6	GO:0001508	regulation of action potential	0	9	0	0.00142608	0.449216	0.426253	-0.688052	1
8	GO:0001510	RNA methylation	0	1	0	0.000158453	0.0499129	0.0474216	-0.229205	1
10	GO:0001516	prostaglandin biosynthesis	0	6	0	0.000950721	0.299477	0.284304	-0.561658	1
8	GO:0001522	pseudouridine synthesis	0	1	0	0.000158453	0.0499129	0.0474216	-0.229205	1
7	GO:0001523	retinoid metabolism	1	3	0.0031746	0.00047536	0.149739	0.14222	2.25462	0.14241	Adh5
6	GO:0001525	angiogenesis	3	63	0.00952381	0.00998257	3.14451	2.9582	-0.08402	0.615843	Cxcr4,Thbs1,Amot
6	GO:0001539	ciliary or flagellar motility	0	1	0	0.000158453	0.0499129	0.0474216	-0.229205	1
6	GO:0001541	ovarian follicle development	1	4	0.0031746	0.000633814	0.199651	0.189596	1.83808	0.185236	Foxo3a
6	GO:0001542	ovulation (sensu Mammalia)	1	6	0.0031746	0.000950721	0.299477	0.284304	1.31381	0.264595	Foxo3a
7	GO:0001544	initiation of primordial ovarian follicle growth	1	1	0.0031746	0.000158453	0.0499129	0.0474216	4.3629	0.0499129	Foxo3a
7	GO:0001547	antral ovarian follicle growth	1	1	0.0031746	0.000158453	0.0499129	0.0474216	4.3629	0.0499129	Foxo3a
6	GO:0001553	luteinization	0	2	0	0.000316907	0.0998257	0.0948281	-0.324171	1
9	GO:0001556	oocyte maturation	1	2	0.0031746	0.000316907	0.0998257	0.0948281	2.9232	0.0973419	Foxo3a
5	GO:0001558	regulation of cell growth	2	42	0.00634921	0.00665505	2.09634	1.97876	-0.068487	0.627593	Ogfr,Morf4l1
5	GO:0001560	regulation of cell growth by extracellular stimulus	0	1	0	0.000158453	0.0499129	0.0474216	-0.229205	1
8	GO:0001561	fatty acid alpha-oxidation	0	1	0	0.000158453	0.0499129	0.0474216	-0.229205	1
6	GO:0001562	response to protozoa	0	1	0	0.000158453	0.0499129	0.0474216	-0.229205	1
5	GO:0001568	blood vessel development	4	77	0.0126984	0.0122009	3.84329	3.60748	0.082508	0.540728	Psen1,Cxcr4,Thbs1,Amot
5	GO:0001569	patterning of blood vessels	1	10	0.0031746	0.00158453	0.499129	0.473539	0.727861	0.400938	Cxcr4
6	GO:0001570	vasculogenesis	1	9	0.0031746	0.00142608	0.449216	0.426253	0.843622	0.369419	Amot
9	GO:0001573	ganglioside metabolism	0	6	0	0.000950721	0.299477	0.284304	-0.561658	1
10	GO:0001574	ganglioside biosynthesis	0	3	0	0.00047536	0.149739	0.14222	-0.397058	1
9	GO:0001578	microtubule bundle formation	0	3	0	0.00047536	0.149739	0.14222	-0.397058	1
4	GO:0001649	osteoblast differentiation	3	14	0.00952381	0.00221835	0.69878	0.662534	2.82718	0.0297525	Runx2,Cbfb,Ifi204
4	GO:0001654	eye development	0	41	0	0.00649659	2.04643	1.93196	-1.4723	1
4	GO:0001655	urogenital system development	0	26	0	0.00411979	1.29773	1.22808	-1.17104	1
5	GO:0001656	metanephros development	0	19	0	0.00301062	0.948344	0.898439	-1.00051	1
6	GO:0001657	ureteric bud development	0	12	0	0.00190144	0.598954	0.568067	-0.794683	1
6	GO:0001658	ureteric bud branching	0	6	0	0.000950721	0.299477	0.284304	-0.561658	1
4	GO:0001659	thermoregulation	1	3	0.0031746	0.00047536	0.149739	0.14222	2.25462	0.14241	Ptger3
6	GO:0001660	fever	1	3	0.0031746	0.00047536	0.149739	0.14222	2.25462	0.14241	Ptger3
6	GO:0001662	behavioral fear response	0	3	0	0.00047536	0.149739	0.14222	-0.397058	1
5	GO:0001666	response to hypoxia	1	10	0.0031746	0.00158453	0.499129	0.473539	0.727861	0.400938	Casp1
7	GO:0001667	ameboid cell migration	1	3	0.0031746	0.00047536	0.149739	0.14222	2.25462	0.14241	Cxcr4
6	GO:0001675	acrosome formation	0	3	0	0.00047536	0.149739	0.14222	-0.397058	1
7	GO:0001676	long-chain fatty acid metabolism	0	7	0	0.00110917	0.34939	0.331635	-0.606708	1
5	GO:0001678	cell glucose homeostasis	0	2	0	0.000316907	0.0998257	0.0948281	-0.324171	1
6	GO:0001701	embryonic development (sensu Mammalia)	2	28	0.00634921	0.0044367	1.39756	1.32212	0.523936	0.411098	Chd8,Amot
6	GO:0001702	gastrulation (sensu Deuterostomia)	1	13	0.0031746	0.0020599	0.648867	0.615308	0.447636	0.486379	Amot
5	GO:0001704	formation of primary germ layer	0	10	0	0.00158453	0.499129	0.473539	-0.725328	1
5	GO:0001706	endoderm formation	0	1	0	0.000158453	0.0499129	0.0474216	-0.229205	1
6	GO:0001707	mesoderm formation	0	9	0	0.00142608	0.449216	0.426253	-0.688052	1
5	GO:0001708	cell fate specification	1	9	0.0031746	0.00142608	0.449216	0.426253	0.843622	0.369419	Psen1
5	GO:0001709	cell fate determination	0	9	0	0.00142608	0.449216	0.426253	-0.688052	1
8	GO:0001710	mesodermal cell fate commitment	0	1	0	0.000158453	0.0499129	0.0474216	-0.229205	1
9	GO:0001719	inhibition of caspase activation	0	3	0	0.00047536	0.149739	0.14222	-0.397058	1
5	GO:0001736	establishment of planar polarity	0	2	0	0.000316907	0.0998257	0.0948281	-0.324171	1
5	GO:0001738	morphogenesis of a polarized epithelium	1	5	0.0031746	0.000792267	0.249564	0.236957	1.54162	0.225929	Crb3
7	GO:0001745	compound eye morphogenesis (sensu Endopterygota)	0	1	0	0.000158453	0.0499129	0.0474216	-0.229205	1
6	GO:0001747	eye development (sensu Mammalia)	0	26	0	0.00411979	1.29773	1.22808	-1.17104	1
6	GO:0001754	eye photoreceptor cell differentiation	0	6	0	0.000950721	0.299477	0.284304	-0.561658	1
7	GO:0001755	neural crest cell migration	1	7	0.0031746	0.00110917	0.34939	0.331635	1.12977	0.301336	Efnb1
6	GO:0001756	somitogenesis	0	12	0	0.00190144	0.598954	0.568067	-0.794683	1
5	GO:0001757	somite specification	0	3	0	0.00047536	0.149739	0.14222	-0.397058	1
7	GO:0001759	induction of an organ	0	10	0	0.00158453	0.499129	0.473539	-0.725328	1
10	GO:0001762	beta-alanine transport	0	1	0	0.000158453	0.0499129	0.0474216	-0.229205	1
5	GO:0001763	branching morphogenesis	1	27	0.0031746	0.00427824	1.34765	1.27511	-0.307868	0.749769	Cxcr4
7	GO:0001764	neuron migration	2	30	0.00634921	0.0047536	1.49739	1.41611	0.422364	0.445924	Psen1,Cxcr4
8	GO:0001766	lipid raft polarization	0	1	0	0.000158453	0.0499129	0.0474216	-0.229205	1
10	GO:0001767	establishment of lymphocyte polarity	0	1	0	0.000158453	0.0499129	0.0474216	-0.229205	1
8	GO:0001768	establishment of T cell polarity	0	1	0	0.000158453	0.0499129	0.0474216	-0.229205	1
7	GO:0001771	formation of immunological synapse	0	1	0	0.000158453	0.0499129	0.0474216	-0.229205	1
6	GO:0001773	dendritic cell activation	0	5	0	0.000792267	0.249564	0.236957	-0.512681	1
4	GO:0001775	cell activation	5	87	0.015873	0.0137855	4.34242	4.06945	0.325973	0.439819	Igbp1,Cxcr4,Cbfb,Efnb1,Bad
5	GO:0001776	immune cell homeostasis	0	11	0	0.00174299	0.549041	0.52081	-0.760791	1
7	GO:0001778	plasma membrane repair	0	3	0	0.00047536	0.149739	0.14222	-0.397058	1
8	GO:0001779	natural killer cell differentiation	0	3	0	0.00047536	0.149739	0.14222	-0.397058	1
6	GO:0001780	neutrophil homeostasis	0	2	0	0.000316907	0.0998257	0.0948281	-0.324171	1
7	GO:0001781	programmed cell death, neutrophils	0	2	0	0.000316907	0.0998257	0.0948281	-0.324171	1
6	GO:0001782	B cell homeostasis	0	6	0	0.000950721	0.299477	0.284304	-0.561658	1
7	GO:0001783	programmed cell death, B cells	0	1	0	0.000158453	0.0499129	0.0474216	-0.229205	1
9	GO:0001788	antibody-dependent cellular cytotoxicity	0	4	0	0.000633814	0.199651	0.189596	-0.458519	1
8	GO:0001794	type IIa hypersensitivity	0	6	0	0.000950721	0.299477	0.284304	-0.561658	1
7	GO:0001796	regulation of type IIa hypersensitivity	0	6	0	0.000950721	0.299477	0.284304	-0.561658	1
8	GO:0001798	positive regulation of type IIa hypersensitivity	0	6	0	0.000950721	0.299477	0.284304	-0.561658	1
8	GO:0001802	type III hypersensitivity	0	3	0	0.00047536	0.149739	0.14222	-0.397058	1
7	GO:0001803	regulation of type III hypersensitivity	0	3	0	0.00047536	0.149739	0.14222	-0.397058	1
8	GO:0001805	positive regulation of type III hypersensitivity	0	3	0	0.00047536	0.149739	0.14222	-0.397058	1
9	GO:0001806	type IV hypersensitivity	0	1	0	0.000158453	0.0499129	0.0474216	-0.229205	1
7	GO:0001807	regulation of type IV hypersensitivity	0	1	0	0.000158453	0.0499129	0.0474216	-0.229205	1
7	GO:0001808	negative regulation of type IV hypersensitivity	0	1	0	0.000158453	0.0499129	0.0474216	-0.229205	1
7	GO:0001810	regulation of type I hypersensitivity	0	5	0	0.000792267	0.249564	0.236957	-0.512681	1
8	GO:0001811	negative regulation of type I hypersensitivity	0	1	0	0.000158453	0.0499129	0.0474216	-0.229205	1
8	GO:0001812	positive regulation of type I hypersensitivity	0	4	0	0.000633814	0.199651	0.189596	-0.458519	1
5	GO:0001816	cytokine production	0	35	0	0.00554587	1.74695	1.65081	-1.35966	1
6	GO:0001817	regulation of cytokine production	0	26	0	0.00411979	1.29773	1.22808	-1.17104	1
7	GO:0001818	negative regulation of cytokine production	0	5	0	0.000792267	0.249564	0.236957	-0.512681	1
7	GO:0001819	positive regulation of cytokine production	0	18	0	0.00285216	0.898431	0.851288	-0.973748	1
7	GO:0001820	serotonin secretion	0	3	0	0.00047536	0.149739	0.14222	-0.397058	1
4	GO:0001822	kidney development	0	22	0	0.00348598	1.09808	1.0398	-1.07686	1
5	GO:0001823	mesonephros development	0	1	0	0.000158453	0.0499129	0.0474216	-0.229205	1
3	GO:0001824	blastocyst development	0	6	0	0.000950721	0.299477	0.284304	-0.561658	1
4	GO:0001832	blastocyst growth	0	3	0	0.00047536	0.149739	0.14222	-0.397058	1
5	GO:0001833	inner cell mass cell proliferation	0	2	0	0.000316907	0.0998257	0.0948281	-0.324171	1
3	GO:0001835	blastocyst hatching	0	1	0	0.000158453	0.0499129	0.0474216	-0.229205	1
9	GO:0001836	release of cytochrome c from mitochondria	1	3	0.0031746	0.00047536	0.149739	0.14222	2.25462	0.14241	Bcl2
5	GO:0001837	epithelial to mesenchymal transition	0	5	0	0.000792267	0.249564	0.236957	-0.512681	1
5	GO:0001838	embryonic epithelial tube formation	0	12	0	0.00190144	0.598954	0.568067	-0.794683	1
6	GO:0001839	neural plate morphogenesis	0	12	0	0.00190144	0.598954	0.568067	-0.794683	1
5	GO:0001841	neural tube formation	0	11	0	0.00174299	0.549041	0.52081	-0.760791	1
6	GO:0001842	neural fold formation	0	1	0	0.000158453	0.0499129	0.0474216	-0.229205	1
6	GO:0001843	neural tube closure	0	10	0	0.00158453	0.499129	0.473539	-0.725328	1
8	GO:0001844	protein insertion into mitochondrial membrane during induction of apoptosis	0	1	0	0.000158453	0.0499129	0.0474216	-0.229205	1
9	GO:0001865	NK T cell differentiation	0	3	0	0.00047536	0.149739	0.14222	-0.397058	1
9	GO:0001866	NK T cell proliferation	0	1	0	0.000158453	0.0499129	0.0474216	-0.229205	1
7	GO:0001878	response to yeast	0	1	0	0.000158453	0.0499129	0.0474216	-0.229205	1
5	GO:0001880	Mullerian duct regression	0	1	0	0.000158453	0.0499129	0.0474216	-0.229205	1
8	GO:0001881	receptor recycling	1	1	0.0031746	0.000158453	0.0499129	0.0474216	4.3629	0.0499129	Caml
5	GO:0001885	endothelial cell development	0	1	0	0.000158453	0.0499129	0.0474216	-0.229205	1
6	GO:0001886	endothelial cell morphogenesis	0	1	0	0.000158453	0.0499129	0.0474216	-0.229205	1
6	GO:0001887	selenium metabolism	0	1	0	0.000158453	0.0499129	0.0474216	-0.229205	1
5	GO:0001889	liver development	0	4	0	0.000633814	0.199651	0.189596	-0.458519	1
5	GO:0001890	placenta development	0	8	0	0.00126763	0.399303	0.378952	-0.64865	1
4	GO:0001892	embryonic placenta development	0	5	0	0.000792267	0.249564	0.236957	-0.512681	1
4	GO:0001894	tissue homeostasis	0	12	0	0.00190144	0.598954	0.568067	-0.794683	1
5	GO:0001906	cell killing	0	9	0	0.00142608	0.449216	0.426253	-0.688052	1
6	GO:0001909	immune cell mediated cytotoxicity	0	9	0	0.00142608	0.449216	0.426253	-0.688052	1
7	GO:0001910	regulation of immune cell mediated cytotoxicity	0	5	0	0.000792267	0.249564	0.236957	-0.512681	1
8	GO:0001911	negative regulation of immune cell mediated cytotoxicity	0	1	0	0.000158453	0.0499129	0.0474216	-0.229205	1
8	GO:0001912	positive regulation of immune cell mediated cytotoxicity	0	4	0	0.000633814	0.199651	0.189596	-0.458519	1
9	GO:0001913	T cell mediated cytotoxicity	0	2	0	0.000316907	0.0998257	0.0948281	-0.324171	1
10	GO:0001914	regulation of T cell mediated cytotoxicity	0	2	0	0.000316907	0.0998257	0.0948281	-0.324171	1
11	GO:0001916	positive regulation of T cell mediated cytotoxicity	0	2	0	0.000316907	0.0998257	0.0948281	-0.324171	1
9	GO:0001932	regulation of protein amino acid phosphorylation	0	22	0	0.00348598	1.09808	1.0398	-1.07686	1
8	GO:0001933	negative regulation of protein amino acid phosphorylation	0	2	0	0.000316907	0.0998257	0.0948281	-0.324171	1
8	GO:0001934	positive regulation of protein amino acid phosphorylation	0	12	0	0.00190144	0.598954	0.568067	-0.794683	1
5	GO:0001935	endothelial cell proliferation	0	1	0	0.000158453	0.0499129	0.0474216	-0.229205	1
6	GO:0001936	regulation of endothelial cell proliferation	0	1	0	0.000158453	0.0499129	0.0474216	-0.229205	1
7	GO:0001937	negative regulation of endothelial cell proliferation	0	1	0	0.000158453	0.0499129	0.0474216	-0.229205	1
6	GO:0001941	postsynaptic membrane organization	0	1	0	0.000158453	0.0499129	0.0474216	-0.229205	1
6	GO:0001942	hair follicle development	1	11	0.0031746	0.00174299	0.549041	0.52081	0.62488	0.430887	Psen1
6	GO:0001943	hair follicle maturation	1	7	0.0031746	0.00110917	0.34939	0.331635	1.12977	0.301336	Psen1
4	GO:0001944	vasculature development	4	79	0.0126984	0.0125178	3.94312	3.69999	0.029573	0.561276	Psen1,Cxcr4,Thbs1,Amot
5	GO:0001945	lymph vessel development	0	2	0	0.000316907	0.0998257	0.0948281	-0.324171	1
4	GO:0001946	lymphangiogenesis	0	1	0	0.000158453	0.0499129	0.0474216	-0.229205	1
6	GO:0001956	positive regulation of neurotransmitter secretion	0	1	0	0.000158453	0.0499129	0.0474216	-0.229205	1
6	GO:0001957	intramembranous ossification	0	1	0	0.000158453	0.0499129	0.0474216	-0.229205	1
6	GO:0001958	endochondral ossification	0	1	0	0.000158453	0.0499129	0.0474216	-0.229205	1
8	GO:0001963	synaptic transmission, dopaminergic	0	3	0	0.00047536	0.149739	0.14222	-0.397058	1
6	GO:0001964	startle response	0	1	0	0.000158453	0.0499129	0.0474216	-0.229205	1
4	GO:0002009	morphogenesis of an epithelium	2	49	0.00634921	0.00776422	2.44573	2.30598	-0.293524	0.710377	Crb3,Xdh
5	GO:0002011	morphogenesis of an epithelial sheet	0	4	0	0.000633814	0.199651	0.189596	-0.458519	1
4	GO:0002165	larval or pupal development (sensu Insecta)	0	1	0	0.000158453	0.0499129	0.0474216	-0.229205	1
5	GO:0005975	carbohydrate metabolism	10	212	0.031746	0.0335921	10.5815	9.7172	-0.186551	0.620265	Smpd1,Ovgp1,Adpgk,Glo1,Smpdl3a,Taldo1,Ldh1,Gne,Bad,Chi3l1
6	GO:0005976	polysaccharide metabolism	3	26	0.00952381	0.00411979	1.29773	1.22808	1.53608	0.137752	Ovgp1,Gne,Chi3l1
8	GO:0005977	glycogen metabolism	0	17	0	0.00269371	0.848518	0.804122	-0.946238	1
10	GO:0005978	glycogen biosynthesis	0	6	0	0.000950721	0.299477	0.284304	-0.561658	1
10	GO:0005980	glycogen catabolism	0	2	0	0.000316907	0.0998257	0.0948281	-0.324171	1
7	GO:0005984	disaccharide metabolism	0	1	0	0.000158453	0.0499129	0.0474216	-0.229205	1
8	GO:0005988	lactose metabolism	0	1	0	0.000158453	0.0499129	0.0474216	-0.229205	1
9	GO:0005989	lactose biosynthesis	0	1	0	0.000158453	0.0499129	0.0474216	-0.229205	1
7	GO:0005996	monosaccharide metabolism	5	83	0.015873	0.0131516	4.14277	3.88484	0.434923	0.399833	Adpgk,Taldo1,Ldh1,Gne,Bad
9	GO:0006000	fructose metabolism	0	2	0	0.000316907	0.0998257	0.0948281	-0.324171	1
10	GO:0006003	fructose 2,6-bisphosphate metabolism	0	2	0	0.000316907	0.0998257	0.0948281	-0.324171	1
9	GO:0006004	fucose metabolism	0	1	0	0.000158453	0.0499129	0.0474216	-0.229205	1
9	GO:0006006	glucose metabolism	5	62	0.015873	0.00982412	3.0946	2.91171	1.11664	0.195943	Adpgk,Taldo1,Ldh1,Gne,Bad
9	GO:0006007	glucose catabolism	5	38	0.015873	0.00602123	1.89669	1.79145	2.31858	0.0389841	Adpgk,Taldo1,Ldh1,Gne,Bad
9	GO:0006012	galactose metabolism	0	6	0	0.000950721	0.299477	0.284304	-0.561658	1
9	GO:0006013	mannose metabolism	0	6	0	0.000950721	0.299477	0.284304	-0.561658	1
9	GO:0006014	D-ribose metabolism	0	1	0	0.000158453	0.0499129	0.0474216	-0.229205	1
9	GO:0006020	myo-inositol metabolism	0	5	0	0.000792267	0.249564	0.236957	-0.512681	1
9	GO:0006021	myo-inositol biosynthesis	0	1	0	0.000158453	0.0499129	0.0474216	-0.229205	1
7	GO:0006022	aminoglycan metabolism	0	9	0	0.00142608	0.449216	0.426253	-0.688052	1
8	GO:0006023	aminoglycan biosynthesis	0	2	0	0.000316907	0.0998257	0.0948281	-0.324171	1
9	GO:0006024	nthesis	0	2	0	0.000316907	0.0998257	0.0948281	-0.324171	1
8	GO:0006026	aminoglycan catabolism	0	1	0	0.000158453	0.0499129	0.0474216	-0.229205	1
9	GO:0006027	glycosaminoglycan catabolism	0	1	0	0.000158453	0.0499129	0.0474216	-0.229205	1
7	GO:0006029	proteoglycan metabolism	0	7	0	0.00110917	0.34939	0.331635	-0.606708	1
8	GO:0006030	chitin metabolism	2	4	0.00634921	0.000633814	0.199651	0.189596	4.13468	0.0139352	Ovgp1,Chi3l1
9	GO:0006032	chitin catabolism	2	4	0.00634921	0.000633814	0.199651	0.189596	4.13468	0.0139352	Ovgp1,Chi3l1
7	GO:0006040	amino sugar metabolism	3	12	0.00952381	0.00190144	0.598954	0.568067	3.18567	0.0193585	Ovgp1,Gne,Chi3l1
8	GO:0006041	glucosamine metabolism	3	9	0.00952381	0.00142608	0.449216	0.426253	3.90697	0.00826219	Ovgp1,Gne,Chi3l1
9	GO:0006042	glucosamine biosynthesis	0	1	0	0.000158453	0.0499129	0.0474216	-0.229205	1
9	GO:0006043	glucosamine catabolism	2	4	0.00634921	0.000633814	0.199651	0.189596	4.13468	0.0139352	Ovgp1,Chi3l1
9	GO:0006044	N-acetylglucosamine metabolism	3	9	0.00952381	0.00142608	0.449216	0.426253	3.90697	0.00826219	Ovgp1,Gne,Chi3l1
10	GO:0006045	N-acetylglucosamine biosynthesis	0	1	0	0.000158453	0.0499129	0.0474216	-0.229205	1
10	GO:0006046	N-acetylglucosamine catabolism	2	4	0.00634921	0.000633814	0.199651	0.189596	4.13468	0.0139352	Ovgp1,Chi3l1
7	GO:0006047	UDP-N-acetylglucosamine metabolism	1	2	0.0031746	0.000316907	0.0998257	0.0948281	2.9232	0.0973419	Gne
8	GO:0006048	UDP-N-acetylglucosamine biosynthesis	0	1	0	0.000158453	0.0499129	0.0474216	-0.229205	1
7	GO:0006054	N-acetylneuraminate metabolism	1	3	0.0031746	0.00047536	0.149739	0.14222	2.25462	0.14241	Gne
8	GO:0006055	CMP-N-acetylneuraminate biosynthesis	0	1	0	0.000158453	0.0499129	0.0474216	-0.229205	1
7	GO:0006063	uronic acid metabolism	0	1	0	0.000158453	0.0499129	0.0474216	-0.229205	1
5	GO:0006066	alcohol metabolism	10	140	0.031746	0.0221835	6.9878	6.49277	1.18214	0.160647	Lipe,Adpgk,Sc4mol,Nr4a2,Sgpp1,Taldo1,Ldh1,Gne,Fdps,Bad
7	GO:0006071	glycerol metabolism	0	7	0	0.00110917	0.34939	0.331635	-0.606708	1
8	GO:0006072	glycerol-3-phosphate metabolism	0	4	0	0.000633814	0.199651	0.189596	-0.458519	1
8	GO:0006073	glucan metabolism	0	17	0	0.00269371	0.848518	0.804122	-0.946238	1
5	GO:0006081	aldehyde metabolism	0	3	0	0.00047536	0.149739	0.14222	-0.397058	1
5	GO:0006082	organic acid metabolism	14	252	0.0444444	0.0399303	12.578	11.4749	0.419772	0.378353	Bcat2,Bckdhb,Pccb,Ltc4s,Sdsl,Ctbp2,Ggh,MGI:1928940,Slc22a17,Grhpr,Scd1,Gatm,Gne,Shmt1
7	GO:0006084	acetyl-CoA metabolism	0	25	0	0.00396134	1.24782	1.18103	-1.14821	1
8	GO:0006085	acetyl-CoA biosynthesis	0	4	0	0.000633814	0.199651	0.189596	-0.458519	1
8	GO:0006086	acetyl-CoA biosynthesis from pyruvate	0	2	0	0.000316907	0.0998257	0.0948281	-0.324171	1
7	GO:0006090	pyruvate metabolism	0	15	0	0.0023768	0.748693	0.709745	-0.888694	1
5	GO:0006091	generation of precursor metabolites and energy	15	311	0.047619	0.049279	15.5229	14.0236	-0.139633	0.59445	Atp5a1,Ivd,Adpgk,Gcdh,Por,Polr2l,Ndufs1,Atp5e,1110020P15Rik,Sqle,Trip6,Taldo1,Ldh1,Gne,Xdh
7	GO:0006092	main pathways of carbohydrate metabolism	4	66	0.0126984	0.0104579	3.29425	3.09758	0.400997	0.420323	Adpgk,Taldo1,Ldh1,Gne
9	GO:0006094	gluconeogenesis	0	13	0	0.0020599	0.648867	0.615308	-0.827198	1
8	GO:0006096	glycolysis	3	31	0.00952381	0.00491206	1.5473	1.46308	1.201	0.199734	Adpgk,Ldh1,Gne
8	GO:0006097	glyoxylate cycle	0	1	0	0.000158453	0.0499129	0.0474216	-0.229205	1
11	GO:0006098	pentose-phosphate shunt	1	7	0.0031746	0.00110917	0.34939	0.331635	1.12977	0.301336	Taldo1
9	GO:0006099	tricarboxylic acid cycle	0	18	0	0.00285216	0.898431	0.851288	-0.973748	1
8	GO:0006100	tricarboxylic acid cycle intermediate metabolism	1	9	0.0031746	0.00142608	0.449216	0.426253	0.843622	0.369419	Ldh1
7	GO:0006101	citrate metabolism	0	1	0	0.000158453	0.0499129	0.0474216	-0.229205	1
7	GO:0006104	succinyl-CoA metabolism	0	1	0	0.000158453	0.0499129	0.0474216	-0.229205	1
7	GO:0006106	fumarate metabolism	0	1	0	0.000158453	0.0499129	0.0474216	-0.229205	1
7	GO:0006108	malate metabolism	0	3	0	0.00047536	0.149739	0.14222	-0.397058	1
5	GO:0006109	regulation of carbohydrate metabolism	0	1	0	0.000158453	0.0499129	0.0474216	-0.229205	1
8	GO:0006111	regulation of gluconeogenesis	0	1	0	0.000158453	0.0499129	0.0474216	-0.229205	1
7	GO:0006112	energy reserve metabolism	0	19	0	0.00301062	0.948344	0.898439	-1.00051	1
7	GO:0006113	fermentation	0	1	0	0.000158453	0.0499129	0.0474216	-0.229205	1
8	GO:0006114	glycerol biosynthesis	0	1	0	0.000158453	0.0499129	0.0474216	-0.229205	1
10	GO:0006116	NADH oxidation	0	1	0	0.000158453	0.0499129	0.0474216	-0.229205	1
6	GO:0006118	electron transport	9	207	0.0285714	0.0327999	10.332	9.49579	-0.432241	0.713641	Ivd,Gcdh,Por,Polr2l,Ndufs1,1110020P15Rik,Sqle,Trip6,Xdh
8	GO:0006119	oxidative phosphorylation	4	31	0.0126984	0.00491206	1.5473	1.46308	2.02773	0.0663123	Atp5a1,Ndufs1,Atp5e,1110020P15Rik
11	GO:0006120	mitochondrial electron transport, NADH to ubiquinone	1	5	0.0031746	0.000792267	0.249564	0.236957	1.54162	0.225929	Ndufs1
11	GO:0006122	mitochondrial electron transport, ubiquinol to cytochrome c	1	3	0.0031746	0.00047536	0.149739	0.14222	2.25462	0.14241	1110020P15Rik
7	GO:0006125	thioredoxin pathway	0	2	0	0.000316907	0.0998257	0.0948281	-0.324171	1
5	GO:0006139	nucleobase, nucleoside, nucleotide and nucleic acid metabolism	89	1519	0.28254	0.240691	75.8176	54.7042	1.78231	0.0449119	Irf2bp1,Pa2g4,Pdlim1,Rrm1,Atp5a1,6030490I01Rik,Miz1,Pttg1,Sumo1,E430034L04Rik,Tk2,Smarcd1,H2afz,Parp1,Mtf2,Rxrb,Zfp239,Sin3a,Pold1,Hoxa5,Ell2,Phf13,Skiip,Taf9,Zfp96,Gcdh,Fem1a,Tceb2,Tcf4,Myst1,Myef2,Cdkn2c,Ctps2,Terf2ip,Esr1,Rpo1-2,Nr4a2,Ercc2,Lig1,Runx2,Rab1,Foxo3a,Sp4,Cutl2,Mcm7,Cbfb,Polr2l,Apex1,Atp5e,Ccnt1,Atpif1,Morf4l1,Sfrs2,Rab2,Suz12,Dcps,Tsta3,Ing1,Ugp2,Rab8a,Pcbp1,Phb,Trip6,Slc22a17,Snr…
7	GO:0006140	regulation of nucleotide metabolism	0	1	0	0.000158453	0.0499129	0.0474216	-0.229205	1
7	GO:0006144	purine base metabolism	0	3	0	0.00047536	0.149739	0.14222	-0.397058	1
7	GO:0006163	purine nucleotide metabolism	2	45	0.00634921	0.00713041	2.24608	2.11909	-0.169044	0.665131	Atp5a1,Atp5e
7	GO:0006164	purine nucleotide biosynthesis	2	40	0.00634921	0.00633814	1.99651	1.88514	0.00253894	0.600804	Atp5a1,Atp5e
9	GO:0006166	purine ribonucleoside salvage	0	3	0	0.00047536	0.149739	0.14222	-0.397058	1
9	GO:0006168	adenine salvage	0	1	0	0.000158453	0.0499129	0.0474216	-0.229205	1
9	GO:0006171	cAMP biosynthesis	0	6	0	0.000950721	0.299477	0.284304	-0.561658	1
11	GO:0006177	GMP biosynthesis	0	2	0	0.000316907	0.0998257	0.0948281	-0.324171	1
9	GO:0006182	cGMP biosynthesis	0	6	0	0.000950721	0.299477	0.284304	-0.561658	1
11	GO:0006183	GTP biosynthesis	0	6	0	0.000950721	0.299477	0.284304	-0.561658	1
11	GO:0006188	IMP biosynthesis	0	1	0	0.000158453	0.0499129	0.0474216	-0.229205	1
12	GO:0006189	#NAME?	0	1	0	0.000158453	0.0499129	0.0474216	-0.229205	1
7	GO:0006195	purine nucleotide catabolism	0	4	0	0.000633814	0.199651	0.189596	-0.458519	1
7	GO:0006200	ATP catabolism	0	1	0	0.000158453	0.0499129	0.0474216	-0.229205	1
11	GO:0006203	dGTP catabolism	0	1	0	0.000158453	0.0499129	0.0474216	-0.229205	1
7	GO:0006206	pyrimidine base metabolism	1	5	0.0031746	0.000792267	0.249564	0.236957	1.54162	0.225929	Clptm1
8	GO:0006207	#NAME?	1	4	0.0031746	0.000633814	0.199651	0.189596	1.83808	0.185236	Clptm1
7	GO:0006213	pyrimidine nucleoside metabolism	0	3	0	0.00047536	0.149739	0.14222	-0.397058	1
7	GO:0006220	pyrimidine nucleotide metabolism	1	16	0.0031746	0.00253526	0.798606	0.756941	0.231481	0.559668	Ctps2
7	GO:0006221	pyrimidine nucleotide biosynthesis	1	16	0.0031746	0.00253526	0.798606	0.756941	0.231481	0.559668	Ctps2
11	GO:0006228	UTP biosynthesis	0	6	0	0.000950721	0.299477	0.284304	-0.561658	1
11	GO:0006231	dTMP biosynthesis	0	1	0	0.000158453	0.0499129	0.0474216	-0.229205	1
11	GO:0006233	dTDP biosynthesis	0	2	0	0.000316907	0.0998257	0.0948281	-0.324171	1
11	GO:0006235	dTTP biosynthesis	0	3	0	0.00047536	0.149739	0.14222	-0.397058	1
11	GO:0006241	CTP biosynthesis	0	6	0	0.000950721	0.299477	0.284304	-0.561658	1
6	GO:0006259	DNA metabolism	21	289	0.0666667	0.0457931	14.4248	13.0793	1.81809	0.052149	Rrm1,Pttg1,Sumo1,Tk2,Smarcd1,H2afz,Parp1,Pold1,Myst1,Ercc2,Lig1,Mcm7,Apex1,Morf4l1,Suz12,Phb,Smarcb1,Mms19l,Rbms1,Asf1b,Rev1l
7	GO:0006260	DNA replication	8	80	0.0253968	0.0126763	3.99303	3.74623	2.07023	0.0451096	Rrm1,Tk2,Pold1,Lig1,Mcm7,Phb,Rbms1,Rev1l
8	GO:0006261	DNA-dependent DNA replication	2	24	0.00634921	0.00380288	1.19791	1.13397	0.753223	0.338509	Pold1,Mcm7
7	GO:0006265	DNA topological change	0	8	0	0.00126763	0.399303	0.378952	-0.64865	1
9	GO:0006268	DNA unwinding during replication	0	4	0	0.000633814	0.199651	0.189596	-0.458519	1
11	GO:0006269	DNA replication, synthesis of RNA primer	0	3	0	0.00047536	0.149739	0.14222	-0.397058	1
9	GO:0006270	DNA replication initiation	1	9	0.0031746	0.00142608	0.449216	0.426253	0.843622	0.369419	Mcm7
9	GO:0006271	DNA strand elongation	0	3	0	0.00047536	0.149739	0.14222	-0.397058	1
10	GO:0006273	lagging strand elongation	0	3	0	0.00047536	0.149739	0.14222	-0.397058	1
8	GO:0006275	regulation of DNA replication	0	3	0	0.00047536	0.149739	0.14222	-0.397058	1
8	GO:0006278	RNA-dependent DNA replication	0	1	0	0.000158453	0.0499129	0.0474216	-0.229205	1
6	GO:0006281	DNA repair	9	91	0.0285714	0.0144193	4.54207	4.25381	2.16144	0.0369246	Pttg1,Sumo1,Parp1,Pold1,Ercc2,Lig1,Apex1,Mms19l,Rev1l
8	GO:0006283	transcription-coupled nucleotide-excision repair	0	1	0	0.000158453	0.0499129	0.0474216	-0.229205	1
7	GO:0006284	base-excision repair	2	10	0.00634921	0.00158453	0.499129	0.473539	2.18105	0.0857479	Parp1,Pold1
8	GO:0006287	base-excision repair, gap-filling	1	3	0.0031746	0.00047536	0.149739	0.14222	2.25462	0.14241	Pold1
7	GO:0006289	nucleotide-excision repair	1	13	0.0031746	0.0020599	0.648867	0.615308	0.447636	0.486379	Ercc2
10	GO:0006298	mismatch repair	0	5	0	0.000792267	0.249564	0.236957	-0.512681	1
11	GO:0006299	short patch mismatch repair system	0	1	0	0.000158453	0.0499129	0.0474216	-0.229205	1
7	GO:0006301	postreplication repair	1	3	0.0031746	0.00047536	0.149739	0.14222	2.25462	0.14241	Rev1l
7	GO:0006302	double-strand break repair	0	6	0	0.000950721	0.299477	0.284304	-0.561658	1
8	GO:0006303	double-strand break repair via nonhomologous end-joining	0	2	0	0.000316907	0.0998257	0.0948281	-0.324171	1
7	GO:0006304	DNA modification	0	19	0	0.00301062	0.948344	0.898439	-1.00051	1
8	GO:0006305	DNA alkylation	0	16	0	0.00253526	0.798606	0.756941	-0.917912	1
8	GO:0006306	DNA methylation	0	16	0	0.00253526	0.798606	0.756941	-0.917912	1
7	GO:0006307	DNA dealkylation	0	1	0	0.000158453	0.0499129	0.0474216	-0.229205	1
6	GO:0006308	DNA catabolism	0	9	0	0.00142608	0.449216	0.426253	-0.688052	1
9	GO:0006309	DNA fragmentation during apoptosis	0	6	0	0.000950721	0.299477	0.284304	-0.561658	1
7	GO:0006310	DNA recombination	1	23	0.0031746	0.00364443	1.148	1.08689	-0.141956	0.692644	Lig1
8	GO:0006312	mitotic recombination	0	1	0	0.000158453	0.0499129	0.0474216	-0.229205	1
7	GO:0006323	DNA packaging	7	105	0.0222222	0.0166376	5.24085	4.8972	0.794931	0.269716	Smarcd1,H2afz,Myst1,Morf4l1,Suz12,Smarcb1,Asf1b
8	GO:0006325	establishment and/or maintenance of chromatin architecture	7	96	0.0222222	0.0152115	4.79163	4.48393	1.0429	0.202263	Smarcd1,H2afz,Myst1,Morf4l1,Suz12,Smarcb1,Asf1b
9	GO:0006333	chromatin assembly or disassembly	3	45	0.00952381	0.00713041	2.24608	2.11909	0.517907	0.391456	H2afz,Myst1,Asf1b
11	GO:0006334	nucleosome assembly	2	28	0.00634921	0.0044367	1.39756	1.32212	0.523936	0.411098	H2afz,Asf1b
10	GO:0006338	chromatin remodeling	2	18	0.00634921	0.00285216	0.898431	0.851288	1.19391	0.225809	Morf4l1,Smarcb1
10	GO:0006342	chromatin silencing	0	4	0	0.000633814	0.199651	0.189596	-0.458519	1
4	GO:0006349	imprinting	0	5	0	0.000792267	0.249564	0.236957	-0.512681	1
6	GO:0006350	transcription	57	1025	0.180952	0.162415	51.1607	40.719	0.915091	0.199985	Irf2bp1,Pa2g4,Pdlim1,6030490I01Rik,Miz1,Mtf2,Rxrb,Zfp239,Sin3a,Hoxa5,Ell2,Phf13,Skiip,Taf9,Zfp96,Gcdh,Fem1a,Tceb2,Tcf4,Myst1,Myef2,Cdkn2c,Terf2ip,Esr1,Rpo1-2,Nr4a2,Ercc2,Runx2,Rab1,Foxo3a,Sp4,Cutl2,Mcm7,Cbfb,Polr2l,Ccnt1,Morf4l1,Rab2,Suz12,Ing1,Ugp2,Rab8a,Trip6,Zfp68,Smarcb1,Deaf1,Mms19l,AL033314,Carhsp1,1110039B18Rik,Psip1,Ifi204,Tcf12,Zfhx1a,Ostf1,MGI:1927471,Tieg1
7	GO:0006351	transcription, DNA-dependent	52	971	0.165079	0.153858	48.4654	38.9679	0.566226	0.308975	Irf2bp1,Pa2g4,6030490I01Rik,Miz1,Mtf2,Rxrb,Zfp239,Sin3a,Hoxa5,Ell2,Phf13,Skiip,Taf9,Zfp96,Gcdh,Fem1a,Tceb2,Tcf4,Myst1,Cdkn2c,Esr1,Nr4a2,Ercc2,Runx2,Rab1,Foxo3a,Sp4,Cutl2,Mcm7,Cbfb,Polr2l,Ccnt1,Morf4l1,Rab2,Suz12,Ing1,Ugp2,Rab8a,Trip6,Zfp68,Smarcb1,Deaf1,Mms19l,AL033314,Carhsp1,Psip1,Ifi204,Tcf12,Zfhx1a,Ostf1,MGI:1927471,Tieg1
8	GO:0006352	transcription initiation	1	15	0.0031746	0.0023768	0.748693	0.709745	0.2983	0.536477	Taf9
8	GO:0006353	transcription termination	0	1	0	0.000158453	0.0499129	0.0474216	-0.229205	1
8	GO:0006354	RNA elongation	1	8	0.0031746	0.00126763	0.399303	0.378952	0.975807	0.336247	Ell2
8	GO:0006355	regulation of transcription, DNA-dependent	51	952	0.161905	0.150848	47.517	38.3413	0.562491	0.310421	Irf2bp1,Pa2g4,6030490I01Rik,Miz1,Mtf2,Rxrb,Zfp239,Sin3a,Hoxa5,Phf13,Skiip,Taf9,Zfp96,Gcdh,Fem1a,Tceb2,Tcf4,Myst1,Cdkn2c,Esr1,Nr4a2,Ercc2,Runx2,Rab1,Foxo3a,Sp4,Cutl2,Mcm7,Cbfb,Polr2l,Ccnt1,Morf4l1,Rab2,Suz12,Ing1,Ugp2,Rab8a,Trip6,Zfp68,Smarcb1,Deaf1,Mms19l,AL033314,Carhsp1,Psip1,Ifi204,Tcf12,Zfhx1a,Ostf1,MGI:1927471,Tieg1
9	GO:0006356	regulation of transcription from RNA polymerase I promoter	1	2	0.0031746	0.000316907	0.0998257	0.0948281	2.9232	0.0973419	Polr2l
9	GO:0006357	regulation of transcription from RNA polymerase II promoter	10	168	0.031746	0.0266202	8.38536	7.75597	0.579773	0.328911	Irf2bp1,Sin3a,Skiip,Nr4a2,Runx2,Foxo3a,Sp4,Cbfb,Ifi204,Tcf12
9	GO:0006359	regulation of transcription from RNA polymerase III promoter	0	1	0	0.000158453	0.0499129	0.0474216	-0.229205	1
8	GO:0006360	transcription from RNA polymerase I promoter	1	8	0.0031746	0.00126763	0.399303	0.378952	0.975807	0.336247	Polr2l
9	GO:0006361	transcription initiation from RNA polymerase I promoter	0	2	0	0.000316907	0.0998257	0.0948281	-0.324171	1
8	GO:0006364	rRNA processing	2	24	0.00634921	0.00380288	1.19791	1.13397	0.753223	0.338509	Nola3,Nola2
9	GO:0006365	35S primary transcript processing	0	1	0	0.000158453	0.0499129	0.0474216	-0.229205	1
8	GO:0006366	transcription from RNA polymerase II promoter	14	194	0.0444444	0.03074	9.68309	8.91839	1.44554	0.104517	Irf2bp1,Sin3a,Ell2,Skiip,Taf9,Nr4a2,Runx2,Foxo3a,Sp4,Cbfb,Polr2l,Deaf1,Ifi204,Tcf12
9	GO:0006367	transcription initiation from RNA polymerase II promoter	0	8	0	0.00126763	0.399303	0.378952	-0.64865	1
9	GO:0006368	RNA elongation from RNA polymerase II promoter	1	2	0.0031746	0.000316907	0.0998257	0.0948281	2.9232	0.0973419	Ell2
9	GO:0006370	mRNA capping	0	1	0	0.000158453	0.0499129	0.0474216	-0.229205	1
10	GO:0006374	nuclear mRNA splicing via U2-type spliceosome	0	2	0	0.000316907	0.0998257	0.0948281	-0.324171	1
9	GO:0006376	mRNA splice site selection	1	10	0.0031746	0.00158453	0.499129	0.473539	0.727861	0.400938	Sfrs2
10	GO:0006378	mRNA polyadenylylation	0	6	0	0.000950721	0.299477	0.284304	-0.561658	1
9	GO:0006379	mRNA cleavage	0	3	0	0.00047536	0.149739	0.14222	-0.397058	1
9	GO:0006381	mRNA editing	0	3	0	0.00047536	0.149739	0.14222	-0.397058	1
8	GO:0006383	transcription from RNA polymerase III promoter	1	2	0.0031746	0.000316907	0.0998257	0.0948281	2.9232	0.0973419	Polr2l
9	GO:0006388	tRNA splicing	0	1	0	0.000158453	0.0499129	0.0474216	-0.229205	1
7	GO:0006396	RNA processing	9	169	0.0285714	0.0267786	8.43527	7.80087	0.202194	0.470245	E430034L04Rik,Skiip,Sfrs2,Pcbp1,Snrpd2,Sf3a3,Nola3,Nola2,Smndc1
8	GO:0006397	mRNA processing	7	121	0.0222222	0.0191729	6.03945	5.62889	0.404862	0.400142	E430034L04Rik,Skiip,Sfrs2,Pcbp1,Snrpd2,Sf3a3,Smndc1
10	GO:0006398	histone mRNA 3-prime-end processing	0	1	0	0.000158453	0.0499129	0.0474216	-0.229205	1
7	GO:0006399	tRNA metabolism	1	43	0.0031746	0.0068135	2.14625	2.02555	-0.805394	0.890214	Slc22a17
8	GO:0006400	tRNA modification	0	1	0	0.000158453	0.0499129	0.0474216	-0.229205	1
7	GO:0006401	RNA catabolism	1	13	0.0031746	0.0020599	0.648867	0.615308	0.447636	0.486379	Dcps
8	GO:0006402	mRNA catabolism	1	11	0.0031746	0.00174299	0.549041	0.52081	0.62488	0.430887	Dcps
4	GO:0006403	RNA localization	1	15	0.0031746	0.0023768	0.748693	0.709745	0.2983	0.536477	E430034L04Rik
9	GO:0006405	RNA export from nucleus	1	14	0.0031746	0.00221835	0.69878	0.662534	0.370067	0.512069	E430034L04Rik
8	GO:0006406	mRNA export from nucleus	1	12	0.0031746	0.00190144	0.598954	0.568067	0.532101	0.459342	E430034L04Rik
7	GO:0006412	protein biosynthesis	21	329	0.0666667	0.0521312	16.4213	14.7907	1.19054	0.144908	Psen1,Apg7l,Gspt2,4930467B06Rik,Cpeb1,Eif2s2,9530090G24Rik,Mrpl18,Mtif2,Mrps17,Slc22a17,Eif2b4,Bzw2,Eif3s12,St6galnac4,Eif3s4,Mrp63,Nola2,Galnt1,Mrpl35,Ict1
9	GO:0006413	translational initiation	4	28	0.0126984	0.0044367	1.39756	1.32212	2.26331	0.0484227	Eif2s2,Mtif2,Bzw2,Eif3s12
9	GO:0006414	translational elongation	1	14	0.0031746	0.00221835	0.69878	0.662534	0.370067	0.512069	Gspt2
9	GO:0006415	translational termination	1	3	0.0031746	0.00047536	0.149739	0.14222	2.25462	0.14241	Ict1
7	GO:0006417	regulation of protein biosynthesis	2	60	0.00634921	0.00950721	2.99477	2.81869	-0.592515	0.809059	Cpeb1,Bzw2
10	GO:0006418	tRNA aminoacylation for protein translation	1	32	0.0031746	0.00507051	1.59721	1.51003	-0.485998	0.806522	Slc22a17
11	GO:0006419	alanyl-tRNA aminoacylation	0	1	0	0.000158453	0.0499129	0.0474216	-0.229205	1
11	GO:0006420	arginyl-tRNA aminoacylation	0	2	0	0.000316907	0.0998257	0.0948281	-0.324171	1
11	GO:0006421	asparaginyl-tRNA aminoacylation	0	1	0	0.000158453	0.0499129	0.0474216	-0.229205	1
11	GO:0006422	aspartyl-tRNA aminoacylation	0	3	0	0.00047536	0.149739	0.14222	-0.397058	1
11	GO:0006423	cysteinyl-tRNA aminoacylation	0	3	0	0.00047536	0.149739	0.14222	-0.397058	1
11	GO:0006424	glutamyl-tRNA aminoacylation	0	1	0	0.000158453	0.0499129	0.0474216	-0.229205	1
11	GO:0006426	glycyl-tRNA aminoacylation	0	2	0	0.000316907	0.0998257	0.0948281	-0.324171	1
11	GO:0006427	histidyl-tRNA aminoacylation	0	1	0	0.000158453	0.0499129	0.0474216	-0.229205	1
11	GO:0006428	isoleucyl-tRNA aminoacylation	0	2	0	0.000316907	0.0998257	0.0948281	-0.324171	1
11	GO:0006430	lysyl-tRNA aminoacylation	0	1	0	0.000158453	0.0499129	0.0474216	-0.229205	1
11	GO:0006431	methionyl-tRNA aminoacylation	0	1	0	0.000158453	0.0499129	0.0474216	-0.229205	1
11	GO:0006432	phenylalanyl-tRNA aminoacylation	0	3	0	0.00047536	0.149739	0.14222	-0.397058	1
11	GO:0006433	prolyl-tRNA aminoacylation	0	1	0	0.000158453	0.0499129	0.0474216	-0.229205	1
11	GO:0006434	seryl-tRNA aminoacylation	0	2	0	0.000316907	0.0998257	0.0948281	-0.324171	1
11	GO:0006435	threonyl-tRNA aminoacylation	0	1	0	0.000158453	0.0499129	0.0474216	-0.229205	1
11	GO:0006436	tryptophanyl-tRNA aminoacylation	0	1	0	0.000158453	0.0499129	0.0474216	-0.229205	1
11	GO:0006437	tyrosyl-tRNA aminoacylation	0	1	0	0.000158453	0.0499129	0.0474216	-0.229205	1
9	GO:0006445	regulation of translation	2	29	0.00634921	0.00459515	1.44747	1.36912	0.472207	0.42865	Cpeb1,Bzw2
10	GO:0006446	regulation of translational initiation	1	11	0.0031746	0.00174299	0.549041	0.52081	0.62488	0.430887	Bzw2
11	GO:0006447	regulation of translational initiation by iron	0	1	0	0.000158453	0.0499129	0.0474216	-0.229205	1
10	GO:0006448	regulation of translational elongation	0	1	0	0.000158453	0.0499129	0.0474216	-0.229205	1
7	GO:0006457	protein folding	5	125	0.015873	0.0198067	6.23911	5.81121	-0.514015	0.755462	Hspa1l,Grpel1,Tbca,Dnajc8,Dnajd1
7	GO:0006461	protein complex assembly	6	58	0.0190476	0.0091903	2.89495	2.7256	1.88078	0.0677348	H2afz,Sfrs2,Snrpd2,Ap1b1,Asf1b,Smndc1
7	GO:0006464	protein modification	26	751	0.0825397	0.118999	37.4846	31.3806	-2.05014	0.987022	Miz1,Sumo1,Bckdk,Parp1,Casp1,Psen1,Araf,Apg7l,4930467B06Rik,Tceb2,Ptprs,Plod3,9530090G24Rik,Mast2,Stk24,Ptpn18,Ikbke,Dusp2,Ptp4a1,Rbx1,Anapc2,St6galnac4,Ube2l6,Pxk,Galnt1,Usp3
9	GO:0006465	signal peptide processing	0	4	0	0.000633814	0.199651	0.189596	-0.458519	1
8	GO:0006468	protein amino acid phosphorylation	6	326	0.0190476	0.0516558	16.2716	14.6632	-2.6824	0.999263	Bckdk,Araf,Mast2,Stk24,Ikbke,Pxk
6	GO:0006469	negative regulation of protein kinase activity	0	17	0	0.00269371	0.848518	0.804122	-0.946238	1
8	GO:0006470	protein amino acid dephosphorylation	4	70	0.0126984	0.0110917	3.4939	3.28321	0.279311	0.465321	Ptprs,Ptpn18,Dusp2,Ptp4a1
8	GO:0006471	protein amino acid ADP-ribosylation	1	12	0.0031746	0.00190144	0.598954	0.568067	0.532101	0.459342	Parp1
8	GO:0006473	protein amino acid acetylation	0	3	0	0.00047536	0.149739	0.14222	-0.397058	1
9	GO:0006475	internal protein amino acid acetylation	0	2	0	0.000316907	0.0998257	0.0948281	-0.324171	1
8	GO:0006476	protein amino acid deacetylation	0	6	0	0.000950721	0.299477	0.284304	-0.561658	1
8	GO:0006477	protein amino acid sulfation	0	1	0	0.000158453	0.0499129	0.0474216	-0.229205	1
8	GO:0006479	protein amino acid methylation	0	13	0	0.0020599	0.648867	0.615308	-0.827198	1
9	GO:0006481	C-terminal protein amino acid methylation	0	1	0	0.000158453	0.0499129	0.0474216	-0.229205	1
8	GO:0006486	protein amino acid glycosylation	5	48	0.015873	0.00760577	2.39582	2.25928	1.73255	0.0893808	Psen1,4930467B06Rik,9530090G24Rik,St6galnac4,Galnt1
9	GO:0006487	protein amino acid N-linked glycosylation	3	14	0.00952381	0.00221835	0.69878	0.662534	2.82718	0.0297525	Psen1,4930467B06Rik,9530090G24Rik
10	GO:0006488	dolichol-linked oligosaccharide biosynthesis	0	1	0	0.000158453	0.0499129	0.0474216	-0.229205	1
10	GO:0006491	N-glycan processing	0	2	0	0.000316907	0.0998257	0.0948281	-0.324171	1
9	GO:0006493	protein amino acid O-linked glycosylation	1	4	0.0031746	0.000633814	0.199651	0.189596	1.83808	0.185236	Galnt1
9	GO:0006497	protein lipidation	1	17	0.0031746	0.00269371	0.848518	0.804122	0.168927	0.581702	Apg7l
12	GO:0006499	n	0	2	0	0.000316907	0.0998257	0.0948281	-0.324171	1
10	GO:0006505	GPI anchor metabolism	0	5	0	0.000792267	0.249564	0.236957	-0.512681	1
11	GO:0006506	GPI anchor biosynthesis	0	4	0	0.000633814	0.199651	0.189596	-0.458519	1
11	GO:0006507	GPI anchor release	0	1	0	0.000158453	0.0499129	0.0474216	-0.229205	1
7	GO:0006508	proteolysis	17	327	0.0539683	0.0518143	16.3215	14.7057	0.176932	0.467427	Pa2g4,Casp1,Zfp61,Dpp7,Cndp2,Psmb1,Psmb9,Blmh,Psmc2,Prcp,Ctsf,Gne,Pcsk7,Scpep1,C2,Psmb4,Usp3
8	GO:0006510	ATP-dependent proteolysis	0	1	0	0.000158453	0.0499129	0.0474216	-0.229205	1
10	GO:0006511	ubiquitin-dependent protein catabolism	4	70	0.0126984	0.0110917	3.4939	3.28321	0.279311	0.465321	Psmb1,Psmb9,Psmb4,Usp3
8	GO:0006512	ubiquitin cycle	8	210	0.0253968	0.0332752	10.4817	9.62868	-0.799771	0.83143	Miz1,Sumo1,Apg7l,Tceb2,Rbx1,Anapc2,Ube2l6,Usp3
9	GO:0006515	misfolded or incompletely synthesized protein catabolism	0	4	0	0.000633814	0.199651	0.189596	-0.458519	1
9	GO:0006516	glycoprotein catabolism	0	2	0	0.000316907	0.0998257	0.0948281	-0.324171	1
5	GO:0006518	peptide metabolism	0	6	0	0.000950721	0.299477	0.284304	-0.561658	1
5	GO:0006519	amino acid and derivative metabolism	10	160	0.031746	0.0253526	7.98606	7.39626	0.740528	0.276623	Bcat2,Bckdhb,Nr4a2,Sdsl,Ctbp2,Ggh,Slc22a17,Grhpr,Gatm,Shmt1
7	GO:0006520	amino acid metabolism	8	129	0.0253968	0.0204405	6.43876	5.99329	0.637731	0.315208	Bcat2,Bckdhb,Sdsl,Ctbp2,Ggh,Slc22a17,Grhpr,Shmt1
6	GO:0006521	regulation of amino acid metabolism	0	22	0	0.00348598	1.09808	1.0398	-1.07686	1
9	GO:0006525	arginine metabolism	0	7	0	0.00110917	0.34939	0.331635	-0.606708	1
10	GO:0006526	arginine biosynthesis	0	4	0	0.000633814	0.199651	0.189596	-0.458519	1
10	GO:0006527	arginine catabolism	0	4	0	0.000633814	0.199651	0.189596	-0.458519	1
9	GO:0006528	asparagine metabolism	0	2	0	0.000316907	0.0998257	0.0948281	-0.324171	1
10	GO:0006529	asparagine biosynthesis	0	2	0	0.000316907	0.0998257	0.0948281	-0.324171	1
9	GO:0006534	cysteine metabolism	0	2	0	0.000316907	0.0998257	0.0948281	-0.324171	1
9	GO:0006536	glutamate metabolism	0	1	0	0.000158453	0.0499129	0.0474216	-0.229205	1
10	GO:0006537	glutamate biosynthesis	0	1	0	0.000158453	0.0499129	0.0474216	-0.229205	1
9	GO:0006541	glutamine metabolism	1	4	0.0031746	0.000633814	0.199651	0.189596	1.83808	0.185236	Ggh
9	GO:0006544	glycine metabolism	1	6	0.0031746	0.000950721	0.299477	0.284304	1.31381	0.264595	Shmt1
10	GO:0006545	glycine biosynthesis	0	1	0	0.000158453	0.0499129	0.0474216	-0.229205	1
10	GO:0006546	glycine catabolism	0	3	0	0.00047536	0.149739	0.14222	-0.397058	1
9	GO:0006547	histidine metabolism	0	1	0	0.000158453	0.0499129	0.0474216	-0.229205	1
10	GO:0006548	histidine catabolism	0	1	0	0.000158453	0.0499129	0.0474216	-0.229205	1
9	GO:0006551	leucine metabolism	0	1	0	0.000158453	0.0499129	0.0474216	-0.229205	1
10	GO:0006552	leucine catabolism	0	1	0	0.000158453	0.0499129	0.0474216	-0.229205	1
9	GO:0006555	methionine metabolism	0	3	0	0.00047536	0.149739	0.14222	-0.397058	1
7	GO:0006556	S-adenosylmethionine biosynthesis	0	1	0	0.000158453	0.0499129	0.0474216	-0.229205	1
7	GO:0006558	L-phenylalanine metabolism	0	8	0	0.00126763	0.399303	0.378952	-0.64865	1
8	GO:0006559	L-phenylalanine catabolism	0	7	0	0.00110917	0.34939	0.331635	-0.606708	1
9	GO:0006560	proline metabolism	0	3	0	0.00047536	0.149739	0.14222	-0.397058	1
10	GO:0006561	proline biosynthesis	0	2	0	0.000316907	0.0998257	0.0948281	-0.324171	1
10	GO:0006562	proline catabolism	0	1	0	0.000158453	0.0499129	0.0474216	-0.229205	1
9	GO:0006563	L-serine metabolism	3	7	0.00952381	0.00110917	0.34939	0.331635	4.60273	0.00370974	Ctbp2,Grhpr,Shmt1
10	GO:0006564	L-serine biosynthesis	2	6	0.00634921	0.000950721	0.299477	0.284304	3.18927	0.0325948	Ctbp2,Grhpr
7	GO:0006568	tryptophan metabolism	0	3	0	0.00047536	0.149739	0.14222	-0.397058	1
10	GO:0006569	tryptophan catabolism	0	1	0	0.000158453	0.0499129	0.0474216	-0.229205	1
7	GO:0006570	tyrosine metabolism	0	11	0	0.00174299	0.549041	0.52081	-0.760791	1
8	GO:0006572	tyrosine catabolism	0	5	0	0.000792267	0.249564	0.236957	-0.512681	1
9	GO:0006573	valine metabolism	0	1	0	0.000158453	0.0499129	0.0474216	-0.229205	1
6	GO:0006575	amino acid derivative metabolism	2	40	0.00634921	0.00633814	1.99651	1.88514	0.00253894	0.600804	Nr4a2,Gatm
6	GO:0006576	biogenic amine metabolism	1	28	0.0031746	0.0044367	1.39756	1.32212	-0.345754	0.762313	Nr4a2
6	GO:0006582	melanin metabolism	0	5	0	0.000792267	0.249564	0.236957	-0.512681	1
8	GO:0006583	melanin biosynthesis from tyrosine	0	5	0	0.000792267	0.249564	0.236957	-0.512681	1
7	GO:0006584	catecholamine metabolism	1	10	0.0031746	0.00158453	0.499129	0.473539	0.727861	0.400938	Nr4a2
10	GO:0006585	dopamine biosynthesis from tyrosine	0	1	0	0.000158453	0.0499129	0.0474216	-0.229205	1
8	GO:0006586	indolalkylamine metabolism	0	3	0	0.00047536	0.149739	0.14222	-0.397058	1
9	GO:0006587	serotonin biosynthesis from tryptophan	0	1	0	0.000158453	0.0499129	0.0474216	-0.229205	1
7	GO:0006590	thyroid hormone generation	0	3	0	0.00047536	0.149739	0.14222	-0.397058	1
7	GO:0006595	polyamine metabolism	0	10	0	0.00158453	0.499129	0.473539	-0.725328	1
8	GO:0006596	polyamine biosynthesis	0	5	0	0.000792267	0.249564	0.236957	-0.512681	1
9	GO:0006597	spermine biosynthesis	0	2	0	0.000316907	0.0998257	0.0948281	-0.324171	1
8	GO:0006598	polyamine catabolism	0	1	0	0.000158453	0.0499129	0.0474216	-0.229205	1
7	GO:0006599	phosphagen metabolism	1	4	0.0031746	0.000633814	0.199651	0.189596	1.83808	0.185236	Gatm
7	GO:0006600	creatine metabolism	1	2	0.0031746	0.000316907	0.0998257	0.0948281	2.9232	0.0973419	Gatm
8	GO:0006601	creatine biosynthesis	1	2	0.0031746	0.000316907	0.0998257	0.0948281	2.9232	0.0973419	Gatm
8	GO:0006603	phosphocreatine metabolism	0	2	0	0.000316907	0.0998257	0.0948281	-0.324171	1
8	GO:0006605	protein targeting	9	100	0.0285714	0.0158453	4.99129	4.66775	1.85546	0.0610207	E430034L04Rik,Xpo7,Ranbp5,Xpo1,Ipo4,Gstk1,Ywhaz,Timm44,Fxc1
9	GO:0006606	protein import into nucleus	5	35	0.015873	0.00554587	1.74695	1.65081	2.53187	0.0284409	E430034L04Rik,Xpo7,Ranbp5,Xpo1,Ipo4
10	GO:0006607	NLS-bearing substrate import into nucleus	1	1	0.0031746	0.000158453	0.0499129	0.0474216	4.3629	0.0499129	Ranbp5
10	GO:0006610	ribosomal protein import into nucleus	1	4	0.0031746	0.000633814	0.199651	0.189596	1.83808	0.185236	Ipo4
9	GO:0006611	protein export from nucleus	1	6	0.0031746	0.000950721	0.299477	0.284304	1.31381	0.264595	Xpo1
9	GO:0006612	protein targeting to membrane	0	8	0	0.00126763	0.399303	0.378952	-0.64865	1
8	GO:0006613	cotranslational protein targeting to membrane	0	5	0	0.000792267	0.249564	0.236957	-0.512681	1
9	GO:0006614	SRP-dependent cotranslational protein targeting to membrane	0	1	0	0.000158453	0.0499129	0.0474216	-0.229205	1
8	GO:0006620	posttranslational protein targeting to membrane	0	2	0	0.000316907	0.0998257	0.0948281	-0.324171	1
9	GO:0006622	protein targeting to lysosome	0	1	0	0.000158453	0.0499129	0.0474216	-0.229205	1
9	GO:0006624	vacuolar protein processing or maturation	0	1	0	0.000158453	0.0499129	0.0474216	-0.229205	1
7	GO:0006625	protein targeting to peroxisome	0	3	0	0.00047536	0.149739	0.14222	-0.397058	1
9	GO:0006626	protein targeting to mitochondrion	1	5	0.0031746	0.000792267	0.249564	0.236957	1.54162	0.225929	Fxc1
5	GO:0006629	lipid metabolism	18	276	0.0571429	0.0437332	13.7759	12.5179	1.19389	0.146595	Smpd1,Pafah1b3,Prdx6,Lip1,Lipe,Pafah2,Pip5k1b,Pccb,Sc4mol,Ltc4s,Osbpl1a,Sgpp1,Gnpat,MGI:1928940,Scd1,Gne,Adh5,Fdps
6	GO:0006631	fatty acid metabolism	4	84	0.0126984	0.0133101	4.19268	3.93101	-0.0971814	0.610374	Pccb,Ltc4s,MGI:1928940,Scd1
8	GO:0006633	fatty acid biosynthesis	3	34	0.00952381	0.00538742	1.69704	1.6039	1.02883	0.239596	Pccb,Ltc4s,Scd1
8	GO:0006635	fatty acid beta-oxidation	0	6	0	0.000950721	0.299477	0.284304	-0.561658	1
7	GO:0006636	fatty acid desaturation	0	1	0	0.000158453	0.0499129	0.0474216	-0.229205	1
7	GO:0006637	acyl-CoA metabolism	1	7	0.0031746	0.00110917	0.34939	0.331635	1.12977	0.301336	MGI:1928940
6	GO:0006638	neutral lipid metabolism	1	6	0.0031746	0.000950721	0.299477	0.284304	1.31381	0.264595	Lipe
7	GO:0006639	acylglycerol metabolism	1	6	0.0031746	0.000950721	0.299477	0.284304	1.31381	0.264595	Lipe
8	GO:0006641	triacylglycerol metabolism	1	5	0.0031746	0.000792267	0.249564	0.236957	1.54162	0.225929	Lipe
9	GO:0006642	triacylglycerol mobilization	0	1	0	0.000158453	0.0499129	0.0474216	-0.229205	1
6	GO:0006643	membrane lipid metabolism	3	47	0.00952381	0.00744731	2.3459	2.21257	0.439737	0.418707	Smpd1,Pip5k1b,Sgpp1
7	GO:0006644	phospholipid metabolism	2	31	0.00634921	0.00491206	1.5473	1.46308	0.374264	0.462902	Smpd1,Pip5k1b
8	GO:0006649	phospholipid transfer to membrane	0	1	0	0.000158453	0.0499129	0.0474216	-0.229205	1
8	GO:0006650	glycerophospholipid metabolism	1	16	0.0031746	0.00253526	0.798606	0.756941	0.231481	0.559668	Pip5k1b
8	GO:0006651	diacylglycerol biosynthesis	0	2	0	0.000316907	0.0998257	0.0948281	-0.324171	1
10	GO:0006654	phosphatidic acid biosynthesis	0	1	0	0.000158453	0.0499129	0.0474216	-0.229205	1
10	GO:0006656	phosphatidylcholine biosynthesis	0	4	0	0.000633814	0.199651	0.189596	-0.458519	1
9	GO:0006658	phosphatidylserine metabolism	0	2	0	0.000316907	0.0998257	0.0948281	-0.324171	1
10	GO:0006659	phosphatidylserine biosynthesis	0	2	0	0.000316907	0.0998257	0.0948281	-0.324171	1
5	GO:0006662	glycerol ether metabolism	2	7	0.00634921	0.00110917	0.34939	0.331635	2.86625	0.0441488	Lipe,Gnpat
7	GO:0006664	glycolipid metabolism	0	9	0	0.00142608	0.449216	0.426253	-0.688052	1
7	GO:0006665	sphingolipid metabolism	2	17	0.00634921	0.00269371	0.848518	0.804122	1.28409	0.207122	Smpd1,Sgpp1
9	GO:0006667	sphinganine metabolism	1	1	0.0031746	0.000158453	0.0499129	0.0474216	4.3629	0.0499129	Sgpp1
10	GO:0006668	sphinganine-1-phosphate metabolism	1	1	0.0031746	0.000158453	0.0499129	0.0474216	4.3629	0.0499129	Sgpp1
9	GO:0006670	sphingosine metabolism	1	2	0.0031746	0.000316907	0.0998257	0.0948281	2.9232	0.0973419	Sgpp1
9	GO:0006672	ceramide metabolism	0	11	0	0.00174299	0.549041	0.52081	-0.760791	1
10	GO:0006677	glycosylceramide metabolism	0	2	0	0.000316907	0.0998257	0.0948281	-0.324171	1
11	GO:0006678	glucosylceramide metabolism	0	1	0	0.000158453	0.0499129	0.0474216	-0.229205	1
12	GO:0006679	glucosylceramide biosynthesis	0	1	0	0.000158453	0.0499129	0.0474216	-0.229205	1
9	GO:0006681	galactosylceramide metabolism	0	1	0	0.000158453	0.0499129	0.0474216	-0.229205	1
12	GO:0006683	galactosylceramide catabolism	0	1	0	0.000158453	0.0499129	0.0474216	-0.229205	1
8	GO:0006684	sphingomyelin metabolism	1	1	0.0031746	0.000158453	0.0499129	0.0474216	4.3629	0.0499129	Smpd1
9	GO:0006685	sphingomyelin catabolism	1	1	0.0031746	0.000158453	0.0499129	0.0474216	4.3629	0.0499129	Smpd1
8	GO:0006687	glycosphingolipid metabolism	0	7	0	0.00110917	0.34939	0.331635	-0.606708	1
9	GO:0006688	glycosphingolipid biosynthesis	0	4	0	0.000633814	0.199651	0.189596	-0.458519	1
10	GO:0006689	ganglioside catabolism	0	3	0	0.00047536	0.149739	0.14222	-0.397058	1
7	GO:0006690	icosanoid metabolism	1	22	0.0031746	0.00348598	1.09808	1.0398	-0.0961872	0.676437	Ltc4s
6	GO:0006691	leukotriene metabolism	1	12	0.0031746	0.00190144	0.598954	0.568067	0.532101	0.459342	Ltc4s
8	GO:0006692	prostanoid metabolism	0	10	0	0.00158453	0.499129	0.473539	-0.725328	1
9	GO:0006693	prostaglandin metabolism	0	10	0	0.00158453	0.499129	0.473539	-0.725328	1
7	GO:0006694	steroid biosynthesis	2	40	0.00634921	0.00633814	1.99651	1.88514	0.00253894	0.600804	Sc4mol,Fdps
9	GO:0006695	cholesterol biosynthesis	1	16	0.0031746	0.00253526	0.798606	0.756941	0.231481	0.559668	Fdps
7	GO:0006700	C21-steroid hormone biosynthesis	0	12	0	0.00190144	0.598954	0.568067	-0.794683	1
7	GO:0006703	estrogen biosynthesis	0	1	0	0.000158453	0.0499129	0.0474216	-0.229205	1
6	GO:0006720	isoprenoid metabolism	2	9	0.00634921	0.00142608	0.449216	0.426253	2.3753	0.0708727	Adh5,Fdps
7	GO:0006721	terpenoid metabolism	0	2	0	0.000316907	0.0998257	0.0948281	-0.324171	1
5	GO:0006725	aromatic compound metabolism	2	55	0.00634921	0.00871494	2.74521	2.58587	-0.463419	0.768582	Nr4a2,Clptm1
8	GO:0006729	tetrahydrobiopterin biosynthesis	0	5	0	0.000792267	0.249564	0.236957	-0.512681	1
5	GO:0006730	one-carbon compound metabolism	1	19	0.0031746	0.00301062	0.948344	0.898439	0.0544973	0.622527	Shmt1
6	GO:0006732	coenzyme metabolism	5	97	0.015873	0.01537	4.84155	4.52991	0.0744487	0.536317	Atp5a1,Atp5e,MGI:1928940,Taldo1,Gstk1
7	GO:0006733	oxidoreduction coenzyme metabolism	1	14	0.0031746	0.00221835	0.69878	0.662534	0.370067	0.512069	Taldo1
9	GO:0006734	NADH metabolism	0	1	0	0.000158453	0.0499129	0.0474216	-0.229205	1
9	GO:0006739	NADP metabolism	1	9	0.0031746	0.00142608	0.449216	0.426253	0.843622	0.369419	Taldo1
10	GO:0006740	NADPH regeneration	1	7	0.0031746	0.00110917	0.34939	0.331635	1.12977	0.301336	Taldo1
9	GO:0006742	NADP catabolism	0	2	0	0.000316907	0.0998257	0.0948281	-0.324171	1
8	GO:0006743	ubiquinone metabolism	0	2	0	0.000316907	0.0998257	0.0948281	-0.324171	1
8	GO:0006744	ubiquinone biosynthesis	0	2	0	0.000316907	0.0998257	0.0948281	-0.324171	1
6	GO:0006749	glutathione metabolism	1	14	0.0031746	0.00221835	0.69878	0.662534	0.370067	0.512069	Gstk1
7	GO:0006750	glutathione biosynthesis	0	5	0	0.000792267	0.249564	0.236957	-0.512681	1
7	GO:0006752	group transfer coenzyme metabolism	2	31	0.00634921	0.00491206	1.5473	1.46308	0.374264	0.462902	Atp5a1,Atp5e
8	GO:0006753	nucleoside phosphate metabolism	2	24	0.00634921	0.00380288	1.19791	1.13397	0.753223	0.338509	Atp5a1,Atp5e
7	GO:0006754	ATP biosynthesis	2	24	0.00634921	0.00380288	1.19791	1.13397	0.753223	0.338509	Atp5a1,Atp5e
6	GO:0006760	folic acid and derivative metabolism	0	6	0	0.000950721	0.299477	0.284304	-0.561658	1
5	GO:0006766	vitamin metabolism	1	29	0.0031746	0.00459515	1.44747	1.36912	-0.382424	0.774229	Taldo1
6	GO:0006767	water-soluble vitamin metabolism	1	19	0.0031746	0.00301062	0.948344	0.898439	0.0544973	0.622527	Taldo1
8	GO:0006769	nicotinamide metabolism	1	10	0.0031746	0.00158453	0.499129	0.473539	0.727861	0.400938	Taldo1
8	GO:0006771	riboflavin metabolism	0	1	0	0.000158453	0.0499129	0.0474216	-0.229205	1
8	GO:0006772	thiamin metabolism	0	1	0	0.000158453	0.0499129	0.0474216	-0.229205	1
6	GO:0006775	fat-soluble vitamin metabolism	0	9	0	0.00142608	0.449216	0.426253	-0.688052	1
7	GO:0006776	vitamin A metabolism	0	6	0	0.000950721	0.299477	0.284304	-0.561658	1
8	GO:0006777	Mo-molybdopterin cofactor biosynthesis	0	3	0	0.00047536	0.149739	0.14222	-0.397058	1
6	GO:0006778	porphyrin metabolism	0	13	0	0.0020599	0.648867	0.615308	-0.827198	1
7	GO:0006779	porphyrin biosynthesis	0	9	0	0.00142608	0.449216	0.426253	-0.688052	1
7	GO:0006783	heme biosynthesis	0	9	0	0.00142608	0.449216	0.426253	-0.688052	1
7	GO:0006787	porphyrin catabolism	0	3	0	0.00047536	0.149739	0.14222	-0.397058	1
7	GO:0006788	heme oxidation	0	2	0	0.000316907	0.0998257	0.0948281	-0.324171	1
5	GO:0006790	sulfur metabolism	1	34	0.0031746	0.00538742	1.69704	1.6039	-0.550386	0.825449	Gstk1
6	GO:0006791	sulfur utilization	0	4	0	0.000633814	0.199651	0.189596	-0.458519	1
5	GO:0006793	phosphorus metabolism	14	434	0.0444444	0.0687688	21.6622	19.1687	-1.75007	0.974754	Atp5a1,Bckdk,Araf,Ptprs,Mast2,Stk24,Ptpn18,Ikbke,Dusp2,Ndufs1,Atp5e,1110020P15Rik,Ptp4a1,Pxk
6	GO:0006796	phosphate metabolism	14	434	0.0444444	0.0687688	21.6622	19.1687	-1.75007	0.974754	Atp5a1,Bckdk,Araf,Ptprs,Mast2,Stk24,Ptpn18,Ikbke,Dusp2,Ndufs1,Atp5e,1110020P15Rik,Ptp4a1,Pxk
5	GO:0006800	oxygen and reactive oxygen species metabolism	4	34	0.0126984	0.00538742	1.69704	1.6039	1.81844	0.0871613	Prdx6,Ercc2,Scd1,Prdx2
6	GO:0006801	superoxide metabolism	1	9	0.0031746	0.00142608	0.449216	0.426253	0.843622	0.369419	Scd1
5	GO:0006805	xenobiotic metabolism	0	9	0	0.00142608	0.449216	0.426253	-0.688052	1
4	GO:0006807	nitrogen compound metabolism	15	192	0.047619	0.0304231	9.58327	8.82934	1.82294	0.0558048	Bcat2,Ovgp1,Bckdhb,Nr4a2,Sdsl,Ctbp2,Ggh,Sgpp1,Slc22a17,Grhpr,Dnclc1,Gatm,Gne,Shmt1,Chi3l1
6	GO:0006809	nitric oxide biosynthesis	1	8	0.0031746	0.00126763	0.399303	0.378952	0.975807	0.336247	Dnclc1
5	GO:0006810	transport	76	1295	0.24127	0.205197	64.6371	48.8173	1.6263	0.0619494	Slc4a2,Slc7a6,Pea15,Tm9sf2,Atp5a1,Col4a2,E430034L04Rik,Hgs,Snx12,Xpo7,Apg7l,Ly75,Tnrc6a,Col11a2,Ivd,Abcb8,Sec23a,Gcdh,Cog1,Kif5b,Tubb6,Abcg1,Bcap29,Atp6v0a2,Sytl4,Por,Ranbp5,Slc16a2,Ftl1,Stam,Slc12a4,Rab1,Foxo3a,Abcd3,Vamp4,Golga7,Osbpl1a,Slc4a1ap,Polr2l,Ndufs1,Atp5e,Snx5,Psmc3,Rab2,1110020P15Rik,Xpo1,Sqle,Clcn3,Rab8a,Mfsd1,Mrps17,Trip6,Itpr1,Slc22a17,Ipo4,Dbnl,Rab3ip,Ap1b1,Pitpna,Lbp,Dnclc1,Gatm…
6	GO:0006811	ion transport	12	319	0.0380952	0.0505467	15.9222	14.3651	-1.03484	0.881762	Slc4a2,Atp5a1,Col4a2,Col11a2,Atp6v0a2,Ftl1,Slc12a4,Atp5e,Clcn3,Itpr1,Ptger3,Atp2a2
7	GO:0006812	cation transport	7	208	0.0222222	0.0329583	10.3819	9.54011	-1.09492	0.90195	Atp5a1,Atp6v0a2,Ftl1,Slc12a4,Atp5e,Itpr1,Atp2a2
9	GO:0006813	potassium ion transport	1	74	0.0031746	0.0117256	3.69355	3.4686	-1.44627	0.977887	Slc12a4
9	GO:0006814	sodium ion transport	1	39	0.0031746	0.00617969	1.9466	1.8383	-0.698166	0.865078	Slc12a4
9	GO:0006816	calcium ion transport	2	40	0.00634921	0.00633814	1.99651	1.88514	0.00253894	0.600804	Itpr1,Atp2a2
9	GO:0006817	phosphate transport	2	42	0.00634921	0.00665505	2.09634	1.97876	-0.068487	0.627593	Col4a2,Col11a2
6	GO:0006818	hydrogen transport	3	40	0.00952381	0.00633814	1.99651	1.88514	0.730869	0.322248	Atp5a1,Atp6v0a2,Atp5e
7	GO:0006820	anion transport	6	91	0.0190476	0.0144193	4.54207	4.25381	0.706883	0.301542	Slc4a2,Col4a2,Col11a2,Slc12a4,Clcn3,Ptger3
9	GO:0006821	chloride transport	2	28	0.00634921	0.0044367	1.39756	1.32212	0.523936	0.411098	Slc12a4,Clcn3
10	GO:0006824	cobalt ion transport	0	4	0	0.000633814	0.199651	0.189596	-0.458519	1
10	GO:0006825	copper ion transport	0	8	0	0.00126763	0.399303	0.378952	-0.64865	1
10	GO:0006826	iron ion transport	1	11	0.0031746	0.00174299	0.549041	0.52081	0.62488	0.430887	Ftl1
10	GO:0006829	zinc ion transport	0	8	0	0.00126763	0.399303	0.378952	-0.64865	1
7	GO:0006833	water transport	0	8	0	0.00126763	0.399303	0.378952	-0.64865	1
8	GO:0006835	dicarboxylic acid transport	0	6	0	0.000950721	0.299477	0.284304	-0.561658	1
6	GO:0006836	neurotransmitter transport	0	24	0	0.00380288	1.19791	1.13397	-1.12492	1
7	GO:0006839	mitochondrial transport	1	10	0.0031746	0.00158453	0.499129	0.473539	0.727861	0.400938	Kif5b
7	GO:0006857	oligopeptide transport	0	4	0	0.000633814	0.199651	0.189596	-0.458519	1
8	GO:0006865	amino acid transport	1	22	0.0031746	0.00348598	1.09808	1.0398	-0.0961872	0.676437	Slc12a4
6	GO:0006869	lipid transport	3	34	0.00952381	0.00538742	1.69704	1.6039	1.02883	0.239596	Abcg1,Osbpl1a,Lbp
5	GO:0006873	cell ion homeostasis	4	43	0.0126984	0.0068135	2.14625	2.02555	1.3025	0.165271	Ftl1,Ptger3,Slc9a3r1,Atp2a2
8	GO:0006874	calcium ion homeostasis	2	20	0.00634921	0.00316907	0.998257	0.945575	1.03017	0.263472	Ptger3,Atp2a2
7	GO:0006875	metal ion homeostasis	3	40	0.00952381	0.00633814	1.99651	1.88514	0.730869	0.322248	Ftl1,Ptger3,Atp2a2
9	GO:0006878	copper ion homeostasis	0	3	0	0.00047536	0.149739	0.14222	-0.397058	1
9	GO:0006879	iron ion homeostasis	1	11	0.0031746	0.00174299	0.549041	0.52081	0.62488	0.430887	Ftl1
9	GO:0006882	zinc ion homeostasis	0	4	0	0.000633814	0.199651	0.189596	-0.458519	1
5	GO:0006885	regulation of pH	0	6	0	0.000950721	0.299477	0.284304	-0.561658	1
7	GO:0006886	intracellular protein transport	18	219	0.0571429	0.0347013	10.9309	10.0265	2.23248	0.0248892	E430034L04Rik,Hgs,Xpo7,Sec23a,Bcap29,Sytl4,Ranbp5,Stam,Rab1,Rab2,Xpo1,Ipo4,Ap1b1,Gstk1,Tmed3,Ywhaz,Timm44,Fxc1
7	GO:0006887	exocytosis	1	27	0.0031746	0.00427824	1.34765	1.27511	-0.307868	0.749769	Sytl4
8	GO:0006888	ER to Golgi transport	5	39	0.015873	0.00617969	1.9466	1.8383	2.25203	0.0429624	Sec23a,Bcap29,Rab1,Rab2,Arfgap3
8	GO:0006890	retrograde transport, Golgi to ER	0	1	0	0.000158453	0.0499129	0.0474216	-0.229205	1
8	GO:0006891	intra-Golgi transport	0	4	0	0.000633814	0.199651	0.189596	-0.458519	1
8	GO:0006892	post-Golgi transport	1	5	0.0031746	0.000792267	0.249564	0.236957	1.54162	0.225929	Golga7
9	GO:0006893	Golgi to plasma membrane transport	1	2	0.0031746	0.000316907	0.0998257	0.0948281	2.9232	0.0973419	Golga7
8	GO:0006896	Golgi to vacuole transport	0	1	0	0.000158453	0.0499129	0.0474216	-0.229205	1
7	GO:0006897	endocytosis	3	80	0.00952381	0.0126763	3.99303	3.74623	-0.513056	0.770187	Ly75,Dbnl,Ap1b1
8	GO:0006898	receptor mediated endocytosis	0	9	0	0.00142608	0.449216	0.426253	-0.688052	1
7	GO:0006903	vesicle targeting	0	1	0	0.000158453	0.0499129	0.0474216	-0.229205	1
8	GO:0006904	vesicle docking during exocytosis	0	7	0	0.00110917	0.34939	0.331635	-0.606708	1
8	GO:0006909	phagocytosis	0	16	0	0.00253526	0.798606	0.756941	-0.917912	1
9	GO:0006910	phagocytosis, recognition	0	6	0	0.000950721	0.299477	0.284304	-0.561658	1
9	GO:0006911	phagocytosis, engulfment	0	9	0	0.00142608	0.449216	0.426253	-0.688052	1
7	GO:0006913	nucleocytoplasmic transport	5	55	0.015873	0.00871494	2.74521	2.58587	1.40218	0.138056	E430034L04Rik,Xpo7,Ranbp5,Xpo1,Ipo4
4	GO:0006914	autophagy	1	9	0.0031746	0.00142608	0.449216	0.426253	0.843622	0.369419	Apg7l
6	GO:0006915	apoptosis	14	257	0.0444444	0.0407225	12.8276	11.6929	0.342858	0.406953	Pea15,Birc5,Casp1,Psen1,Tnfrsf4,Bcap29,Foxo3a,Sgpp1,Ifi204,Bcl2,Bcl2l1,Smndc1,Prdx2,Bad
8	GO:0006916	anti-apoptosis	4	44	0.0126984	0.00697195	2.19617	2.07233	1.25305	0.175158	Birc5,Bcl2,Bcl2l1,Prdx2
8	GO:0006917	induction of apoptosis	4	57	0.0126984	0.00903185	2.84503	2.67904	0.705635	0.316934	Casp1,Foxo3a,Ifi204,Bad
7	GO:0006919	caspase activation	0	16	0	0.00253526	0.798606	0.756941	-0.917912	1
8	GO:0006921	disassembly of cell structures during apoptosis	0	7	0	0.00110917	0.34939	0.331635	-0.606708	1
7	GO:0006924	programmed cell death, activated T cells	0	2	0	0.000316907	0.0998257	0.0948281	-0.324171	1
7	GO:0006925	programmed cell death, inflammatory cells	0	2	0	0.000316907	0.0998257	0.0948281	-0.324171	1
7	GO:0006927	programmed cell death, transformed cells	0	3	0	0.00047536	0.149739	0.14222	-0.397058	1
5	GO:0006928	cell motility	5	150	0.015873	0.023768	7.48693	6.94527	-0.943667	0.876458	Psen1,Cxcr4,Sema4f,Amot,Efnb1
7	GO:0006929	substrate-bound cell migration	0	4	0	0.000633814	0.199651	0.189596	-0.458519	1
8	GO:0006930	substrate-bound cell migration, cell extension	0	2	0	0.000316907	0.0998257	0.0948281	-0.324171	1
6	GO:0006935	chemotaxis	2	72	0.00634921	0.0114087	3.59373	3.37593	-0.867394	0.881584	Cxcr4,Amot
4	GO:0006936	muscle contraction	4	43	0.0126984	0.0068135	2.14625	2.02555	1.3025	0.165271	Tnni3,Myom1,Tpm3,Atp2a2
5	GO:0006937	regulation of muscle contraction	3	18	0.00952381	0.00285216	0.898431	0.851288	2.27775	0.0576234	Tnni3,Tpm3,Atp2a2
5	GO:0006938	sarcomere alignment	0	1	0	0.000158453	0.0499129	0.0474216	-0.229205	1
5	GO:0006939	smooth muscle contraction	0	8	0	0.00126763	0.399303	0.378952	-0.64865	1
6	GO:0006940	regulation of smooth muscle contraction	0	3	0	0.00047536	0.149739	0.14222	-0.397058	1
5	GO:0006941	striated muscle contraction	1	12	0.0031746	0.00190144	0.598954	0.568067	0.532101	0.459342	Myom1
6	GO:0006942	regulation of striated muscle contraction	0	1	0	0.000158453	0.0499129	0.0474216	-0.229205	1
3	GO:0006944	membrane fusion	0	5	0	0.000792267	0.249564	0.236957	-0.512681	1
4	GO:0006950	response to stress	19	458	0.0603175	0.0725717	22.8601	20.1461	-0.860006	0.834196	Prdx6,Pttg1,Sumo1,Parp1,Casp1,Tnfrsf4,Pold1,Hspa1l,Ercc2,Lig1,Foxo3a,Ninj1,Apex1,Mms19l,Ptger3,Rev1l,C2,Ifi204,Prdx2
5	GO:0006952	defense response	15	404	0.047619	0.0640152	20.1648	17.9347	-1.21957	0.914298	Ccl27,Igbp1,Tnfrsf4,Cxcr4,Ly75,Psmb9,Cbfb,Dbnl,Lbp,Ptger3,Cnih,Efnb1,C2,Ifi204,Bad
7	GO:0006953	acute-phase response	0	19	0	0.00301062	0.948344	0.898439	-1.00051	1
7	GO:0006954	inflammatory response	2	88	0.00634921	0.0139439	4.39233	4.11556	-1.17925	0.939129	Tnfrsf4,Ptger3
4	GO:0006955	immune response	13	325	0.0412698	0.0514974	16.2217	14.6206	-0.842556	0.834746	Ccl27,Igbp1,Tnfrsf4,Cxcr4,Psmb9,Cbfb,Dbnl,Ptger3,Cnih,Efnb1,C2,Ifi204,Bad
8	GO:0006956	complement activation	1	28	0.0031746	0.0044367	1.39756	1.32212	-0.345754	0.762313	C2
9	GO:0006957	complement activation, alternative pathway	0	5	0	0.000792267	0.249564	0.236957	-0.512681	1
9	GO:0006958	complement activation, classical pathway	1	20	0.0031746	0.00316907	0.998257	0.945575	0.00179245	0.641425	C2
7	GO:0006959	humoral immune response	1	60	0.0031746	0.00950721	2.99477	2.81869	-1.18815	0.954358	C2
7	GO:0006968	cellular defense response	1	33	0.0031746	0.00522897	1.64712	1.55698	-0.518617	0.816229	Tnfrsf4
5	GO:0006970	response to osmotic stress	0	4	0	0.000633814	0.199651	0.189596	-0.458519	1
6	GO:0006972	hyperosmotic response	0	2	0	0.000316907	0.0998257	0.0948281	-0.324171	1
5	GO:0006974	response to DNA damage stimulus	11	113	0.0349206	0.0179052	5.64015	5.26352	2.33622	0.0248542	Pttg1,Sumo1,Parp1,Pold1,Ercc2,Lig1,Foxo3a,Apex1,Mms19l,Rev1l,Ifi204
6	GO:0006979	response to oxidative stress	3	26	0.00952381	0.00411979	1.29773	1.22808	1.53608	0.137752	Prdx6,Ercc2,Prdx2
5	GO:0006983	ER overload response	0	3	0	0.00047536	0.149739	0.14222	-0.397058	1
6	GO:0006984	ER-nuclear signaling pathway	1	5	0.0031746	0.000792267	0.249564	0.236957	1.54162	0.225929	Atp2a2
6	GO:0006986	response to unfolded protein	1	35	0.0031746	0.00554587	1.74695	1.65081	-0.581357	0.834209	Hspa1l
11	GO:0006990	unfolded protein response, positive regulation of target gene transcription	0	1	0	0.000158453	0.0499129	0.0474216	-0.229205	1
5	GO:0006991	response to sterol depletion	0	1	0	0.000158453	0.0499129	0.0474216	-0.229205	1
5	GO:0006996	organelle organization and biogenesis	27	490	0.0857143	0.0776422	24.4573	21.4358	0.549194	0.32164	Smarcd1,Birc5,H2afz,Parp1,Tnrc6a,Crb3,1110064N10Rik,Kif5b,Tubb6,Myst1,Terf2ip,Tbca,Morf4l1,Suz12,Sept4,Ipo4,Dbnl,Smarcb1,Mrpl30,Dnclc1,Vps41,Nola3,Asf1b,Nola2,Lmna,Tmsb10,Fxc1
6	GO:0006997	nuclear organization and biogenesis	1	6	0.0031746	0.000950721	0.299477	0.284304	1.31381	0.264595	Lmna
6	GO:0006998	ear membrane organization and biogenesis	1	1	0.0031746	0.000158453	0.0499129	0.0474216	4.3629	0.0499129	Lmna
7	GO:0007000	nucleolus organization and biogenesis	0	2	0	0.000316907	0.0998257	0.0948281	-0.324171	1
7	GO:0007001	chromosome organization and biogenesis (sensu Eukaryota)	9	117	0.0285714	0.0185391	5.8398	5.44632	1.35414	0.129209	Smarcd1,H2afz,Parp1,Myst1,Terf2ip,Morf4l1,Suz12,Smarcb1,Asf1b
9	GO:0007004	telomerase-dependent telomere maintenance	0	1	0	0.000158453	0.0499129	0.0474216	-0.229205	1
6	GO:0007005	mitochondrion organization and biogenesis	2	10	0.00634921	0.00158453	0.499129	0.473539	2.18105	0.0857479	Sept4,Fxc1
6	GO:0007006	mitochondrial membrane organization and biogenesis	1	4	0.0031746	0.000633814	0.199651	0.189596	1.83808	0.185236	Fxc1
7	GO:0007007	inner mitochondrial membrane organization and biogenesis	1	3	0.0031746	0.00047536	0.149739	0.14222	2.25462	0.14241	Fxc1
6	GO:0007009	plasma membrane organization and biogenesis	1	6	0.0031746	0.000950721	0.299477	0.284304	1.31381	0.264595	Agrn
6	GO:0007010	cytoskeleton organization and biogenesis	10	251	0.031746	0.0397718	12.5281	11.4312	-0.747743	0.81293	Birc5,Tnrc6a,Crb3,Kif5b,Tubb6,Tbca,Dbnl,Dnclc1,Vps41,Tmsb10
9	GO:0007015	actin filament organization	2	21	0.00634921	0.00332752	1.04817	0.992696	0.955325	0.282336	Dbnl,Dnclc1
7	GO:0007016	cytoskeletal anchoring	0	1	0	0.000158453	0.0499129	0.0474216	-0.229205	1
7	GO:0007017	microtubule-based process	7	92	0.0222222	0.0145777	4.59198	4.29987	1.16127	0.17465	Birc5,Tnrc6a,Kif5b,Tubb6,Tbca,Dnclc1,Vps41
5	GO:0007018	microtubule-based movement	5	54	0.015873	0.00855649	2.69529	2.53926	1.44631	0.130489	Tnrc6a,Kif5b,Tubb6,Dnclc1,Vps41
8	GO:0007019	microtubule depolymerization	0	7	0	0.00110917	0.34939	0.331635	-0.606708	1
9	GO:0007020	microtubule nucleation	1	3	0.0031746	0.00047536	0.149739	0.14222	2.25462	0.14241	Tbca
10	GO:0007021	tubulin folding	1	2	0.0031746	0.000316907	0.0998257	0.0948281	2.9232	0.0973419	Tbca
11	GO:0007022	chaperonin-mediated tubulin folding	1	1	0.0031746	0.000158453	0.0499129	0.0474216	4.3629	0.0499129	Tbca
11	GO:0007024	alpha-tubulin folding	0	1	0	0.000158453	0.0499129	0.0474216	-0.229205	1
8	GO:0007026	negative regulation of microtubule depolymerization	0	6	0	0.000950721	0.299477	0.284304	-0.561658	1
5	GO:0007028	cytoplasm organization and biogenesis	7	75	0.0222222	0.011884	3.74346	3.51491	1.737	0.0792296	Crb3,1110064N10Rik,Kif5b,Ipo4,Mrpl30,Nola3,Nola2
6	GO:0007030	Golgi organization and biogenesis	0	2	0	0.000316907	0.0998257	0.0948281	-0.324171	1
6	GO:0007031	peroxisome organization and biogenesis	0	12	0	0.00190144	0.598954	0.568067	-0.794683	1
6	GO:0007032	endosome organization and biogenesis	0	13	0	0.0020599	0.648867	0.615308	-0.827198	1
6	GO:0007033	vacuole organization and biogenesis	0	9	0	0.00142608	0.449216	0.426253	-0.688052	1
7	GO:0007034	vacuolar transport	0	4	0	0.000633814	0.199651	0.189596	-0.458519	1
11	GO:0007035	vacuolar acidification	0	1	0	0.000158453	0.0499129	0.0474216	-0.229205	1
7	GO:0007040	lysosome organization and biogenesis	0	6	0	0.000950721	0.299477	0.284304	-0.561658	1
7	GO:0007041	lysosomal transport	0	2	0	0.000316907	0.0998257	0.0948281	-0.324171	1
11	GO:0007042	lysosomal lumen acidification	0	1	0	0.000158453	0.0499129	0.0474216	-0.229205	1
6	GO:0007044	cell-substrate junction assembly	0	4	0	0.000633814	0.199651	0.189596	-0.458519	1
7	GO:0007046	ribosome biogenesis	4	64	0.0126984	0.010141	3.19442	3.00468	0.464738	0.397482	1110064N10Rik,Mrpl30,Nola3,Nola2
6	GO:0007047	cell wall organization and biogenesis	0	1	0	0.000158453	0.0499129	0.0474216	-0.229205	1
4	GO:0007049	cell cycle	20	378	0.0634921	0.0598954	18.8671	16.8544	0.275963	0.426384	Pttg1,Araf,Nipbl,Gspt2,Crkl,Cpeb1,Cdkn2c,Lig1,Mcm7,Ccnt1,Sept4,Ing1,Ptp4a1,Rab8a,Anapc2,Anp32b,Ect2,Ccnd2,Sept2,Ccng2
7	GO:0007050	cell cycle arrest	0	20	0	0.00316907	0.998257	0.945575	-1.02658	1
9	GO:0007051	spindle organization and biogenesis	0	6	0	0.000950721	0.299477	0.284304	-0.561658	1
8	GO:0007052	mitotic spindle organization and biogenesis	0	4	0	0.000633814	0.199651	0.189596	-0.458519	1
4	GO:0007059	chromosome segregation	1	23	0.0031746	0.00364443	1.148	1.08689	-0.141956	0.692644	Pttg1
9	GO:0007060	male meiosis chromosome segregation	0	1	0	0.000158453	0.0499129	0.0474216	-0.229205	1
5	GO:0007062	sister chromatid cohesion	0	1	0	0.000158453	0.0499129	0.0474216	-0.229205	1
10	GO:0007065	male meiosis sister chromatid cohesion	0	1	0	0.000158453	0.0499129	0.0474216	-0.229205	1
10	GO:0007066	female meiosis sister chromatid cohesion	0	1	0	0.000158453	0.0499129	0.0474216	-0.229205	1
7	GO:0007067	mitosis	3	78	0.00952381	0.0123594	3.8932	3.65374	-0.467284	0.755081	Pttg1,Anapc2,Ccng2
8	GO:0007076	mitotic chromosome condensation	0	8	0	0.00126763	0.399303	0.378952	-0.64865	1
8	GO:0007088	regulation of mitosis	0	8	0	0.00126763	0.399303	0.378952	-0.64865	1
8	GO:0007089	traversing start control point of mitotic cell cycle	0	2	0	0.000316907	0.0998257	0.0948281	-0.324171	1
7	GO:0007090	regulation of S phase of mitotic cell cycle	0	2	0	0.000316907	0.0998257	0.0948281	-0.324171	1
8	GO:0007091	mitotic metaphase/anaphase transition	0	2	0	0.000316907	0.0998257	0.0948281	-0.324171	1
9	GO:0007093	mitotic checkpoint	0	5	0	0.000792267	0.249564	0.236957	-0.512681	1
8	GO:0007094	mitotic spindle checkpoint	0	3	0	0.00047536	0.149739	0.14222	-0.397058	1
9	GO:0007095	mitotic G2 checkpoint	0	2	0	0.000316907	0.0998257	0.0948281	-0.324171	1
9	GO:0007096	regulation of exit from mitosis	0	1	0	0.000158453	0.0499129	0.0474216	-0.229205	1
8	GO:0007098	centrosome cycle	0	5	0	0.000792267	0.249564	0.236957	-0.512681	1
9	GO:0007100	mitotic centrosome separation	0	2	0	0.000316907	0.0998257	0.0948281	-0.324171	1
5	GO:0007113	endomitotic cell cycle	0	1	0	0.000158453	0.0499129	0.0474216	-0.229205	1
7	GO:0007126	meiosis	2	31	0.00634921	0.00491206	1.5473	1.46308	0.374264	0.462902	Pttg1,Cpeb1
8	GO:0007127	meiosis I	2	9	0.00634921	0.00142608	0.449216	0.426253	2.3753	0.0708727	Pttg1,Cpeb1
9	GO:0007129	synapsis	1	3	0.0031746	0.00047536	0.149739	0.14222	2.25462	0.14241	Cpeb1
10	GO:0007130	synaptonemal complex formation	1	2	0.0031746	0.000316907	0.0998257	0.0948281	2.9232	0.0973419	Cpeb1
9	GO:0007131	meiotic recombination	0	3	0	0.00047536	0.149739	0.14222	-0.397058	1
8	GO:0007140	male meiosis	0	4	0	0.000633814	0.199651	0.189596	-0.458519	1
9	GO:0007141	male meiosis I	0	2	0	0.000316907	0.0998257	0.0948281	-0.324171	1
8	GO:0007143	female meiosis	0	3	0	0.00047536	0.149739	0.14222	-0.397058	1
3	GO:0007154	cell communication	44	1400	0.139683	0.221835	69.878	51.6707	-3.60005	0.999941	Arrb1,Pea15,Stim1,Col4a2,Igbp1,E430034L04Rik,Ms4a6b,Psen1,Araf,Snx12,Dok2,Cxcr4,Lancl1,Col11a2,Crkl,Ralgps2,Caml,Sphk2,Thbs1,Ptprs,Gngt2,Mast2,Nr4a2,Stam,Myom1,Jag2,Runx2,Sel1h,Rab1,Ninj1,Snx5,Gmip,Rab2,Rab8a,Dbnl,Ptger3,Rabl4,Slc9a3r1,Pxk,Ect2,Cnih,Agrn,Dvl1,Atp2a2
4	GO:0007155	cell adhesion	6	274	0.0190476	0.0434163	13.6761	12.4313	-2.17712	0.994835	Stim1,Col4a2,Col11a2,Thbs1,Myom1,Ninj1
6	GO:0007156	homophilic cell adhesion	0	24	0	0.00380288	1.19791	1.13397	-1.12492	1
6	GO:0007157	heterophilic cell adhesion	0	5	0	0.000792267	0.249564	0.236957	-0.512681	1
6	GO:0007160	cell-matrix adhesion	0	36	0	0.00570433	1.79686	1.69771	-1.37906	1
5	GO:0007162	negative regulation of cell adhesion	0	4	0	0.000633814	0.199651	0.189596	-0.458519	1
7	GO:0007163	establishment and/or maintenance of cell polarity	1	11	0.0031746	0.00174299	0.549041	0.52081	0.62488	0.430887	Crb3
4	GO:0007164	establishment of tissue polarity	0	2	0	0.000316907	0.0998257	0.0948281	-0.324171	1
4	GO:0007165	signal transduction	36	1109	0.114286	0.175725	55.3534	43.3559	-2.93922	0.999215	Arrb1,Pea15,Igbp1,E430034L04Rik,Ms4a6b,Psen1,Araf,Snx12,Dok2,Cxcr4,Lancl1,Crkl,Ralgps2,Caml,Sphk2,Ptprs,Gngt2,Mast2,Stam,Jag2,Runx2,Sel1h,Rab1,Snx5,Gmip,Rab2,Rab8a,Dbnl,Ptger3,Rabl4,Slc9a3r1,Pxk,Ect2,Cnih,Dvl1,Atp2a2
5	GO:0007166	cell surface receptor linked signal transduction	16	623	0.0507937	0.0987165	31.0957	26.6314	-2.92521	0.999471	Arrb1,Psen1,Dok2,Cxcr4,Lancl1,Caml,Sphk2,Ptprs,Gngt2,Stam,Jag2,Runx2,Sel1h,Ptger3,Slc9a3r1,Dvl1
6	GO:0007167	enzyme linked receptor protein signaling pathway	4	124	0.0126984	0.0196482	6.18919	5.76565	-0.911717	0.87394	Dok2,Caml,Ptprs,Runx2
7	GO:0007169	transmembrane receptor protein tyrosine kinase signaling pathway	3	64	0.00952381	0.010141	3.19442	3.00468	-0.112162	0.626582	Dok2,Caml,Runx2
8	GO:0007173	epidermal growth factor receptor signaling pathway	1	6	0.0031746	0.000950721	0.299477	0.284304	1.31381	0.264595	Caml
5	GO:0007176	regulation of epidermal growth factor receptor activity	0	1	0	0.000158453	0.0499129	0.0474216	-0.229205	1
7	GO:0007178	transmembrane receptor protein serine/threonine kinase signaling pathway	0	44	0	0.00697195	2.19617	2.07233	-1.52558	1
8	GO:0007179	transforming growth factor beta receptor signaling pathway	0	31	0	0.00491206	1.5473	1.46308	-1.27921	1
9	GO:0007182	common-partner SMAD protein phosphorylation	0	8	0	0.00126763	0.399303	0.378952	-0.64865	1
9	GO:0007183	SMAD protein heteromerization	0	4	0	0.000633814	0.199651	0.189596	-0.458519	1
9	GO:0007184	SMAD protein nuclear translocation	0	3	0	0.00047536	0.149739	0.14222	-0.397058	1
7	GO:0007185	transmembrane receptor protein tyrosine phosphatase signaling pathway	1	17	0.0031746	0.00269371	0.848518	0.804122	0.168927	0.581702	Ptprs
6	GO:0007186	G-protein coupled receptor protein signaling pathway	6	301	0.0190476	0.0476945	15.0238	13.5953	-2.44734	0.998084	Arrb1,Cxcr4,Lancl1,Sphk2,Gngt2,Ptger3
8	GO:0007187	G-protein signaling, coupled to cyclic nucleotide second messenger	1	23	0.0031746	0.00364443	1.148	1.08689	-0.141956	0.692644	Ptger3
9	GO:0007188	G-protein signaling, coupled to cAMP nucleotide second messenger	1	20	0.0031746	0.00316907	0.998257	0.945575	0.00179245	0.641425	Ptger3
10	GO:0007189	G-protein signaling, adenylate cyclase activating pathway	0	14	0	0.00221835	0.69878	0.662534	-0.858492	1
7	GO:0007190	adenylate cyclase activation	0	7	0	0.00110917	0.34939	0.331635	-0.606708	1
8	GO:0007191	dopamine receptor, adenylate cyclase activating pathway	0	2	0	0.000316907	0.0998257	0.0948281	-0.324171	1
10	GO:0007193	G-protein signaling, adenylate cyclase inhibiting pathway	0	7	0	0.00110917	0.34939	0.331635	-0.606708	1
9	GO:0007199	G-protein signaling, coupled to cGMP nucleotide second messenger	0	3	0	0.00047536	0.149739	0.14222	-0.397058	1
8	GO:0007200	G-protein signaling, coupled to IP3 second messenger (phospholipase C activating)	2	10	0.00634921	0.00158453	0.499129	0.473539	2.18105	0.0857479	Sphk2,Ptger3
10	GO:0007204	elevation of cytosolic calcium ion concentration	1	5	0.0031746	0.000792267	0.249564	0.236957	1.54162	0.225929	Ptger3
9	GO:0007205	protein kinase C activation	1	5	0.0031746	0.000792267	0.249564	0.236957	1.54162	0.225929	Sphk2
9	GO:0007208	serotonin receptor, phospholipase C activating pathway	0	1	0	0.000158453	0.0499129	0.0474216	-0.229205	1
7	GO:0007212	dopamine receptor signaling pathway	0	5	0	0.000792267	0.249564	0.236957	-0.512681	1
7	GO:0007213	acetylcholine receptor signaling, muscarinic pathway	0	2	0	0.000316907	0.0998257	0.0948281	-0.324171	1
7	GO:0007214	gamma-aminobutyric acid signaling pathway	0	11	0	0.00174299	0.549041	0.52081	-0.760791	1
6	GO:0007215	glutamate signaling pathway	0	5	0	0.000792267	0.249564	0.236957	-0.512681	1
7	GO:0007216	metabotropic glutamate receptor signaling pathway	0	3	0	0.00047536	0.149739	0.14222	-0.397058	1
7	GO:0007217	tachykinin signaling pathway	0	2	0	0.000316907	0.0998257	0.0948281	-0.324171	1
7	GO:0007218	neuropeptide signaling pathway	0	35	0	0.00554587	1.74695	1.65081	-1.35966	1
6	GO:0007219	Notch signaling pathway	3	26	0.00952381	0.00411979	1.29773	1.22808	1.53608	0.137752	Psen1,Jag2,Sel1h
7	GO:0007222	frizzled signaling pathway	1	9	0.0031746	0.00142608	0.449216	0.426253	0.843622	0.369419	Dvl1
7	GO:0007223	frizzled-2 signaling pathway	0	15	0	0.0023768	0.748693	0.709745	-0.888694	1
6	GO:0007224	smoothened signaling pathway	0	5	0	0.000792267	0.249564	0.236957	-0.512681	1
6	GO:0007229	integrin-mediated signaling pathway	0	38	0	0.00602123	1.89669	1.79145	-1.41708	1
5	GO:0007242	intracellular signaling cascade	24	425	0.0761905	0.0673427	21.213	18.7999	0.642784	0.291505	Pea15,E430034L04Rik,Psen1,Araf,Snx12,Dok2,Crkl,Ralgps2,Sphk2,Mast2,Rab1,Snx5,Gmip,Rab2,Rab8a,Dbnl,Ptger3,Rabl4,Slc9a3r1,Pxk,Ect2,Cnih,Dvl1,Atp2a2
6	GO:0007243	protein kinase cascade	1	84	0.0031746	0.0133101	4.19268	3.93101	-1.61029	0.986835	Dok2
7	GO:0007249	I-kappaB kinase/NF-kappaB cascade	0	13	0	0.0020599	0.648867	0.615308	-0.827198	1
7	GO:0007250	activation of NF-kappaB-inducing kinase	0	1	0	0.000158453	0.0499129	0.0474216	-0.229205	1
8	GO:0007252	I-kappaB phosphorylation	0	2	0	0.000316907	0.0998257	0.0948281	-0.324171	1
7	GO:0007254	JNK cascade	0	20	0	0.00316907	0.998257	0.945575	-1.02658	1
8	GO:0007256	activation of JNKK activity	0	2	0	0.000316907	0.0998257	0.0948281	-0.324171	1
8	GO:0007257	activation of JNK activity	0	7	0	0.00110917	0.34939	0.331635	-0.606708	1
8	GO:0007258	JUN phosphorylation	0	1	0	0.000158453	0.0499129	0.0474216	-0.229205	1
7	GO:0007259	JAK-STAT cascade	0	12	0	0.00190144	0.598954	0.568067	-0.794683	1
11	GO:0007260	tyrosine phosphorylation of STAT protein	0	5	0	0.000792267	0.249564	0.236957	-0.512681	1
8	GO:0007262	STAT protein nuclear translocation	0	2	0	0.000316907	0.0998257	0.0948281	-0.324171	1
6	GO:0007263	nitric oxide mediated signal transduction	0	4	0	0.000633814	0.199651	0.189596	-0.458519	1
6	GO:0007264	small GTPase mediated signal transduction	8	133	0.0253968	0.0210743	6.63841	6.17513	0.547928	0.345491	E430034L04Rik,Dok2,Ralgps2,Rab1,Rab2,Rab8a,Dbnl,Rabl4
7	GO:0007265	Ras protein signal transduction	1	16	0.0031746	0.00253526	0.798606	0.756941	0.231481	0.559668	Dok2
7	GO:0007266	Rho protein signal transduction	0	19	0	0.00301062	0.948344	0.898439	-1.00051	1
4	GO:0007267	cell-cell signaling	2	120	0.00634921	0.0190144	5.98954	5.58327	-1.68841	0.984984	Nr4a2,Agrn
6	GO:0007268	synaptic transmission	2	61	0.00634921	0.00966566	3.04468	2.86521	-0.617173	0.816358	Nr4a2,Agrn
6	GO:0007269	neurotransmitter secretion	0	14	0	0.00221835	0.69878	0.662534	-0.858492	1
7	GO:0007270	nerve-nerve synaptic transmission	0	9	0	0.00142608	0.449216	0.426253	-0.688052	1
8	GO:0007271	synaptic transmission, cholinergic	0	2	0	0.000316907	0.0998257	0.0948281	-0.324171	1
9	GO:0007272	ionic insulation of neurons by glial cells	0	8	0	0.00126763	0.399303	0.378952	-0.64865	1
7	GO:0007274	neuromuscular synaptic transmission	0	1	0	0.000158453	0.0499129	0.0474216	-0.229205	1
2	GO:0007275	development	40	1188	0.126984	0.188243	59.2965	45.7391	-2.85321	0.99887	Tnni3,Miz1,Birc5,Psen1,Cbfa2t3h,Cxcr4,Hoxa5,Hspa1l,Crkl,Chd8,Crb3,Ubn1,Plxnb2,Thbs1,Tcf4,Ogfr,Nr4a2,Ercc2,Myom1,Sema4f,Jag2,Runx2,Foxo3a,Tpm3,Ninj1,Cbfb,Morf4l1,Sept4,Ptp4a1,Mea1,Nckap1,Amot,Dnclc1,Xdh,Efnb1,Dvl1,Ifi204,Tcf12,Tieg1,Bad
4	GO:0007276	gametogenesis	7	101	0.0222222	0.0160038	5.0412	4.71367	0.902217	0.238942	Pafah1b3,Cxcr4,Hspa1l,Foxo3a,Sept4,Mea1,Dnclc1
5	GO:0007281	germ cell development	2	17	0.00634921	0.00269371	0.848518	0.804122	1.28409	0.207122	Cxcr4,Foxo3a
6	GO:0007283	spermatogenesis	4	72	0.0126984	0.0114087	3.59373	3.37593	0.221117	0.487361	Pafah1b3,Hspa1l,Sept4,Mea1
5	GO:0007286	spermatid development	1	12	0.0031746	0.00190144	0.598954	0.568067	0.532101	0.459342	2006-09-04
10	GO:0007288	sperm axoneme assembly	0	2	0	0.000316907	0.0998257	0.0948281	-0.324171	1
5	GO:0007292	female gamete generation	2	16	0.00634921	0.00253526	0.798606	0.756941	1.38088	0.188614	Foxo3a,Dnclc1
5	GO:0007338	fertilization (sensu Metazoa)	1	17	0.0031746	0.00269371	0.848518	0.804122	0.168927	0.581702	Ovgp1
7	GO:0007339	binding of sperm to zona pellucida	0	8	0	0.00126763	0.399303	0.378952	-0.64865	1
6	GO:0007340	acrosome reaction	0	1	0	0.000158453	0.0499129	0.0474216	-0.229205	1
6	GO:0007341	penetration of zona pellucida	0	3	0	0.00047536	0.149739	0.14222	-0.397058	1
5	GO:0007342	fusion of sperm to egg plasma membrane	0	2	0	0.000316907	0.0998257	0.0948281	-0.324171	1
6	GO:0007346	regulation of progression through mitotic cell cycle	0	9	0	0.00142608	0.449216	0.426253	-0.688052	1
4	GO:0007350	blastoderm segmentation	0	3	0	0.00047536	0.149739	0.14222	-0.397058	1
5	GO:0007351	regional subdivision	0	3	0	0.00047536	0.149739	0.14222	-0.397058	1
7	GO:0007354	zygotic determination of anterior/posterior axis, embryo	0	1	0	0.000158453	0.0499129	0.0474216	-0.229205	1
6	GO:0007368	determination of left/right symmetry	0	16	0	0.00253526	0.798606	0.756941	-0.917912	1
5	GO:0007369	gastrulation	1	24	0.0031746	0.00380288	1.19791	1.13397	-0.18585	0.708041	Amot
4	GO:0007379	segment specification	0	6	0	0.000950721	0.299477	0.284304	-0.561658	1
4	GO:0007386	compartment specification	0	5	0	0.000792267	0.249564	0.236957	-0.512681	1
5	GO:0007387	anterior compartment specification	0	1	0	0.000158453	0.0499129	0.0474216	-0.229205	1
5	GO:0007388	posterior compartment specification	0	1	0	0.000158453	0.0499129	0.0474216	-0.229205	1
3	GO:0007389	pattern specification	3	116	0.00952381	0.0183806	5.78989	5.40065	-1.20051	0.934559	Cxcr4,Hoxa5,Efnb1
4	GO:0007398	ectoderm development	1	48	0.0031746	0.00760577	2.39582	2.25928	-0.928631	0.915171	Psen1
4	GO:0007399	nervous system development	6	251	0.0190476	0.0397718	12.5281	11.4312	-1.93082	0.988411	Psen1,Cxcr4,Plxnb2,Nr4a2,Sema4f,Efnb1
5	GO:0007400	neuroblast fate determination	0	1	0	0.000158453	0.0499129	0.0474216	-0.229205	1
6	GO:0007403	glial cell fate determination	0	1	0	0.000158453	0.0499129	0.0474216	-0.229205	1
5	GO:0007405	neuroblast proliferation	0	9	0	0.00142608	0.449216	0.426253	-0.688052	1
6	GO:0007406	negative regulation of neuroblast proliferation	0	2	0	0.000316907	0.0998257	0.0948281	-0.324171	1
8	GO:0007409	axonogenesis	3	63	0.00952381	0.00998257	3.14451	2.9582	-0.08402	0.615843	Plxnb2,Sema4f,Efnb1
7	GO:0007411	axon guidance	2	38	0.00634921	0.00602123	1.89669	1.79145	0.0771875	0.572593	Sema4f,Efnb1
9	GO:0007412	axon target recognition	0	3	0	0.00047536	0.149739	0.14222	-0.397058	1
9	GO:0007413	axonal fasciculation	0	1	0	0.000158453	0.0499129	0.0474216	-0.229205	1
6	GO:0007416	synaptogenesis	0	8	0	0.00126763	0.399303	0.378952	-0.64865	1
5	GO:0007417	central nervous system development	1	71	0.0031746	0.0112502	3.54381	3.32958	-1.39409	0.974168	Cxcr4
4	GO:0007420	brain development	1	61	0.0031746	0.00966566	3.04468	2.86521	-1.20795	0.956658	Cxcr4
5	GO:0007422	peripheral nervous system development	0	18	0	0.00285216	0.898431	0.851288	-0.973748	1
6	GO:0007423	sensory organ development	0	10	0	0.00158453	0.499129	0.473539	-0.725328	1
5	GO:0007431	salivary gland development	0	8	0	0.00126763	0.399303	0.378952	-0.64865	1
6	GO:0007435	salivary gland morphogenesis	0	6	0	0.000950721	0.299477	0.284304	-0.561658	1
5	GO:0007444	imaginal disc development	0	1	0	0.000158453	0.0499129	0.0474216	-0.229205	1
7	GO:0007455	eye-antennal disc morphogenesis	0	1	0	0.000158453	0.0499129	0.0474216	-0.229205	1
6	GO:0007456	eye morphogenesis (sensu Endopterygota)	0	1	0	0.000158453	0.0499129	0.0474216	-0.229205	1
6	GO:0007468	regulation of rhodopsin gene activity	0	1	0	0.000158453	0.0499129	0.0474216	-0.229205	1
4	GO:0007492	endoderm development	0	10	0	0.00158453	0.499129	0.473539	-0.725328	1
5	GO:0007494	midgut development	0	2	0	0.000316907	0.0998257	0.0948281	-0.324171	1
6	GO:0007495	visceral mesoderm-endoderm interaction	0	1	0	0.000158453	0.0499129	0.0474216	-0.229205	1
6	GO:0007497	posterior midgut development	0	1	0	0.000158453	0.0499129	0.0474216	-0.229205	1
4	GO:0007498	mesoderm development	0	17	0	0.00269371	0.848518	0.804122	-0.946238	1
5	GO:0007499	ectoderm and mesoderm interaction	0	1	0	0.000158453	0.0499129	0.0474216	-0.229205	1
9	GO:0007500	mesodermal cell fate determination	0	1	0	0.000158453	0.0499129	0.0474216	-0.229205	1
6	GO:0007506	gonadal mesoderm development	0	1	0	0.000158453	0.0499129	0.0474216	-0.229205	1
5	GO:0007507	heart development	1	57	0.0031746	0.00903185	2.84503	2.67904	-1.12723	0.946702	Psen1
4	GO:0007517	muscle development	3	97	0.00952381	0.01537	4.84155	4.52991	-0.865243	0.869988	Tnni3,Myom1,Tpm3
7	GO:0007518	myoblast cell fate determination	0	1	0	0.000158453	0.0499129	0.0474216	-0.229205	1
5	GO:0007519	myogenesis	0	32	0	0.00507051	1.59721	1.51003	-1.29978	1
7	GO:0007520	myoblast fusion	0	2	0	0.000316907	0.0998257	0.0948281	-0.324171	1
5	GO:0007522	visceral muscle development	0	1	0	0.000158453	0.0499129	0.0474216	-0.229205	1
5	GO:0007525	somatic muscle development	0	3	0	0.00047536	0.149739	0.14222	-0.397058	1
6	GO:0007527	adult somatic muscle development	0	2	0	0.000316907	0.0998257	0.0948281	-0.324171	1
6	GO:0007528	neuromuscular junction development	0	4	0	0.000633814	0.199651	0.189596	-0.458519	1
7	GO:0007529	establishment of synaptic specificity at neuromuscular junction	0	2	0	0.000316907	0.0998257	0.0948281	-0.324171	1
3	GO:0007530	sex determination	0	4	0	0.000633814	0.199651	0.189596	-0.458519	1
3	GO:0007548	sex differentiation	1	27	0.0031746	0.00427824	1.34765	1.27511	-0.307868	0.749769	Foxo3a
4	GO:0007549	dosage compensation	0	3	0	0.00047536	0.149739	0.14222	-0.397058	1
3	GO:0007552	metamorphosis	0	1	0	0.000158453	0.0499129	0.0474216	-0.229205	1
5	GO:0007560	imaginal disc morphogenesis	0	1	0	0.000158453	0.0499129	0.0474216	-0.229205	1
5	GO:0007565	pregnancy	0	11	0	0.00174299	0.549041	0.52081	-0.760791	1
6	GO:0007566	embryo implantation	0	4	0	0.000633814	0.199651	0.189596	-0.458519	1
4	GO:0007568	aging	1	14	0.0031746	0.00221835	0.69878	0.662534	0.370067	0.512069	Ercc2
5	GO:0007569	cell aging	0	5	0	0.000792267	0.249564	0.236957	-0.512681	1
2	GO:0007582	physiological process	281	5389	0.892063	0.853906	268.98	37.341	1.96698	0.026401	Irf2bp1,Slc4a2,Smpd1,Pa2g4,Slc7a6,Bcat2,Arrb1,Ovgp1,Pea15,Pdlim1,Tm9sf2,Pafah1b3,Rrm1,Prdx6,Atp5a1,6030490I01Rik,Tnni3,Miz1,Ccl27,Pttg1,Col4a2,Sumo1,Igbp1,E430034L04Rik,Tk2,Smarcd1,Hgs,Birc5,Bckdk,H2afz,Parp1,Casp1,Mtf2,Lip1,Psen1,Araf,Bckdhb,Zfp61,Snx12,Rxrb,Zfp239,Xpo7,Tnfrsf4,Cxcr4,Nipbl,Apg7l,Sin3a,Pold1,Lipe,Hoxa5,Ly75,Gspt2,Tnrc6a,4930467B06Rik,Hspa1l,Col11a2,Crkl,Ell2,Phf13,Dpp7,Grpel1,Paf…
4	GO:0007585	respiratory gaseous exchange	0	12	0	0.00190144	0.598954	0.568067	-0.794683	1
4	GO:0007586	digestion	0	13	0	0.0020599	0.648867	0.615308	-0.827198	1
4	GO:0007588	excretion	0	2	0	0.000316907	0.0998257	0.0948281	-0.324171	1
5	GO:0007589	fluid secretion	0	1	0	0.000158453	0.0499129	0.0474216	-0.229205	1
5	GO:0007595	lactation	1	6	0.0031746	0.000950721	0.299477	0.284304	1.31381	0.264595	Xdh
4	GO:0007596	blood coagulation	0	37	0	0.00586278	1.84678	1.74459	-1.3982	1
5	GO:0007599	hemostasis	0	39	0	0.00617969	1.9466	1.8383	-1.43572	1
4	GO:0007600	sensory perception	1	130	0.0031746	0.020599	6.48867	6.03877	-2.23354	0.998802	Arrb1
6	GO:0007601	visual perception	0	33	0	0.00522897	1.64712	1.55698	-1.32004	1
7	GO:0007602	phototransduction	0	14	0	0.00221835	0.69878	0.662534	-0.858492	1
8	GO:0007603	phototransduction, visible light	0	1	0	0.000158453	0.0499129	0.0474216	-0.229205	1
6	GO:0007605	sensory perception of sound	0	23	0	0.00364443	1.148	1.08689	-1.10115	1
5	GO:0007606	sensory perception of chemical stimulus	0	24	0	0.00380288	1.19791	1.13397	-1.12492	1
6	GO:0007608	sensory perception of smell	0	23	0	0.00364443	1.148	1.08689	-1.10115	1
2	GO:0007610	behavior	5	207	0.015873	0.0327999	10.332	9.49579	-1.7303	0.980331	Psen1,Cxcr4,Sema4f,Amot,Efnb1
3	GO:0007611	learning and/or memory	0	20	0	0.00316907	0.998257	0.945575	-1.02658	1
4	GO:0007612	learning	0	9	0	0.00142608	0.449216	0.426253	-0.688052	1
4	GO:0007613	memory	0	6	0	0.000950721	0.299477	0.284304	-0.561658	1
4	GO:0007617	mating behavior	0	1	0	0.000158453	0.0499129	0.0474216	-0.229205	1
5	GO:0007619	courtship behavior	0	1	0	0.000158453	0.0499129	0.0474216	-0.229205	1
4	GO:0007622	rhythmic behavior	0	2	0	0.000316907	0.0998257	0.0948281	-0.324171	1
4	GO:0007623	circadian rhythm	0	13	0	0.0020599	0.648867	0.615308	-0.827198	1
3	GO:0007625	grooming behavior	0	1	0	0.000158453	0.0499129	0.0474216	-0.229205	1
3	GO:0007626	locomotory behavior	5	174	0.015873	0.0275709	8.68484	8.02513	-1.30075	0.940623	Psen1,Cxcr4,Sema4f,Amot,Efnb1
5	GO:0007628	adult walking behavior	0	5	0	0.000792267	0.249564	0.236957	-0.512681	1
3	GO:0007631	feeding behavior	0	6	0	0.000950721	0.299477	0.284304	-0.561658	1
3	GO:0007632	visual behavior	0	2	0	0.000316907	0.0998257	0.0948281	-0.324171	1
3	GO:0007635	chemosensory behavior	0	2	0	0.000316907	0.0998257	0.0948281	-0.324171	1
3	GO:0007638	mechanosensory behavior	0	3	0	0.00047536	0.149739	0.14222	-0.397058	1
4	GO:0008015	circulation	1	36	0.0031746	0.00570433	1.79686	1.69771	-0.611578	0.84253	Sp4
5	GO:0008016	regulation of heart contraction rate	1	12	0.0031746	0.00190144	0.598954	0.568067	0.532101	0.459342	Sp4
8	GO:0008033	tRNA processing	0	10	0	0.00158453	0.499129	0.473539	-0.725328	1
5	GO:0008037	cell recognition	0	3	0	0.00047536	0.149739	0.14222	-0.397058	1
6	GO:0008038	neuron recognition	0	3	0	0.00047536	0.149739	0.14222	-0.397058	1
8	GO:0008045	motor axon guidance	0	3	0	0.00047536	0.149739	0.14222	-0.397058	1
6	GO:0008049	male courtship behavior	0	1	0	0.000158453	0.0499129	0.0474216	-0.229205	1
7	GO:0008053	mitochondrial fusion	0	1	0	0.000158453	0.0499129	0.0474216	-0.229205	1
12	GO:0008054	cyclin catabolism	0	1	0	0.000158453	0.0499129	0.0474216	-0.229205	1
7	GO:0008064	regulation of actin polymerization and/or depolymerization	1	27	0.0031746	0.00427824	1.34765	1.27511	-0.307868	0.749769	Dbnl
6	GO:0008088	axon cargo transport	0	5	0	0.000792267	0.249564	0.236957	-0.512681	1
7	GO:0008090	retrograde axon cargo transport	0	2	0	0.000316907	0.0998257	0.0948281	-0.324171	1
4	GO:0008104	protein localization	27	344	0.0857143	0.054508	17.17	15.4263	2.50278	0.012247	E430034L04Rik,Hgs,Snx12,Xpo7,Apg7l,Sec23a,Cog1,Bcap29,Sytl4,Ranbp5,Stam,Rab1,Snx5,Rab2,Xpo1,Rab8a,Ipo4,Rab3ip,Ap1b1,Gstk1,Tmed3,Gdi1,Ywhaz,Arfgap3,Timm44,Fxc1,2610042O14Rik
5	GO:0008105	asymmetric protein localization	0	2	0	0.000316907	0.0998257	0.0948281	-0.324171	1
1	GO:0008150	biological_process	315	6311	1	1	315	0	NaN	1	Irf2bp1,Slc4a2,Smpd1,Pa2g4,Slc7a6,Bcat2,Arrb1,Ovgp1,Pea15,Pdlim1,Tm9sf2,Pafah1b3,Rrm1,Prdx6,Atp5a1,6030490I01Rik,Tnni3,Miz1,Stim1,Ccl27,Pttg1,Col4a2,Sumo1,Igbp1,E430034L04Rik,Tk2,Smarcd1,Hgs,Birc5,Bckdk,H2afz,Parp1,Casp1,Mtf2,Ms4a6b,Lip1,Psen1,Araf,Bckdhb,Zfp61,Snx12,Dok2,Cbfa2t3h,Rxrb,Zfp239,Xpo7,ICRFP703B1614Q5.6,Tnfrsf4,Cxcr4,Nipbl,Apg7l,Sin3a,Pold1,Lipe,Hoxa5,Ly75,Gspt2,Tnrc6a,Arhgap9,Lancl1,…
3	GO:0008152	metabolism	194	3598	0.615873	0.570116	179.586	73.3597	1.68284	0.0516215	Irf2bp1,Smpd1,Pa2g4,Bcat2,Ovgp1,Pdlim1,Pafah1b3,Rrm1,Prdx6,Atp5a1,6030490I01Rik,Miz1,Pttg1,Sumo1,E430034L04Rik,Tk2,Smarcd1,Bckdk,H2afz,Parp1,Casp1,Mtf2,Lip1,Psen1,Araf,Bckdhb,Zfp61,Rxrb,Zfp239,Apg7l,Sin3a,Pold1,Lipe,Hoxa5,Gspt2,4930467B06Rik,Hspa1l,Ell2,Phf13,Dpp7,Grpel1,Pafah2,Ivd,Skiip,Adpgk,Taf9,Caml,Zfp96,Pip5k1b,Pccb,Gcdh,Fem1a,Cpeb1,Cndp2,Eif2s2,Sc4mol,Tceb2,Tubb6,Ptprs,Tcf4,Myst1,Myef2,Cdk…
6	GO:0008154	actin polymerization and/or depolymerization	1	32	0.0031746	0.00507051	1.59721	1.51003	-0.485998	0.806522	Dbnl
9	GO:0008156	negative regulation of DNA replication	0	2	0	0.000316907	0.0998257	0.0948281	-0.324171	1
6	GO:0008202	steroid metabolism	4	79	0.0126984	0.0125178	3.94312	3.69999	0.029573	0.561276	Lipe,Sc4mol,Osbpl1a,Fdps
8	GO:0008203	cholesterol metabolism	2	37	0.00634921	0.00586278	1.84678	1.74459	0.116006	0.557955	Lipe,Fdps
7	GO:0008206	bile acid metabolism	0	6	0	0.000950721	0.299477	0.284304	-0.561658	1
6	GO:0008207	C21-steroid hormone metabolism	0	14	0	0.00221835	0.69878	0.662534	-0.858492	1
6	GO:0008209	androgen metabolism	0	2	0	0.000316907	0.0998257	0.0948281	-0.324171	1
6	GO:0008210	estrogen metabolism	0	2	0	0.000316907	0.0998257	0.0948281	-0.324171	1
8	GO:0008213	protein amino acid alkylation	0	15	0	0.0023768	0.748693	0.709745	-0.888694	1
8	GO:0008215	spermine metabolism	0	4	0	0.000633814	0.199651	0.189596	-0.458519	1
8	GO:0008216	spermidine metabolism	0	3	0	0.00047536	0.149739	0.14222	-0.397058	1
5	GO:0008217	regulation of blood pressure	0	13	0	0.0020599	0.648867	0.615308	-0.827198	1
4	GO:0008219	cell death	15	280	0.047619	0.044367	13.9756	12.6909	0.287557	0.426684	Pea15,Birc5,Casp1,Psen1,Tnfrsf4,Bcap29,Foxo3a,Prf1,Sgpp1,Ifi204,Bcl2,Bcl2l1,Smndc1,Prdx2,Bad
9	GO:0008228	opsonization	0	2	0	0.000316907	0.0998257	0.0948281	-0.324171	1
9	GO:0008272	sulfate transport	0	3	0	0.00047536	0.149739	0.14222	-0.397058	1
5	GO:0008277	regulation of G-protein coupled receptor protein signaling pathway	1	7	0.0031746	0.00110917	0.34939	0.331635	1.12977	0.301336	Arrb1
4	GO:0008283	cell proliferation	7	214	0.0222222	0.033909	10.6814	9.80565	-1.17563	0.916572	Cxcr4,Gspt2,Ifitm3,Mcm7,Morf4l1,Evi2a,Efnb1
6	GO:0008284	positive regulation of cell proliferation	1	60	0.0031746	0.00950721	2.99477	2.81869	-1.18815	0.954358	Efnb1
6	GO:0008285	negative regulation of cell proliferation	1	47	0.0031746	0.00744731	2.3459	2.21257	-0.904828	0.910679	Ifitm3
8	GO:0008286	insulin receptor signaling pathway	0	9	0	0.00142608	0.449216	0.426253	-0.688052	1
9	GO:0008295	spermidine biosynthesis	0	3	0	0.00047536	0.149739	0.14222	-0.397058	1
5	GO:0008298	intracellular mRNA localization	0	1	0	0.000158453	0.0499129	0.0474216	-0.229205	1
7	GO:0008299	isoprenoid biosynthesis	1	4	0.0031746	0.000633814	0.199651	0.189596	1.83808	0.185236	Fdps
7	GO:0008300	isoprenoid catabolism	0	1	0	0.000158453	0.0499129	0.0474216	-0.229205	1
8	GO:0008333	endosome to lysosome transport	0	2	0	0.000316907	0.0998257	0.0948281	-0.324171	1
8	GO:0008334	histone mRNA metabolism	0	1	0	0.000158453	0.0499129	0.0474216	-0.229205	1
4	GO:0008340	determination of adult life span	0	4	0	0.000633814	0.199651	0.189596	-0.458519	1
4	GO:0008344	adult locomotory behavior	0	12	0	0.00190144	0.598954	0.568067	-0.794683	1
6	GO:0008347	glial cell migration	0	1	0	0.000158453	0.0499129	0.0474216	-0.229205	1
7	GO:0008354	germ cell migration	1	2	0.0031746	0.000316907	0.0998257	0.0948281	2.9232	0.0973419	Cxcr4
6	GO:0008360	regulation of cell shape	1	30	0.0031746	0.0047536	1.49739	1.41611	-0.41797	0.78555	Dnclc1
6	GO:0008361	regulation of cell size	2	50	0.00634921	0.00792267	2.49564	2.35267	-0.323138	0.72086	Ogfr,Morf4l1
7	GO:0008366	nerve ensheathment	0	11	0	0.00174299	0.549041	0.52081	-0.760791	1
8	GO:0008380	RNA splicing	5	89	0.015873	0.0141024	4.44224	4.16166	0.273408	0.459596	Skiip,Sfrs2,Snrpd2,Sf3a3,Smndc1
5	GO:0008406	gonad development	1	18	0.0031746	0.00285216	0.898431	0.851288	0.110083	0.602637	Foxo3a
4	GO:0008542	visual learning	0	2	0	0.000316907	0.0998257	0.0948281	-0.324171	1
8	GO:0008543	fibroblast growth factor receptor signaling pathway	1	5	0.0031746	0.000792267	0.249564	0.236957	1.54162	0.225929	Runx2
5	GO:0008544	epidermis development	1	44	0.0031746	0.00697195	2.19617	2.07233	-0.830925	0.895731	Psen1
5	GO:0008582	regulation of synaptic growth at neuromuscular junction	0	1	0	0.000158453	0.0499129	0.0474216	-0.229205	1
8	GO:0008583	mystery cell fate differentiation (sensu Endopterygota)	0	1	0	0.000158453	0.0499129	0.0474216	-0.229205	1
6	GO:0008584	male gonad development	0	5	0	0.000792267	0.249564	0.236957	-0.512681	1
6	GO:0008585	female gonad development	1	13	0.0031746	0.0020599	0.648867	0.615308	0.447636	0.486379	Foxo3a
5	GO:0008589	regulation of smoothened signaling pathway	0	1	0	0.000158453	0.0499129	0.0474216	-0.229205	1
5	GO:0008593	regulation of Notch signaling pathway	0	2	0	0.000316907	0.0998257	0.0948281	-0.324171	1
6	GO:0008595	determination of anterior/posterior axis, embryo	0	3	0	0.00047536	0.149739	0.14222	-0.397058	1
5	GO:0008608	attachment of spindle microtubules to kinetochore	0	1	0	0.000158453	0.0499129	0.0474216	-0.229205	1
6	GO:0008610	lipid biosynthesis	7	109	0.0222222	0.0172714	5.4405	5.08048	0.691883	0.301484	Pccb,Sc4mol,Ltc4s,Gnpat,Scd1,Gne,Fdps
7	GO:0008611	ether lipid biosynthesis	1	1	0.0031746	0.000158453	0.0499129	0.0474216	4.3629	0.0499129	Gnpat
8	GO:0008614	pyridoxine metabolism	0	2	0	0.000316907	0.0998257	0.0948281	-0.324171	1
9	GO:0008615	pyridoxine biosynthesis	0	1	0	0.000158453	0.0499129	0.0474216	-0.229205	1
9	GO:0008624	induction of apoptosis by extracellular signals	1	11	0.0031746	0.00174299	0.549041	0.52081	0.62488	0.430887	Bad
10	GO:0008625	induction of apoptosis via death domain receptors	0	5	0	0.000792267	0.249564	0.236957	-0.512681	1
9	GO:0008629	induction of apoptosis by intracellular signals	1	13	0.0031746	0.0020599	0.648867	0.615308	0.447636	0.486379	Ifi204
7	GO:0008630	DNA damage response, signal transduction resulting in induction of apoptosis	1	6	0.0031746	0.000950721	0.299477	0.284304	1.31381	0.264595	Ifi204
10	GO:0008631	induction of apoptosis by oxidative stress	0	3	0	0.00047536	0.149739	0.14222	-0.397058	1
7	GO:0008632	apoptotic program	1	30	0.0031746	0.0047536	1.49739	1.41611	-0.41797	0.78555	Bcl2
8	GO:0008633	activation of pro-apoptotic gene products	0	1	0	0.000158453	0.0499129	0.0474216	-0.229205	1
10	GO:0008634	negative regulation of survival gene product activity	0	1	0	0.000158453	0.0499129	0.0474216	-0.229205	1
8	GO:0008635	caspase activation via cytochrome c	0	3	0	0.00047536	0.149739	0.14222	-0.397058	1
8	GO:0008637	apoptotic mitochondrial changes	1	8	0.0031746	0.00126763	0.399303	0.378952	0.975807	0.336247	Bcl2
6	GO:0008643	carbohydrate transport	0	23	0	0.00364443	1.148	1.08689	-1.10115	1
8	GO:0008645	hexose transport	0	13	0	0.0020599	0.648867	0.615308	-0.827198	1
8	GO:0008652	amino acid biosynthesis	3	24	0.00952381	0.00380288	1.19791	1.13397	1.6923	0.115145	Bcat2,Ctbp2,Grhpr
8	GO:0008653	lipopolysaccharide metabolism	1	3	0.0031746	0.00047536	0.149739	0.14222	2.25462	0.14241	Gne
8	GO:0008654	phospholipid biosynthesis	0	19	0	0.00301062	0.948344	0.898439	-1.00051	1
5	GO:0009048	dosage compensation, by inactivation of X chromosome	0	2	0	0.000316907	0.0998257	0.0948281	-0.324171	1
12	GO:0009051	pentose-phosphate shunt, oxidative branch	0	1	0	0.000158453	0.0499129	0.0474216	-0.229205	1
12	GO:0009052	pentose-phosphate shunt, non-oxidative branch	0	1	0	0.000158453	0.0499129	0.0474216	-0.229205	1
4	GO:0009056	catabolism	23	289	0.0730159	0.0457931	14.4248	13.0793	2.37111	0.0172534	Smpd1,Bcat2,Ovgp1,Pafah1b3,Prdx6,Lip1,Bckdhb,Lipe,Pafah2,Adpgk,Psmb1,Psmb9,Psmc3,Dcps,Taldo1,Rbx1,Psmc2,Ldh1,Gne,Psmb4,Usp3,Bad,Chi3l1
5	GO:0009057	macromolecule catabolism	15	164	0.047619	0.0259864	8.18571	7.57624	2.47568	0.0165187	Ovgp1,Adpgk,Psmb1,Psmb9,Psmc3,Dcps,Taldo1,Rbx1,Psmc2,Ldh1,Gne,Psmb4,Usp3,Bad,Chi3l1
4	GO:0009058	biosynthesis	37	635	0.11746	0.100618	31.6947	27.0871	1.01937	0.176885	Bcat2,Atp5a1,Psen1,Apg7l,Gspt2,4930467B06Rik,Pccb,Cpeb1,Eif2s2,Sc4mol,Ctps2,9530090G24Rik,Ltc4s,Ctbp2,Atp5e,Mrpl18,Mtif2,Gnpat,Mrps17,Slc22a17,Eif2b4,Grhpr,Bzw2,Clptm1,Eif3s12,Scd1,Dnclc1,Gatm,St6galnac4,Eif3s4,Mrp63,Nola2,Gne,Galnt1,Mrpl35,Fdps,Ict1
6	GO:0009059	macromolecule biosynthesis	22	366	0.0698413	0.057994	18.2681	16.3523	0.922869	0.208497	Psen1,Apg7l,Gspt2,4930467B06Rik,Cpeb1,Eif2s2,9530090G24Rik,Mrpl18,Mtif2,Mrps17,Slc22a17,Eif2b4,Bzw2,Eif3s12,St6galnac4,Eif3s4,Mrp63,Nola2,Gne,Galnt1,Mrpl35,Ict1
8	GO:0009060	aerobic respiration	0	18	0	0.00285216	0.898431	0.851288	-0.973748	1
8	GO:0009062	fatty acid catabolism	0	1	0	0.000158453	0.0499129	0.0474216	-0.229205	1
8	GO:0009063	amino acid catabolism	2	26	0.00634921	0.00411979	1.29773	1.22808	0.633708	0.375233	Bcat2,Bckdhb
8	GO:0009064	glutamine family amino acid metabolism	1	14	0.0031746	0.00221835	0.69878	0.662534	0.370067	0.512069	Ggh
9	GO:0009065	glutamine family amino acid catabolism	0	5	0	0.000792267	0.249564	0.236957	-0.512681	1
8	GO:0009066	aspartate family amino acid metabolism	0	5	0	0.000792267	0.249564	0.236957	-0.512681	1
9	GO:0009067	aspartate family amino acid biosynthesis	0	5	0	0.000792267	0.249564	0.236957	-0.512681	1
8	GO:0009069	serine family amino acid metabolism	3	15	0.00952381	0.0023768	0.748693	0.709745	2.67229	0.0358498	Ctbp2,Grhpr,Shmt1
9	GO:0009070	serine family amino acid biosynthesis	2	7	0.00634921	0.00110917	0.34939	0.331635	2.86625	0.0441488	Ctbp2,Grhpr
9	GO:0009071	serine family amino acid catabolism	0	5	0	0.000792267	0.249564	0.236957	-0.512681	1
6	GO:0009072	aromatic amino acid family metabolism	0	18	0	0.00285216	0.898431	0.851288	-0.973748	1
7	GO:0009073	aromatic amino acid family biosynthesis	0	1	0	0.000158453	0.0499129	0.0474216	-0.229205	1
7	GO:0009074	aromatic amino acid family catabolism	0	8	0	0.00126763	0.399303	0.378952	-0.64865	1
8	GO:0009075	histidine family amino acid metabolism	0	1	0	0.000158453	0.0499129	0.0474216	-0.229205	1
9	GO:0009077	histidine family amino acid catabolism	0	1	0	0.000158453	0.0499129	0.0474216	-0.229205	1
8	GO:0009081	branched chain family amino acid metabolism	1	5	0.0031746	0.000792267	0.249564	0.236957	1.54162	0.225929	Bcat2
9	GO:0009082	branched chain family amino acid biosynthesis	1	2	0.0031746	0.000316907	0.0998257	0.0948281	2.9232	0.0973419	Bcat2
9	GO:0009083	branched chain family amino acid catabolism	1	4	0.0031746	0.000633814	0.199651	0.189596	1.83808	0.185236	Bcat2
9	GO:0009084	glutamine family amino acid biosynthesis	0	5	0	0.000792267	0.249564	0.236957	-0.512681	1
10	GO:0009086	methionine biosynthesis	0	3	0	0.00047536	0.149739	0.14222	-0.397058	1
10	GO:0009093	cysteine catabolism	0	2	0	0.000316907	0.0998257	0.0948281	-0.324171	1
7	GO:0009100	glycoprotein metabolism	5	52	0.015873	0.00823958	2.59547	2.44599	1.53746	0.115947	Psen1,4930467B06Rik,9530090G24Rik,St6galnac4,Galnt1
8	GO:0009101	glycoprotein biosynthesis	5	50	0.015873	0.00792267	2.49564	2.35267	1.63274	0.102231	Psen1,4930467B06Rik,9530090G24Rik,St6galnac4,Galnt1
9	GO:0009103	lipopolysaccharide biosynthesis	1	2	0.0031746	0.000316907	0.0998257	0.0948281	2.9232	0.0973419	Gne
8	GO:0009105	lipoic acid biosynthesis	0	1	0	0.000158453	0.0499129	0.0474216	-0.229205	1
7	GO:0009106	lipoate metabolism	0	1	0	0.000158453	0.0499129	0.0474216	-0.229205	1
8	GO:0009107	lipoate biosynthesis	0	1	0	0.000158453	0.0499129	0.0474216	-0.229205	1
7	GO:0009108	coenzyme biosynthesis	2	44	0.00634921	0.00697195	2.19617	2.07233	-0.136268	0.652968	Atp5a1,Atp5e
7	GO:0009109	coenzyme catabolism	0	20	0	0.00316907	0.998257	0.945575	-1.02658	1
6	GO:0009110	vitamin biosynthesis	0	5	0	0.000792267	0.249564	0.236957	-0.512681	1
6	GO:0009111	vitamin catabolism	0	2	0	0.000316907	0.0998257	0.0948281	-0.324171	1
6	GO:0009112	nucleobase metabolism	1	8	0.0031746	0.00126763	0.399303	0.378952	0.975807	0.336247	Clptm1
7	GO:0009113	purine base biosynthesis	0	1	0	0.000158453	0.0499129	0.0474216	-0.229205	1
6	GO:0009116	nucleoside metabolism	1	14	0.0031746	0.00221835	0.69878	0.662534	0.370067	0.512069	Atpif1
6	GO:0009117	nucleotide metabolism	4	97	0.0126984	0.01537	4.84155	4.52991	-0.395397	0.721166	Atp5a1,Ctps2,Atp5e,Taldo1
7	GO:0009118	regulation of nucleoside metabolism	1	1	0.0031746	0.000158453	0.0499129	0.0474216	4.3629	0.0499129	Atpif1
7	GO:0009119	ribonucleoside metabolism	0	3	0	0.00047536	0.149739	0.14222	-0.397058	1
7	GO:0009120	deoxyribonucleoside metabolism	0	3	0	0.00047536	0.149739	0.14222	-0.397058	1
7	GO:0009123	nucleoside monophosphate metabolism	0	8	0	0.00126763	0.399303	0.378952	-0.64865	1
7	GO:0009124	nucleoside monophosphate biosynthesis	0	8	0	0.00126763	0.399303	0.378952	-0.64865	1
8	GO:0009126	purine nucleoside monophosphate metabolism	0	5	0	0.000792267	0.249564	0.236957	-0.512681	1
9	GO:0009127	purine nucleoside monophosphate biosynthesis	0	5	0	0.000792267	0.249564	0.236957	-0.512681	1
8	GO:0009129	pyrimidine nucleoside monophosphate metabolism	0	1	0	0.000158453	0.0499129	0.0474216	-0.229205	1
9	GO:0009130	pyrimidine nucleoside monophosphate biosynthesis	0	1	0	0.000158453	0.0499129	0.0474216	-0.229205	1
7	GO:0009132	nucleoside diphosphate metabolism	0	9	0	0.00142608	0.449216	0.426253	-0.688052	1
7	GO:0009133	nucleoside diphosphate biosynthesis	0	3	0	0.00047536	0.149739	0.14222	-0.397058	1
7	GO:0009134	nucleoside diphosphate catabolism	0	5	0	0.000792267	0.249564	0.236957	-0.512681	1
8	GO:0009135	purine nucleoside diphosphate metabolism	0	4	0	0.000633814	0.199651	0.189596	-0.458519	1
9	GO:0009136	purine nucleoside diphosphate biosynthesis	0	1	0	0.000158453	0.0499129	0.0474216	-0.229205	1
9	GO:0009137	purine nucleoside diphosphate catabolism	0	3	0	0.00047536	0.149739	0.14222	-0.397058	1
8	GO:0009138	pyrimidine nucleoside diphosphate metabolism	0	2	0	0.000316907	0.0998257	0.0948281	-0.324171	1
9	GO:0009139	pyrimidine nucleoside diphosphate biosynthesis	0	2	0	0.000316907	0.0998257	0.0948281	-0.324171	1
7	GO:0009141	nucleoside triphosphate metabolism	2	37	0.00634921	0.00586278	1.84678	1.74459	0.116006	0.557955	Atp5a1,Atp5e
7	GO:0009142	nucleoside triphosphate biosynthesis	2	33	0.00634921	0.00522897	1.64712	1.55698	0.282801	0.495923	Atp5a1,Atp5e
7	GO:0009143	nucleoside triphosphate catabolism	0	3	0	0.00047536	0.149739	0.14222	-0.397058	1
8	GO:0009144	purine nucleoside triphosphate metabolism	2	33	0.00634921	0.00522897	1.64712	1.55698	0.282801	0.495923	Atp5a1,Atp5e
9	GO:0009145	purine nucleoside triphosphate biosynthesis	2	30	0.00634921	0.0047536	1.49739	1.41611	0.422364	0.445924	Atp5a1,Atp5e
9	GO:0009146	purine nucleoside triphosphate catabolism	0	2	0	0.000316907	0.0998257	0.0948281	-0.324171	1
8	GO:0009147	pyrimidine nucleoside triphosphate metabolism	0	9	0	0.00142608	0.449216	0.426253	-0.688052	1
9	GO:0009148	pyrimidine nucleoside triphosphate biosynthesis	0	3	0	0.00047536	0.149739	0.14222	-0.397058	1
8	GO:0009150	purine ribonucleotide metabolism	2	41	0.00634921	0.00649659	2.04643	1.93196	-0.0334018	0.614376	Atp5a1,Atp5e
8	GO:0009151	purine deoxyribonucleotide metabolism	0	1	0	0.000158453	0.0499129	0.0474216	-0.229205	1
9	GO:0009152	purine ribonucleotide biosynthesis	2	37	0.00634921	0.00586278	1.84678	1.74459	0.116006	0.557955	Atp5a1,Atp5e
9	GO:0009154	purine ribonucleotide catabolism	0	3	0	0.00047536	0.149739	0.14222	-0.397058	1
9	GO:0009155	purine deoxyribonucleotide catabolism	0	1	0	0.000158453	0.0499129	0.0474216	-0.229205	1
9	GO:0009156	ribonucleoside monophosphate biosynthesis	0	7	0	0.00110917	0.34939	0.331635	-0.606708	1
9	GO:0009157	deoxyribonucleoside monophosphate biosynthesis	0	1	0	0.000158453	0.0499129	0.0474216	-0.229205	1
8	GO:0009161	ribonucleoside monophosphate metabolism	0	7	0	0.00110917	0.34939	0.331635	-0.606708	1
8	GO:0009162	deoxyribonucleoside monophosphate metabolism	0	1	0	0.000158453	0.0499129	0.0474216	-0.229205	1
6	GO:0009165	nucleotide biosynthesis	3	70	0.00952381	0.0110917	3.4939	3.28321	-0.272577	0.686635	Atp5a1,Ctps2,Atp5e
6	GO:0009166	nucleotide catabolism	0	13	0	0.0020599	0.648867	0.615308	-0.827198	1
9	GO:0009167	purine ribonucleoside monophosphate metabolism	0	5	0	0.000792267	0.249564	0.236957	-0.512681	1
10	GO:0009168	purine ribonucleoside monophosphate biosynthesis	0	5	0	0.000792267	0.249564	0.236957	-0.512681	1
9	GO:0009176	pyrimidine deoxyribonucleoside monophosphate metabolism	0	1	0	0.000158453	0.0499129	0.0474216	-0.229205	1
10	GO:0009177	pyrimidine deoxyribonucleoside monophosphate biosynthesis	0	1	0	0.000158453	0.0499129	0.0474216	-0.229205	1
9	GO:0009179	purine ribonucleoside diphosphate metabolism	0	4	0	0.000633814	0.199651	0.189596	-0.458519	1
10	GO:0009180	purine ribonucleoside diphosphate biosynthesis	0	1	0	0.000158453	0.0499129	0.0474216	-0.229205	1
10	GO:0009181	purine ribonucleoside diphosphate catabolism	0	3	0	0.00047536	0.149739	0.14222	-0.397058	1
8	GO:0009185	ribonucleoside diphosphate metabolism	0	6	0	0.000950721	0.299477	0.284304	-0.561658	1
8	GO:0009186	deoxyribonucleoside diphosphate metabolism	0	3	0	0.00047536	0.149739	0.14222	-0.397058	1
7	GO:0009187	cyclic nucleotide metabolism	0	14	0	0.00221835	0.69878	0.662534	-0.858492	1
9	GO:0009188	ribonucleoside diphosphate biosynthesis	0	1	0	0.000158453	0.0499129	0.0474216	-0.229205	1
9	GO:0009189	deoxyribonucleoside diphosphate biosynthesis	0	2	0	0.000316907	0.0998257	0.0948281	-0.324171	1
8	GO:0009190	cyclic nucleotide biosynthesis	0	12	0	0.00190144	0.598954	0.568067	-0.794683	1
9	GO:0009191	ribonucleoside diphosphate catabolism	0	5	0	0.000792267	0.249564	0.236957	-0.512681	1
9	GO:0009196	pyrimidine deoxyribonucleoside diphosphate metabolism	0	2	0	0.000316907	0.0998257	0.0948281	-0.324171	1
10	GO:0009197	pyrimidine deoxyribonucleoside diphosphate biosynthesis	0	2	0	0.000316907	0.0998257	0.0948281	-0.324171	1
8	GO:0009199	ribonucleoside triphosphate metabolism	2	33	0.00634921	0.00522897	1.64712	1.55698	0.282801	0.495923	Atp5a1,Atp5e
8	GO:0009200	deoxyribonucleoside triphosphate metabolism	0	4	0	0.000633814	0.199651	0.189596	-0.458519	1
9	GO:0009201	ribonucleoside triphosphate biosynthesis	2	30	0.00634921	0.0047536	1.49739	1.41611	0.422364	0.445924	Atp5a1,Atp5e
9	GO:0009202	deoxyribonucleoside triphosphate biosynthesis	0	3	0	0.00047536	0.149739	0.14222	-0.397058	1
9	GO:0009203	ribonucleoside triphosphate catabolism	0	2	0	0.000316907	0.0998257	0.0948281	-0.324171	1
9	GO:0009204	deoxyribonucleoside triphosphate catabolism	0	1	0	0.000158453	0.0499129	0.0474216	-0.229205	1
9	GO:0009205	purine ribonucleoside triphosphate metabolism	2	32	0.00634921	0.00507051	1.59721	1.51003	0.327781	0.479573	Atp5a1,Atp5e
10	GO:0009206	purine ribonucleoside triphosphate biosynthesis	2	30	0.00634921	0.0047536	1.49739	1.41611	0.422364	0.445924	Atp5a1,Atp5e
10	GO:0009207	purine ribonucleoside triphosphate catabolism	0	1	0	0.000158453	0.0499129	0.0474216	-0.229205	1
9	GO:0009208	pyrimidine ribonucleoside triphosphate metabolism	0	6	0	0.000950721	0.299477	0.284304	-0.561658	1
10	GO:0009209	bonucleoside triphosphate biosynthesis	0	6	0	0.000950721	0.299477	0.284304	-0.561658	1
9	GO:0009211	pyrimidine deoxyribonucleoside triphosphate metabolism	0	3	0	0.00047536	0.149739	0.14222	-0.397058	1
10	GO:0009212	pyrimidine deoxyribonucleoside triphosphate biosynthesis	0	3	0	0.00047536	0.149739	0.14222	-0.397058	1
8	GO:0009214	cyclic nucleotide catabolism	0	1	0	0.000158453	0.0499129	0.0474216	-0.229205	1
9	GO:0009215	purine deoxyribonucleoside triphosphate metabolism	0	1	0	0.000158453	0.0499129	0.0474216	-0.229205	1
10	GO:0009217	purine deoxyribonucleoside triphosphate catabolism	0	1	0	0.000158453	0.0499129	0.0474216	-0.229205	1
8	GO:0009218	pyrimidine ribonucleotide metabolism	0	7	0	0.00110917	0.34939	0.331635	-0.606708	1
8	GO:0009219	pyrimidine deoxyribonucleotide metabolism	0	4	0	0.000633814	0.199651	0.189596	-0.458519	1
9	GO:0009220	pyrimidine ribonucleotide biosynthesis	0	7	0	0.00110917	0.34939	0.331635	-0.606708	1
9	GO:0009221	pyrimidine deoxyribonucleotide biosynthesis	0	4	0	0.000633814	0.199651	0.189596	-0.458519	1
6	GO:0009225	nucleotide-sugar metabolism	2	9	0.00634921	0.00142608	0.449216	0.426253	2.3753	0.0708727	Tsta3,Gne
9	GO:0009229	thiamin diphosphate biosynthesis	0	1	0	0.000158453	0.0499129	0.0474216	-0.229205	1
9	GO:0009231	riboflavin biosynthesis	0	1	0	0.000158453	0.0499129	0.0474216	-0.229205	1
8	GO:0009241	polyisoprenoid biosynthesis	0	1	0	0.000158453	0.0499129	0.0474216	-0.229205	1
8	GO:0009247	glycolipid biosynthesis	0	5	0	0.000792267	0.249564	0.236957	-0.512681	1
9	GO:0009250	glucan biosynthesis	0	6	0	0.000950721	0.299477	0.284304	-0.561658	1
9	GO:0009251	glucan catabolism	0	2	0	0.000316907	0.0998257	0.0948281	-0.324171	1
8	GO:0009252	peptidoglycan biosynthesis	0	1	0	0.000158453	0.0499129	0.0474216	-0.229205	1
8	GO:0009253	peptidoglycan catabolism	0	1	0	0.000158453	0.0499129	0.0474216	-0.229205	1
7	GO:0009259	ribonucleotide metabolism	2	46	0.00634921	0.00728886	2.29599	2.16583	-0.201125	0.67695	Atp5a1,Atp5e
8	GO:0009260	ribonucleotide biosynthesis	2	40	0.00634921	0.00633814	1.99651	1.88514	0.00253894	0.600804	Atp5a1,Atp5e
8	GO:0009261	ribonucleotide catabolism	0	5	0	0.000792267	0.249564	0.236957	-0.512681	1
7	GO:0009262	deoxyribonucleotide metabolism	0	7	0	0.00110917	0.34939	0.331635	-0.606708	1
8	GO:0009263	deoxyribonucleotide biosynthesis	0	5	0	0.000792267	0.249564	0.236957	-0.512681	1
8	GO:0009264	deoxyribonucleotide catabolism	0	1	0	0.000158453	0.0499129	0.0474216	-0.229205	1
5	GO:0009266	response to temperature stimulus	1	19	0.0031746	0.00301062	0.948344	0.898439	0.0544973	0.622527	Hspa1l
7	GO:0009267	cellular response to starvation	0	1	0	0.000158453	0.0499129	0.0474216	-0.229205	1
7	GO:0009273	cell wall biosynthesis (sensu Bacteria)	0	1	0	0.000158453	0.0499129	0.0474216	-0.229205	1
8	GO:0009296	flagellum biogenesis	0	2	0	0.000316907	0.0998257	0.0948281	-0.324171	1
8	GO:0009303	rRNA transcription	0	4	0	0.000633814	0.199651	0.189596	-0.458519	1
6	GO:0009306	protein secretion	0	14	0	0.00221835	0.69878	0.662534	-0.858492	1
5	GO:0009308	amine metabolism	14	180	0.0444444	0.0285216	8.98431	8.29374	1.74163	0.0651176	Bcat2,Ovgp1,Bckdhb,Nr4a2,Sdsl,Ctbp2,Ggh,Sgpp1,Slc22a17,Grhpr,Gatm,Gne,Shmt1,Chi3l1
7	GO:0009309	amine biosynthesis	3	35	0.00952381	0.00554587	1.74695	1.65081	0.975259	0.253177	Bcat2,Ctbp2,Grhpr
7	GO:0009310	amine catabolism	2	31	0.00634921	0.00491206	1.5473	1.46308	0.374264	0.462902	Bcat2,Bckdhb
7	GO:0009311	oligosaccharide metabolism	0	9	0	0.00142608	0.449216	0.426253	-0.688052	1
8	GO:0009312	oligosaccharide biosynthesis	0	6	0	0.000950721	0.299477	0.284304	-0.561658	1
8	GO:0009313	oligosaccharide catabolism	0	2	0	0.000316907	0.0998257	0.0948281	-0.324171	1
5	GO:0009314	response to radiation	1	30	0.0031746	0.0047536	1.49739	1.41611	-0.41797	0.78555	Bcl2l1
8	GO:0009395	phospholipid catabolism	1	3	0.0031746	0.00047536	0.149739	0.14222	2.25462	0.14241	Smpd1
8	GO:0009396	folic acid and derivative biosynthesis	0	3	0	0.00047536	0.149739	0.14222	-0.397058	1
7	GO:0009401	phosphoenolpyruvate-dependent sugar phosphotransferase system	0	3	0	0.00047536	0.149739	0.14222	-0.397058	1
5	GO:0009405	pathogenesis	0	3	0	0.00047536	0.149739	0.14222	-0.397058	1
6	GO:0009408	response to heat	1	17	0.0031746	0.00269371	0.848518	0.804122	0.168927	0.581702	Hspa1l
6	GO:0009409	response to cold	0	1	0	0.000158453	0.0499129	0.0474216	-0.229205	1
6	GO:0009410	response to xenobiotic stimulus	0	9	0	0.00142608	0.449216	0.426253	-0.688052	1
6	GO:0009411	response to UV	0	6	0	0.000950721	0.299477	0.284304	-0.561658	1
6	GO:0009416	response to light stimulus	0	16	0	0.00253526	0.798606	0.756941	-0.917912	1
7	GO:0009437	carnitine metabolism	0	1	0	0.000158453	0.0499129	0.0474216	-0.229205	1
7	GO:0009451	RNA modification	0	7	0	0.00110917	0.34939	0.331635	-0.606708	1
8	GO:0009452	RNA capping	0	1	0	0.000158453	0.0499129	0.0474216	-0.229205	1
4	GO:0009566	fertilization	1	17	0.0031746	0.00269371	0.848518	0.804122	0.168927	0.581702	Ovgp1
5	GO:0009581	detection of external stimulus	0	19	0	0.00301062	0.948344	0.898439	-1.00051	1
5	GO:0009582	detection of abiotic stimulus	0	18	0	0.00285216	0.898431	0.851288	-0.973748	1
6	GO:0009583	detection of light stimulus	0	16	0	0.00253526	0.798606	0.756941	-0.917912	1
7	GO:0009584	detection of visible light	0	1	0	0.000158453	0.0499129	0.0474216	-0.229205	1
8	GO:0009586	rhodopsin mediated phototransduction	0	1	0	0.000158453	0.0499129	0.0474216	-0.229205	1
7	GO:0009589	detection of UV	0	1	0	0.000158453	0.0499129	0.0474216	-0.229205	1
5	GO:0009595	detection of biotic stimulus	0	1	0	0.000158453	0.0499129	0.0474216	-0.229205	1
4	GO:0009605	response to external stimulus	7	323	0.0222222	0.0511805	16.1219	14.5355	-2.39259	0.997414	Tnfrsf4,Cxcr4,Ninj1,Amot,Lbp,Ptger3,C2
4	GO:0009607	response to biotic stimulus	16	422	0.0507937	0.0668674	21.0632	18.6767	-1.17159	0.905184	Ccl27,Igbp1,Tnfrsf4,Cxcr4,Ly75,Ifitm3,Psmb9,Cbfb,Dbnl,Lbp,Ptger3,Cnih,Efnb1,C2,Ifi204,Bad
5	GO:0009611	response to wounding	3	160	0.00952381	0.0253526	7.98606	7.39626	-1.83337	0.98843	Tnfrsf4,Ninj1,Ptger3
5	GO:0009612	response to mechanical stimulus	0	3	0	0.00047536	0.149739	0.14222	-0.397058	1
6	GO:0009613	response to pest, pathogen or parasite	3	207	0.00952381	0.0327999	10.332	9.49579	-2.37933	0.998436	Tnfrsf4,Ptger3,C2
7	GO:0009615	response to virus	0	25	0	0.00396134	1.24782	1.18103	-1.14821	1
6	GO:0009617	response to bacteria	1	29	0.0031746	0.00459515	1.44747	1.36912	-0.382424	0.774229	Lbp
8	GO:0009618	response to pathogenic bacteria	0	6	0	0.000950721	0.299477	0.284304	-0.561658	1
6	GO:0009620	response to fungi	0	2	0	0.000316907	0.0998257	0.0948281	-0.324171	1
6	GO:0009624	response to nematode	0	1	0	0.000158453	0.0499129	0.0474216	-0.229205	1
4	GO:0009628	response to abiotic stimulus	8	205	0.0253968	0.032483	10.2321	9.40713	-0.727766	0.811308	Prdx6,Cxcr4,Hspa1l,Ercc2,Blmh,Amot,Bcl2l1,Prdx2
6	GO:0009636	response to toxin	1	7	0.0031746	0.00110917	0.34939	0.331635	1.12977	0.301336	Blmh
5	GO:0009649	entrainment of circadian clock	0	1	0	0.000158453	0.0499129	0.0474216	-0.229205	1
3	GO:0009653	morphogenesis	18	507	0.0571429	0.0803359	25.3058	22.1147	-1.55356	0.956984	Psen1,Cxcr4,Crkl,Crb3,Plxnb2,Thbs1,Ogfr,Sema4f,Jag2,Runx2,Foxo3a,Ninj1,Morf4l1,Nckap1,Amot,Dnclc1,Xdh,Efnb1
4	GO:0009719	response to endogenous stimulus	11	118	0.0349206	0.0186975	5.88972	5.49199	2.18062	0.0328812	Pttg1,Sumo1,Parp1,Pold1,Ercc2,Lig1,Foxo3a,Apex1,Mms19l,Rev1l,Ifi204
6	GO:0009725	response to hormone stimulus	0	4	0	0.000633814	0.199651	0.189596	-0.458519	1
6	GO:0009743	response to carbohydrate stimulus	0	1	0	0.000158453	0.0499129	0.0474216	-0.229205	1
7	GO:0009746	response to hexose stimulus	0	1	0	0.000158453	0.0499129	0.0474216	-0.229205	1
8	GO:0009749	response to glucose stimulus	0	1	0	0.000158453	0.0499129	0.0474216	-0.229205	1
4	GO:0009755	hormone-mediated signaling	0	4	0	0.000633814	0.199651	0.189596	-0.458519	1
3	GO:0009790	embryonic development	5	155	0.015873	0.0245603	7.73649	7.17095	-1.02189	0.893344	Birc5,Cxcr4,Chd8,Amot,Efnb1
3	GO:0009791	post-embryonic development	2	16	0.00634921	0.00253526	0.798606	0.756941	1.38088	0.188614	Ercc2,Foxo3a
4	GO:0009792	embryonic development (sensu Metazoa)	2	74	0.00634921	0.0117256	3.69355	3.4686	-0.90933	0.89086	Chd8,Amot
5	GO:0009794	regulation of progression through embryonic mitotic cell cycle	0	1	0	0.000158453	0.0499129	0.0474216	-0.229205	1
4	GO:0009798	axis specification	0	8	0	0.00126763	0.399303	0.378952	-0.64865	1
4	GO:0009799	determination of symmetry	0	17	0	0.00269371	0.848518	0.804122	-0.946238	1
5	GO:0009855	determination of bilateral symmetry	0	17	0	0.00269371	0.848518	0.804122	-0.946238	1
4	GO:0009880	embryonic pattern specification	2	21	0.00634921	0.00332752	1.04817	0.992696	0.955325	0.282336	Cxcr4,Efnb1
4	GO:0009887	organ morphogenesis	8	290	0.0253968	0.0459515	14.4747	13.1224	-1.78737	0.980394	Psen1,Cxcr4,Crkl,Thbs1,Jag2,Runx2,Foxo3a,Amot
3	GO:0009888	tissue development	6	136	0.0190476	0.0215497	6.78815	6.31135	-0.313723	0.680249	Psen1,Runx2,Ninj1,Cbfb,Ifi204,Tieg1
5	GO:0009889	regulation of biosynthesis	3	64	0.00952381	0.010141	3.19442	3.00468	-0.112162	0.626582	Cpeb1,Bzw2,Dnclc1
6	GO:0009890	negative regulation of biosynthesis	1	12	0.0031746	0.00190144	0.598954	0.568067	0.532101	0.459342	Dnclc1
6	GO:0009891	positive regulation of biosynthesis	0	21	0	0.00332752	1.04817	0.992696	-1.05202	1
5	GO:0009892	negative regulation of metabolism	7	142	0.0222222	0.0225004	7.08762	6.58339	-0.0341509	0.569155	Irf2bp1,Pa2g4,Sin3a,Cutl2,Atpif1,Dbnl,Dnclc1
5	GO:0009893	positive regulation of metabolism	5	153	0.015873	0.0242434	7.63667	7.08072	-0.990869	0.886843	Skiip,Nr4a2,Runx2,Foxo3a,Cbfb
5	GO:0009894	regulation of catabolism	0	3	0	0.00047536	0.149739	0.14222	-0.397058	1
6	GO:0009895	negative regulation of catabolism	0	1	0	0.000158453	0.0499129	0.0474216	-0.229205	1
6	GO:0009913	rentiation	0	26	0	0.00411979	1.29773	1.22808	-1.17104	1
6	GO:0009935	nutrient import	0	1	0	0.000158453	0.0499129	0.0474216	-0.229205	1
5	GO:0009948	anterior/posterior axis specification	0	5	0	0.000792267	0.249564	0.236957	-0.512681	1
5	GO:0009950	dorsal/ventral axis specification	0	2	0	0.000316907	0.0998257	0.0948281	-0.324171	1
4	GO:0009952	anterior/posterior pattern formation	0	36	0	0.00570433	1.79686	1.69771	-1.37906	1
4	GO:0009953	dorsal/ventral pattern formation	0	18	0	0.00285216	0.898431	0.851288	-0.973748	1
4	GO:0009954	proximal/distal pattern formation	0	3	0	0.00047536	0.149739	0.14222	-0.397058	1
4	GO:0009956	radial pattern formation	0	1	0	0.000158453	0.0499129	0.0474216	-0.229205	1
4	GO:0009966	regulation of signal transduction	3	81	0.00952381	0.0128347	4.04294	3.79245	-0.53555	0.777451	Arrb1,Igbp1,Runx2
5	GO:0009967	positive regulation of signal transduction	0	13	0	0.0020599	0.648867	0.615308	-0.827198	1
5	GO:0009968	negative regulation of signal transduction	0	37	0	0.00586278	1.84678	1.74459	-1.3982	1
2	GO:0009987	cellular process	284	5572	0.901587	0.882903	278.114	30.9458	1.05801	0.166667	Irf2bp1,Slc4a2,Smpd1,Pa2g4,Slc7a6,Bcat2,Arrb1,Ovgp1,Pea15,Pdlim1,Tm9sf2,Rrm1,Prdx6,Atp5a1,6030490I01Rik,Miz1,Stim1,Pttg1,Col4a2,Sumo1,Igbp1,E430034L04Rik,Tk2,Smarcd1,Hgs,Birc5,Bckdk,H2afz,Parp1,Casp1,Mtf2,Ms4a6b,Psen1,Araf,Bckdhb,Zfp61,Snx12,Dok2,Cbfa2t3h,Rxrb,Zfp239,Xpo7,Tnfrsf4,Cxcr4,Nipbl,Apg7l,Sin3a,Pold1,Lipe,Hoxa5,Ly75,Gspt2,Tnrc6a,Lancl1,4930467B06Rik,Hspa1l,Col11a2,Crkl,Ell2,Phf13,Dpp7,Gr…
4	GO:0009991	response to extracellular stimulus	0	2	0	0.000316907	0.0998257	0.0948281	-0.324171	1
7	GO:0009994	oocyte differentiation	1	3	0.0031746	0.00047536	0.149739	0.14222	2.25462	0.14241	Foxo3a
6	GO:0010001	glial cell differentiation	0	9	0	0.00142608	0.449216	0.426253	-0.688052	1
8	GO:0010003	gastrulation (sensu Mammalia)	1	13	0.0031746	0.0020599	0.648867	0.615308	0.447636	0.486379	Amot
6	GO:0010035	response to inorganic substance	0	3	0	0.00047536	0.149739	0.14222	-0.397058	1
7	GO:0010038	response to metal ion	0	1	0	0.000158453	0.0499129	0.0474216	-0.229205	1
5	GO:0010092	specification of organ identity	0	10	0	0.00158453	0.499129	0.473539	-0.725328	1
6	GO:0010165	response to X-ray	0	2	0	0.000316907	0.0998257	0.0948281	-0.324171	1
4	GO:0010171	body morphogenesis	0	1	0	0.000158453	0.0499129	0.0474216	-0.229205	1
5	GO:0010172	embryonic body morphogenesis	0	1	0	0.000158453	0.0499129	0.0474216	-0.229205	1
5	GO:0010185	regulation of cellular defense response	0	2	0	0.000316907	0.0998257	0.0948281	-0.324171	1
6	GO:0010212	response to ionizing radiation	0	1	0	0.000158453	0.0499129	0.0474216	-0.229205	1
5	GO:0012501	programmed cell death	14	260	0.0444444	0.0411979	12.9773	11.8235	0.297411	0.424187	Pea15,Birc5,Casp1,Psen1,Tnfrsf4,Bcap29,Foxo3a,Sgpp1,Ifi204,Bcl2,Bcl2l1,Smndc1,Prdx2,Bad
7	GO:0012502	induction of programmed cell death	4	57	0.0126984	0.00903185	2.84503	2.67904	0.705635	0.316934	Casp1,Foxo3a,Ifi204,Bad
7	GO:0015012	heparan sulfate proteoglycan biosynthesis	0	3	0	0.00047536	0.149739	0.14222	-0.397058	1
8	GO:0015014	heparan sulfate proteoglycan biosynthesis, polysaccharide chain biosynthesis	0	1	0	0.000158453	0.0499129	0.0474216	-0.229205	1
6	GO:0015031	protein transport	27	320	0.0857143	0.0507051	15.9721	14.4077	2.90532	0.00480566	E430034L04Rik,Hgs,Snx12,Xpo7,Apg7l,Sec23a,Cog1,Bcap29,Sytl4,Ranbp5,Stam,Rab1,Snx5,Rab2,Xpo1,Rab8a,Ipo4,Rab3ip,Ap1b1,Gstk1,Tmed3,Gdi1,Ywhaz,Arfgap3,Timm44,Fxc1,2610042O14Rik
7	GO:0015074	ation	0	4	0	0.000633814	0.199651	0.189596	-0.458519	1
6	GO:0015669	gas transport	0	10	0	0.00158453	0.499129	0.473539	-0.725328	1
7	GO:0015671	oxygen transport	0	10	0	0.00158453	0.499129	0.473539	-0.725328	1
8	GO:0015672	monovalent inorganic cation transport	4	133	0.0126984	0.0210743	6.63841	6.17513	-1.06174	0.905569	Atp5a1,Atp6v0a2,Slc12a4,Atp5e
8	GO:0015674	di-, tri-valent inorganic cation transport	3	67	0.00952381	0.0106164	3.34416	3.14401	-0.194097	0.657551	Ftl1,Itpr1,Atp2a2
10	GO:0015694	mercury ion transport	0	1	0	0.000158453	0.0499129	0.0474216	-0.229205	1
8	GO:0015698	inorganic anion transport	5	74	0.015873	0.0117256	3.69355	3.4686	0.70148	0.309538	Col4a2,Col11a2,Slc12a4,Clcn3,Ptger3
9	GO:0015701	bicarbonate transport	1	2	0.0031746	0.000316907	0.0998257	0.0948281	2.9232	0.0973419	Ptger3
8	GO:0015711	organic anion transport	0	5	0	0.000792267	0.249564	0.236957	-0.512681	1
8	GO:0015718	monocarboxylic acid transport	0	2	0	0.000316907	0.0998257	0.0948281	-0.324171	1
9	GO:0015721	bile acid transport	0	1	0	0.000158453	0.0499129	0.0474216	-0.229205	1
10	GO:0015722	canalicular bile acid transport	0	1	0	0.000158453	0.0499129	0.0474216	-0.229205	1
9	GO:0015734	taurine transport	0	1	0	0.000158453	0.0499129	0.0474216	-0.229205	1
7	GO:0015749	monosaccharide transport	0	13	0	0.0020599	0.648867	0.615308	-0.827198	1
9	GO:0015755	fructose transport	0	1	0	0.000158453	0.0499129	0.0474216	-0.229205	1
9	GO:0015757	galactose transport	0	1	0	0.000158453	0.0499129	0.0474216	-0.229205	1
9	GO:0015758	glucose transport	0	12	0	0.00190144	0.598954	0.568067	-0.794683	1
9	GO:0015761	mannose transport	0	1	0	0.000158453	0.0499129	0.0474216	-0.229205	1
7	GO:0015780	nucleotide-sugar transport	0	2	0	0.000316907	0.0998257	0.0948281	-0.324171	1
9	GO:0015800	acidic amino acid transport	0	2	0	0.000316907	0.0998257	0.0948281	-0.324171	1
9	GO:0015802	basic amino acid transport	0	1	0	0.000158453	0.0499129	0.0474216	-0.229205	1
9	GO:0015804	neutral amino acid transport	0	2	0	0.000316907	0.0998257	0.0948281	-0.324171	1
9	GO:0015807	L-amino acid transport	0	7	0	0.00110917	0.34939	0.331635	-0.606708	1
10	GO:0015809	L-arginine transport	0	1	0	0.000158453	0.0499129	0.0474216	-0.229205	1
10	GO:0015810	L-aspartate transport	0	1	0	0.000158453	0.0499129	0.0474216	-0.229205	1
10	GO:0015813	L-glutamate transport	0	1	0	0.000158453	0.0499129	0.0474216	-0.229205	1
10	GO:0015816	glycine transport	0	1	0	0.000158453	0.0499129	0.0474216	-0.229205	1
10	GO:0015819	L-lysine transport	0	1	0	0.000158453	0.0499129	0.0474216	-0.229205	1
6	GO:0015833	peptide transport	0	4	0	0.000633814	0.199651	0.189596	-0.458519	1
6	GO:0015837	amine transport	1	23	0.0031746	0.00364443	1.148	1.08689	-0.141956	0.692644	Slc12a4
6	GO:0015849	organic acid transport	1	29	0.0031746	0.00459515	1.44747	1.36912	-0.382424	0.774229	Slc12a4
7	GO:0015858	nucleoside transport	0	2	0	0.000316907	0.0998257	0.0948281	-0.324171	1
7	GO:0015871	choline transport	0	1	0	0.000158453	0.0499129	0.0474216	-0.229205	1
7	GO:0015872	dopamine transport	0	3	0	0.00047536	0.149739	0.14222	-0.397058	1
7	GO:0015881	creatine transport	0	1	0	0.000158453	0.0499129	0.0474216	-0.229205	1
7	GO:0015893	drug transport	0	4	0	0.000633814	0.199651	0.189596	-0.458519	1
8	GO:0015898	amiloride transport	0	1	0	0.000158453	0.0499129	0.0474216	-0.229205	1
8	GO:0015904	tetracycline transport	0	2	0	0.000316907	0.0998257	0.0948281	-0.324171	1
7	GO:0015908	fatty acid transport	0	2	0	0.000316907	0.0998257	0.0948281	-0.324171	1
8	GO:0015909	long-chain fatty acid transport	0	1	0	0.000158453	0.0499129	0.0474216	-0.229205	1
7	GO:0015914	phospholipid transport	0	1	0	0.000158453	0.0499129	0.0474216	-0.229205	1
7	GO:0015918	sterol transport	1	4	0.0031746	0.000633814	0.199651	0.189596	1.83808	0.185236	Abcg1
6	GO:0015931	nucleobase, nucleoside, nucleotide and nucleic acid transport	1	16	0.0031746	0.00253526	0.798606	0.756941	0.231481	0.559668	E430034L04Rik
8	GO:0015936	coenzyme A metabolism	0	1	0	0.000158453	0.0499129	0.0474216	-0.229205	1
9	GO:0015937	coenzyme A biosynthesis	0	1	0	0.000158453	0.0499129	0.0474216	-0.229205	1
6	GO:0015980	energy derivation by oxidation of organic compounds	4	86	0.0126984	0.013627	4.29251	4.02332	-0.145828	0.629045	Adpgk,Taldo1,Ldh1,Gne
10	GO:0015985	energy coupled proton transport, down electrochemical gradient	2	22	0.00634921	0.00348598	1.09808	1.0398	0.884487	0.301158	Atp5a1,Atp5e
11	GO:0015986	ATP synthesis coupled proton transport	2	22	0.00634921	0.00348598	1.09808	1.0398	0.884487	0.301158	Atp5a1,Atp5e
10	GO:0015988	energy coupled proton transport, against electrochemical gradient	0	5	0	0.000792267	0.249564	0.236957	-0.512681	1
11	GO:0015991	ATP hydrolysis coupled proton transport	0	4	0	0.000633814	0.199651	0.189596	-0.458519	1
9	GO:0015992	proton transport	3	37	0.00952381	0.00586278	1.84678	1.74459	0.873107	0.280636	Atp5a1,Atp6v0a2,Atp5e
2	GO:0016032	viral life cycle	0	4	0	0.000633814	0.199651	0.189596	-0.458519	1
5	GO:0016042	lipid catabolism	6	42	0.0190476	0.00665505	2.09634	1.97876	2.77508	0.0169362	Smpd1,Pafah1b3,Prdx6,Lip1,Lipe,Pafah2
4	GO:0016043	cell organization and biogenesis	52	884	0.165079	0.140073	44.123	36.0544	1.31185	0.111096	E430034L04Rik,Smarcd1,Hgs,Birc5,H2afz,Parp1,Xpo7,Tnrc6a,Crb3,Sec23a,1110064N10Rik,Plxnb2,Kif5b,Tubb6,Myst1,Ogfr,Bcap29,Terf2ip,Sytl4,Ranbp5,Stam,Sema4f,Rab1,Golga7,Tbca,Morf4l1,Rab2,Suz12,Sept4,Xpo1,Gnpat,Ipo4,Nckap1,Dbnl,Ap1b1,Smarcb1,Mrpl30,Dnclc1,Vps41,Gstk1,Tmed3,Nola3,Asf1b,Ywhaz,Arfgap3,Nola2,Agrn,Lmna,Timm44,Tmsb10,Efnb1,Fxc1
5	GO:0016044	membrane organization and biogenesis	4	19	0.0126984	0.00301062	0.948344	0.898439	3.21952	0.013009	Gnpat,Agrn,Lmna,Fxc1
7	GO:0016045	detection of bacteria	0	1	0	0.000158453	0.0499129	0.0474216	-0.229205	1
4	GO:0016049	cell growth	2	48	0.00634921	0.00760577	2.39582	2.25928	-0.263335	0.699568	Ogfr,Morf4l1
7	GO:0016051	carbohydrate biosynthesis	1	40	0.0031746	0.00633814	1.99651	1.88514	-0.725791	0.871854	Gne
6	GO:0016052	te catabolism	7	48	0.0222222	0.00760577	2.39582	2.25928	3.06314	0.00910374	Ovgp1,Adpgk,Taldo1,Ldh1,Gne,Bad,Chi3l1
6	GO:0016053	organic acid biosynthesis	3	35	0.00952381	0.00554587	1.74695	1.65081	0.975259	0.253177	Pccb,Ltc4s,Scd1
6	GO:0016054	organic acid catabolism	0	1	0	0.000158453	0.0499129	0.0474216	-0.229205	1
6	GO:0016055	Wnt receptor signaling pathway	2	67	0.00634921	0.0106164	3.34416	3.14401	-0.75807	0.855132	Slc9a3r1,Dvl1
8	GO:0016064	humoral defense mechanism (sensu Vertebrata)	1	42	0.0031746	0.00665505	2.09634	1.97876	-0.779378	0.884405	C2
8	GO:0016066	cellular defense response (sensu Vertebrata)	0	26	0	0.00411979	1.29773	1.22808	-1.17104	1
8	GO:0016068	type I hypersensitivity	0	6	0	0.000950721	0.299477	0.284304	-0.561658	1
6	GO:0016070	RNA metabolism	11	219	0.0349206	0.0347013	10.9309	10.0265	0.0218179	0.536632	E430034L04Rik,Skiip,Sfrs2,Dcps,Pcbp1,Slc22a17,Snrpd2,Sf3a3,Nola3,Nola2,Smndc1
7	GO:0016071	mRNA metabolism	8	135	0.0253968	0.0213912	6.73823	6.26596	0.504063	0.360787	E430034L04Rik,Skiip,Sfrs2,Dcps,Pcbp1,Snrpd2,Sf3a3,Smndc1
7	GO:0016072	rRNA metabolism	2	25	0.00634921	0.00396134	1.24782	1.18103	0.692135	0.356965	Nola3,Nola2
7	GO:0016074	snoRNA metabolism	0	1	0	0.000158453	0.0499129	0.0474216	-0.229205	1
8	GO:0016079	synaptic vesicle exocytosis	0	3	0	0.00047536	0.149739	0.14222	-0.397058	1
7	GO:0016096	polyisoprenoid metabolism	0	2	0	0.000316907	0.0998257	0.0948281	-0.324171	1
8	GO:0016108	tetraterpenoid metabolism	0	1	0	0.000158453	0.0499129	0.0474216	-0.229205	1
9	GO:0016109	tetraterpenoid biosynthesis	0	1	0	0.000158453	0.0499129	0.0474216	-0.229205	1
8	GO:0016114	terpenoid biosynthesis	0	1	0	0.000158453	0.0499129	0.0474216	-0.229205	1
9	GO:0016116	carotenoid metabolism	0	1	0	0.000158453	0.0499129	0.0474216	-0.229205	1
10	GO:0016117	carotenoid biosynthesis	0	1	0	0.000158453	0.0499129	0.0474216	-0.229205	1
7	GO:0016125	sterol metabolism	3	40	0.00952381	0.00633814	1.99651	1.88514	0.730869	0.322248	Lipe,Sc4mol,Fdps
8	GO:0016126	sterol biosynthesis	2	19	0.00634921	0.00301062	0.948344	0.898439	1.1095	0.244612	Sc4mol,Fdps
9	GO:0016188	synaptic vesicle maturation	0	2	0	0.000316907	0.0998257	0.0948281	-0.324171	1
6	GO:0016192	vesicle-mediated transport	11	179	0.0349206	0.0283632	8.9344	8.24901	0.719193	0.281039	Ly75,Sec23a,Bcap29,Sytl4,Rab1,Vamp4,Golga7,Rab2,Dbnl,Ap1b1,Arfgap3
7	GO:0016197	endosome transport	0	10	0	0.00158453	0.499129	0.473539	-0.725328	1
7	GO:0016198	axon choice point recognition	0	2	0	0.000316907	0.0998257	0.0948281	-0.324171	1
8	GO:0016199	axon midline choice point recognition	0	1	0	0.000158453	0.0499129	0.0474216	-0.229205	1
6	GO:0016202	regulation of myogenesis	0	6	0	0.000950721	0.299477	0.284304	-0.561658	1
5	GO:0016236	macroautophagy	0	3	0	0.00047536	0.149739	0.14222	-0.397058	1
6	GO:0016244	non-apoptotic programmed cell death	0	1	0	0.000158453	0.0499129	0.0474216	-0.229205	1
9	GO:0016246	RNA interference	0	1	0	0.000158453	0.0499129	0.0474216	-0.229205	1
3	GO:0016265	death	16	287	0.0507937	0.0454762	14.325	12.9931	0.464688	0.359554	Pea15,Birc5,Casp1,Psen1,Tnfrsf4,Bcap29,Ercc2,Foxo3a,Prf1,Sgpp1,Ifi204,Bcl2,Bcl2l1,Smndc1,Prdx2,Bad
7	GO:0016310	phosphorylation	10	360	0.031746	0.0570433	17.9686	16.1005	-1.98593	0.988143	Atp5a1,Bckdk,Araf,Mast2,Stk24,Ikbke,Ndufs1,Atp5e,1110020P15Rik,Pxk
7	GO:0016311	dephosphorylation	4	72	0.0126984	0.0114087	3.59373	3.37593	0.221117	0.487361	Ptprs,Ptpn18,Dusp2,Ptp4a1
5	GO:0016331	morphogenesis of embryonic epithelium	0	18	0	0.00285216	0.898431	0.851288	-0.973748	1
5	GO:0016337	cell-cell adhesion	0	43	0	0.0068135	2.14625	2.02555	-1.50803	1
6	GO:0016338	calcium-independent cell-cell adhesion	0	1	0	0.000158453	0.0499129	0.0474216	-0.229205	1
6	GO:0016339	calcium-dependent cell-cell adhesion	0	4	0	0.000633814	0.199651	0.189596	-0.458519	1
8	GO:0016358	dendrite morphogenesis	0	7	0	0.00110917	0.34939	0.331635	-0.606708	1
4	GO:0016441	posttranscriptional gene silencing	0	2	0	0.000316907	0.0998257	0.0948281	-0.324171	1
8	GO:0016444	somatic cell DNA recombination	0	1	0	0.000158453	0.0499129	0.0474216	-0.229205	1
6	GO:0016458	gene silencing	0	7	0	0.00110917	0.34939	0.331635	-0.606708	1
6	GO:0016477	cell migration	5	131	0.015873	0.0207574	6.53858	6.08424	-0.623761	0.790644	Psen1,Cxcr4,Sema4f,Amot,Efnb1
10	GO:0016478	negative regulation of translation	0	3	0	0.00047536	0.149739	0.14222	-0.397058	1
8	GO:0016481	negative regulation of transcription	4	95	0.0126984	0.0150531	4.74172	4.43794	-0.352087	0.70577	Irf2bp1,Pa2g4,Sin3a,Cutl2
7	GO:0016482	cytoplasmic transport	0	1	0	0.000158453	0.0499129	0.0474216	-0.229205	1
8	GO:0016485	protein processing	1	30	0.0031746	0.0047536	1.49739	1.41611	-0.41797	0.78555	Casp1
6	GO:0016486	peptide hormone processing	0	4	0	0.000633814	0.199651	0.189596	-0.458519	1
8	GO:0016525	negative regulation of angiogenesis	2	7	0.00634921	0.00110917	0.34939	0.331635	2.86625	0.0441488	Thbs1,Amot
10	GO:0016539	intein-mediated protein splicing	0	3	0	0.00047536	0.149739	0.14222	-0.397058	1
9	GO:0016540	protein autoprocessing	0	16	0	0.00253526	0.798606	0.756941	-0.917912	1
8	GO:0016547	RNA editing	0	4	0	0.000633814	0.199651	0.189596	-0.458519	1
9	GO:0016553	base conversion or substitution editing	0	2	0	0.000316907	0.0998257	0.0948281	-0.324171	1
10	GO:0016554	cytidine to uridine editing	0	1	0	0.000158453	0.0499129	0.0474216	-0.229205	1
8	GO:0016556	mRNA modification	0	4	0	0.000633814	0.199651	0.189596	-0.458519	1
7	GO:0016559	peroxisome fission	0	2	0	0.000316907	0.0998257	0.0948281	-0.324171	1
9	GO:0016567	protein ubiquitination	1	85	0.0031746	0.0134685	4.24259	3.97717	-1.62594	0.987501	Rbx1
9	GO:0016568	chromatin modification	5	61	0.015873	0.00966566	3.04468	2.86521	1.15515	0.187196	Smarcd1,Myst1,Morf4l1,Suz12,Smarcb1
10	GO:0016569	covalent chromatin modification	0	10	0	0.00158453	0.499129	0.473539	-0.725328	1
11	GO:0016570	histone modification	0	10	0	0.00158453	0.499129	0.473539	-0.725328	1
12	GO:0016571	histone methylation	0	6	0	0.000950721	0.299477	0.284304	-0.561658	1
12	GO:0016575	histone deacetylation	0	4	0	0.000633814	0.199651	0.189596	-0.458519	1
9	GO:0016579	protein deubiquitination	0	1	0	0.000158453	0.0499129	0.0474216	-0.229205	1
11	GO:0016584	nucleosome spacing	0	2	0	0.000316907	0.0998257	0.0948281	-0.324171	1
11	GO:0016598	protein arginylation	0	1	0	0.000158453	0.0499129	0.0474216	-0.229205	1
7	GO:0016601	Rac protein signal transduction	1	5	0.0031746	0.000792267	0.249564	0.236957	1.54162	0.225929	Dbnl
9	GO:0016973	poly(A)+ mRNA export from nucleus	0	1	0	0.000158453	0.0499129	0.0474216	-0.229205	1
6	GO:0016998	cell wall catabolism	0	2	0	0.000316907	0.0998257	0.0948281	-0.324171	1
5	GO:0017015	regulation of transforming growth factor beta receptor signaling pathway	0	5	0	0.000792267	0.249564	0.236957	-0.512681	1
7	GO:0017038	protein import	6	38	0.0190476	0.00602123	1.89669	1.79145	3.06572	0.0105253	E430034L04Rik,Xpo7,Ranbp5,Xpo1,Ipo4,Fxc1
5	GO:0017145	stem cell division	0	5	0	0.000792267	0.249564	0.236957	-0.512681	1
8	GO:0017148	negative regulation of protein biosynthesis	0	10	0	0.00158453	0.499129	0.473539	-0.725328	1
8	GO:0017156	calcium ion-dependent exocytosis	0	2	0	0.000316907	0.0998257	0.0948281	-0.324171	1
6	GO:0017157	regulation of exocytosis	0	8	0	0.00126763	0.399303	0.378952	-0.64865	1
10	GO:0017182	peptidyl-diphthamide metabolism	0	1	0	0.000158453	0.0499129	0.0474216	-0.229205	1
11	GO:0017183	peptidyl-diphthamide biosynthesis from peptidyl-histidine	0	1	0	0.000158453	0.0499129	0.0474216	-0.229205	1
9	GO:0017187	peptidyl-glutamic acid carboxylation	0	1	0	0.000158453	0.0499129	0.0474216	-0.229205	1
10	GO:0018008	N-terminal peptidyl-glycine N-myristoylation	0	2	0	0.000316907	0.0998257	0.0948281	-0.324171	1
10	GO:0018105	peptidyl-serine phosphorylation	0	2	0	0.000316907	0.0998257	0.0948281	-0.324171	1
10	GO:0018107	peptidyl-threonine phosphorylation	0	2	0	0.000316907	0.0998257	0.0948281	-0.324171	1
10	GO:0018108	peptidyl-tyrosine phosphorylation	0	33	0	0.00522897	1.64712	1.55698	-1.32004	1
10	GO:0018120	peptidyl-arginine ADP-ribosylation	0	1	0	0.000158453	0.0499129	0.0474216	-0.229205	1
8	GO:0018149	peptide cross-linking	0	3	0	0.00047536	0.149739	0.14222	-0.397058	1
8	GO:0018193	peptidyl-amino acid modification	0	46	0	0.00728886	2.29599	2.16583	-1.56012	1
9	GO:0018195	peptidyl-arginine modification	0	2	0	0.000316907	0.0998257	0.0948281	-0.324171	1
9	GO:0018196	peptidyl-asparagine modification	0	2	0	0.000316907	0.0998257	0.0948281	-0.324171	1
9	GO:0018200	peptidyl-glutamic acid modification	0	1	0	0.000158453	0.0499129	0.0474216	-0.229205	1
9	GO:0018201	peptidyl-glycine modification	0	2	0	0.000316907	0.0998257	0.0948281	-0.324171	1
9	GO:0018202	peptidyl-histidine modification	0	1	0	0.000158453	0.0499129	0.0474216	-0.229205	1
9	GO:0018208	peptidyl-proline modification	0	3	0	0.00047536	0.149739	0.14222	-0.397058	1
9	GO:0018209	peptidyl-serine modification	0	2	0	0.000316907	0.0998257	0.0948281	-0.324171	1
9	GO:0018210	peptidyl-threonine modification	0	2	0	0.000316907	0.0998257	0.0948281	-0.324171	1
9	GO:0018212	peptidyl-tyrosine modification	0	33	0	0.00522897	1.64712	1.55698	-1.32004	1
8	GO:0018214	protein amino acid carboxylation	0	1	0	0.000158453	0.0499129	0.0474216	-0.229205	1
10	GO:0018216	peptidyl-arginine methylation	0	1	0	0.000158453	0.0499129	0.0474216	-0.229205	1
10	GO:0018279	protein amino acid N-linked glycosylation via asparagine	0	2	0	0.000316907	0.0998257	0.0948281	-0.324171	1
8	GO:0018298	protein-chromophore linkage	0	6	0	0.000950721	0.299477	0.284304	-0.561658	1
11	GO:0018319	protein amino acid myristoylation	0	2	0	0.000316907	0.0998257	0.0948281	-0.324171	1
10	GO:0018342	protein prenylation	0	9	0	0.00142608	0.449216	0.426253	-0.688052	1
10	GO:0018345	protein palmitoylation	0	1	0	0.000158453	0.0499129	0.0474216	-0.229205	1
11	GO:0018346	protein amino acid prenylation	0	7	0	0.00110917	0.34939	0.331635	-0.606708	1
10	GO:0018377	protein myristoylation	0	2	0	0.000316907	0.0998257	0.0948281	-0.324171	1
11	GO:0018401	peptidyl-proline hydroxylation to 4-hydroxy-L-proline	0	3	0	0.00047536	0.149739	0.14222	-0.397058	1
8	GO:0018410	peptide or protein carboxyl-terminal blocking	0	1	0	0.000158453	0.0499129	0.0474216	-0.229205	1
6	GO:0018958	phenol metabolism	1	10	0.0031746	0.00158453	0.499129	0.473539	0.727861	0.400938	Nr4a2
4	GO:0019047	provirus integration	0	2	0	0.000316907	0.0998257	0.0948281	-0.324171	1
5	GO:0019048	virus-host interaction	0	1	0	0.000158453	0.0499129	0.0474216	-0.229205	1
3	GO:0019058	viral infectious cycle	0	1	0	0.000158453	0.0499129	0.0474216	-0.229205	1
4	GO:0019067	viral assembly, maturation, egress, and release	0	1	0	0.000158453	0.0499129	0.0474216	-0.229205	1
5	GO:0019068	viral assembly	0	1	0	0.000158453	0.0499129	0.0474216	-0.229205	1
6	GO:0019069	viral capsid assembly	0	1	0	0.000158453	0.0499129	0.0474216	-0.229205	1
3	GO:0019098	reproductive behavior	0	1	0	0.000158453	0.0499129	0.0474216	-0.229205	1
5	GO:0019216	regulation of lipid metabolism	0	5	0	0.000792267	0.249564	0.236957	-0.512681	1
6	GO:0019217	regulation of fatty acid metabolism	0	4	0	0.000633814	0.199651	0.189596	-0.458519	1
6	GO:0019218	regulation of steroid metabolism	0	1	0	0.000158453	0.0499129	0.0474216	-0.229205	1
6	GO:0019219	regulation of nucleobase, nucleoside, nucleotide and nucleic acid metabolism	54	996	0.171429	0.15782	49.7132	39.7841	0.67964	0.270684	Irf2bp1,Pa2g4,Pdlim1,6030490I01Rik,Miz1,Mtf2,Rxrb,Zfp239,Sin3a,Hoxa5,Phf13,Skiip,Taf9,Zfp96,Gcdh,Fem1a,Tceb2,Tcf4,Myst1,Cdkn2c,Terf2ip,Esr1,Nr4a2,Ercc2,Runx2,Rab1,Foxo3a,Sp4,Cutl2,Mcm7,Cbfb,Polr2l,Ccnt1,Atpif1,Morf4l1,Rab2,Suz12,Ing1,Ugp2,Rab8a,Trip6,Zfp68,Smarcb1,Deaf1,Mms19l,AL033314,Carhsp1,Psip1,Ifi204,Tcf12,Zfhx1a,Ostf1,MGI:1927471,Tieg1
7	GO:0019220	regulation of phosphate metabolism	0	23	0	0.00364443	1.148	1.08689	-1.10115	1
6	GO:0019221	cytokine and chemokine mediated signaling pathway	0	20	0	0.00316907	0.998257	0.945575	-1.02658	1
4	GO:0019222	regulation of metabolism	58	1108	0.184127	0.175566	55.3034	43.3251	0.409676	0.364376	Irf2bp1,Pa2g4,Pdlim1,6030490I01Rik,Miz1,Mtf2,Rxrb,Zfp239,Sin3a,Hoxa5,Phf13,Skiip,Taf9,Zfp96,Gcdh,Fem1a,Cpeb1,Tceb2,Tcf4,Myst1,Cdkn2c,Terf2ip,Esr1,Nr4a2,Ercc2,Runx2,Rab1,Foxo3a,Sp4,Cutl2,Mcm7,Cbfb,Polr2l,Ccnt1,Atpif1,Morf4l1,Rab2,Suz12,Ing1,Ugp2,Rab8a,Trip6,Bzw2,Zfp68,Dbnl,Smarcb1,Deaf1,Mms19l,AL033314,Dnclc1,Carhsp1,Psip1,Ifi204,Tcf12,Zfhx1a,Ostf1,MGI:1927471,Tieg1
5	GO:0019226	transmission of nerve impulse	2	70	0.00634921	0.0110917	3.4939	3.28321	-0.824465	0.871587	Nr4a2,Agrn
5	GO:0019229	regulation of vasoconstriction	0	4	0	0.000633814	0.199651	0.189596	-0.458519	1
5	GO:0019233	sensory perception of pain	0	6	0	0.000950721	0.299477	0.284304	-0.561658	1
7	GO:0019276	UDP-N-acetylgalactosamine metabolism	0	1	0	0.000158453	0.0499129	0.0474216	-0.229205	1
9	GO:0019307	mannose biosynthesis	0	2	0	0.000316907	0.0998257	0.0948281	-0.324171	1
8	GO:0019318	hexose metabolism	5	82	0.015873	0.0129932	4.09285	3.83865	0.463007	0.389779	Adpgk,Taldo1,Ldh1,Gne,Bad
8	GO:0019319	hexose biosynthesis	0	16	0	0.00253526	0.798606	0.756941	-0.917912	1
8	GO:0019320	hexose catabolism	5	38	0.015873	0.00602123	1.89669	1.79145	2.31858	0.0389841	Adpgk,Taldo1,Ldh1,Gne,Bad
8	GO:0019321	pentose metabolism	0	1	0	0.000158453	0.0499129	0.0474216	-0.229205	1
7	GO:0019362	pyridine nucleotide metabolism	1	12	0.0031746	0.00190144	0.598954	0.568067	0.532101	0.459342	Taldo1
8	GO:0019363	pyridine nucleotide biosynthesis	0	2	0	0.000316907	0.0998257	0.0948281	-0.324171	1
8	GO:0019364	pyridine nucleotide catabolism	0	2	0	0.000316907	0.0998257	0.0948281	-0.324171	1
9	GO:0019370	leukotriene biosynthesis	1	11	0.0031746	0.00174299	0.549041	0.52081	0.62488	0.430887	Ltc4s
8	GO:0019374	galactolipid metabolism	0	1	0	0.000158453	0.0499129	0.0474216	-0.229205	1
9	GO:0019376	galactolipid catabolism	0	1	0	0.000158453	0.0499129	0.0474216	-0.229205	1
8	GO:0019377	glycolipid catabolism	0	4	0	0.000633814	0.199651	0.189596	-0.458519	1
7	GO:0019395	fatty acid oxidation	0	10	0	0.00158453	0.499129	0.473539	-0.725328	1
7	GO:0019430	removal of superoxide radicals	0	1	0	0.000158453	0.0499129	0.0474216	-0.229205	1
8	GO:0019432	triacylglycerol biosynthesis	0	2	0	0.000316907	0.0998257	0.0948281	-0.324171	1
9	GO:0019433	triacylglycerol catabolism	1	1	0.0031746	0.000158453	0.0499129	0.0474216	4.3629	0.0499129	Lipe
6	GO:0019438	aromatic compound biosynthesis	0	9	0	0.00142608	0.449216	0.426253	-0.688052	1
6	GO:0019439	aromatic compound catabolism	0	11	0	0.00174299	0.549041	0.52081	-0.760791	1
11	GO:0019441	tryptophan catabolism to kynurenine	0	1	0	0.000158453	0.0499129	0.0474216	-0.229205	1
11	GO:0019448	L-cysteine catabolism	0	2	0	0.000316907	0.0998257	0.0948281	-0.324171	1
8	GO:0019452	L-cysteine catabolism to taurine	0	2	0	0.000316907	0.0998257	0.0948281	-0.324171	1
6	GO:0019471	4-hydroxyproline metabolism	0	3	0	0.00047536	0.149739	0.14222	-0.397058	1
9	GO:0019478	D-amino acid catabolism	0	1	0	0.000158453	0.0499129	0.0474216	-0.229205	1
8	GO:0019510	S-adenosylhomocysteine catabolism	0	1	0	0.000158453	0.0499129	0.0474216	-0.229205	1
10	GO:0019511	peptidyl-proline hydroxylation	0	3	0	0.00047536	0.149739	0.14222	-0.397058	1
7	GO:0019530	taurine metabolism	0	2	0	0.000316907	0.0998257	0.0948281	-0.324171	1
9	GO:0019532	oxalate transport	0	1	0	0.000158453	0.0499129	0.0474216	-0.229205	1
5	GO:0019538	protein metabolism	73	1515	0.231746	0.240057	75.618	54.6057	-0.354279	0.660255	Pa2g4,Miz1,Sumo1,Bckdk,H2afz,Parp1,Casp1,Psen1,Araf,Zfp61,Apg7l,Gspt2,4930467B06Rik,Hspa1l,Dpp7,Grpel1,Caml,Cpeb1,Cndp2,Eif2s2,Tceb2,Tubb6,Ptprs,Plod3,9530090G24Rik,Psmb1,Mast2,Stk24,Ptpn18,Ikbke,Dusp2,Psmb9,Tbca,Psmc3,Mrpl18,Mtif2,Sfrs2,Ptp4a1,Blmh,Mrps17,Slc22a17,Eif2b4,Snrpd2,Rbx1,Anapc2,Psmc2,Bzw2,Egln1,Dbnl,Dnajc8,Ap1b1,Eif3s12,St6galnac4,Prcp,Eif3s4,Mrp63,Ube2l6,Dnajd1,Pxk,Ctsf,Asf1b,Nola2,…
8	GO:0019563	glycerol catabolism	0	1	0	0.000158453	0.0499129	0.0474216	-0.229205	1
8	GO:0019585	glucuronate metabolism	0	1	0	0.000158453	0.0499129	0.0474216	-0.229205	1
5	GO:0019627	urea metabolism	0	6	0	0.000950721	0.299477	0.284304	-0.561658	1
9	GO:0019642	anaerobic glycolysis	1	3	0.0031746	0.00047536	0.149739	0.14222	2.25462	0.14241	Ldh1
9	GO:0019674	NAD metabolism	0	1	0	0.000158453	0.0499129	0.0474216	-0.229205	1
7	GO:0019720	Mo-molybdopterin cofactor metabolism	0	3	0	0.00047536	0.149739	0.14222	-0.397058	1
7	GO:0019722	calcium-mediated signaling	0	9	0	0.00142608	0.449216	0.426253	-0.688052	1
9	GO:0019724	B cell mediated immunity	0	10	0	0.00158453	0.499129	0.473539	-0.725328	1
4	GO:0019725	cell homeostasis	5	51	0.015873	0.00808113	2.54556	2.39934	1.58456	0.108983	Ftl1,Apex1,Ptger3,Slc9a3r1,Atp2a2
8	GO:0019730	antimicrobial humoral response	0	1	0	0.000158453	0.0499129	0.0474216	-0.229205	1
8	GO:0019731	antibacterial humoral response	0	1	0	0.000158453	0.0499129	0.0474216	-0.229205	1
10	GO:0019733	antibacterial humoral response (sensu Vertebrata)	0	1	0	0.000158453	0.0499129	0.0474216	-0.229205	1
9	GO:0019735	antimicrobial humoral response (sensu Vertebrata)	0	1	0	0.000158453	0.0499129	0.0474216	-0.229205	1
4	GO:0019748	secondary metabolism	0	21	0	0.00332752	1.04817	0.992696	-1.05202	1
6	GO:0019751	polyol metabolism	0	7	0	0.00110917	0.34939	0.331635	-0.606708	1
6	GO:0019752	carboxylic acid metabolism	14	252	0.0444444	0.0399303	12.578	11.4749	0.419772	0.378353	Bcat2,Bckdhb,Pccb,Ltc4s,Sdsl,Ctbp2,Ggh,MGI:1928940,Slc22a17,Grhpr,Scd1,Gatm,Gne,Shmt1
3	GO:0019827	stem cell maintenance	0	3	0	0.00047536	0.149739	0.14222	-0.397058	1
5	GO:0019835	cytolysis	1	15	0.0031746	0.0023768	0.748693	0.709745	0.2983	0.536477	Prf1
7	GO:0019852	L-ascorbic acid metabolism	0	1	0	0.000158453	0.0499129	0.0474216	-0.229205	1
7	GO:0019856	pyrimidine base biosynthesis	1	5	0.0031746	0.000792267	0.249564	0.236957	1.54162	0.225929	Clptm1
5	GO:0019882	antigen presentation	0	29	0	0.00459515	1.44747	1.36912	-1.23706	1
6	GO:0019883	antigen presentation, endogenous antigen	0	10	0	0.00158453	0.499129	0.473539	-0.725328	1
6	GO:0019884	antigen presentation, exogenous antigen	0	16	0	0.00253526	0.798606	0.756941	-0.917912	1
6	GO:0019885	antigen processing, endogenous antigen via MHC class I	0	10	0	0.00158453	0.499129	0.473539	-0.725328	1
6	GO:0019886	antigen processing, exogenous antigen via MHC class II	0	9	0	0.00142608	0.449216	0.426253	-0.688052	1
7	GO:0019896	axon transport of mitochondrion	0	1	0	0.000158453	0.0499129	0.0474216	-0.229205	1
6	GO:0019915	sequestering of lipid	0	7	0	0.00110917	0.34939	0.331635	-0.606708	1
13	GO:0019919	peptidyl-arginine methylation, to asymmetrical-dimethyl arginine	0	1	0	0.000158453	0.0499129	0.0474216	-0.229205	1
6	GO:0019932	second-messenger-mediated signaling	3	46	0.00952381	0.00728886	2.29599	2.16583	0.478372	0.405127	Sphk2,Ptger3,Slc9a3r1
8	GO:0019933	cAMP-mediated signaling	2	24	0.00634921	0.00380288	1.19791	1.13397	0.753223	0.338509	Ptger3,Slc9a3r1
8	GO:0019934	cGMP-mediated signaling	0	3	0	0.00047536	0.149739	0.14222	-0.397058	1
7	GO:0019935	cyclic-nucleotide-mediated signaling	2	27	0.00634921	0.00427824	1.34765	1.27511	0.577709	0.393285	Ptger3,Slc9a3r1
9	GO:0019941	modification-dependent protein catabolism	4	70	0.0126984	0.0110917	3.4939	3.28321	0.279311	0.465321	Psmb1,Psmb9,Psmb4,Usp3
3	GO:0019953	sexual reproduction	8	118	0.0253968	0.0186975	5.88972	5.49199	0.900484	0.235556	Ovgp1,Pafah1b3,Cxcr4,Hspa1l,Foxo3a,Sept4,Mea1,Dnclc1
8	GO:0030001	metal ion transport	4	166	0.0126984	0.0263033	8.28553	7.66613	-1.54781	0.969793	Ftl1,Slc12a4,Itpr1,Atp2a2
6	GO:0030002	anion homeostasis	1	2	0.0031746	0.000316907	0.0998257	0.0948281	2.9232	0.0973419	Slc9a3r1
6	GO:0030003	cation homeostasis	3	42	0.00952381	0.00665505	2.09634	1.97876	0.642404	0.350041	Ftl1,Ptger3,Atp2a2
7	GO:0030004	monovalent inorganic cation homeostasis	0	2	0	0.000316907	0.0998257	0.0948281	-0.324171	1
7	GO:0030005	di-, tri-valent inorganic cation homeostasis	3	38	0.00952381	0.00602123	1.89669	1.79145	0.824319	0.294471	Ftl1,Ptger3,Atp2a2
8	GO:0030010	establishment of cell polarity	1	6	0.0031746	0.000950721	0.299477	0.284304	1.31381	0.264595	Crb3
8	GO:0030011	maintenance of cell polarity	0	1	0	0.000158453	0.0499129	0.0474216	-0.229205	1
7	GO:0030029	actin filament-based process	3	75	0.00952381	0.011884	3.74346	3.51491	-0.396555	0.730942	Dbnl,Dnclc1,Tmsb10
6	GO:0030030	cell projection organization and biogenesis	1	20	0.0031746	0.00316907	0.998257	0.945575	0.00179245	0.641425	Nckap1
7	GO:0030031	cell projection biogenesis	1	20	0.0031746	0.00316907	0.998257	0.945575	0.00179245	0.641425	Nckap1
8	GO:0030032	lamellipodium biogenesis	1	9	0.0031746	0.00142608	0.449216	0.426253	0.843622	0.369419	Nckap1
8	GO:0030033	microvillus biogenesis	0	2	0	0.000316907	0.0998257	0.0948281	-0.324171	1
8	GO:0030035	microspike biogenesis	0	1	0	0.000158453	0.0499129	0.0474216	-0.229205	1
8	GO:0030036	actin cytoskeleton organization and biogenesis	3	73	0.00952381	0.0115671	3.64364	3.42227	-0.347924	0.713838	Dbnl,Dnclc1,Tmsb10
8	GO:0030041	actin filament polymerization	0	11	0	0.00174299	0.549041	0.52081	-0.760791	1
8	GO:0030042	actin filament depolymerization	1	19	0.0031746	0.00301062	0.948344	0.898439	0.0544973	0.622527	Dbnl
5	GO:0030048	actin filament-based movement	0	4	0	0.000633814	0.199651	0.189596	-0.458519	1
8	GO:0030050	vesicle transport along actin filament	0	1	0	0.000158453	0.0499129	0.0474216	-0.229205	1
3	GO:0030069	lysogeny	0	2	0	0.000316907	0.0998257	0.0948281	-0.324171	1
7	GO:0030070	insulin processing	0	1	0	0.000158453	0.0499129	0.0474216	-0.229205	1
9	GO:0030071	regulation of mitotic metaphase/anaphase transition	0	2	0	0.000316907	0.0998257	0.0948281	-0.324171	1
7	GO:0030072	peptide hormone secretion	0	4	0	0.000633814	0.199651	0.189596	-0.458519	1
8	GO:0030073	insulin secretion	0	4	0	0.000633814	0.199651	0.189596	-0.458519	1
7	GO:0030091	protein repair	0	1	0	0.000158453	0.0499129	0.0474216	-0.229205	1
5	GO:0030097	hemopoiesis	5	98	0.015873	0.0155284	4.89146	4.57587	0.0507406	0.545569	Cbfa2t3h,Foxo3a,Cbfb,Tieg1,Bad
7	GO:0030098	lymphocyte differentiation	2	42	0.00634921	0.00665505	2.09634	1.97876	-0.068487	0.627593	Cbfb,Bad
4	GO:0030099	myeloid cell differentiation	4	45	0.0126984	0.00713041	2.24608	2.11909	1.20486	0.185242	Cbfa2t3h,Foxo3a,Cbfb,Tieg1
6	GO:0030100	regulation of endocytosis	0	19	0	0.00301062	0.948344	0.898439	-1.00051	1
7	GO:0030111	regulation of Wnt receptor signaling pathway	0	9	0	0.00142608	0.449216	0.426253	-0.688052	1
5	GO:0030146	diuresis	1	1	0.0031746	0.000158453	0.0499129	0.0474216	4.3629	0.0499129	Ptger3
8	GO:0030148	sphingolipid biosynthesis	0	5	0	0.000792267	0.249564	0.236957	-0.512681	1
8	GO:0030149	sphingolipid catabolism	1	6	0.0031746	0.000950721	0.299477	0.284304	1.31381	0.264595	Smpd1
3	GO:0030154	cell differentiation	20	511	0.0634921	0.0809697	25.5055	22.2739	-1.16653	0.901899	Psen1,Cbfa2t3h,Cxcr4,Hspa1l,Crb3,Ubn1,Plxnb2,Nr4a2,Sema4f,Runx2,Foxo3a,Cbfb,Sept4,Mea1,Amot,Xdh,Efnb1,Ifi204,Tieg1,Bad
4	GO:0030155	regulation of cell adhesion	0	21	0	0.00332752	1.04817	0.992696	-1.05202	1
6	GO:0030157	pancreatic juice secretion	0	1	0	0.000158453	0.0499129	0.0474216	-0.229205	1
7	GO:0030162	regulation of proteolysis	0	4	0	0.000633814	0.199651	0.189596	-0.458519	1
7	GO:0030163	protein catabolism	7	103	0.0222222	0.0163207	5.14102	4.80546	0.84802	0.254188	Psmb1,Psmb9,Psmc3,Rbx1,Psmc2,Psmb4,Usp3
8	GO:0030166	proteoglycan biosynthesis	0	5	0	0.000792267	0.249564	0.236957	-0.512681	1
5	GO:0030168	platelet activation	0	4	0	0.000633814	0.199651	0.189596	-0.458519	1
8	GO:0030178	negative regulation of Wnt receptor signaling pathway	0	7	0	0.00110917	0.34939	0.331635	-0.606708	1
4	GO:0030182	neuron differentiation	4	111	0.0126984	0.0175883	5.54033	5.17203	-0.677302	0.812492	Plxnb2,Nr4a2,Sema4f,Efnb1
8	GO:0030183	B cell differentiation	1	12	0.0031746	0.00190144	0.598954	0.568067	0.532101	0.459342	Bad
5	GO:0030193	regulation of blood coagulation	0	2	0	0.000316907	0.0998257	0.0948281	-0.324171	1
6	GO:0030195	negative regulation of blood coagulation	0	2	0	0.000316907	0.0998257	0.0948281	-0.324171	1
4	GO:0030198	extracellular matrix organization and biogenesis	0	31	0	0.00491206	1.5473	1.46308	-1.27921	1
5	GO:0030199	collagen fibril organization	0	5	0	0.000792267	0.249564	0.236957	-0.512681	1
6	GO:0030201	heparan sulfate proteoglycan metabolism	0	3	0	0.00047536	0.149739	0.14222	-0.397058	1
9	GO:0030202	heparin metabolism	0	1	0	0.000158453	0.0499129	0.0474216	-0.229205	1
8	GO:0030203	glycosaminoglycan metabolism	0	9	0	0.00142608	0.449216	0.426253	-0.688052	1
9	GO:0030212	hyaluronan metabolism	0	3	0	0.00047536	0.149739	0.14222	-0.397058	1
4	GO:0030216	keratinocyte differentiation	1	9	0.0031746	0.00142608	0.449216	0.426253	0.843622	0.369419	Ubn1
8	GO:0030217	T cell differentiation	1	21	0.0031746	0.00332752	1.04817	0.992696	-0.0483467	0.659379	Bad
5	GO:0030218	erythrocyte differentiation	1	13	0.0031746	0.0020599	0.648867	0.615308	0.447636	0.486379	Foxo3a
5	GO:0030219	megakaryocyte differentiation	0	1	0	0.000158453	0.0499129	0.0474216	-0.229205	1
6	GO:0030223	neutrophil differentiation	0	1	0	0.000158453	0.0499129	0.0474216	-0.229205	1
5	GO:0030224	monocyte differentiation	1	15	0.0031746	0.0023768	0.748693	0.709745	0.2983	0.536477	Tieg1
6	GO:0030225	macrophage differentiation	0	4	0	0.000633814	0.199651	0.189596	-0.458519	1
4	GO:0030238	male sex determination	0	3	0	0.00047536	0.149739	0.14222	-0.397058	1
7	GO:0030239	myofibril assembly	0	3	0	0.00047536	0.149739	0.14222	-0.397058	1
6	GO:0030258	lipid modification	0	6	0	0.000950721	0.299477	0.284304	-0.561658	1
8	GO:0030259	lipid glycosylation	0	2	0	0.000316907	0.0998257	0.0948281	-0.324171	1
7	GO:0030261	chromosome condensation	0	9	0	0.00142608	0.449216	0.426253	-0.688052	1
8	GO:0030262	apoptotic nuclear changes	0	7	0	0.00110917	0.34939	0.331635	-0.606708	1
9	GO:0030264	nuclear fragmentation	0	1	0	0.000158453	0.0499129	0.0474216	-0.229205	1
6	GO:0030278	regulation of ossification	0	12	0	0.00190144	0.598954	0.568067	-0.794683	1
7	GO:0030279	negative regulation of ossification	0	2	0	0.000316907	0.0998257	0.0948281	-0.324171	1
6	GO:0030282	bone mineralization	1	16	0.0031746	0.00253526	0.798606	0.756941	0.231481	0.559668	Tieg1
6	GO:0030299	cholesterol absorption	0	4	0	0.000633814	0.199651	0.189596	-0.458519	1
5	GO:0030300	regulation of cholesterol absorption	0	4	0	0.000633814	0.199651	0.189596	-0.458519	1
8	GO:0030301	cholesterol transport	1	4	0.0031746	0.000633814	0.199651	0.189596	1.83808	0.185236	Abcg1
6	GO:0030308	negative regulation of cell growth	0	3	0	0.00047536	0.149739	0.14222	-0.397058	1
6	GO:0030316	osteoclast differentiation	1	10	0.0031746	0.00158453	0.499129	0.473539	0.727861	0.400938	Tieg1
6	GO:0030317	sperm motility	0	6	0	0.000950721	0.299477	0.284304	-0.561658	1
5	GO:0030318	melanocyte differentiation	0	6	0	0.000950721	0.299477	0.284304	-0.561658	1
7	GO:0030319	di-, tri-valent inorganic anion homeostasis	1	1	0.0031746	0.000158453	0.0499129	0.0474216	4.3629	0.0499129	Slc9a3r1
7	GO:0030320	monovalent inorganic anion homeostasis	0	1	0	0.000158453	0.0499129	0.0474216	-0.229205	1
6	GO:0030322	stabilization of membrane potential	0	1	0	0.000158453	0.0499129	0.0474216	-0.229205	1
4	GO:0030323	respiratory tube development	0	26	0	0.00411979	1.29773	1.22808	-1.17104	1
5	GO:0030324	lung development	0	25	0	0.00396134	1.24782	1.18103	-1.14821	1
5	GO:0030325	adrenal gland development	0	1	0	0.000158453	0.0499129	0.0474216	-0.229205	1
6	GO:0030326	embryonic limb morphogenesis	0	25	0	0.00396134	1.24782	1.18103	-1.14821	1
9	GO:0030327	prenylated protein catabolism	0	1	0	0.000158453	0.0499129	0.0474216	-0.229205	1
7	GO:0030328	prenylcysteine catabolism	0	1	0	0.000158453	0.0499129	0.0474216	-0.229205	1
7	GO:0030329	prenylcysteine metabolism	0	1	0	0.000158453	0.0499129	0.0474216	-0.229205	1
7	GO:0030330	DNA damage response, signal transduction by p53 class mediator	1	3	0.0031746	0.00047536	0.149739	0.14222	2.25462	0.14241	Ifi204
5	GO:0030333	antigen processing	0	23	0	0.00364443	1.148	1.08689	-1.10115	1
6	GO:0030334	regulation of cell migration	2	29	0.00634921	0.00459515	1.44747	1.36912	0.472207	0.42865	Cxcr4,Amot
7	GO:0030335	positive regulation of cell migration	0	4	0	0.000633814	0.199651	0.189596	-0.458519	1
7	GO:0030336	negative regulation of cell migration	0	4	0	0.000633814	0.199651	0.189596	-0.458519	1
7	GO:0030382	sperm mitochondrion organization and biogenesis	1	1	0.0031746	0.000158453	0.0499129	0.0474216	4.3629	0.0499129	2006-09-04
9	GO:0030384	phosphoinositide metabolism	1	9	0.0031746	0.00142608	0.449216	0.426253	0.843622	0.369419	Pip5k1b
8	GO:0030422	RNA interference, production of siRNA	0	1	0	0.000158453	0.0499129	0.0474216	-0.229205	1
4	GO:0030431	sleep	0	1	0	0.000158453	0.0499129	0.0474216	-0.229205	1
5	GO:0030432	peristalsis	0	1	0	0.000158453	0.0499129	0.0474216	-0.229205	1
12	GO:0030433	ER-associated protein catabolism	0	3	0	0.00047536	0.149739	0.14222	-0.397058	1
9	GO:0030449	regulation of complement activation	0	1	0	0.000158453	0.0499129	0.0474216	-0.229205	1
9	GO:0030497	fatty acid elongation	0	1	0	0.000158453	0.0499129	0.0474216	-0.229205	1
7	GO:0030500	regulation of bone mineralization	0	9	0	0.00142608	0.449216	0.426253	-0.688052	1
8	GO:0030501	positive regulation of bone mineralization	0	3	0	0.00047536	0.149739	0.14222	-0.397058	1
8	GO:0030502	negative regulation of bone mineralization	0	1	0	0.000158453	0.0499129	0.0474216	-0.229205	1
5	GO:0030503	regulation of cell redox homeostasis	1	1	0.0031746	0.000158453	0.0499129	0.0474216	4.3629	0.0499129	Apex1
8	GO:0030509	BMP signaling pathway	0	14	0	0.00221835	0.69878	0.662534	-0.858492	1
9	GO:0030510	regulation of BMP signaling pathway	0	5	0	0.000792267	0.249564	0.236957	-0.512681	1
6	GO:0030512	negative regulation of transforming growth factor beta receptor signaling pathway	0	2	0	0.000316907	0.0998257	0.0948281	-0.324171	1
10	GO:0030513	positive regulation of BMP signaling pathway	0	1	0	0.000158453	0.0499129	0.0474216	-0.229205	1
10	GO:0030514	negative regulation of BMP signaling pathway	0	5	0	0.000792267	0.249564	0.236957	-0.512681	1
6	GO:0030516	regulation of axon extension	1	5	0.0031746	0.000792267	0.249564	0.236957	1.54162	0.225929	Sema4f
7	GO:0030517	negative regulation of axon extension	1	4	0.0031746	0.000633814	0.199651	0.189596	1.83808	0.185236	Sema4f
7	GO:0030518	steroid hormone receptor signaling pathway	0	3	0	0.00047536	0.149739	0.14222	-0.397058	1
8	GO:0030521	androgen receptor signaling pathway	0	2	0	0.000316907	0.0998257	0.0948281	-0.324171	1
6	GO:0030522	intracellular receptor-mediated signaling pathway	0	4	0	0.000633814	0.199651	0.189596	-0.458519	1
3	GO:0030534	adult behavior	0	15	0	0.0023768	0.748693	0.709745	-0.888694	1
6	GO:0030538	embryonic genitalia morphogenesis	0	1	0	0.000158453	0.0499129	0.0474216	-0.229205	1
5	GO:0030539	male genitalia morphogenesis	0	2	0	0.000316907	0.0998257	0.0948281	-0.324171	1
9	GO:0030574	collagen catabolism	0	12	0	0.00190144	0.598954	0.568067	-0.794683	1
7	GO:0030575	nuclear body organization and biogenesis	0	1	0	0.000158453	0.0499129	0.0474216	-0.229205	1
8	GO:0030578	PML body organization and biogenesis	0	1	0	0.000158453	0.0499129	0.0474216	-0.229205	1
9	GO:0030593	neutrophil chemotaxis	0	7	0	0.00110917	0.34939	0.331635	-0.606708	1
8	GO:0030595	immune cell chemotaxis	0	12	0	0.00190144	0.598954	0.568067	-0.794683	1
8	GO:0030641	hydrogen ion homeostasis	0	2	0	0.000316907	0.0998257	0.0948281	-0.324171	1
8	GO:0030643	phosphate ion homeostasis	1	1	0.0031746	0.000158453	0.0499129	0.0474216	4.3629	0.0499129	Slc9a3r1
7	GO:0030705	cytoskeleton-dependent intracellular transport	5	55	0.015873	0.00871494	2.74521	2.58587	1.40218	0.138056	Tnrc6a,Kif5b,Tubb6,Dnclc1,Vps41
6	GO:0030728	ovulation	1	6	0.0031746	0.000950721	0.299477	0.284304	1.31381	0.264595	Foxo3a
8	GO:0030799	regulation of cyclic nucleotide metabolism	0	1	0	0.000158453	0.0499129	0.0474216	-0.229205	1
9	GO:0030814	regulation of cAMP metabolism	0	1	0	0.000158453	0.0499129	0.0474216	-0.229205	1
9	GO:0030832	regulation of actin filament length	1	27	0.0031746	0.00427824	1.34765	1.27511	-0.307868	0.749769	Dbnl
9	GO:0030833	regulation of actin filament polymerization	0	8	0	0.00126763	0.399303	0.378952	-0.64865	1
9	GO:0030834	regulation of actin filament depolymerization	1	19	0.0031746	0.00301062	0.948344	0.898439	0.0544973	0.622527	Dbnl
8	GO:0030835	negative regulation of actin filament depolymerization	1	19	0.0031746	0.00301062	0.948344	0.898439	0.0544973	0.622527	Dbnl
8	GO:0030837	negative regulation of actin filament polymerization	0	1	0	0.000158453	0.0499129	0.0474216	-0.229205	1
8	GO:0030838	positive regulation of actin filament polymerization	0	3	0	0.00047536	0.149739	0.14222	-0.397058	1
5	GO:0030850	prostate gland development	0	1	0	0.000158453	0.0499129	0.0474216	-0.229205	1
5	GO:0030851	granulocyte differentiation	1	4	0.0031746	0.000633814	0.199651	0.189596	1.83808	0.185236	Cbfa2t3h
6	GO:0030852	regulation of granulocyte differentiation	0	1	0	0.000158453	0.0499129	0.0474216	-0.229205	1
7	GO:0030853	negative regulation of granulocyte differentiation	0	1	0	0.000158453	0.0499129	0.0474216	-0.229205	1
4	GO:0030855	epithelial cell differentiation	2	25	0.00634921	0.00396134	1.24782	1.18103	0.692135	0.356965	Crb3,Xdh
5	GO:0030856	regulation of epithelial cell differentiation	1	4	0.0031746	0.000633814	0.199651	0.189596	1.83808	0.185236	Xdh
6	GO:0030858	positive regulation of epithelial cell differentiation	0	1	0	0.000158453	0.0499129	0.0474216	-0.229205	1
5	GO:0030859	polarized epithelial cell differentiation	1	4	0.0031746	0.000633814	0.199651	0.189596	1.83808	0.185236	Crb3
7	GO:0030865	cortical cytoskeleton organization and biogenesis	0	6	0	0.000950721	0.299477	0.284304	-0.561658	1
8	GO:0030866	cortical actin cytoskeleton organization and biogenesis	0	6	0	0.000950721	0.299477	0.284304	-0.561658	1
5	GO:0030879	mammary gland development	0	2	0	0.000316907	0.0998257	0.0948281	-0.324171	1
8	GO:0030888	regulation of B cell proliferation	0	9	0	0.00142608	0.449216	0.426253	-0.688052	1
9	GO:0030889	negative regulation of B cell proliferation	0	4	0	0.000633814	0.199651	0.189596	-0.458519	1
9	GO:0030890	positive regulation of B cell proliferation	0	5	0	0.000792267	0.249564	0.236957	-0.512681	1
5	GO:0030900	forebrain development	0	29	0	0.00459515	1.44747	1.36912	-1.23706	1
5	GO:0030901	midbrain development	0	5	0	0.000792267	0.249564	0.236957	-0.512681	1
5	GO:0030902	hindbrain development	0	10	0	0.00158453	0.499129	0.473539	-0.725328	1
5	GO:0030903	notochord development	0	1	0	0.000158453	0.0499129	0.0474216	-0.229205	1
9	GO:0030908	protein splicing	0	3	0	0.00047536	0.149739	0.14222	-0.397058	1
5	GO:0030917	midbrain-hindbrain boundary development	0	1	0	0.000158453	0.0499129	0.0474216	-0.229205	1
7	GO:0030968	unfolded protein response	0	1	0	0.000158453	0.0499129	0.0474216	-0.229205	1
5	GO:0031016	pancreas development	0	3	0	0.00047536	0.149739	0.14222	-0.397058	1
5	GO:0031018	endocrine pancreas development	0	1	0	0.000158453	0.0499129	0.0474216	-0.229205	1
6	GO:0031023	microtubule organizing center organization and biogenesis	0	6	0	0.000950721	0.299477	0.284304	-0.561658	1
7	GO:0031047	RNA-mediated gene silencing	0	2	0	0.000316907	0.0998257	0.0948281	-0.324171	1
7	GO:0031050	dsRNA fragmentation	0	2	0	0.000316907	0.0998257	0.0948281	-0.324171	1
6	GO:0031069	hair follicle morphogenesis	0	3	0	0.00047536	0.149739	0.14222	-0.397058	1
6	GO:0031098	stress-activated protein kinase signaling pathway	0	20	0	0.00316907	0.998257	0.945575	-1.02658	1
4	GO:0031099	regeneration	1	3	0.0031746	0.00047536	0.149739	0.14222	2.25462	0.14241	Ninj1
9	GO:0031109	microtubule polymerization or depolymerization	0	8	0	0.00126763	0.399303	0.378952	-0.64865	1
6	GO:0031110	regulation of microtubule polymerization or depolymerization	0	8	0	0.00126763	0.399303	0.378952	-0.64865	1
7	GO:0031111	negative regulation of microtubule polymerization or depolymerization	0	7	0	0.00110917	0.34939	0.331635	-0.606708	1
7	GO:0031112	positive regulation of microtubule polymerization or depolymerization	0	1	0	0.000158453	0.0499129	0.0474216	-0.229205	1
9	GO:0031113	regulation of microtubule polymerization	0	2	0	0.000316907	0.0998257	0.0948281	-0.324171	1
7	GO:0031114	regulation of microtubule depolymerization	0	6	0	0.000950721	0.299477	0.284304	-0.561658	1
10	GO:0031115	negative regulation of microtubule polymerization	0	1	0	0.000158453	0.0499129	0.0474216	-0.229205	1
10	GO:0031116	positive regulation of microtubule polymerization	0	1	0	0.000158453	0.0499129	0.0474216	-0.229205	1
9	GO:0031119	tRNA pseudouridine synthesis	0	1	0	0.000158453	0.0499129	0.0474216	-0.229205	1
8	GO:0031123	RNA 3-prime-end processing	0	7	0	0.00110917	0.34939	0.331635	-0.606708	1
9	GO:0031124	mRNA 3-prime-end processing	0	7	0	0.00110917	0.34939	0.331635	-0.606708	1
6	GO:0031128	induction	0	10	0	0.00158453	0.499129	0.473539	-0.725328	1
7	GO:0031175	neurite morphogenesis	3	69	0.00952381	0.0109333	3.44399	3.23683	-0.24678	0.67715	Plxnb2,Sema4f,Efnb1
4	GO:0031214	biomineral formation	4	55	0.0126984	0.00871494	2.74521	2.58587	0.780314	0.294077	Runx2,Cbfb,Ifi204,Tieg1
4	GO:0031279	regulation of cyclase activity	0	8	0	0.00126763	0.399303	0.378952	-0.64865	1
5	GO:0031281	positive regulation of cyclase activity	0	7	0	0.00110917	0.34939	0.331635	-0.606708	1
5	GO:0031282	regulation of guanylate cyclase activity	0	1	0	0.000158453	0.0499129	0.0474216	-0.229205	1
8	GO:0031290	retinal ganglion cell axon guidance	1	1	0.0031746	0.000158453	0.0499129	0.0474216	4.3629	0.0499129	Sema4f
8	GO:0031294	lymphocyte costimulation	0	3	0	0.00047536	0.149739	0.14222	-0.397058	1
9	GO:0031295	T cell costimulation	0	3	0	0.00047536	0.149739	0.14222	-0.397058	1
5	GO:0031323	regulation of cellular metabolism	56	1068	0.177778	0.169228	53.3069	42.0821	0.415145	0.362589	Irf2bp1,Pa2g4,Pdlim1,6030490I01Rik,Miz1,Mtf2,Rxrb,Zfp239,Sin3a,Hoxa5,Phf13,Skiip,Taf9,Zfp96,Gcdh,Fem1a,Cpeb1,Tceb2,Tcf4,Myst1,Cdkn2c,Terf2ip,Esr1,Nr4a2,Ercc2,Runx2,Rab1,Foxo3a,Sp4,Cutl2,Mcm7,Cbfb,Polr2l,Ccnt1,Atpif1,Morf4l1,Rab2,Suz12,Ing1,Ugp2,Rab8a,Trip6,Bzw2,Zfp68,Smarcb1,Deaf1,Mms19l,AL033314,Carhsp1,Psip1,Ifi204,Tcf12,Zfhx1a,Ostf1,MGI:1927471,Tieg1
6	GO:0031324	negative regulation of cellular metabolism	5	113	0.015873	0.0179052	5.64015	5.26352	-0.279026	0.672398	Irf2bp1,Pa2g4,Sin3a,Cutl2,Atpif1
6	GO:0031325	positive regulation of cellular metabolism	5	149	0.015873	0.0236096	7.43701	6.90008	-0.92775	0.872822	Skiip,Nr4a2,Runx2,Foxo3a,Cbfb
6	GO:0031326	regulation of cellular biosynthesis	2	61	0.00634921	0.00966566	3.04468	2.86521	-0.617173	0.816358	Cpeb1,Bzw2
7	GO:0031327	negative regulation of cellular biosynthesis	0	10	0	0.00158453	0.499129	0.473539	-0.725328	1
7	GO:0031328	positive regulation of cellular biosynthesis	0	20	0	0.00316907	0.998257	0.945575	-1.02658	1
6	GO:0031341	regulation of cell killing	0	5	0	0.000792267	0.249564	0.236957	-0.512681	1
7	GO:0031342	negative regulation of cell killing	0	1	0	0.000158453	0.0499129	0.0474216	-0.229205	1
7	GO:0031343	positive regulation of cell killing	0	4	0	0.000633814	0.199651	0.189596	-0.458519	1
8	GO:0031399	regulation of protein modification	1	1	0.0031746	0.000158453	0.0499129	0.0474216	4.3629	0.0499129	Apg7l
9	GO:0031401	positive regulation of protein modification	1	1	0.0031746	0.000158453	0.0499129	0.0474216	4.3629	0.0499129	Apg7l
7	GO:0031424	keratinization	0	20	0	0.00316907	0.998257	0.945575	-1.02658	1
10	GO:0031497	chromatin assembly	2	32	0.00634921	0.00507051	1.59721	1.51003	0.327781	0.479573	H2afz,Asf1b
7	GO:0031504	cell wall organization and biogenesis (sensu Bacteria)	0	1	0	0.000158453	0.0499129	0.0474216	-0.229205	1
11	GO:0031507	heterochromatin formation	0	4	0	0.000633814	0.199651	0.189596	-0.458519	1
7	GO:0031570	DNA integrity checkpoint	0	10	0	0.00158453	0.499129	0.473539	-0.725328	1
8	GO:0031572	G2/M transition DNA damage checkpoint	0	2	0	0.000316907	0.0998257	0.0948281	-0.324171	1
7	GO:0031576	G2/M transition checkpoint	0	2	0	0.000316907	0.0998257	0.0948281	-0.324171	1
7	GO:0031577	spindle checkpoint	0	3	0	0.00047536	0.149739	0.14222	-0.397058	1
7	GO:0031579	lipid raft organization and biogenesis	0	1	0	0.000158453	0.0499129	0.0474216	-0.229205	1
7	GO:0031580	lipid raft distribution	0	1	0	0.000158453	0.0499129	0.0474216	-0.229205	1
5	GO:0031589	cell-substrate adhesion	0	36	0	0.00570433	1.79686	1.69771	-1.37906	1
5	GO:0031649	heat generation	1	3	0.0031746	0.00047536	0.149739	0.14222	2.25462	0.14241	Ptger3
5	GO:0031667	reponse to nutrient levels	0	1	0	0.000158453	0.0499129	0.0474216	-0.229205	1
5	GO:0031668	cellular response to extracellular stimulus	0	1	0	0.000158453	0.0499129	0.0474216	-0.229205	1
6	GO:0031669	cellular response to nutrient levels	0	1	0	0.000158453	0.0499129	0.0474216	-0.229205	1
6	GO:0035020	regulation of Rac protein signal transduction	0	1	0	0.000158453	0.0499129	0.0474216	-0.229205	1
7	GO:0035022	positive regulation of Rac protein signal transduction	0	1	0	0.000158453	0.0499129	0.0474216	-0.229205	1
6	GO:0035023	regulation of Rho protein signal transduction	0	1	0	0.000158453	0.0499129	0.0474216	-0.229205	1
7	GO:0035024	negative regulation of Rho protein signal transduction	0	1	0	0.000158453	0.0499129	0.0474216	-0.229205	1
5	GO:0035026	leading edge cell differentiation	0	1	0	0.000158453	0.0499129	0.0474216	-0.229205	1
6	GO:0035036	sperm-egg recognition	0	8	0	0.00126763	0.399303	0.378952	-0.64865	1
4	GO:0035050	embryonic heart tube development	0	9	0	0.00142608	0.449216	0.426253	-0.688052	1
5	GO:0035051	cardiac cell differentiation	0	2	0	0.000316907	0.0998257	0.0948281	-0.324171	1
5	GO:0035054	embryonic heart tube anterior/posterior pattern formation	0	1	0	0.000158453	0.0499129	0.0474216	-0.229205	1
8	GO:0035082	axoneme biogenesis	0	2	0	0.000316907	0.0998257	0.0948281	-0.324171	1
9	GO:0035084	flagellum axoneme biogenesis	0	2	0	0.000316907	0.0998257	0.0948281	-0.324171	1
8	GO:0035088	establishment and/or maintenance of apical/basal cell polarity	1	7	0.0031746	0.00110917	0.34939	0.331635	1.12977	0.301336	Crb3
9	GO:0035089	establishment of apical/basal cell polarity	1	4	0.0031746	0.000633814	0.199651	0.189596	1.83808	0.185236	Crb3
9	GO:0035090	maintenance of apical/basal cell polarity	0	1	0	0.000158453	0.0499129	0.0474216	-0.229205	1
4	GO:0035107	appendage morphogenesis	0	26	0	0.00411979	1.29773	1.22808	-1.17104	1
5	GO:0035108	limb morphogenesis	0	26	0	0.00411979	1.29773	1.22808	-1.17104	1
5	GO:0035112	genitalia morphogenesis	0	3	0	0.00047536	0.149739	0.14222	-0.397058	1
5	GO:0035113	embryonic appendage morphogenesis	0	25	0	0.00396134	1.24782	1.18103	-1.14821	1
7	GO:0035115	embryonic forelimb morphogenesis	0	4	0	0.000633814	0.199651	0.189596	-0.458519	1
7	GO:0035116	embryonic hindlimb morphogenesis	0	4	0	0.000633814	0.199651	0.189596	-0.458519	1
8	GO:0035117	embryonic arm morphogenesis	0	1	0	0.000158453	0.0499129	0.0474216	-0.229205	1
6	GO:0035136	forelimb morphogenesis	0	4	0	0.000633814	0.199651	0.189596	-0.458519	1
6	GO:0035137	hindlimb morphogenesis	0	5	0	0.000792267	0.249564	0.236957	-0.512681	1
7	GO:0035140	arm morphogenesis	0	1	0	0.000158453	0.0499129	0.0474216	-0.229205	1
5	GO:0035162	embryonic hemopoiesis	0	2	0	0.000316907	0.0998257	0.0948281	-0.324171	1
8	GO:0035194	RNA-mediated posttranscriptional gene silencing	0	2	0	0.000316907	0.0998257	0.0948281	-0.324171	1
9	GO:0035195	miRNA-mediated gene silencing	0	1	0	0.000158453	0.0499129	0.0474216	-0.229205	1
10	GO:0035196	miRNA-mediated gene silencing, production of miRNAs	0	1	0	0.000158453	0.0499129	0.0474216	-0.229205	1
6	GO:0035214	eye-antennal disc development	0	1	0	0.000158453	0.0499129	0.0474216	-0.229205	1
4	GO:0035239	tube morphogenesis	1	40	0.0031746	0.00633814	1.99651	1.88514	-0.725791	0.871854	Cxcr4
11	GO:0035246	peptidyl-arginine N-methylation	0	1	0	0.000158453	0.0499129	0.0474216	-0.229205	1
12	GO:0035247	peptidyl-arginine omega-N-methylation	0	1	0	0.000158453	0.0499129	0.0474216	-0.229205	1
8	GO:0035249	synaptic transmission, glutamatergic	0	2	0	0.000316907	0.0998257	0.0948281	-0.324171	1
3	GO:0035264	body growth	0	11	0	0.00174299	0.549041	0.52081	-0.760791	1
4	GO:0035270	endocrine system development	0	2	0	0.000316907	0.0998257	0.0948281	-0.324171	1
4	GO:0035272	exocrine system development	0	8	0	0.00126763	0.399303	0.378952	-0.64865	1
3	GO:0035282	segmentation	0	18	0	0.00285216	0.898431	0.851288	-0.973748	1
3	GO:0035295	tube development	1	64	0.0031746	0.010141	3.19442	3.00468	-1.26596	0.962887	Cxcr4
7	GO:0035315	hair cell differentiation	0	3	0	0.00047536	0.149739	0.14222	-0.397058	1
7	GO:0040001	establishment of mitotic spindle localization	0	1	0	0.000158453	0.0499129	0.0474216	-0.229205	1
2	GO:0040007	growth	4	86	0.0126984	0.013627	4.29251	4.02332	-0.145828	0.629045	Parp1,Ogfr,Ninj1,Morf4l1
3	GO:0040008	regulation of growth	3	59	0.00952381	0.00934876	2.94486	2.77215	0.0331186	0.570853	Parp1,Ogfr,Morf4l1
4	GO:0040009	regulation of growth rate	1	2	0.0031746	0.000316907	0.0998257	0.0948281	2.9232	0.0973419	Parp1
4	GO:0040011	locomotion	5	154	0.015873	0.0244018	7.68658	7.12584	-1.00643	0.890134	Psen1,Cxcr4,Sema4f,Amot,Efnb1
4	GO:0040012	regulation of locomotion	2	34	0.00634921	0.00538742	1.69704	1.6039	0.239222	0.511943	Cxcr4,Amot
5	GO:0040013	negative regulation of locomotion	0	5	0	0.000792267	0.249564	0.236957	-0.512681	1
4	GO:0040014	regulation of body size	0	11	0	0.00174299	0.549041	0.52081	-0.760791	1
5	GO:0040015	negative regulation of body size	0	3	0	0.00047536	0.149739	0.14222	-0.397058	1
5	GO:0040016	embryonic cleavage	0	1	0	0.000158453	0.0499129	0.0474216	-0.229205	1
5	GO:0040017	positive regulation of locomotion	0	5	0	0.000792267	0.249564	0.236957	-0.512681	1
5	GO:0040018	positive regulation of body size	0	4	0	0.000633814	0.199651	0.189596	-0.458519	1
5	GO:0040019	positive regulation of embryonic development	1	1	0.0031746	0.000158453	0.0499129	0.0474216	4.3629	0.0499129	Amot
8	GO:0040020	regulation of meiosis	0	2	0	0.000316907	0.0998257	0.0948281	-0.324171	1
6	GO:0040023	establishment of nucleus localization	0	2	0	0.000316907	0.0998257	0.0948281	-0.324171	1
3	GO:0040029	regulation of gene expression, epigenetic	0	25	0	0.00396134	1.24782	1.18103	-1.14821	1
5	GO:0040036	regulation of fibroblast growth factor receptor signaling pathway	1	1	0.0031746	0.000158453	0.0499129	0.0474216	4.3629	0.0499129	Runx2
9	GO:0042033	chemokine biosynthesis	0	3	0	0.00047536	0.149739	0.14222	-0.397058	1
9	GO:0042035	regulation of cytokine biosynthesis	0	25	0	0.00396134	1.24782	1.18103	-1.14821	1
10	GO:0042036	negative regulation of cytokine biosynthesis	0	5	0	0.000792267	0.249564	0.236957	-0.512681	1
6	GO:0042044	fluid transport	0	8	0	0.00126763	0.399303	0.378952	-0.64865	1
7	GO:0042053	regulation of dopamine metabolism	1	2	0.0031746	0.000316907	0.0998257	0.0948281	2.9232	0.0973419	Nr4a2
5	GO:0042058	regulation of epidermal growth factor receptor signaling pathway	0	1	0	0.000158453	0.0499129	0.0474216	-0.229205	1
[truncated: 992 more rows]

## Sheet: HBV - Molecular function
GO level	GO ID	GO term	Number in list	Number in array	Frequency in list	Frequency in array	Expected frequency	Variance	z-stat	Hyperg P	Genes in list
[truncated: 2,027 more rows]

[truncated: 3 more sheets: LBV - Biological process, LBV - Cellular component, LBV - Molecular function]
