# Supplementary material for: Evidence for Diversity in Transcriptional Profiles of Single Hematopoietic Stem Cells
Source: PLoS Genet. 2006 Sep 29;2(9):e159. doi: 10.1371/journal.pgen.0020159 (PMC1584276; doi:10.1371/journal.pgen.0020159)
Supplement: Table S8 — (197 KB XLS) [file pgen.0020159.st008.xls]

## Sheet: Main - Signature tables
Table S8. GO signature tables for high and low biological variance genes.
This workbook contains the signature tables for GO categories for genes with estimated
high proportion of biological variance (HBV) and low proportion of biological variance (LBV).
The full GO classification tables for each gene list is available in Supplementary Table S7.
HBV are defined as >95% proportion of biological variability and >1/3 P calls by MAS5.
LBV are defined as <5% proportion of biological variability and all P calls by MAS5.
Data is from single SP cell amplifications.

## Sheet: HBV - Biological process
GO level	GO ID	GO term	Number in list	Number in array	Frequency in list	Frequency in array	Expected frequency	Variance	z-stat	Hyperg P	Genes in list
10	GO:0000059	protein import into nucleus, docking	4	10	0.0126984	0.00158453	0.499129	0.473539	5.08743	0.00100631	Xpo7,Ranbp5,Xpo1,Ipo4
8	GO:0000245	spliceosome assembly	3	15	0.00952381	0.0023768	0.748693	0.709745	2.67229	0.0358498	Sfrs2,Snrpd2,Smndc1
7	GO:0000272	polysaccharide catabolism	2	6	0.00634921	0.000950721	0.299477	0.284304	3.18927	0.0325948	Ovgp1,Chi3l1
7	GO:0001544	initiation of primordial ovarian follicle growth	1	1	0.0031746	0.000158453	0.0499129	0.0474216	4.3629	0.0499129	Foxo3a
7	GO:0001547	antral ovarian follicle growth	1	1	0.0031746	0.000158453	0.0499129	0.0474216	4.3629	0.0499129	Foxo3a
4	GO:0001649	osteoblast differentiation	3	14	0.00952381	0.00221835	0.69878	0.662534	2.82718	0.0297525	Runx2,Cbfb,Ifi204
8	GO:0001881	receptor recycling	1	1	0.0031746	0.000158453	0.0499129	0.0474216	4.3629	0.0499129	Caml
9	GO:0006007	glucose catabolism	5	38	0.015873	0.00602123	1.89669	1.79145	2.31858	0.0389841	Adpgk,Taldo1,Ldh1,Gne,Bad
8	GO:0006030	chitin metabolism	2	4	0.00634921	0.000633814	0.199651	0.189596	4.13468	0.0139352	Ovgp1,Chi3l1
9	GO:0006032	chitin catabolism	2	4	0.00634921	0.000633814	0.199651	0.189596	4.13468	0.0139352	Ovgp1,Chi3l1
7	GO:0006040	amino sugar metabolism	3	12	0.00952381	0.00190144	0.598954	0.568067	3.18567	0.0193585	Ovgp1,Gne,Chi3l1
8	GO:0006041	glucosamine metabolism	3	9	0.00952381	0.00142608	0.449216	0.426253	3.90697	0.00826219	Ovgp1,Gne,Chi3l1
9	GO:0006043	glucosamine catabolism	2	4	0.00634921	0.000633814	0.199651	0.189596	4.13468	0.0139352	Ovgp1,Chi3l1
9	GO:0006044	N-acetylglucosamine metabolism	3	9	0.00952381	0.00142608	0.449216	0.426253	3.90697	0.00826219	Ovgp1,Gne,Chi3l1
10	GO:0006046	N-acetylglucosamine catabolism	2	4	0.00634921	0.000633814	0.199651	0.189596	4.13468	0.0139352	Ovgp1,Chi3l1
5	GO:0006139	nucleobase, nucleoside, nucleotide and nucleic acid metabolism	89	1519	0.28254	0.240691	75.8176	54.7042	1.78231	0.0449119	Irf2bp1,Pa2g4,Pdlim1,Rrm1,Atp5a1,6030490I01Rik,Miz1,Pttg1,Sumo1,E430034L04Rik,Tk2,Smarcd1,H2afz,Parp1,Mtf2,Rxrb,Zfp239,Sin3a,Pold1,Hoxa5,Ell2,Phf13,Skiip,Taf9,Zfp96,Gcdh,Fem1a,Tceb2,Tcf4,Myst1,Myef2,Cdkn2c,Ctps2,Terf2ip,Esr1,Rpo1-2,Nr4a2,Ercc2,Lig1,Runx2,Rab1,Foxo3a,Sp4,Cutl2,Mcm7,Cbfb,Polr2l,Apex1,Atp5e,Ccnt1,Atpif1,Morf4l1,Sfrs2,Rab2,Suz12,Dcps,Tsta3,Ing1,Ugp2,Rab8a,Pcbp1,Phb,Trip6,Slc22a17,Snr…
7	GO:0006260	DNA replication	8	80	0.0253968	0.0126763	3.99303	3.74623	2.07023	0.0451096	Rrm1,Tk2,Pold1,Lig1,Mcm7,Phb,Rbms1,Rev1l
6	GO:0006281	DNA repair	9	91	0.0285714	0.0144193	4.54207	4.25381	2.16144	0.0369246	Pttg1,Sumo1,Parp1,Pold1,Ercc2,Lig1,Apex1,Mms19l,Rev1l
9	GO:0006413	translational initiation	4	28	0.0126984	0.0044367	1.39756	1.32212	2.26331	0.0484227	Eif2s2,Mtif2,Bzw2,Eif3s12
9	GO:0006487	protein amino acid N-linked glycosylation	3	14	0.00952381	0.00221835	0.69878	0.662534	2.82718	0.0297525	Psen1,4930467B06Rik,9530090G24Rik
9	GO:0006563	L-serine metabolism	3	7	0.00952381	0.00110917	0.34939	0.331635	4.60273	0.00370974	Ctbp2,Grhpr,Shmt1
10	GO:0006564	L-serine biosynthesis	2	6	0.00634921	0.000950721	0.299477	0.284304	3.18927	0.0325948	Ctbp2,Grhpr
9	GO:0006606	protein import into nucleus	5	35	0.015873	0.00554587	1.74695	1.65081	2.53187	0.0284409	E430034L04Rik,Xpo7,Ranbp5,Xpo1,Ipo4
10	GO:0006607	NLS-bearing substrate import into nucleus	1	1	0.0031746	0.000158453	0.0499129	0.0474216	4.3629	0.0499129	Ranbp5
5	GO:0006662	glycerol ether metabolism	2	7	0.00634921	0.00110917	0.34939	0.331635	2.86625	0.0441488	Lipe,Gnpat
9	GO:0006667	sphinganine metabolism	1	1	0.0031746	0.000158453	0.0499129	0.0474216	4.3629	0.0499129	Sgpp1
10	GO:0006668	sphinganine-1-phosphate metabolism	1	1	0.0031746	0.000158453	0.0499129	0.0474216	4.3629	0.0499129	Sgpp1
8	GO:0006684	sphingomyelin metabolism	1	1	0.0031746	0.000158453	0.0499129	0.0474216	4.3629	0.0499129	Smpd1
9	GO:0006685	sphingomyelin catabolism	1	1	0.0031746	0.000158453	0.0499129	0.0474216	4.3629	0.0499129	Smpd1
7	GO:0006886	intracellular protein transport	18	219	0.0571429	0.0347013	10.9309	10.0265	2.23248	0.0248892	E430034L04Rik,Hgs,Xpo7,Sec23a,Bcap29,Sytl4,Ranbp5,Stam,Rab1,Rab2,Xpo1,Ipo4,Ap1b1,Gstk1,Tmed3,Ywhaz,Timm44,Fxc1
8	GO:0006888	ER to Golgi transport	5	39	0.015873	0.00617969	1.9466	1.8383	2.25203	0.0429624	Sec23a,Bcap29,Rab1,Rab2,Arfgap3
5	GO:0006974	response to DNA damage stimulus	11	113	0.0349206	0.0179052	5.64015	5.26352	2.33622	0.0248542	Pttg1,Sumo1,Parp1,Pold1,Ercc2,Lig1,Foxo3a,Apex1,Mms19l,Rev1l,Ifi204
6	GO:0006998	ear membrane organization and biogenesis	1	1	0.0031746	0.000158453	0.0499129	0.0474216	4.3629	0.0499129	Lmna
11	GO:0007022	chaperonin-mediated tubulin folding	1	1	0.0031746	0.000158453	0.0499129	0.0474216	4.3629	0.0499129	Tbca
2	GO:0007582	physiological process	281	5389	0.892063	0.853906	268.98	37.341	1.96698	0.026401	Irf2bp1,Slc4a2,Smpd1,Pa2g4,Slc7a6,Bcat2,Arrb1,Ovgp1,Pea15,Pdlim1,Tm9sf2,Pafah1b3,Rrm1,Prdx6,Atp5a1,6030490I01Rik,Tnni3,Miz1,Ccl27,Pttg1,Col4a2,Sumo1,Igbp1,E430034L04Rik,Tk2,Smarcd1,Hgs,Birc5,Bckdk,H2afz,Parp1,Casp1,Mtf2,Lip1,Psen1,Araf,Bckdhb,Zfp61,Snx12,Rxrb,Zfp239,Xpo7,Tnfrsf4,Cxcr4,Nipbl,Apg7l,Sin3a,Pold1,Lipe,Hoxa5,Ly75,Gspt2,Tnrc6a,4930467B06Rik,Hspa1l,Col11a2,Crkl,Ell2,Phf13,Dpp7,Grpel1,Paf…
4	GO:0008104	protein localization	27	344	0.0857143	0.054508	17.17	15.4263	2.50278	0.012247	E430034L04Rik,Hgs,Snx12,Xpo7,Apg7l,Sec23a,Cog1,Bcap29,Sytl4,Ranbp5,Stam,Rab1,Snx5,Rab2,Xpo1,Rab8a,Ipo4,Rab3ip,Ap1b1,Gstk1,Tmed3,Gdi1,Ywhaz,Arfgap3,Timm44,Fxc1,2610042O14Rik
7	GO:0008611	ether lipid biosynthesis	1	1	0.0031746	0.000158453	0.0499129	0.0474216	4.3629	0.0499129	Gnpat
4	GO:0009056	catabolism	23	289	0.0730159	0.0457931	14.4248	13.0793	2.37111	0.0172534	Smpd1,Bcat2,Ovgp1,Pafah1b3,Prdx6,Lip1,Bckdhb,Lipe,Pafah2,Adpgk,Psmb1,Psmb9,Psmc3,Dcps,Taldo1,Rbx1,Psmc2,Ldh1,Gne,Psmb4,Usp3,Bad,Chi3l1
5	GO:0009057	macromolecule catabolism	15	164	0.047619	0.0259864	8.18571	7.57624	2.47568	0.0165187	Ovgp1,Adpgk,Psmb1,Psmb9,Psmc3,Dcps,Taldo1,Rbx1,Psmc2,Ldh1,Gne,Psmb4,Usp3,Bad,Chi3l1
8	GO:0009069	serine family amino acid metabolism	3	15	0.00952381	0.0023768	0.748693	0.709745	2.67229	0.0358498	Ctbp2,Grhpr,Shmt1
9	GO:0009070	serine family amino acid biosynthesis	2	7	0.00634921	0.00110917	0.34939	0.331635	2.86625	0.0441488	Ctbp2,Grhpr
7	GO:0009118	regulation of nucleoside metabolism	1	1	0.0031746	0.000158453	0.0499129	0.0474216	4.3629	0.0499129	Atpif1
4	GO:0009719	response to endogenous stimulus	11	118	0.0349206	0.0186975	5.88972	5.49199	2.18062	0.0328812	Pttg1,Sumo1,Parp1,Pold1,Ercc2,Lig1,Foxo3a,Apex1,Mms19l,Rev1l,Ifi204
6	GO:0015031	protein transport	27	320	0.0857143	0.0507051	15.9721	14.4077	2.90532	0.00480566	E430034L04Rik,Hgs,Snx12,Xpo7,Apg7l,Sec23a,Cog1,Bcap29,Sytl4,Ranbp5,Stam,Rab1,Snx5,Rab2,Xpo1,Rab8a,Ipo4,Rab3ip,Ap1b1,Gstk1,Tmed3,Gdi1,Ywhaz,Arfgap3,Timm44,Fxc1,2610042O14Rik
5	GO:0016042	lipid catabolism	6	42	0.0190476	0.00665505	2.09634	1.97876	2.77508	0.0169362	Smpd1,Pafah1b3,Prdx6,Lip1,Lipe,Pafah2
5	GO:0016044	membrane organization and biogenesis	4	19	0.0126984	0.00301062	0.948344	0.898439	3.21952	0.013009	Gnpat,Agrn,Lmna,Fxc1
6	GO:0016052	te catabolism	7	48	0.0222222	0.00760577	2.39582	2.25928	3.06314	0.00910374	Ovgp1,Adpgk,Taldo1,Ldh1,Gne,Bad,Chi3l1
8	GO:0016525	negative regulation of angiogenesis	2	7	0.00634921	0.00110917	0.34939	0.331635	2.86625	0.0441488	Thbs1,Amot
7	GO:0017038	protein import	6	38	0.0190476	0.00602123	1.89669	1.79145	3.06572	0.0105253	E430034L04Rik,Xpo7,Ranbp5,Xpo1,Ipo4,Fxc1
8	GO:0019320	hexose catabolism	5	38	0.015873	0.00602123	1.89669	1.79145	2.31858	0.0389841	Adpgk,Taldo1,Ldh1,Gne,Bad
9	GO:0019433	triacylglycerol catabolism	1	1	0.0031746	0.000158453	0.0499129	0.0474216	4.3629	0.0499129	Lipe
5	GO:0030146	diuresis	1	1	0.0031746	0.000158453	0.0499129	0.0474216	4.3629	0.0499129	Ptger3
7	GO:0030319	di-, tri-valent inorganic anion homeostasis	1	1	0.0031746	0.000158453	0.0499129	0.0474216	4.3629	0.0499129	Slc9a3r1
7	GO:0030382	sperm mitochondrion organization and biogenesis	1	1	0.0031746	0.000158453	0.0499129	0.0474216	4.3629	0.0499129	2006-09-04
5	GO:0030503	regulation of cell redox homeostasis	1	1	0.0031746	0.000158453	0.0499129	0.0474216	4.3629	0.0499129	Apex1
8	GO:0030643	phosphate ion homeostasis	1	1	0.0031746	0.000158453	0.0499129	0.0474216	4.3629	0.0499129	Slc9a3r1
8	GO:0031290	retinal ganglion cell axon guidance	1	1	0.0031746	0.000158453	0.0499129	0.0474216	4.3629	0.0499129	Sema4f
8	GO:0031399	regulation of protein modification	1	1	0.0031746	0.000158453	0.0499129	0.0474216	4.3629	0.0499129	Apg7l
9	GO:0031401	positive regulation of protein modification	1	1	0.0031746	0.000158453	0.0499129	0.0474216	4.3629	0.0499129	Apg7l
5	GO:0040019	positive regulation of embryonic development	1	1	0.0031746	0.000158453	0.0499129	0.0474216	4.3629	0.0499129	Amot
5	GO:0040036	regulation of fibroblast growth factor receptor signaling pathway	1	1	0.0031746	0.000158453	0.0499129	0.0474216	4.3629	0.0499129	Runx2
8	GO:0042276	error-prone postreplication DNA repair	1	1	0.0031746	0.000158453	0.0499129	0.0474216	4.3629	0.0499129	Rev1l
7	GO:0043112	receptor metabolism	2	3	0.00634921	0.00047536	0.149739	0.14222	4.90629	0.00720488	Caml,Agrn
4	GO:0044238	primary metabolism	181	3253	0.574603	0.515449	162.367	74.7598	2.15506	0.0178224	Irf2bp1,Smpd1,Pa2g4,Bcat2,Ovgp1,Pdlim1,Pafah1b3,Rrm1,Prdx6,Atp5a1,6030490I01Rik,Miz1,Pttg1,Sumo1,E430034L04Rik,Tk2,Smarcd1,Bckdk,H2afz,Parp1,Casp1,Mtf2,Lip1,Psen1,Araf,Bckdhb,Zfp61,Rxrb,Zfp239,Apg7l,Sin3a,Pold1,Lipe,Hoxa5,Gspt2,4930467B06Rik,Hspa1l,Ell2,Phf13,Dpp7,Grpel1,Pafah2,Skiip,Adpgk,Taf9,Caml,Zfp96,Pip5k1b,Pccb,Gcdh,Fem1a,Cpeb1,Cndp2,Eif2s2,Sc4mol,Tceb2,Tubb6,Ptprs,Tcf4,Myst1,Myef2,Cdkn2c,…
8	GO:0044247	cellular polysaccharide catabolism	2	6	0.00634921	0.000950721	0.299477	0.284304	3.18927	0.0325948	Ovgp1,Chi3l1
6	GO:0044269	glycerol ether catabolism	1	1	0.0031746	0.000158453	0.0499129	0.0474216	4.3629	0.0499129	Lipe
7	GO:0044275	te catabolism	7	48	0.0222222	0.00760577	2.39582	2.25928	3.06314	0.00910374	Ovgp1,Adpgk,Taldo1,Ldh1,Gne,Bad,Chi3l1
10	GO:0045004	lication proofreading	1	1	0.0031746	0.000158453	0.0499129	0.0474216	4.3629	0.0499129	Pold1
7	GO:0045020	error-prone DNA repair	1	1	0.0031746	0.000158453	0.0499129	0.0474216	4.3629	0.0499129	Rev1l
9	GO:0045143	homologous chromosome segregation	1	1	0.0031746	0.000158453	0.0499129	0.0474216	4.3629	0.0499129	Pttg1
5	GO:0045184	establishment of protein localization	27	333	0.0857143	0.052765	16.621	14.9605	2.68339	0.00812781	E430034L04Rik,Hgs,Snx12,Xpo7,Apg7l,Sec23a,Cog1,Bcap29,Sytl4,Ranbp5,Stam,Rab1,Snx5,Rab2,Xpo1,Rab8a,Ipo4,Rab3ip,Ap1b1,Gstk1,Tmed3,Gdi1,Ywhaz,Arfgap3,Timm44,Fxc1,2610042O14Rik
9	GO:0045767	regulation of anti-apoptosis	1	1	0.0031746	0.000158453	0.0499129	0.0474216	4.3629	0.0499129	Bcl2l1
10	GO:0045768	positive regulation of anti-apoptosis	1	1	0.0031746	0.000158453	0.0499129	0.0474216	4.3629	0.0499129	Bcl2l1
8	GO:0045978	negative regulation of nucleoside metabolism	1	1	0.0031746	0.000158453	0.0499129	0.0474216	4.3629	0.0499129	Atpif1
6	GO:0046164	alcohol catabolism	5	39	0.015873	0.00617969	1.9466	1.8383	2.25203	0.0429624	Adpgk,Taldo1,Ldh1,Gne,Bad
9	GO:0046340	diacylglycerol catabolism	1	1	0.0031746	0.000158453	0.0499129	0.0474216	4.3629	0.0499129	Lipe
8	GO:0046348	amino sugar catabolism	2	4	0.00634921	0.000633814	0.199651	0.189596	4.13468	0.0139352	Ovgp1,Chi3l1
7	GO:0046365	monosaccharide catabolism	5	38	0.015873	0.00602123	1.89669	1.79145	2.31858	0.0389841	Adpgk,Taldo1,Ldh1,Gne,Bad
7	GO:0046461	neutral lipid catabolism	1	1	0.0031746	0.000158453	0.0499129	0.0474216	4.3629	0.0499129	Lipe
8	GO:0046464	acylglycerol catabolism	1	1	0.0031746	0.000158453	0.0499129	0.0474216	4.3629	0.0499129	Lipe
7	GO:0046485	ether lipid metabolism	1	1	0.0031746	0.000158453	0.0499129	0.0474216	4.3629	0.0499129	Gnpat
6	GO:0046486	glycerolipid metabolism	2	7	0.00634921	0.00110917	0.34939	0.331635	2.86625	0.0441488	Lipe,Gnpat
7	GO:0046503	glycerolipid catabolism	1	1	0.0031746	0.000158453	0.0499129	0.0474216	4.3629	0.0499129	Lipe
6	GO:0046907	intracellular transport	25	327	0.0793651	0.0518143	16.3215	14.7057	2.26309	0.0210487	E430034L04Rik,Hgs,Xpo7,Tnrc6a,Sec23a,Kif5b,Tubb6,Bcap29,Sytl4,Ranbp5,Stam,Rab1,Golga7,Rab2,Xpo1,Ipo4,Ap1b1,Dnclc1,Vps41,Gstk1,Tmed3,Ywhaz,Arfgap3,Timm44,Fxc1
7	GO:0048193	Golgi vesicle transport	6	49	0.0190476	0.00776422	2.44573	2.30598	2.34058	0.033812	Sec23a,Bcap29,Rab1,Golga7,Rab2,Arfgap3
6	GO:0048240	sperm capacitation	1	1	0.0031746	0.000158453	0.0499129	0.0474216	4.3629	0.0499129	2006-09-04
3	GO:0050875	cellular physiological process	263	4862	0.834921	0.770401	242.676	52.9456	2.79311	0.00248749	Irf2bp1,Slc4a2,Smpd1,Pa2g4,Slc7a6,Bcat2,Ovgp1,Pea15,Pdlim1,Tm9sf2,Rrm1,Prdx6,Atp5a1,6030490I01Rik,Miz1,Pttg1,Col4a2,Sumo1,E430034L04Rik,Tk2,Smarcd1,Hgs,Birc5,Bckdk,H2afz,Parp1,Casp1,Mtf2,Psen1,Araf,Bckdhb,Zfp61,Snx12,Rxrb,Zfp239,Xpo7,Tnfrsf4,Cxcr4,Nipbl,Apg7l,Sin3a,Pold1,Lipe,Hoxa5,Ly75,Gspt2,Tnrc6a,4930467B06Rik,Hspa1l,Col11a2,Crkl,Ell2,Phf13,Dpp7,Grpel1,Ivd,Skiip,Abcb8,Adpgk,Taf9,Caml,Crb3,Zfp9…
8	GO:0051170	nuclear import	5	35	0.015873	0.00554587	1.74695	1.65081	2.53187	0.0284409	E430034L04Rik,Xpo7,Ranbp5,Xpo1,Ipo4
4	GO:0051641	cellular localization	25	333	0.0793651	0.052765	16.621	14.9605	2.16631	0.0256755	E430034L04Rik,Hgs,Xpo7,Tnrc6a,Sec23a,Kif5b,Tubb6,Bcap29,Sytl4,Ranbp5,Stam,Rab1,Golga7,Rab2,Xpo1,Ipo4,Ap1b1,Dnclc1,Vps41,Gstk1,Tmed3,Ywhaz,Arfgap3,Timm44,Fxc1
5	GO:0051649	establishment of cellular localization	25	330	0.0793651	0.0522897	16.4712	14.8332	2.21446	0.0232726	E430034L04Rik,Hgs,Xpo7,Tnrc6a,Sec23a,Kif5b,Tubb6,Bcap29,Sytl4,Ranbp5,Stam,Rab1,Golga7,Rab2,Xpo1,Ipo4,Ap1b1,Dnclc1,Vps41,Gstk1,Tmed3,Ywhaz,Arfgap3,Timm44,Fxc1

## Sheet: HBV - Cellular component
GO level	GO ID	GO term	Number in list	Number in array	Frequency in list	Frequency in array	Expected frequency	Variance	z-stat	Hyperg P	Genes in list
6	GO:0000323	lytic vacuole	10	73	0.0326797	0.0114834	3.51392	3.30689	3.56675	0.00240917	Smpd1,Prdx6,Lip1,Cln3,Dpp7,Cd63,Atp6v0a2,Ggh,Prcp,Ctsf
3	GO:0000502	proteasome complex (sensu Eukaryota)	4	25	0.0130719	0.00393267	1.2034	1.14115	2.61794	0.0299256	Psmb1,Psmb9,Psmc2,Psmb4
3	GO:0005622	intracellular	225	3945	0.735294	0.620576	189.896	68.5938	4.2385	9.58622e-06	Irf2bp1,Smpd1,Pa2g4,Pole3,Bcat2,Arrb1,Tsnax,Pea15,Pdlim1,Pafah1b3,Rrm1,Prdx6,Ndufc1,Atp5a1,6030490I01Rik,Tnni3,Miz1,Ccl27,Pttg1,Col4a2,Sumo1,E430034L04Rik,Nasp,Tk2,Smarcd1,Hgs,Birc5,Bckdk,H2afz,Parp1,Casp1,Mtf2,Lip1,Psen1,Utx,Araf,Bckdhb,Cbfa2t3h,Rxrb,Zfp239,Xpo7,Cln3,Nipbl,Sin3a,Pold1,Hoxa5,C79407,Tnrc6a,4930467B06Rik,Col11a2,Crkl,Ell2,Dpp7,Grpel1,Chd8,Ivd,Skiip,Tpr,Cyhr1,Lrpprc,Rsn,Taf9,Anp32a,…
2	GO:0005623	cell	275	5440	0.898693	0.85575	261.859	35.9607	2.1913	0.0146154	Irf2bp1,Slc4a2,Smpd1,Pa2g4,Pole3,Slc7a6,Bcat2,Arrb1,Tsnax,Pea15,Ifngr1,Pdlim1,Tm9sf2,Pafah1b3,5730403B10Rik,Rrm1,Prdx6,Ndufc1,Atp5a1,6030490I01Rik,Tnni3,Miz1,Stim1,Ccl27,Pttg1,Col4a2,Sumo1,E430034L04Rik,Nasp,Tk2,Smarcd1,Hgs,Birc5,Bckdk,H2afz,Parp1,Casp1,Mtf2,Ms4a6b,Lip1,Psen1,Utx,Araf,Bckdhb,Cbfa2t3h,Rxrb,Zfp239,Xpo7,Cln3,Tnfrsf4,Cxcr4,Nipbl,Sin3a,Pold1,Hoxa5,Ly75,C79407,Tnrc6a,Lancl1,4930467B06R…
5	GO:0005634	nucleus	112	1915	0.366013	0.301243	92.1803	61.3208	2.53101	0.00748227	Irf2bp1,Pa2g4,Pole3,Tsnax,Pdlim1,6030490I01Rik,Miz1,Ccl27,Pttg1,Sumo1,E430034L04Rik,Nasp,Smarcd1,H2afz,Parp1,Mtf2,Psen1,Utx,Rxrb,Zfp239,Xpo7,Nipbl,Sin3a,Pold1,Hoxa5,C79407,Ell2,Chd8,Skiip,Tpr,Cyhr1,Lrpprc,Taf9,Anp32a,Zfp96,BC021442,Ubn1,Spop,1110064N10Rik,Tceb2,Tcf4,Myst1,Myef2,AA408556,Terf2ip,Esr1,Ranbp5,Rpo1-2,Nr4a2,Ptpn18,Ercc2,Zfp260,Lig1,Hdgf,Runx2,Dusp2,Foxo3a,Sp4,Psmb9,Cutl2,Ctbp2,Mcm7,Cb…
5	GO:0005635	nuclear membrane	8	42	0.0261438	0.00660689	2.02171	1.91198	4.3235	0.000739757	Sumo1,Xpo7,Tpr,Cyhr1,Ranbp5,Xpo1,Ipo4,Lmna
7	GO:0005643	nuclear pore	5	18	0.0163399	0.00283152	0.866446	0.822533	4.55771	0.0012755	Sumo1,Xpo7,Ranbp5,Xpo1,Ipo4
4	GO:0005737	cytoplasm	121	1951	0.395425	0.306906	93.9132	61.9672	3.44094	0.000461157	Smpd1,Bcat2,Tsnax,Pea15,Pafah1b3,Rrm1,Prdx6,Ndufc1,Atp5a1,Tnni3,Pttg1,Col4a2,Tk2,Hgs,Birc5,Bckdk,Casp1,Lip1,Psen1,Araf,Bckdhb,Xpo7,Cln3,4930467B06Rik,Col11a2,Dpp7,Grpel1,Ivd,Cyhr1,Lrpprc,Caml,Sec23a,Pccb,Gcdh,Cog1,Ifitm3,Cndp2,Sc4mol,Tubb6,Cd63,Decr1,Plod3,Psmb1,Bcap29,Atp6v0a2,Sytl4,Esr1,Por,Ranbp5,Aldh2,Ptpn18,Myom1,Runx2,Rab1,Foxo3a,Abcd3,Psmb9,Golga7,Tpm3,Prdx4,Apex1,Ndufs1,Ggh,Atp5e,Mrpl40,P…
5	GO:0005739	mitochondrion	42	499	0.137255	0.0784961	24.0198	21.0722	3.91687	0.000213648	Bcat2,Ndufc1,Atp5a1,Tk2,Bckdk,Araf,Bckdhb,Grpel1,Ivd,Lrpprc,Pccb,Gcdh,Decr1,Aldh2,Abcd3,Prdx4,Ndufs1,Atp5e,Mrpl40,Psmc3,Mrpl18,Mtif2,Atpif1,1110020P15Rik,Sgpp1,MGI:1928940,Phb,Mrps17,Mrpl30,Ndufs6,Gatm,Gstk1,Mrp63,Ywhaz,Timm44,Shmt1,Bcl2,Mrpl35,Bcl2l1,Fxc1,Poldip2,Bad
5	GO:0005743	mitochondrial inner membrane	7	67	0.0228758	0.0105396	3.22511	3.03799	2.16577	0.041073	Bckdhb,Ndufs1,Atp5e,Psmc3,1110020P15Rik,Timm44,Fxc1
7	GO:0005764	lysosome	10	73	0.0326797	0.0114834	3.51392	3.30689	3.56675	0.00240917	Smpd1,Prdx6,Lip1,Cln3,Dpp7,Cd63,Atp6v0a2,Ggh,Prcp,Ctsf
5	GO:0005773	vacuole	10	82	0.0326797	0.0128992	3.94714	3.70926	3.1428	0.00566561	Smpd1,Prdx6,Lip1,Cln3,Dpp7,Cd63,Atp6v0a2,Ggh,Prcp,Ctsf
7	GO:0005782	peroxisomal matrix	1	1	0.00326797	0.000157307	0.0481359	0.0458188	4.44685	0.0481359	Gnpat
4	GO:0005839	proteasome core complex (sensu Eukaryota)	3	16	0.00980392	0.00251691	0.770175	0.731371	2.60737	0.0388113	Psmb1,Psmb9,Psmb4
5	GO:0005947	alpha-ketoglutarate dehydrogenase complex (sensu Eukaryota)	1	1	0.00326797	0.000157307	0.0481359	0.0458188	4.44685	0.0481359	Bckdhb
3	GO:0005971	ribonucleoside-diphosphate reductase complex	1	1	0.00326797	0.000157307	0.0481359	0.0458188	4.44685	0.0481359	Rrm1
3	GO:0009317	acetyl-CoA carboxylase complex	1	1	0.00326797	0.000157307	0.0481359	0.0458188	4.44685	0.0481359	Pccb
3	GO:0009343	biotin carboxylase complex	1	1	0.00326797	0.000157307	0.0481359	0.0458188	4.44685	0.0481359	Pccb
4	GO:0012505	endomembrane system	11	116	0.0359477	0.0182476	5.58377	5.21882	2.37089	0.0233422	Sumo1,Xpo7,4930467B06Rik,Tpr,Cyhr1,Sec23a,Ranbp5,Golga7,Xpo1,Ipo4,Lmna
4	GO:0030062	tricarboxylic acid cycle enzyme complex (sensu Eukaryota)	1	1	0.00326797	0.000157307	0.0481359	0.0458188	4.44685	0.0481359	Bckdhb
4	GO:0030288	periplasmic space (sensu Gram-negative Bacteria)	1	1	0.00326797	0.000157307	0.0481359	0.0458188	4.44685	0.0481359	Gstk1
4	GO:0030313	cell envelope	1	1	0.00326797	0.000157307	0.0481359	0.0458188	4.44685	0.0481359	Gstk1
4	GO:0031090	organelle membrane	19	206	0.0620915	0.0324052	9.916	9.13426	3.00567	0.00465471	Sumo1,Bckdhb,Xpo7,4930467B06Rik,Tpr,Cyhr1,Sec23a,Ranbp5,Abcd3,Golga7,Ndufs1,Atp5e,Psmc3,1110020P15Rik,Xpo1,Ipo4,Lmna,Timm44,Fxc1
3	GO:0042597	periplasmic space	1	1	0.00326797	0.000157307	0.0481359	0.0458188	4.44685	0.0481359	Gstk1
2	GO:0043226	organelle	205	3451	0.669935	0.542866	166.117	72.2938	4.57308	2.46401e-06	Irf2bp1,Smpd1,Pa2g4,Pole3,Bcat2,Tsnax,Pdlim1,Prdx6,Ndufc1,Atp5a1,6030490I01Rik,Miz1,Ccl27,Pttg1,Sumo1,E430034L04Rik,Nasp,Tk2,Smarcd1,Birc5,Bckdk,H2afz,Parp1,Mtf2,Lip1,Psen1,Utx,Araf,Bckdhb,Rxrb,Zfp239,Xpo7,Cln3,Nipbl,Sin3a,Pold1,Hoxa5,C79407,Tnrc6a,4930467B06Rik,Ell2,Dpp7,Grpel1,Chd8,Ivd,Skiip,Tpr,Cyhr1,Lrpprc,Rsn,Taf9,Anp32a,Caml,Zfp96,BC021442,Sec23a,Ubn1,Spop,Pccb,Gcdh,Cog1,Ifitm3,1110064N10Ri…
3	GO:0043227	membrane-bound organelle	190	3041	0.620915	0.47837	146.381	72.6928	5.11596	1.99009e-07	Irf2bp1,Smpd1,Pa2g4,Pole3,Bcat2,Tsnax,Pdlim1,Prdx6,Ndufc1,Atp5a1,6030490I01Rik,Miz1,Ccl27,Pttg1,Sumo1,E430034L04Rik,Nasp,Tk2,Smarcd1,Bckdk,H2afz,Parp1,Mtf2,Lip1,Psen1,Utx,Araf,Bckdhb,Rxrb,Zfp239,Xpo7,Cln3,Nipbl,Sin3a,Pold1,Hoxa5,C79407,4930467B06Rik,Ell2,Dpp7,Grpel1,Chd8,Ivd,Skiip,Tpr,Cyhr1,Lrpprc,Taf9,Anp32a,Caml,Zfp96,BC021442,Sec23a,Ubn1,Spop,Pccb,Gcdh,Cog1,Ifitm3,1110064N10Rik,Sc4mol,Tceb2,Tc…
3	GO:0043229	intracellular organelle	205	3451	0.669935	0.542866	166.117	72.2938	4.57308	2.46401e-06	Irf2bp1,Smpd1,Pa2g4,Pole3,Bcat2,Tsnax,Pdlim1,Prdx6,Ndufc1,Atp5a1,6030490I01Rik,Miz1,Ccl27,Pttg1,Sumo1,E430034L04Rik,Nasp,Tk2,Smarcd1,Birc5,Bckdk,H2afz,Parp1,Mtf2,Lip1,Psen1,Utx,Araf,Bckdhb,Rxrb,Zfp239,Xpo7,Cln3,Nipbl,Sin3a,Pold1,Hoxa5,C79407,Tnrc6a,4930467B06Rik,Ell2,Dpp7,Grpel1,Chd8,Ivd,Skiip,Tpr,Cyhr1,Lrpprc,Rsn,Taf9,Anp32a,Caml,Zfp96,BC021442,Sec23a,Ubn1,Spop,Pccb,Gcdh,Cog1,Ifitm3,1110064N10Ri…
4	GO:0043231	intracellular membrane-bound organelle	190	3041	0.620915	0.47837	146.381	72.6928	5.11596	1.99009e-07	Irf2bp1,Smpd1,Pa2g4,Pole3,Bcat2,Tsnax,Pdlim1,Prdx6,Ndufc1,Atp5a1,6030490I01Rik,Miz1,Ccl27,Pttg1,Sumo1,E430034L04Rik,Nasp,Tk2,Smarcd1,Bckdk,H2afz,Parp1,Mtf2,Lip1,Psen1,Utx,Araf,Bckdhb,Rxrb,Zfp239,Xpo7,Cln3,Nipbl,Sin3a,Pold1,Hoxa5,C79407,4930467B06Rik,Ell2,Dpp7,Grpel1,Chd8,Ivd,Skiip,Tpr,Cyhr1,Lrpprc,Taf9,Anp32a,Caml,Zfp96,BC021442,Sec23a,Ubn1,Spop,Pccb,Gcdh,Cog1,Ifitm3,1110064N10Rik,Sc4mol,Tceb2,Tc…
4	GO:0045240	alpha-ketoglutarate dehydrogenase complex	1	1	0.00326797	0.000157307	0.0481359	0.0458188	4.44685	0.0481359	Bckdhb
4	GO:0045261	proton-transporting ATP synthase complex, catalytic core F(1)	2	4	0.00653595	0.000629228	0.192544	0.183189	4.22297	0.012991	Atp5a1,Atp5e
6	GO:0046930	pore complex	5	18	0.0163399	0.00283152	0.866446	0.822533	4.55771	0.0012755	Sumo1,Xpo7,Ranbp5,Xpo1,Ipo4

## Sheet: HBV - Molecular function
GO level	GO ID	GO term	Number in list	Number in array	Frequency in list	Frequency in array	Expected frequency	Variance	z-stat	Hyperg P	Genes in list
4	GO:0001530	lipopolysaccharide binding	1	1	0.00298507	0.000147995	0.0495782	0.0471202	4.37837	0.0495782	Lbp
3	GO:0003712	transcription cofactor activity	10	71	0.0298507	0.0105076	3.52005	3.31087	3.56123	0.00243307	Irf2bp1,Pdlim1,Sin3a,Skiip,Taf9,Tcf4,Sp4,Ctbp2,Cbfb,Ifi204
4	GO:0003713	transcription coactivator activity	5	34	0.0149254	0.00503182	1.68566	1.59426	2.62493	0.0247589	Pdlim1,Skiip,Taf9,Sp4,Cbfb
4	GO:0003714	transcription corepressor activity	4	26	0.0119403	0.00384786	1.28903	1.22059	2.4538	0.0374186	Irf2bp1,Sin3a,Tcf4,Ctbp2
4	GO:0003743	translation initiation factor activity	6	48	0.0179104	0.00710374	2.37975	2.24604	2.41563	0.0300817	Eif2s2,Mtif2,Eif2b4,Bzw2,Eif3s12,Eif3s4
6	GO:0003785	actin monomer binding	1	1	0.00298507	0.000147995	0.0495782	0.0471202	4.37837	0.0495782	Tmsb10
7	GO:0003813	classical-complement-pathway C3/C5 convertase activity	1	1	0.00298507	0.000147995	0.0495782	0.0471202	4.37837	0.0495782	C2
4	GO:0003826	alpha-ketoacid dehydrogenase activity	1	1	0.00298507	0.000147995	0.0495782	0.0471202	4.37837	0.0495782	Bckdhb
6	GO:0003847	1-alkyl-2-acetylglycerophosphocholine esterase activity	2	4	0.00597015	0.000591979	0.198313	0.188397	4.1509	0.0137573	Pafah1b3,Pafah2
6	GO:0003958	NADPH-hemoprotein reductase activity	1	1	0.00298507	0.000147995	0.0495782	0.0471202	4.37837	0.0495782	Por
6	GO:0003983	UTP-glucose-1-phosphate uridylyltransferase activity	1	1	0.00298507	0.000147995	0.0495782	0.0471202	4.37837	0.0495782	Ugp2
6	GO:0003989	acetyl-CoA carboxylase activity	1	1	0.00298507	0.000147995	0.0495782	0.0471202	4.37837	0.0495782	Pccb
5	GO:0004075	biotin carboxylase activity	1	1	0.00298507	0.000147995	0.0495782	0.0471202	4.37837	0.0495782	Pccb
6	GO:0004180	carboxypeptidase activity	4	20	0.0119403	0.00295989	0.991564	0.939754	3.10337	0.0152965	Zfp61,Cndp2,Prcp,Scpep1
6	GO:0004185	serine carboxypeptidase activity	2	3	0.00597015	0.000443984	0.148735	0.141319	4.92457	0.00711142	Prcp,Scpep1
8	GO:0004188	serine-type Pro-X carboxypeptidase activity	1	1	0.00298507	0.000147995	0.0495782	0.0471202	4.37837	0.0495782	Prcp
6	GO:0004298	threonine endopeptidase activity	3	16	0.00895522	0.00236791	0.793251	0.75225	2.54432	0.041835	Psmb1,Psmb9,Psmb4
6	GO:0004361	glutaryl-CoA dehydrogenase activity	1	1	0.00298507	0.000147995	0.0495782	0.0471202	4.37837	0.0495782	Gcdh
5	GO:0004462	lactoylglutathione lyase activity	1	1	0.00298507	0.000147995	0.0495782	0.0471202	4.37837	0.0495782	Glo1
5	GO:0004464	leukotriene-C4 synthase activity	1	1	0.00298507	0.000147995	0.0495782	0.0471202	4.37837	0.0495782	Ltc4s
5	GO:0004506	squalene monooxygenase activity	1	1	0.00298507	0.000147995	0.0495782	0.0471202	4.37837	0.0495782	Sqle
6	GO:0004568	chitinase activity	2	4	0.00597015	0.000591979	0.198313	0.188397	4.1509	0.0137573	Ovgp1,Chi3l1
5	GO:0004601	peroxidase activity	4	24	0.0119403	0.00355187	1.18988	1.12704	2.64702	0.0287277	Prdx6,Prdx4,Gstk1,Prdx2
6	GO:0004658	propionyl-CoA carboxylase activity	1	1	0.00298507	0.000147995	0.0495782	0.0471202	4.37837	0.0495782	Pccb
5	GO:0004801	transaldolase activity	1	1	0.00298507	0.000147995	0.0495782	0.0471202	4.37837	0.0495782	Taldo1
6	GO:0004854	xanthine dehydrogenase activity	1	1	0.00298507	0.000147995	0.0495782	0.0471202	4.37837	0.0495782	Xdh
6	GO:0004855	xanthine oxidase activity	1	1	0.00298507	0.000147995	0.0495782	0.0471202	4.37837	0.0495782	Xdh
5	GO:0005069	transmembrane receptor protein tyrosine kinase docking protein activity	1	1	0.00298507	0.000147995	0.0495782	0.0471202	4.37837	0.0495782	Dok2
6	GO:0008017	microtubule binding	3	17	0.00895522	0.00251591	0.84283	0.799147	2.41308	0.0489894	Rsn,Mast2,Vps41
4	GO:0008095	inositol-1,4,5-triphosphate receptor activity	1	1	0.00298507	0.000147995	0.0495782	0.0471202	4.37837	0.0495782	Itpr1
4	GO:0008134	transcription factor binding	11	80	0.0328358	0.0118396	3.96626	3.72554	3.64411	0.00182807	Irf2bp1,Pdlim1,Sin3a,Skiip,Taf9,Ubn1,Tcf4,Sp4,Ctbp2,Cbfb,Ifi204
3	GO:0008135	translation factor activity, nucleic acid binding	9	72	0.0268657	0.0106556	3.56963	3.357	2.96383	0.00875269	Gspt2,Eif2s2,Mtif2,Pcbp1,Eif2b4,Bzw2,Eif3s12,Eif3s4,Ict1
5	GO:0008238	exopeptidase activity	7	49	0.0208955	0.00725174	2.42933	2.29249	3.01874	0.00984868	Pa2g4,Zfp61,Dpp7,Cndp2,Ggh,Prcp,Scpep1
7	GO:0008322	tidase activity	1	1	0.00298507	0.000147995	0.0495782	0.0471202	4.37837	0.0495782	Prcp
6	GO:0008379	thioredoxin peroxidase activity	1	1	0.00298507	0.000147995	0.0495782	0.0471202	4.37837	0.0495782	Prdx2
8	GO:0008384	IkappaB kinase activity	1	1	0.00298507	0.000147995	0.0495782	0.0471202	4.37837	0.0495782	Ikbke
7	GO:0008423	bleomycin hydrolase activity	1	1	0.00298507	0.000147995	0.0495782	0.0471202	4.37837	0.0495782	Blmh
6	GO:0008470	isovaleryl-CoA dehydrogenase activity	1	1	0.00298507	0.000147995	0.0495782	0.0471202	4.37837	0.0495782	Ivd
6	GO:0008475	procollagen-lysine 5-dioxygenase activity	1	1	0.00298507	0.000147995	0.0495782	0.0471202	4.37837	0.0495782	Plod3
4	GO:0008494	translation activator activity	1	1	0.00298507	0.000147995	0.0495782	0.0471202	4.37837	0.0495782	Pcbp1
7	GO:0008536	Ran GTPase binding	2	5	0.00597015	0.000739973	0.247891	0.235462	3.61078	0.0221816	Xpo7,Ranbp5
3	GO:0008565	protein transporter activity	9	87	0.0268657	0.0128755	4.3133	4.04728	2.32962	0.027688	Tsnax,E430034L04Rik,Xpo7,Ranbp5,Rab1,Xpo1,Ipo4,Tmed3,Timm44
6	GO:0008670	2,4-dienoyl-CoA reductase (NADPH) activity	1	1	0.00298507	0.000147995	0.0495782	0.0471202	4.37837	0.0495782	Decr1
6	GO:0008761	UDP-N-acetylglucosamine 2-epimerase activity	1	1	0.00298507	0.000147995	0.0495782	0.0471202	4.37837	0.0495782	Gne
5	GO:0015035	protein disulfide oxidoreductase activity	1	1	0.00298507	0.000147995	0.0495782	0.0471202	4.37837	0.0495782	Gstk1
5	GO:0015067	amidinotransferase activity	1	1	0.00298507	0.000147995	0.0495782	0.0471202	4.37837	0.0495782	Gatm
6	GO:0015068	glycine amidinotransferase activity	1	1	0.00298507	0.000147995	0.0495782	0.0471202	4.37837	0.0495782	Gatm
3	GO:0015646	permease activity	1	1	0.00298507	0.000147995	0.0495782	0.0471202	4.37837	0.0495782	Abcg1
9	GO:0016287	glycerone-phosphate O-acyltransferase activity	1	1	0.00298507	0.000147995	0.0495782	0.0471202	4.37837	0.0495782	Gnpat
3	GO:0016491	oxidoreductase activity	29	390	0.0865672	0.0577179	19.3355	17.3188	2.32231	0.0177747	Rrm1,Prdx6,Ndufc1,Bckdhb,Ivd,Gcdh,Sc4mol,Decr1,Plod3,Por,Aldh2,Ctbp2,Prdx4,Ndufs1,Gmip,1110020P15Rik,Tsta3,Sqle,Grhpr,Egln1,Scd1,Ldh1,Ndufs6,Gstk1,Ywhaz,Xdh,Adh5,MGI:1927471,Prdx2
5	GO:0016538	cyclin-dependent protein kinase regulator activity	3	14	0.00895522	0.00207193	0.694095	0.658414	2.84179	0.0292486	Ccnt1,Ccnd2,Ccng2
4	GO:0016684	oxidoreductase activity, acting on peroxide as acceptor	4	24	0.0119403	0.00355187	1.18988	1.12704	2.64702	0.0287277	Prdx6,Prdx4,Gstk1,Prdx2
5	GO:0016706	oxidoreductase activity, acting on paired donors, with incorporation or reduction of molecular oxygen, 2-oxoglutarate as one donor, and incorporation of one atom each of oxygen into both donors	2	7	0.00597015	0.00103596	0.347048	0.329549	2.87939	0.0436133	Plod3,Egln1
4	GO:0016725	oxidoreductase activity, acting on CH2 groups	2	4	0.00597015	0.000591979	0.198313	0.188397	4.1509	0.0137573	Rrm1,Xdh
5	GO:0016726	oxidoreductase activity, acting on CH2 groups, NAD or NADP as acceptor	1	1	0.00298507	0.000147995	0.0495782	0.0471202	4.37837	0.0495782	Xdh
5	GO:0016727	oxidoreductase activity, acting on CH2 groups, oxygen as acceptor	1	1	0.00298507	0.000147995	0.0495782	0.0471202	4.37837	0.0495782	Xdh
4	GO:0016744	transferase activity, transferring aldehyde or ketonic groups	2	3	0.00597015	0.000443984	0.148735	0.141319	4.92457	0.00711142	Bckdhb,Taldo1
4	GO:0016846	carbon-sulfur lyase activity	2	4	0.00597015	0.000591979	0.198313	0.188397	4.1509	0.0137573	Ltc4s,Glo1
7	GO:0016946	cathepsin F activity	1	1	0.00298507	0.000147995	0.0495782	0.0471202	4.37837	0.0495782	Ctsf
6	GO:0017050	D-erythro-sphingosine kinase activity	1	1	0.00298507	0.000147995	0.0495782	0.0471202	4.37837	0.0495782	Sphk2
6	GO:0030267	glyoxylate reductase (NADP) activity	1	1	0.00298507	0.000147995	0.0495782	0.0471202	4.37837	0.0495782	Grhpr
6	GO:0031267	small GTPase binding	3	16	0.00895522	0.00236791	0.793251	0.75225	2.54432	0.041835	Xpo7,Sytl4,Ranbp5
4	GO:0031418	L-ascorbic acid binding	2	7	0.00597015	0.00103596	0.347048	0.329549	2.87939	0.0436133	Plod3,Egln1
6	GO:0035257	nuclear hormone receptor binding	1	1	0.00298507	0.000147995	0.0495782	0.0471202	4.37837	0.0495782	Skiip
7	GO:0042315	cytosol nonspecific dipeptidase activity	1	1	0.00298507	0.000147995	0.0495782	0.0471202	4.37837	0.0495782	Cndp2
7	GO:0042392	sphingosine-1-phosphate phosphatase activity	1	1	0.00298507	0.000147995	0.0495782	0.0471202	4.37837	0.0495782	Sgpp1
4	GO:0042393	histone binding	2	5	0.00597015	0.000739973	0.247891	0.235462	3.61078	0.0221816	Nasp,Asf1b
7	GO:0042809	vitamin D receptor binding	1	1	0.00298507	0.000147995	0.0495782	0.0471202	4.37837	0.0495782	Skiip
2	GO:0045182	translation regulator activity	9	77	0.0268657	0.0113956	3.81752	3.58744	2.73618	0.013373	Gspt2,Eif2s2,Mtif2,Pcbp1,Eif2b4,Bzw2,Eif3s12,Eif3s4,Ict1
6	GO:0047290	(alpha-N-acetylneuraminyl-2,3-beta-galactosyl-1,3)-N-acetyl-galactosaminide 6-alpha-sialyltransferase activity	1	1	0.00298507	0.000147995	0.0495782	0.0471202	4.37837	0.0495782	St6galnac4
6	GO:0047323	[3-methyl-2-oxobutanoate dehydrogenase (lipoamide)] kinase activity	1	1	0.00298507	0.000147995	0.0495782	0.0471202	4.37837	0.0495782	Bckdk
6	GO:0050577	GDP-L-fucose synthase activity	1	1	0.00298507	0.000147995	0.0495782	0.0471202	4.37837	0.0495782	Tsta3
5	GO:0051427	hormone receptor binding	1	1	0.00298507	0.000147995	0.0495782	0.0471202	4.37837	0.0495782	Skiip

## Sheet: LBV - Biological process
GO level	GO ID	GO term	Number in list	Number in array	Frequency in list	Frequency in array	Expected frequency	Variance	z-stat	Hyperg P	Genes in list
9	GO:0000375	RNA splicing, via transesterification reactions	7	85	0.0300429	0.0134685	3.13817	2.98208	2.23632	0.0368201	Sfrs6,Rbm3,Sf3b1,Snrpe,Cugbp2,Lsm7,Wbp11
10	GO:0000377	RNA splicing, via transesterification reactions with bulged adenosine as nucleophile	7	85	0.0300429	0.0134685	3.13817	2.98208	2.23632	0.0368201	Sfrs6,Rbm3,Sf3b1,Snrpe,Cugbp2,Lsm7,Wbp11
9	GO:0000398	nuclear mRNA splicing, via spliceosome	7	85	0.0300429	0.0134685	3.13817	2.98208	2.23632	0.0368201	Sfrs6,Rbm3,Sf3b1,Snrpe,Cugbp2,Lsm7,Wbp11
7	GO:0005996	monosaccharide metabolism	10	83	0.0429185	0.0131516	3.06433	2.91285	4.06377	0.000883762	Gpi1,B4galt1,Eno1,Pdhb,Pgls,Pck2,Man2c1,Hk1,Tpi1,LOC14433
9	GO:0006006	glucose metabolism	8	62	0.0343348	0.00982412	2.28902	2.1832	3.86513	0.00184691	Gpi1,Eno1,Pdhb,Pgls,Pck2,Hk1,Tpi1,LOC14433
9	GO:0006007	glucose catabolism	7	38	0.0300429	0.00602123	1.40295	1.34323	4.8293	0.000404922	Gpi1,Eno1,Pdhb,Pgls,Hk1,Tpi1,LOC14433
8	GO:0006055	CMP-N-acetylneuraminate biosynthesis	1	1	0.00429185	0.000158453	0.0369197	0.0355566	5.10743	0.0369197	Cmas
5	GO:0006066	alcohol metabolism	11	140	0.0472103	0.0221835	5.16875	4.86827	2.64286	0.0140874	Gpi1,B4galt1,Eno1,Pdhb,Pgls,Apoe,Pck2,Man2c1,Hk1,Tpi1,LOC14433
7	GO:0006090	pyruvate metabolism	3	15	0.0128755	0.0023768	0.553795	0.532166	3.35328	0.0162675	Gpi1,Pck2,Tpi1
5	GO:0006091	generation of precursor metabolites and energy	19	311	0.0815451	0.049279	11.482	10.5148	2.31846	0.0205822	Gpi1,Uqcrc2,Eno1,Atp5d,Txn1,Atp6ap1,Pdhb,Pgls,Atp6v1f,Uble1b,Ndufa5,Pck2,Txndc1,Uqcrh,Hk1,Tpi1,Cox6a1,Cox7c,LOC14433
7	GO:0006092	main pathways of carbohydrate metabolism	8	66	0.0343348	0.0104579	2.4367	2.32256	3.65047	0.00276459	Gpi1,Eno1,Pdhb,Pgls,Pck2,Hk1,Tpi1,LOC14433
9	GO:0006094	gluconeogenesis	3	13	0.0128755	0.0020599	0.479956	0.461357	3.71014	0.0107968	Gpi1,Pck2,Tpi1
8	GO:0006096	glycolysis	6	31	0.0257511	0.00491206	1.14451	1.09701	4.63582	0.000804318	Gpi1,Eno1,Pdhb,Hk1,Tpi1,LOC14433
11	GO:0006098	pentose-phosphate shunt	2	7	0.00858369	0.00110917	0.258438	0.24866	3.4925	0.0252117	Pgls,Tpi1
8	GO:0006119	oxidative phosphorylation	4	31	0.0171674	0.00491206	1.14451	1.09701	2.72631	0.0260499	Atp5d,Atp6ap1,Atp6v1f,Uqcrh
8	GO:0006364	rRNA processing	4	24	0.0171674	0.00380288	0.886072	0.850248	3.37704	0.0107503	Ddx48,Exosc8,Ftsj3,Wbp11
7	GO:0006396	RNA processing	13	169	0.055794	0.0267786	6.23942	5.84908	2.79537	0.00940417	Ddx48,Sfrs6,Nxt1,Snrpb,Rod1,Exosc8,Ftsj3,Rbm3,Sf3b1,Snrpe,Cugbp2,Lsm7,Wbp11
8	GO:0006397	mRNA processing	10	121	0.0429185	0.0191729	4.46728	4.22053	2.69312	0.0135988	Sfrs6,Nxt1,Snrpb,Rod1,Rbm3,Sf3b1,Snrpe,Cugbp2,Lsm7,Wbp11
7	GO:0006412	protein biosynthesis	40	329	0.171674	0.0521312	12.1466	11.09	8.36396	1.00017e-11	Rpl41,Rps2,Rplp1,Rpl10a,Rpl28,Rpl26,Rpl3,Rps4x,Rps3,Arbp,Rpl27a,Rps6,Lamp2,Rpl36al,Eef1d,Rsl1d1,Comtd1,Rpl24,Rpl10,Irf3,Rpl37,Rpl36,Mrpl18,Rps11,Rpl23a,Rbm3,Mgat1,Rpl21,Rps27,Rps23,Rpl8,Rpl19,Rps16,Rpl7,Lamr1,Rela,Rps28,Mrps12,Rps26,Sars1
9	GO:0006414	translational elongation	3	14	0.0128755	0.00221835	0.516875	0.496767	3.52308	0.0133724	Rplp1,Arbp,Eef1d
7	GO:0006457	protein folding	10	125	0.0429185	0.0198067	4.61496	4.35723	2.57979	0.0167847	H2-Ke2,Ppia,Tomm34,Cct8,Fkbp1a,Bag1,Hspa8,Eif3s6ip,St13,Hspa9a
8	GO:0006512	ubiquitin cycle	15	210	0.0643777	0.0332752	7.75313	7.21957	2.69709	0.0105581	Pja1,Wwp2,Ube2d3,Rnf12,Map1lc3b,Rnf38,Ube2e1,Ube2g1,Mdm4,Ubl5,Otub1,Uble1b,Prp19,1110021H02Rik,Trim30
9	GO:0006611	protein export from nucleus	2	6	0.00858369	0.000950721	0.221518	0.213171	3.852	0.0184533	Nxt1,Hspa9a
7	GO:0006733	oxidoreduction coenzyme metabolism	3	14	0.0128755	0.00221835	0.516875	0.496767	3.52308	0.0133724	Ncf2,Pgls,Tpi1
9	GO:0006739	NADP metabolism	3	9	0.0128755	0.00142608	0.332277	0.319604	4.71884	0.00353769	Ncf2,Pgls,Tpi1
10	GO:0006740	NADPH regeneration	2	7	0.00858369	0.00110917	0.258438	0.24866	3.4925	0.0252117	Pgls,Tpi1
6	GO:0006767	water-soluble vitamin metabolism	3	19	0.0128755	0.00301062	0.701474	0.673648	2.80048	0.0310937	Ncf2,Pgls,Tpi1
8	GO:0006769	nicotinamide metabolism	3	10	0.0128755	0.00158453	0.369197	0.355059	4.41508	0.00491712	Ncf2,Pgls,Tpi1
5	GO:0006800	oxygen and reactive oxygen species metabolism	4	34	0.0171674	0.00538742	1.25527	1.2026	2.50287	0.0352547	Ncf2,Scd2,Ctsb,Apoe
6	GO:0006801	superoxide metabolism	2	9	0.00858369	0.00142608	0.332277	0.319604	2.94997	0.0411704	Ncf2,Scd2
6	GO:0006818	hydrogen transport	5	40	0.0214592	0.00633814	1.47679	1.41347	2.96343	0.0150668	Bat3,Atp2a3,Atp5d,Atp6ap1,Atp6v1f
5	GO:0006996	organelle organization and biogenesis	29	490	0.124464	0.0776422	18.0906	16.0725	2.72118	0.00717442	Rpl28,Rpl26,Rps8,Rps4x,Arbp,Ddx48,Rps6,6720463E02Rik,Smarcc1,Rpl36al,Map1lc3b,H2afy,Lsp1,Dctn2,Akap8,Exosc8,Actr10,Nol5a,Pgls,Ftsj3,Myst2,Rpl21,Morf4l2,Timm8a,Rps16,Rpl7,Wbp11,Chd4,Gtpbp4
5	GO:0007028	cytoplasm organization and biogenesis	16	75	0.0686695	0.011884	2.76897	2.63547	8.15013	8.7466e-09	Rpl28,Rpl26,Rps8,Rps4x,Arbp,Ddx48,Rps6,Rpl36al,Exosc8,Nol5a,Ftsj3,Rpl21,Rps16,Rpl7,Wbp11,Gtpbp4
7	GO:0007046	ribosome biogenesis	15	64	0.0643777	0.010141	2.36286	2.2529	8.41933	6.55555e-09	Rpl28,Rpl26,Rps8,Rps4x,Ddx48,Rps6,Rpl36al,Exosc8,Nol5a,Ftsj3,Rpl21,Rps16,Rpl7,Wbp11,Gtpbp4
2	GO:0007582	physiological process	211	5389	0.905579	0.853906	198.96	27.9982	2.27541	0.0114493	Rpl41,Aqp7,Polr2j,Gna13,Gpi1,Sptlc1,Sara1,Rps2,Rplp1,Rpl10a,Rpl28,Rpl26,Rps8,Psma2,Rpl3,H2-Ke2,Rps4x,Hcfc1,Pep4,Banf1,Rps3,Ppia,Arbp,Thrap4,Bat4,Itpr2,Dnmt1,Pja1,Ddx48,Rpl27a,Rps6,Hmgn2,Lamp2,Bat3,6720463E02Rik,Uqcrc2,Smarcc1,Rpl36al,Slc18a2,Ncf2,Tpt1,Vps54,Mrps23,B4galt1,Slc20a1,Taf9,Lin7c,Adcy7,S100a8,Slc39a6,Lst1,Wwp2,Ube2d3,Atp2a3,Pstpip1,Rnf12,Tomm34,Cct8,Eef1d,Rab10,Cnn3,Sfrs6,Fkbp1a,Rsl1d1…
3	GO:0008152	metabolism	158	3598	0.678112	0.570116	132.837	55.005	3.39283	0.000378661	Rpl41,Polr2j,Gpi1,Sptlc1,Rps2,Rplp1,Rpl10a,Rpl28,Rpl26,Psma2,Rpl3,H2-Ke2,Rps4x,Pep4,Banf1,Rps3,Ppia,Arbp,Thrap4,Bat4,Dnmt1,Pja1,Ddx48,Rpl27a,Rps6,Hmgn2,Lamp2,Uqcrc2,Smarcc1,Rpl36al,Ncf2,B4galt1,Taf9,Adcy7,Wwp2,Ube2d3,Atp2a3,Rnf12,Tomm34,Cct8,Eef1d,Sfrs6,Fkbp1a,Rsl1d1,Map1lc3b,Gcsh,H2afy,Nxt1,Hcph,Bag1,Snrpb,Eno1,Comtd1,Ilf3,Trfp,Rnf38,Acas2l,Rpl24,Atp5d,Dpm2,Rpl10,D1Ertd161e,Scd2,Irf3,Rpl37,Nme2,…
8	GO:0008380	RNA splicing	7	89	0.0300429	0.0141024	3.28585	3.1204	2.10259	0.0454909	Sfrs6,Rbm3,Sf3b1,Snrpe,Cugbp2,Lsm7,Wbp11
4	GO:0009056	catabolism	20	289	0.0858369	0.0457931	10.6698	9.80685	2.97939	0.00478938	Gpi1,Psma2,Pep4,Pja1,Ncf2,Ube2d3,Gcsh,Eno1,Ube2e1,Ube2g1,Zfp36l1,Psmc3,Psma7,Pdhb,Pgls,Rela,Lsm7,Hk1,Tpi1,LOC14433
5	GO:0009057	macromolecule catabolism	18	164	0.0772532	0.0259864	6.05482	5.68065	5.0118	2.99743e-05	Gpi1,Psma2,Pep4,Pja1,Ube2d3,Eno1,Ube2e1,Ube2g1,Zfp36l1,Psmc3,Psma7,Pdhb,Pgls,Rela,Lsm7,Hk1,Tpi1,LOC14433
4	GO:0009058	biosynthesis	56	635	0.240343	0.100618	23.444	20.3099	7.224	2.24363e-10	Rpl41,Gpi1,Sptlc1,Rps2,Rplp1,Rpl10a,Rpl28,Rpl26,Rpl3,Rps4x,Rps3,Arbp,Rpl27a,Rps6,Lamp2,Rpl36al,B4galt1,Adcy7,Eef1d,Rsl1d1,Comtd1,Rpl24,Atp5d,Dpm2,Rpl10,Scd2,Irf3,Rpl37,Nme2,Rpl36,Mrpl18,Atp6ap1,Rps11,Rpl23a,Atp6v1f,Pycs,Rbm3,Mgat1,Rpl21,Rps27,Rps23,Rpl8,Qdpr,Pck2,Rpl19,Rps16,Rpl7,Lamr1,Rela,Rps28,Mrps12,Rps26,Fasn,Cmas,Sars1,Tpi1
6	GO:0009059	macromolecule biosynthesis	46	366	0.197425	0.057994	13.5126	12.2609	9.27797	5.9841e-14	Rpl41,Gpi1,Rps2,Rplp1,Rpl10a,Rpl28,Rpl26,Rpl3,Rps4x,Rps3,Arbp,Rpl27a,Rps6,Lamp2,Rpl36al,B4galt1,Eef1d,Rsl1d1,Comtd1,Rpl24,Dpm2,Rpl10,Irf3,Rpl37,Rpl36,Mrpl18,Rps11,Rpl23a,Rbm3,Mgat1,Rpl21,Rps27,Rps23,Rpl8,Pck2,Rpl19,Rps16,Rpl7,Lamr1,Rela,Rps28,Mrps12,Rps26,Cmas,Sars1,Tpi1
6	GO:0009117	nucleotide metabolism	8	97	0.0343348	0.01537	3.58121	3.39652	2.39765	0.026314	Ncf2,Adcy7,Atp5d,Nme2,Atp6ap1,Pgls,Atp6v1f,Tpi1
7	GO:0009141	nucleoside triphosphate metabolism	4	37	0.0171674	0.00586278	1.36603	1.30809	2.30299	0.0461178	Atp5d,Nme2,Atp6ap1,Atp6v1f
7	GO:0009142	nucleoside triphosphate biosynthesis	4	33	0.0171674	0.00522897	1.21835	1.16742	2.57448	0.0320032	Atp5d,Nme2,Atp6ap1,Atp6v1f
8	GO:0009144	purine nucleoside triphosphate metabolism	4	33	0.0171674	0.00522897	1.21835	1.16742	2.57448	0.0320032	Atp5d,Nme2,Atp6ap1,Atp6v1f
9	GO:0009145	purine nucleoside triphosphate biosynthesis	4	30	0.0171674	0.0047536	1.10759	1.0618	2.80698	0.0233451	Atp5d,Nme2,Atp6ap1,Atp6v1f
9	GO:0009152	purine ribonucleotide biosynthesis	4	37	0.0171674	0.00586278	1.36603	1.30809	2.30299	0.0461178	Atp5d,Nme2,Atp6ap1,Atp6v1f
8	GO:0009199	ribonucleoside triphosphate metabolism	4	33	0.0171674	0.00522897	1.21835	1.16742	2.57448	0.0320032	Atp5d,Nme2,Atp6ap1,Atp6v1f
9	GO:0009201	ribonucleoside triphosphate biosynthesis	4	30	0.0171674	0.0047536	1.10759	1.0618	2.80698	0.0233451	Atp5d,Nme2,Atp6ap1,Atp6v1f
9	GO:0009205	purine ribonucleoside triphosphate metabolism	4	32	0.0171674	0.00507051	1.18143	1.13222	2.64889	0.0289354	Atp5d,Nme2,Atp6ap1,Atp6v1f
10	GO:0009206	purine ribonucleoside triphosphate biosynthesis	4	30	0.0171674	0.0047536	1.10759	1.0618	2.80698	0.0233451	Atp5d,Nme2,Atp6ap1,Atp6v1f
5	GO:0009266	response to temperature stimulus	3	19	0.0128755	0.00301062	0.701474	0.673648	2.80048	0.0310937	Rbm3,Hspa8,Hspa9a
6	GO:0009409	response to cold	1	1	0.00429185	0.000158453	0.0369197	0.0355566	5.10743	0.0369197	Rbm3
6	GO:0009895	negative regulation of catabolism	1	1	0.00429185	0.000158453	0.0369197	0.0355566	5.10743	0.0369197	Rela
2	GO:0009987	cellular process	214	5572	0.918455	0.882903	205.716	23.2031	1.71968	0.0481417	Rgl2,Rpl41,Aqp7,Polr2j,Gna13,Gpi1,Sara1,Rps2,Rplp1,Rpl10a,Rpl28,Rpl26,Rps8,Psma2,Rpl3,H2-Ke2,Rps4x,Hcfc1,Pep4,Banf1,Rps3,Ppia,Arbp,Thrap4,Bat4,Itpr2,Dnmt1,Pja1,Ddx48,Rpl27a,Rps6,Hmgn2,Lamp2,Bat3,6720463E02Rik,Uqcrc2,Smarcc1,Rpl36al,Slc18a2,Ncf2,Tpt1,Vps54,Mrps23,B4galt1,Slc20a1,Taf9,Lin7c,Adcy7,Slc39a6,Lst1,Wwp2,Ube2d3,Atp2a3,Pstpip1,Rnf12,Tomm34,Cct8,Eef1d,Ltbp3,Rab10,Sfrs6,Fkbp1a,Rsl1d1,Map1lc3…
9	GO:0015761	mannose transport	1	1	0.00429185	0.000158453	0.0369197	0.0355566	5.10743	0.0369197	M6pr
6	GO:0015980	energy derivation by oxidation of organic compounds	8	86	0.0343348	0.013627	3.17509	3.01668	2.77795	0.0136165	Gpi1,Eno1,Pdhb,Pgls,Pck2,Hk1,Tpi1,LOC14433
10	GO:0015985	energy coupled proton transport, down electrochemical gradient	3	22	0.0128755	0.00348598	0.812233	0.779642	2.47773	0.0455928	Atp5d,Atp6ap1,Atp6v1f
11	GO:0015986	ATP synthesis coupled proton transport	3	22	0.0128755	0.00348598	0.812233	0.779642	2.47773	0.0455928	Atp5d,Atp6ap1,Atp6v1f
9	GO:0015992	proton transport	5	37	0.0214592	0.00586278	1.36603	1.30809	3.17734	0.0109116	Bat3,Atp2a3,Atp5d,Atp6ap1,Atp6v1f
4	GO:0016043	cell organization and biogenesis	44	884	0.188841	0.140073	32.637	27.0335	2.18546	0.0212876	Gna13,Sara1,Rpl28,Rpl26,Rps8,Rps4x,Arbp,Ddx48,Rps6,6720463E02Rik,Smarcc1,Rpl36al,Lst1,Rab10,Map1lc3b,H2afy,Nxt1,Lsp1,Sec61g,M6pr,Rrbp1,Arf5,Emp3,Dctn2,Akap8,Exosc8,Actr10,Nol5a,Pgls,Copz1,Ftsj3,Stx5a,Myst2,Ap3d1,Rpl21,Morf4l2,Timm8a,Rps16,Rpl7,Sec61a1,Hspa9a,Wbp11,Chd4,Gtpbp4
7	GO:0016051	carbohydrate biosynthesis	5	40	0.0214592	0.00633814	1.47679	1.41347	2.96343	0.0150668	Gpi1,B4galt1,Pck2,Cmas,Tpi1
6	GO:0016052	te catabolism	7	48	0.0300429	0.00760577	1.77214	1.694	4.01667	0.00172623	Gpi1,Eno1,Pdhb,Pgls,Hk1,Tpi1,LOC14433
6	GO:0016070	RNA metabolism	16	219	0.0686695	0.0347013	8.08541	7.51787	2.88656	0.00679863	Ddx48,Lamp2,Sfrs6,Nxt1,Snrpb,Zfp36l1,Rod1,Exosc8,Ftsj3,Rbm3,Sf3b1,Snrpe,Cugbp2,Lsm7,Wbp11,Sars1
7	GO:0016071	mRNA metabolism	11	135	0.0472103	0.0213912	4.98415	4.6982	2.77543	0.0109163	Sfrs6,Nxt1,Snrpb,Zfp36l1,Rod1,Rbm3,Sf3b1,Snrpe,Cugbp2,Lsm7,Wbp11
7	GO:0016072	rRNA metabolism	4	25	0.0171674	0.00396134	0.922992	0.885534	3.26984	0.0124352	Ddx48,Exosc8,Ftsj3,Wbp11
8	GO:0019318	hexose metabolism	10	82	0.0429185	0.0129932	3.02741	2.87821	4.10991	0.000802755	Gpi1,B4galt1,Eno1,Pdhb,Pgls,Pck2,Man2c1,Hk1,Tpi1,LOC14433
8	GO:0019319	hexose biosynthesis	3	16	0.0128755	0.00253526	0.590715	0.567553	3.19805	0.019486	Gpi1,Pck2,Tpi1
8	GO:0019320	hexose catabolism	7	38	0.0300429	0.00602123	1.40295	1.34323	4.8293	0.000404922	Gpi1,Eno1,Pdhb,Pgls,Hk1,Tpi1,LOC14433
7	GO:0019362	pyridine nucleotide metabolism	3	12	0.0128755	0.00190144	0.443036	0.425935	3.91789	0.00853486	Ncf2,Pgls,Tpi1
5	GO:0019538	protein metabolism	87	1515	0.373391	0.240057	55.9333	40.9433	4.85516	2.49151e-06	Rpl41,Rps2,Rplp1,Rpl10a,Rpl28,Rpl26,Psma2,Rpl3,H2-Ke2,Rps4x,Pep4,Rps3,Ppia,Arbp,Pja1,Rpl27a,Rps6,Lamp2,Uqcrc2,Rpl36al,Wwp2,Ube2d3,Rnf12,Tomm34,Cct8,Eef1d,Fkbp1a,Rsl1d1,Map1lc3b,H2afy,Hcph,Bag1,Comtd1,Ilf3,Rnf38,Rpl24,Rpl10,Irf3,Rpl37,Rpl36,Ube2e1,Prkacb,Stk16,Clk1,Ube2g1,Mdm4,Psmc3,Mrpl18,Ctsd,Psma7,Ubl5,Otub1,Rps11,Rpl23a,Ctsb,Cdk9,Apoe,Degs1,Rbm3,Mgat1,D11Bwg0434e,Rpl21,Rps27,Rps23,Hspa8,Rpl8,U…
7	GO:0030163	protein catabolism	9	103	0.0386266	0.0163207	3.80273	3.60313	2.73801	0.0134357	Psma2,Pep4,Pja1,Ube2d3,Ube2e1,Ube2g1,Psmc3,Psma7,Rela
9	GO:0035195	miRNA-mediated gene silencing	1	1	0.00429185	0.000158453	0.0369197	0.0355566	5.10743	0.0369197	Rbm3
10	GO:0035196	miRNA-mediated gene silencing, production of miRNAs	1	1	0.00429185	0.000158453	0.0369197	0.0355566	5.10743	0.0369197	Rbm3
8	GO:0042177	negative regulation of protein catabolism	1	1	0.00429185	0.000158453	0.0369197	0.0355566	5.10743	0.0369197	Rela
6	GO:0042254	ribosome biogenesis and assembly	16	66	0.0686695	0.0104579	2.4367	2.32256	8.89983	1.1779e-09	Rpl28,Rpl26,Rps8,Rps4x,Arbp,Ddx48,Rps6,Rpl36al,Exosc8,Nol5a,Ftsj3,Rpl21,Rps16,Rpl7,Wbp11,Gtpbp4
4	GO:0043170	macromolecule metabolism	120	2053	0.515021	0.325305	75.7961	49.259	6.29822	8.16096e-10	Rpl41,Gpi1,Rps2,Rplp1,Rpl10a,Rpl28,Rpl26,Psma2,Rpl3,H2-Ke2,Rps4x,Pep4,Banf1,Rps3,Ppia,Arbp,Dnmt1,Pja1,Ddx48,Rpl27a,Rps6,Hmgn2,Lamp2,Uqcrc2,Smarcc1,Rpl36al,B4galt1,Wwp2,Ube2d3,Rnf12,Tomm34,Cct8,Eef1d,Sfrs6,Fkbp1a,Rsl1d1,Map1lc3b,H2afy,Nxt1,Hcph,Bag1,Snrpb,Eno1,Comtd1,Ilf3,Rnf38,Rpl24,Dpm2,Rpl10,Irf3,Rpl37,Rpl36,Ube2e1,Prkacb,Stk16,Clk1,Ube2g1,Zfp36l1,Mdm4,Psmc3,Mrpl18,Ctsd,Rod1,Orc5l,Psma7,Ubl5,Ot…
6	GO:0043285	biopolymer catabolism	9	109	0.0386266	0.0172714	4.02424	3.80933	2.54938	0.0188868	Psma2,Pep4,Pja1,Ube2d3,Ube2e1,Ube2g1,Psmc3,Psma7,Rela
4	GO:0044237	cellular metabolism	154	3420	0.660944	0.541911	126.265	55.7141	3.71571	0.00011362	Rpl41,Polr2j,Gpi1,Rps2,Rplp1,Rpl10a,Rpl28,Rpl26,Psma2,Rpl3,H2-Ke2,Rps4x,Pep4,Banf1,Rps3,Ppia,Arbp,Thrap4,Bat4,Dnmt1,Pja1,Ddx48,Rpl27a,Rps6,Hmgn2,Lamp2,Uqcrc2,Smarcc1,Rpl36al,Ncf2,B4galt1,Taf9,Adcy7,Wwp2,Ube2d3,Rnf12,Tomm34,Cct8,Eef1d,Sfrs6,Fkbp1a,Rsl1d1,Map1lc3b,Gcsh,H2afy,Nxt1,Hcph,Bag1,Snrpb,Eno1,Comtd1,Ilf3,Trfp,Rnf38,Acas2l,Rpl24,Atp5d,Dpm2,Rpl10,D1Ertd161e,Scd2,Irf3,Rpl37,Nme2,Rpl36,Ube2e1,A…
4	GO:0044238	primary metabolism	147	3253	0.630901	0.515449	120.1	56.0548	3.59295	0.000194361	Rpl41,Polr2j,Gpi1,Rps2,Rplp1,Rpl10a,Rpl28,Rpl26,Psma2,Rpl3,H2-Ke2,Rps4x,Pep4,Banf1,Rps3,Ppia,Arbp,Thrap4,Bat4,Dnmt1,Pja1,Ddx48,Rpl27a,Rps6,Hmgn2,Lamp2,Uqcrc2,Smarcc1,Rpl36al,Ncf2,B4galt1,Taf9,Adcy7,Wwp2,Ube2d3,Rnf12,Tomm34,Cct8,Eef1d,Sfrs6,Fkbp1a,Rsl1d1,Map1lc3b,Gcsh,H2afy,Nxt1,Hcph,Bag1,Snrpb,Eno1,Comtd1,Ilf3,Trfp,Rnf38,Rpl24,Atp5d,Rpl10,D1Ertd161e,Scd2,Irf3,Rpl37,Nme2,Rpl36,Ube2e1,Ankrd10,Prkac…
5	GO:0044248	cellular catabolism	17	239	0.0729614	0.0378704	8.8238	8.1775	2.85918	0.00694717	Gpi1,Psma2,Pep4,Ncf2,Ube2d3,Gcsh,Eno1,Ube2e1,Ube2g1,Zfp36l1,Psma7,Pdhb,Pgls,Lsm7,Hk1,Tpi1,LOC14433
5	GO:0044249	cellular biosynthesis	55	565	0.236052	0.0895262	20.8596	18.2938	7.98208	6.95499e-12	Rpl41,Gpi1,Rps2,Rplp1,Rpl10a,Rpl28,Rpl26,Rpl3,Rps4x,Rps3,Arbp,Rpl27a,Rps6,Lamp2,Rpl36al,B4galt1,Adcy7,Eef1d,Rsl1d1,Comtd1,Rpl24,Atp5d,Dpm2,Rpl10,Scd2,Irf3,Rpl37,Nme2,Rpl36,Mrpl18,Atp6ap1,Rps11,Rpl23a,Atp6v1f,Pycs,Rbm3,Mgat1,Rpl21,Rps27,Rps23,Rpl8,Qdpr,Pck2,Rpl19,Rps16,Rpl7,Lamr1,Rela,Rps28,Mrps12,Rps26,Fasn,Cmas,Sars1,Tpi1
5	GO:0044260	cellular macromolecule metabolism	87	1523	0.373391	0.241325	56.2286	41.0908	4.80036	3.1399e-06	Rpl41,Rps2,Rplp1,Rpl10a,Rpl28,Rpl26,Psma2,Rpl3,H2-Ke2,Rps4x,Pep4,Rps3,Ppia,Arbp,Pja1,Rpl27a,Rps6,Lamp2,Uqcrc2,Rpl36al,Wwp2,Ube2d3,Rnf12,Tomm34,Cct8,Eef1d,Fkbp1a,Rsl1d1,Map1lc3b,H2afy,Hcph,Bag1,Comtd1,Ilf3,Rnf38,Rpl24,Rpl10,Irf3,Rpl37,Rpl36,Ube2e1,Prkacb,Stk16,Clk1,Ube2g1,Mdm4,Mrpl18,Ctsd,Psma7,Ubl5,Otub1,Rps11,Rpl23a,Ctsb,Cdk9,Apoe,Degs1,Rbm3,Mgat1,D11Bwg0434e,Rpl21,Rps27,Rps23,Hspa8,Rpl8,Uble1b,…
6	GO:0044262	cellular carbohydrate metabolism	11	161	0.0472103	0.025511	5.94407	5.57946	2.14045	0.0353708	Gpi1,B4galt1,Eno1,Pdhb,Pgls,Pck2,Man2c1,Cmas,Hk1,Tpi1,LOC14433
6	GO:0044265	cellular macromolecule catabolism	15	146	0.0643777	0.0231342	5.39027	5.07197	4.267	0.000292098	Gpi1,Psma2,Pep4,Ube2d3,Eno1,Ube2e1,Ube2g1,Zfp36l1,Psma7,Pdhb,Pgls,Lsm7,Hk1,Tpi1,LOC14433
6	GO:0044267	cellular protein metabolism	86	1504	0.369099	0.238314	55.5272	40.7392	4.77426	3.57512e-06	Rpl41,Rps2,Rplp1,Rpl10a,Rpl28,Rpl26,Psma2,Rpl3,H2-Ke2,Rps4x,Pep4,Rps3,Ppia,Arbp,Pja1,Rpl27a,Rps6,Lamp2,Uqcrc2,Rpl36al,Wwp2,Ube2d3,Rnf12,Tomm34,Cct8,Eef1d,Fkbp1a,Rsl1d1,Map1lc3b,H2afy,Hcph,Bag1,Comtd1,Ilf3,Rnf38,Rpl24,Rpl10,Irf3,Rpl37,Rpl36,Ube2e1,Prkacb,Stk16,Clk1,Ube2g1,Mdm4,Mrpl18,Ctsd,Psma7,Ubl5,Otub1,Rps11,Rpl23a,Ctsb,Cdk9,Apoe,Degs1,Rbm3,Mgat1,D11Bwg0434e,Rpl21,Rps27,Rps23,Hspa8,Rpl8,Uble1b,…
7	GO:0044275	te catabolism	7	48	0.0300429	0.00760577	1.77214	1.694	4.01667	0.00172623	Gpi1,Eno1,Pdhb,Pgls,Hk1,Tpi1,LOC14433
6	GO:0046164	alcohol catabolism	7	39	0.0300429	0.00617969	1.43987	1.37836	4.73592	0.000478222	Gpi1,Eno1,Pdhb,Pgls,Hk1,Tpi1,LOC14433
6	GO:0046165	alcohol biosynthesis	3	16	0.0128755	0.00253526	0.590715	0.567553	3.19805	0.019486	Gpi1,Pck2,Tpi1
7	GO:0046364	monosaccharide biosynthesis	3	16	0.0128755	0.00253526	0.590715	0.567553	3.19805	0.019486	Gpi1,Pck2,Tpi1
7	GO:0046365	monosaccharide catabolism	7	38	0.0300429	0.00602123	1.40295	1.34323	4.8293	0.000404922	Gpi1,Eno1,Pdhb,Pgls,Hk1,Tpi1,LOC14433
9	GO:0046380	N-acetylneuraminate biosynthesis	1	1	0.00429185	0.000158453	0.0369197	0.0355566	5.10743	0.0369197	Cmas
3	GO:0050875	cellular physiological process	203	4862	0.871245	0.770401	179.503	39.6985	3.72922	5.62516e-05	Rpl41,Aqp7,Polr2j,Gna13,Gpi1,Sara1,Rps2,Rplp1,Rpl10a,Rpl28,Rpl26,Rps8,Psma2,Rpl3,H2-Ke2,Rps4x,Hcfc1,Pep4,Banf1,Rps3,Ppia,Arbp,Thrap4,Bat4,Itpr2,Dnmt1,Pja1,Ddx48,Rpl27a,Rps6,Hmgn2,Lamp2,Bat3,6720463E02Rik,Uqcrc2,Smarcc1,Rpl36al,Slc18a2,Ncf2,Tpt1,Vps54,Mrps23,B4galt1,Slc20a1,Taf9,Lin7c,Adcy7,Slc39a6,Lst1,Wwp2,Ube2d3,Atp2a3,Pstpip1,Rnf12,Tomm34,Cct8,Eef1d,Rab10,Sfrs6,Fkbp1a,Rsl1d1,Map1lc3b,Gcsh,H2af…

## Sheet: LBV - Cellular component
GO level	GO ID	GO term	Number in list	Number in array	Frequency in list	Frequency in array	Expected frequency	Variance	z-stat	Hyperg P	Genes in list
7	GO:0000314	organellar small ribosomal subunit	2	7	0.00806452	0.00110115	0.273085	0.262183	3.37263	0.0279594	Mrps24,Mrps23
3	GO:0000502	proteasome complex (sensu Eukaryota)	4	25	0.016129	0.00393267	0.975303	0.933715	3.13022	0.0149881	Psma2,Psme3,Psma7,Psmd8
6	GO:0000785	chromatin	7	70	0.0282258	0.0110115	2.73085	2.59582	2.64975	0.0186894	Dnmt1,Hmgn2,Smarcc1,H2afy,Akap8,Lamr1,Chd4
7	GO:0000790	nuclear chromatin	3	13	0.0120968	0.00204499	0.507157	0.486452	3.57417	0.0125475	H2afy,Akap8,Lamr1
7	GO:0000791	euchromatin	1	1	0.00403226	0.000157307	0.0390121	0.0374902	4.96317	0.0390121	Lamr1
6	GO:0001650	fibrillar center	1	1	0.00403226	0.000157307	0.0390121	0.0374902	4.96317	0.0390121	Eif3s6ip
7	GO:0001939	female pronucleus	1	1	0.00403226	0.000157307	0.0390121	0.0374902	4.96317	0.0390121	Akap8
3	GO:0005622	intracellular	202	3945	0.814516	0.620576	153.903	56.1252	6.42009	1.26354e-11	Laptm5,Rpl41,Son,Polr2j,Sptlc1,Sara1,Rps2,Rplp1,Rpl10a,Ptma,Rpl28,Rpl26,Rps8,Psma2,Rpl3,H2-Ke2,Rps4x,Hcfc1,Surf1,Dpm3,Mrps24,Banf1,Rps3,Ppia,Arbp,Dctn1,Thrap4,Bat4,Itpr2,Dnmt1,Pja1,Ddx48,0610009H04Rik,Rpl27a,Rps6,Hmgn2,Lamp2,Npm1,Sp100,Bat3,6720463E02Rik,Akap8l,Uqcrc2,Smarcc1,Rpl36al,Ncf2,Tpt1,Mrps23,B4galt1,Taf9,Slc39a6,Wwp2,Atp2a3,Pstpip1,Rnf12,B230369L08Rik,Phemx,1110032A03Rik,Tomm34,Tnip1,Nup…
2	GO:0005623	cell	235	5440	0.947581	0.85575	212.226	29.424	4.19846	2.39326e-06	Laptm5,Rpl41,Aqp7,Tyrobp,Son,Polr2j,Gna13,5730403B10Rik,Sptlc1,Sara1,Rps2,Rplp1,Rpl10a,Ptma,Rpl28,Rpl26,Rps8,Psma2,Rpl3,H2-Ke2,Rps4x,Hcfc1,Surf1,Dpm3,Mrps24,Banf1,Rps3,Ppia,Arbp,Dctn1,Thrap4,Bat4,Itpr2,Dnmt1,Pja1,Ddx48,0610009H04Rik,Emb,Rpl27a,Rps6,Hmgn2,Lamp2,Npm1,Sp100,Bat3,6720463E02Rik,Akap8l,Uqcrc2,Smarcc1,Rpl36al,Slc18a2,Ncf2,Tpt1,Mrps23,B4galt1,Slc20a1,Taf9,Lin7c,Adcy7,Slc39a6,Lst1,Wwp2,At…
4	GO:0005666	DNA-directed RNA polymerase III complex	1	1	0.00403226	0.000157307	0.0390121	0.0374902	4.96317	0.0390121	Polr2j
5	GO:0005694	chromosome	11	141	0.0443548	0.0221803	5.50071	5.16968	2.41866	0.0214389	Banf1,Dnmt1,Hmgn2,Sp100,Akap8l,Smarcc1,H2afy,Hist2h3c1,Akap8,Lamr1,Chd4
8	GO:0005719	nuclear euchromatin	1	1	0.00403226	0.000157307	0.0390121	0.0374902	4.96317	0.0390121	Lamr1
5	GO:0005730	nucleolus	8	67	0.0322581	0.0105396	2.61381	2.48576	3.41627	0.0042623	Npm1,Snrpb,Mki67ip,Ddx21,Eif3s6ip,Snrpe,Lsm7,Wbp11
4	GO:0005732	small nucleolar ribonucleoprotein complex	3	14	0.0120968	0.0022023	0.54617	0.523789	3.39052	0.0155167	Snrpb,Snrpe,Lsm7
4	GO:0005737	cytoplasm	125	1951	0.504032	0.306906	76.1126	50.7032	6.86561	3.09036e-11	Laptm5,Rpl41,Sptlc1,Sara1,Rps2,Rplp1,Rpl10a,Rpl28,Rpl26,Rps8,Psma2,Rpl3,Rps4x,Surf1,Dpm3,Mrps24,Rps3,Ppia,Arbp,Itpr2,0610009H04Rik,Rpl27a,Rps6,Lamp2,Bat3,Uqcrc2,Rpl36al,Ncf2,Tpt1,Mrps23,B4galt1,Slc39a6,Atp2a3,Pstpip1,Tomm34,Tnip1,Eef1d,Rab10,Rsl1d1,Gcsh,H2afy,Hcph,Bag1,Snrpb,Eno1,Acas2l,Rpl24,Atp5d,Dpm2,Rpl10,Zfp259,Scd2,Kcnab2,Rpl37,Nme2,Rpl36,Sec61g,Txn1,M6pr,Rrbp1,Arf5,Mapre1,Zfp36l1,Mki67ip,P…
5	GO:0005739	mitochondrion	31	499	0.125	0.0784961	19.467	17.2418	2.77747	0.00609534	Surf1,Mrps24,Uqcrc2,Mrps23,Tomm34,Gcsh,Acas2l,Atp5d,Nme2,Txn1,Psmc3,Mrpl18,Ctsd,Pdhb,Ctsb,Ndufb2,Tomm70a,Pycs,2010100O12Rik,Timm8a,Ndufa3,Ndufa5,Pck2,2010107E04Rik,Hspa9a,Mrps12,Uqcrh,Hk1,Cox6a1,Cox7c,LOC14433
5	GO:0005740	mitochondrial membrane	8	91	0.0322581	0.0143149	3.5501	3.3633	2.42643	0.0250421	Uqcrc2,Mrps23,Atp5d,Psmc3,Timm8a,Ndufa5,Uqcrh,Cox6a1
5	GO:0005743	mitochondrial inner membrane	6	67	0.0241935	0.0105396	2.61381	2.48576	2.14774	0.0456224	Uqcrc2,Mrps23,Psmc3,Timm8a,Ndufa5,Uqcrh
8	GO:0005763	mitochondrial small ribosomal subunit	2	7	0.00806452	0.00110115	0.273085	0.262183	3.37263	0.0279594	Mrps24,Mrps23
6	GO:0005770	late endosome	3	18	0.0120968	0.00283152	0.702218	0.673018	2.80089	0.0310217	Lamp2,Tpt1,M6pr
5	GO:0005829	cytosol	26	191	0.104839	0.0300456	7.45131	6.94657	7.03765	1.77559e-08	Rpl28,Rpl26,Rps8,Psma2,Rps4x,Ppia,Rps6,Rpl36al,Ncf2,Bag1,Eno1,Rpl37,Zfp36l1,Psmc3,Psme3,Psma7,Rpl21,Rps27,Rps23,Rpl8,Rpl19,Rps16,Rpl7,Rps28,Psmd8,Hk1
6	GO:0005830	cytosolic ribosome (sensu Eukaryota)	15	35	0.0604839	0.00550574	1.36542	1.30514	11.9348	7.84817e-13	Rpl28,Rpl26,Rps8,Rps4x,Rps6,Rpl36al,Rpl37,Rpl21,Rps27,Rps23,Rpl8,Rpl19,Rps16,Rpl7,Rps28
5	GO:0005840	ribosome	35	124	0.141129	0.0195061	4.8375	4.55882	14.1267	0	Rpl41,Rps2,Rplp1,Rpl10a,Rpl28,Rpl26,Rps8,Rpl3,Rps4x,Mrps24,Rps3,Arbp,Rpl27a,Rps6,Rpl36al,Mrps23,Rsl1d1,Rpl24,Rpl10,Rpl37,Rpl36,Mrpl18,Rps11,Rpl23a,Rpl21,Rps27,Rps23,Rpl8,Rpl19,Rps16,Rpl7,Lamr1,Rps28,Mrps12,Rps26
7	GO:0005842	cytosolic large ribosomal subunit (sensu Eukaryota)	4	7	0.016129	0.00110115	0.273085	0.262183	7.27858	7.21288e-05	Rpl26,Rpl37,Rpl8,Rpl19
4	GO:0005843	cytosolic small ribosomal subunit (sensu Eukaryota)	5	12	0.0201613	0.00188768	0.468145	0.449103	6.76243	5.48957e-05	Rps4x,Rps6,Rps27,Rps23,Rps28
7	GO:0005869	dynactin complex	2	7	0.00806452	0.00110115	0.273085	0.262183	3.37263	0.0279594	Dctn2,Actr10
6	GO:0015934	large ribosomal subunit	5	24	0.0201613	0.00377537	0.936291	0.896508	4.29186	0.00200548	Rpl26,Rpl37,Rpl8,Rpl19,Rpl7
6	GO:0015935	small ribosomal subunit	11	28	0.0443548	0.00440459	1.09234	1.04527	9.69076	3.04942e-09	Rps2,Rps4x,Mrps24,Rps3,Rps6,Mrps23,Rps27,Rps23,Lamr1,Rps28,Mrps12
3	GO:0016282	eukaryotic 43S preinitiation complex	5	14	0.0201613	0.0022023	0.54617	0.523789	6.15397	0.000130111	Rps4x,Rps6,Rps27,Rps23,Rps28
3	GO:0016283	eukaryotic 48S initiation complex	5	12	0.0201613	0.00188768	0.468145	0.449103	6.76243	5.48957e-05	Rps4x,Rps6,Rps27,Rps23,Rps28
3	GO:0016469	proton-transporting two-sector ATPase complex	4	23	0.016129	0.00361806	0.897279	0.859289	3.34713	0.0111497	Bat3,Atp5d,Atp6ap1,Atp6v1f
4	GO:0019866	inner membrane	10	85	0.0403226	0.0133711	3.31603	3.14455	3.76925	0.00161897	Surf1,Uqcrc2,Mrps23,Psmc3,Pycs,Timm8a,Ndufa5,Uqcrh,Cox6a1,Cox7c
7	GO:0030176	integral to endoplasmic reticulum membrane	2	9	0.00806452	0.00141576	0.351109	0.336987	2.84044	0.0455314	Dpm2,Rrbp1
4	GO:0030286	dynein complex	3	13	0.0120968	0.00204499	0.507157	0.486452	3.57417	0.0125475	Dctn1,6720463E02Rik,Dctn2
3	GO:0030529	ribonucleoprotein complex	43	239	0.173387	0.0375964	9.32389	8.62464	11.467	0	Rpl41,Rps2,Rplp1,Rpl10a,Rpl28,Rpl26,Rps8,Rpl3,Rps4x,Mrps24,Rps3,Arbp,Rpl27a,Rps6,Rpl36al,Mrps23,Rsl1d1,Snrpb,Rpl24,Rpl10,Rpl37,Rpl36,Mrpl18,Hnrph1,Rps11,Rpl23a,Rpl21,Rps27,Rps23,Surf4,Rpl8,Sf3b1,Snrpe,1500034E06Rik,Rpl19,Rps16,Rpl7,Lamr1,Lsm7,Rps28,Mrps12,Rps26,Rps10
8	GO:0031088	platelet dense granule membrane	1	1	0.00403226	0.000157307	0.0390121	0.0374902	4.96317	0.0390121	Lamp2
4	GO:0031090	organelle membrane	15	206	0.0604839	0.0324052	8.0365	7.47389	2.54715	0.0143464	Lamp2,Uqcrc2,Mrps23,Nxt1,Atp5d,Dpm2,Rrbp1,Psmc3,Stx5a,Mgat1,Timm8a,Spcs2,Ndufa5,Uqcrh,Cox6a1
6	GO:0031227	intrinsic to endoplasmic reticulum membrane	2	9	0.00806452	0.00141576	0.351109	0.336987	2.84044	0.0455314	Dpm2,Rrbp1
7	GO:0042827	platelet dense granule	1	1	0.00403226	0.000157307	0.0390121	0.0374902	4.96317	0.0390121	Lamp2
2	GO:0043226	organelle	178	3451	0.717742	0.542866	134.631	59.1526	5.6389	6.52341e-09	Laptm5,Rpl41,Son,Polr2j,Sptlc1,Sara1,Rps2,Rplp1,Rpl10a,Ptma,Rpl28,Rpl26,Rps8,Rpl3,H2-Ke2,Rps4x,Hcfc1,Surf1,Dpm3,Mrps24,Banf1,Rps3,Arbp,Dctn1,Thrap4,Itpr2,Dnmt1,Ddx48,0610009H04Rik,Rpl27a,Rps6,Hmgn2,Lamp2,Npm1,Sp100,6720463E02Rik,Akap8l,Uqcrc2,Smarcc1,Rpl36al,Tpt1,Mrps23,B4galt1,Taf9,Slc39a6,Atp2a3,Pstpip1,B230369L08Rik,1110032A03Rik,Tomm34,Tnip1,Nupr1,Rab10,Sfrs6,Rsl1d1,Map1lc3b,Gcsh,H2afy,Nxt1,B…
3	GO:0043227	membrane-bound organelle	136	3041	0.548387	0.47837	118.636	59.4791	2.2515	0.0144025	Laptm5,Son,Polr2j,Sptlc1,Sara1,Ptma,H2-Ke2,Hcfc1,Surf1,Dpm3,Mrps24,Banf1,Thrap4,Itpr2,Dnmt1,Ddx48,Hmgn2,Lamp2,Npm1,Sp100,Akap8l,Uqcrc2,Smarcc1,Tpt1,Mrps23,B4galt1,Taf9,Slc39a6,Atp2a3,B230369L08Rik,1110032A03Rik,Tomm34,Tnip1,Nupr1,Rab10,Sfrs6,Gcsh,H2afy,Nxt1,Bag1,Snrpb,Ilf3,Trfp,Acas2l,Atp5d,Dpm2,Zfp259,Scd2,Wtap,Irf3,Nme2,Sec61g,Txn1,M6pr,Rrbp1,Arf5,Hist2h3c1,Prkacb,Clk1,Mapre1,Zfp36l1,Mdm4,Mki67…
3	GO:0043228	non-membrane-bound organelle	66	734	0.266129	0.115463	28.6349	24.3443	7.57299	1.913e-11	Rpl41,Rps2,Rplp1,Rpl10a,Rpl28,Rpl26,Rps8,Rpl3,Rps4x,Mrps24,Banf1,Rps3,Arbp,Dctn1,Dnmt1,0610009H04Rik,Rpl27a,Rps6,Hmgn2,Npm1,Sp100,6720463E02Rik,Akap8l,Smarcc1,Rpl36al,Mrps23,Pstpip1,Rsl1d1,Map1lc3b,H2afy,Snrpb,Rpl24,Rpl10,Rpl37,Rpl36,Hist2h3c1,Mapre1,Mki67ip,Mrpl18,Dctn2,Ddx21,Akap8,Add1,Rps11,Rpl23a,Actr10,Pgls,Rpl21,Rps27,Arpc1b,Rps23,Actg1,Rpl8,Eif3s6ip,Snrpe,Rpl19,Rps16,Rpl7,Lamr1,Lsm7,Rps28,…
3	GO:0043229	intracellular organelle	178	3451	0.717742	0.542866	134.631	59.1526	5.6389	6.52341e-09	Laptm5,Rpl41,Son,Polr2j,Sptlc1,Sara1,Rps2,Rplp1,Rpl10a,Ptma,Rpl28,Rpl26,Rps8,Rpl3,H2-Ke2,Rps4x,Hcfc1,Surf1,Dpm3,Mrps24,Banf1,Rps3,Arbp,Dctn1,Thrap4,Itpr2,Dnmt1,Ddx48,0610009H04Rik,Rpl27a,Rps6,Hmgn2,Lamp2,Npm1,Sp100,6720463E02Rik,Akap8l,Uqcrc2,Smarcc1,Rpl36al,Tpt1,Mrps23,B4galt1,Taf9,Slc39a6,Atp2a3,Pstpip1,B230369L08Rik,1110032A03Rik,Tomm34,Tnip1,Nupr1,Rab10,Sfrs6,Rsl1d1,Map1lc3b,Gcsh,H2afy,Nxt1,B…
4	GO:0043231	intracellular membrane-bound organelle	136	3041	0.548387	0.47837	118.636	59.4791	2.2515	0.0144025	Laptm5,Son,Polr2j,Sptlc1,Sara1,Ptma,H2-Ke2,Hcfc1,Surf1,Dpm3,Mrps24,Banf1,Thrap4,Itpr2,Dnmt1,Ddx48,Hmgn2,Lamp2,Npm1,Sp100,Akap8l,Uqcrc2,Smarcc1,Tpt1,Mrps23,B4galt1,Taf9,Slc39a6,Atp2a3,B230369L08Rik,1110032A03Rik,Tomm34,Tnip1,Nupr1,Rab10,Sfrs6,Gcsh,H2afy,Nxt1,Bag1,Snrpb,Ilf3,Trfp,Acas2l,Atp5d,Dpm2,Zfp259,Scd2,Wtap,Irf3,Nme2,Sec61g,Txn1,M6pr,Rrbp1,Arf5,Hist2h3c1,Prkacb,Clk1,Mapre1,Zfp36l1,Mdm4,Mki67…
4	GO:0043232	intracellular non-membrane-bound organelle	66	734	0.266129	0.115463	28.6349	24.3443	7.57299	1.913e-11	Rpl41,Rps2,Rplp1,Rpl10a,Rpl28,Rpl26,Rps8,Rpl3,Rps4x,Mrps24,Banf1,Rps3,Arbp,Dctn1,Dnmt1,0610009H04Rik,Rpl27a,Rps6,Hmgn2,Npm1,Sp100,6720463E02Rik,Akap8l,Smarcc1,Rpl36al,Mrps23,Pstpip1,Rsl1d1,Map1lc3b,H2afy,Snrpb,Rpl24,Rpl10,Rpl37,Rpl36,Hist2h3c1,Mapre1,Mki67ip,Mrpl18,Dctn2,Ddx21,Akap8,Add1,Rps11,Rpl23a,Actr10,Pgls,Rpl21,Rps27,Arpc1b,Rps23,Actg1,Rpl8,Eif3s6ip,Snrpe,Rpl19,Rps16,Rpl7,Lamr1,Lsm7,Rps28,…
2	GO:0043234	protein complex	83	1154	0.334677	0.181532	45.02	35.4155	6.38203	2.63351e-09	Rpl41,Polr2j,Gna13,Rps2,Rplp1,Rpl10a,Rpl28,Rpl26,Rps8,Psma2,Rpl3,Rps4x,Mrps24,Rps3,Arbp,Dctn1,Thrap4,Pja1,Rpl27a,Rps6,Bat3,6720463E02Rik,Smarcc1,Rpl36al,Mrps23,Taf9,Rnf12,Eef1d,Rsl1d1,Gcsh,H2afy,Nxt1,Snrpb,Eno1,Rnf38,Rpl24,Atp5d,Rpl10,Rpl37,Rpl36,Mdm4,Psmc3,Mrpl18,Psme3,Psma7,Hnrph1,Gng5,Atp6ap1,Gtf2i,Dctn2,Rps11,Rpl23a,Nfyc,Cdk9,Exosc8,Actr10,Atp6v1f,Rpl21,Rps27,Arpc1b,Rps23,Surf4,Rpl8,Sf3b1,Tim…

## Sheet: LBV - Molecular function
GO level	GO ID	GO term	Number in list	Number in array	Frequency in list	Frequency in array	Expected frequency	Variance	z-stat	Hyperg P	Genes in list
3	GO:0003676	nucleic acid binding	67	1417	0.270161	0.209708	52.0077	39.5986	2.38248	0.0122325	Son,Polr2j,Rpl26,Rps4x,Banf1,Rps3,Bat4,Dnmt1,Ddx48,Rps6,Hmgn2,Npm1,Sp100,Akap8l,Ddx17,Smarcc1,Taf9,Sbno1,Eef1d,Sfrs6,H2afy,Snrpb,Ilf3,D1Ertd161e,Zfp259,Irf3,Rpl37,Ankrd10,Hist2h3c1,Zfp36l1,Mki67ip,Rod1,Eif3s9,Hnrph1,Gtf2i,Ddx21,Akap8,Rps11,Ewsr1,Rpl23a,Nfyc,Cdk9,Exosc8,Basp1,Ddb1,Rbm3,Myst2,Rps27,Edf1,Rps23,Rpl8,Grsf1,Sf3b1,Eif3s6ip,Snrpe,Prp19,Rpl19,Rpl7,Rela,Lsm7,Trim30,Cutl1,Rps28,Naca,Chd4,Zf…
4	GO:0003723	RNA binding	31	281	0.125	0.0415865	10.3135	9.52317	6.70343	2.75386e-08	Son,Rpl26,Rps4x,Ddx48,Rps6,Npm1,Ddx17,Snrpb,Ilf3,Rpl37,Zfp36l1,Mki67ip,Rod1,Hnrph1,Ddx21,Rps11,Ewsr1,Rpl23a,Exosc8,Rbm3,Rps27,Rps23,Rpl8,Grsf1,Sf3b1,Snrpe,Rpl19,Rpl7,Lsm7,Rps28,Tial1
3	GO:0003735	structural constituent of ribosome	37	145	0.149194	0.0214592	5.32189	5.01729	14.1424	0	Rpl41,Rps2,Rplp1,Rpl10a,Rpl28,Rpl26,Rps8,Rpl3,Rps4x,Mrps24,Rps3,Arbp,Rpl27a,Rps6,Rpl36al,Mrps23,Rsl1d1,Rpl24,Rpl10,Mrpl48,Rpl37,Rpl36,Mrpl18,Rps11,Rpl23a,Rpl21,Rps27,Rps23,Rpl8,Rpl19,Rps16,Rpl7,Lamr1,Rps28,Mrps12,Rps26,Rps10
6	GO:0003987	acetate-CoA ligase activity	1	1	0.00403226	0.000147995	0.0367027	0.0353556	5.12308	0.0367027	Acas2l
6	GO:0004129	cytochrome-c oxidase activity	3	15	0.0120968	0.00221992	0.55054	0.529235	3.36702	0.0160218	Surf1,Cox6a1,Cox7c
6	GO:0004155	6,7-dihydropteridine reductase activity	1	1	0.00403226	0.000147995	0.0367027	0.0353556	5.12308	0.0367027	Qdpr
7	GO:0004192	cathepsin D activity	1	1	0.00403226	0.000147995	0.0367027	0.0353556	5.12308	0.0367027	Ctsd
7	GO:0004213	cathepsin B activity	1	1	0.00403226	0.000147995	0.0367027	0.0353556	5.12308	0.0367027	Ctsb
7	GO:0004251	X-Pro dipeptidase activity	1	1	0.00403226	0.000147995	0.0367027	0.0353556	5.12308	0.0367027	Pep4
7	GO:0004312	fatty-acid synthase activity	1	1	0.00403226	0.000147995	0.0367027	0.0353556	5.12308	0.0367027	Fasn
9	GO:0004313	[acyl-carrier protein] S-acetyltransferase activity	1	1	0.00403226	0.000147995	0.0367027	0.0353556	5.12308	0.0367027	Fasn
9	GO:0004314	[acyl-carrier protein] S-malonyltransferase activity	1	1	0.00403226	0.000147995	0.0367027	0.0353556	5.12308	0.0367027	Fasn
8	GO:0004315	3-oxoacyl-[acyl-carrier protein] synthase activity	1	1	0.00403226	0.000147995	0.0367027	0.0353556	5.12308	0.0367027	Fasn
6	GO:0004316	3-oxoacyl-[acyl-carrier protein] reductase activity	1	1	0.00403226	0.000147995	0.0367027	0.0353556	5.12308	0.0367027	Fasn
7	GO:0004317	3-hydroxypalmitoyl-[acyl-carrier protein] dehydratase activity	1	1	0.00403226	0.000147995	0.0367027	0.0353556	5.12308	0.0367027	Fasn
7	GO:0004319	enoyl-[acyl-carrier protein] reductase (NADPH, B-specific) activity	1	1	0.00403226	0.000147995	0.0367027	0.0353556	5.12308	0.0367027	Fasn
7	GO:0004320	oleoyl-[acyl-carrier protein] hydrolase activity	1	1	0.00403226	0.000147995	0.0367027	0.0353556	5.12308	0.0367027	Fasn
6	GO:0004347	glucose-6-phosphate isomerase activity	1	1	0.00403226	0.000147995	0.0367027	0.0353556	5.12308	0.0367027	Gpi1
7	GO:0004349	glutamate 5-kinase activity	1	1	0.00403226	0.000147995	0.0367027	0.0353556	5.12308	0.0367027	Pycs
6	GO:0004350	glutamate-5-semialdehyde dehydrogenase activity	1	1	0.00403226	0.000147995	0.0367027	0.0353556	5.12308	0.0367027	Pycs
6	GO:0004807	triose-phosphate isomerase activity	1	1	0.00403226	0.000147995	0.0367027	0.0353556	5.12308	0.0367027	Tpi1
6	GO:0004842	ubiquitin-protein ligase activity	10	111	0.0403226	0.0164274	4.074	3.86057	3.01603	0.00735803	Pja1,Wwp2,Ube2d3,Rnf12,Rnf38,Ube2e1,Ube2g1,Mdm4,Prp19,Trim30
10	GO:0004941	beta2-adrenergic receptor activity	1	1	0.00403226	0.000147995	0.0367027	0.0353556	5.12308	0.0367027	Adrb2
5	GO:0005055	laminin receptor activity	1	1	0.00403226	0.000147995	0.0367027	0.0353556	5.12308	0.0367027	Lamr1
2	GO:0005198	structural molecule activity	42	390	0.169355	0.0577179	14.314	12.9948	7.68025	1.42392e-10	Rpl41,Rps2,Rplp1,Rpl10a,Rpl28,Rpl26,Rps8,Rpl3,Rps4x,Mrps24,Rps3,Arbp,Rpl27a,Rps6,Rpl36al,Mrps23,Rsl1d1,Rpl24,Rpl10,Mrpl48,Rpl37,Rpl36,Mrpl18,Add1,Rps11,Rpl23a,Actr10,Pgls,Col11a2,Rpl21,Rps27,Rps23,Actg1,Rpl8,Rpl19,Rps16,Rpl7,Lamr1,Rps28,Mrps12,Rps26,Rps10
6	GO:0005315	inorganic phosphate transporter activity	1	1	0.00403226	0.000147995	0.0367027	0.0353556	5.12308	0.0367027	Slc20a1
3	GO:0005386	carrier activity	16	220	0.0645161	0.0325588	8.07459	7.52609	2.88893	0.00677943	Surf1,Uqcrc2,Slc18a2,Slc20a1,Atp2a3,Atp5d,Sec61g,Atp6ap1,Ndufb2,Atp6v1f,Ndufa3,Ndufa5,Sec61a1,Uqcrh,Cox6a1,Cox7c
6	GO:0008121	ubiquinol-cytochrome-c reductase activity	2	8	0.00806452	0.00118396	0.293621	0.282552	3.21016	0.032457	Uqcrc2,Uqcrh
5	GO:0008168	methyltransferase activity	6	62	0.0241935	0.00917567	2.27557	2.17225	2.527	0.0254351	Dnmt1,Comtd1,D5Wsu46e,Ncoa6ip,Ftsj3,Fasn
3	GO:0008641	small protein activating enzyme activity	4	26	0.016129	0.00384786	0.95427	0.915844	3.18259	0.0140128	Ube2d3,Ube2e1,Ube2g1,Uble1b
4	GO:0008642	ubiquitin-like activating enzyme activity	4	24	0.016129	0.00355187	0.880864	0.845645	3.39188	0.0105461	Ube2d3,Ube2e1,Ube2g1,Uble1b
6	GO:0008757	S-adenosylmethionine-dependent methyltransferase activity	4	34	0.016129	0.00503182	1.24789	1.19622	2.51629	0.0346339	Dnmt1,D5Wsu46e,Ncoa6ip,Fasn
6	GO:0008781	N-acylneuraminate cytidylyltransferase activity	1	1	0.00403226	0.000147995	0.0367027	0.0353556	5.12308	0.0367027	Cmas
4	GO:0015002	heme-copper terminal oxidase activity	3	15	0.0120968	0.00221992	0.55054	0.529235	3.36702	0.0160218	Surf1,Cox6a1,Cox7c
5	GO:0015077	monovalent inorganic cation transporter activity	11	90	0.0443548	0.0133195	3.30324	3.14009	4.34347	0.000416218	Surf1,Uqcrc2,Atp5d,Atp6ap1,Ndufb2,Atp6v1f,Ndufa3,Ndufa5,Uqcrh,Cox6a1,Cox7c
6	GO:0015078	hydrogen ion transporter activity	11	88	0.0443548	0.0130235	3.22984	3.07123	4.43378	0.000341596	Surf1,Uqcrc2,Atp5d,Atp6ap1,Ndufb2,Atp6v1f,Ndufa3,Ndufa5,Uqcrh,Cox6a1,Cox7c
4	GO:0015399	primary active transporter activity	14	113	0.0564516	0.0167234	4.1474	3.92895	4.97064	5.94544e-05	Surf1,Uqcrc2,Atp2a3,Atp5d,Sec61g,Atp6ap1,Ndufb2,Atp6v1f,Ndufa3,Ndufa5,Sec61a1,Uqcrh,Cox6a1,Cox7c
5	GO:0015405	P-P-bond-hydrolysis-driven transporter activity	6	61	0.0241935	0.00902768	2.23886	2.13754	2.57254	0.0236746	Atp2a3,Atp5d,Sec61g,Atp6ap1,Atp6v1f,Sec61a1
7	GO:0015578	mannose transporter activity	1	1	0.00403226	0.000147995	0.0367027	0.0353556	5.12308	0.0367027	M6pr
6	GO:0016297	acyl-[acyl-carrier protein] hydrolase activity	1	1	0.00403226	0.000147995	0.0367027	0.0353556	5.12308	0.0367027	Fasn
8	GO:0016419	S-malonyltransferase activity	1	1	0.00403226	0.000147995	0.0367027	0.0353556	5.12308	0.0367027	Fasn
7	GO:0016420	malonyltransferase activity	1	1	0.00403226	0.000147995	0.0367027	0.0353556	5.12308	0.0367027	Fasn
6	GO:0016631	enoyl-[acyl-carrier protein] reductase activity	1	1	0.00403226	0.000147995	0.0367027	0.0353556	5.12308	0.0367027	Fasn
4	GO:0016675	oxidoreductase activity, acting on heme group of donors	3	15	0.0120968	0.00221992	0.55054	0.529235	3.36702	0.0160218	Surf1,Cox6a1,Cox7c
5	GO:0016676	oxidoreductase activity, acting on heme group of donors, oxygen as acceptor	3	15	0.0120968	0.00221992	0.55054	0.529235	3.36702	0.0160218	Surf1,Cox6a1,Cox7c
4	GO:0016679	oxidoreductase activity, acting on diphenols and related substances as donors	2	8	0.00806452	0.00118396	0.293621	0.282552	3.21016	0.032457	Uqcrc2,Uqcrh
5	GO:0016681	oxidoreductase activity, acting on diphenols and related substances as donors, cytochrome as acceptor	2	8	0.00806452	0.00118396	0.293621	0.282552	3.21016	0.032457	Uqcrc2,Uqcrh
4	GO:0016741	transferase activity, transferring one-carbon groups	6	65	0.0241935	0.00961965	2.38567	2.27634	2.39557	0.0312333	Dnmt1,Comtd1,D5Wsu46e,Ncoa6ip,Ftsj3,Fasn
5	GO:0016861	intramolecular oxidoreductase activity, interconverting aldoses and ketoses	2	4	0.00806452	0.000591979	0.146811	0.14136	4.92898	0.0076655	Gpi1,Tpi1
3	GO:0016874	ligase activity	14	200	0.0564516	0.0295989	7.34054	6.86284	2.54207	0.0150228	Pja1,Lamp2,Wwp2,Ube2d3,Rnf12,Rnf38,Acas2l,Ube2e1,Ube2g1,Mdm4,Uble1b,Prp19,Trim30,Sars1
4	GO:0016879	ligase activity, forming carbon-nitrogen bonds	10	132	0.0403226	0.0195353	4.84475	4.57645	2.40982	0.0228905	Pja1,Wwp2,Ube2d3,Rnf12,Rnf38,Ube2e1,Ube2g1,Mdm4,Prp19,Trim30
5	GO:0016881	acid-amino acid ligase activity	10	116	0.0403226	0.0171674	4.25751	4.03144	2.86003	0.00993324	Pja1,Wwp2,Ube2d3,Rnf12,Rnf38,Ube2e1,Ube2g1,Mdm4,Prp19,Trim30
4	GO:0016903	oxidoreductase activity, acting on the aldehyde or oxo group of donors	3	20	0.0120968	0.00295989	0.734054	0.705123	2.69847	0.0350964	Pdhb,Pycs,LOC14433
4	GO:0017025	TATA-binding protein binding	1	1	0.00403226	0.000147995	0.0367027	0.0353556	5.12308	0.0367027	Naca
7	GO:0019143	3-deoxy-manno-octulosonate-8-phosphatase activity	1	1	0.00403226	0.000147995	0.0367027	0.0353556	5.12308	0.0367027	Cmas
6	GO:0019171	3-hydroxyacyl-[acyl-carrier protein] dehydratase activity	1	1	0.00403226	0.000147995	0.0367027	0.0353556	5.12308	0.0367027	Fasn
6	GO:0019202	amino acid kinase activity	1	1	0.00403226	0.000147995	0.0367027	0.0353556	5.12308	0.0367027	Pycs
13	GO:0019829	cation-transporting ATPase activity	4	31	0.016129	0.00458783	1.13778	1.09116	2.74005	0.0255805	Atp2a3,Atp5d,Atp6ap1,Atp6v1f
5	GO:0019843	rRNA binding	5	9	0.0201613	0.00133195	0.330324	0.317824	8.28312	7.14575e-06	Npm1,Rpl37,Rps11,Rpl23a,Rpl8
5	GO:0019902	phosphatase binding	1	1	0.00403226	0.000147995	0.0367027	0.0353556	5.12308	0.0367027	Pstpip1
6	GO:0019903	protein phosphatase binding	1	1	0.00403226	0.000147995	0.0367027	0.0353556	5.12308	0.0367027	Pstpip1
5	GO:0030376	ribosome receptor activity	1	1	0.00403226	0.000147995	0.0367027	0.0353556	5.12308	0.0367027	Rrbp1
5	GO:0031202	RNA splicing factor activity, transesterification mechanism	2	9	0.00806452	0.00133195	0.330324	0.317824	2.96169	0.0407358	Sf3b1,Snrpe
4	GO:0046873	metal ion transporter activity	5	52	0.0201613	0.00769572	1.90854	1.82461	2.28864	0.0409392	Slc39a6,Atp2a3,Ndufb2,Ndufa3,Ndufa5
4	GO:0051082	unfolded protein binding	7	83	0.0282258	0.0122836	3.04632	2.8989	2.32212	0.0320968	H2-Ke2,Tomm34,Cct8,Bag1,Hspa8,St13,Hspa9a
